# Supplementary material for: Identification of novel blood biomarkers of treatment response in cystic fibrosis pulmonary exacerbations by label-free quantitative proteomics
Source: Sci Rep. 2019 Nov 20;9:17126. doi: 10.1038/s41598-019-53759-1 (PMC6868239; doi:10.1038/s41598-019-53759-1)
Supplement: Supplementary file 1 — Dataset 3 [file 41598_2019_53759_MOESM1_ESM.zip]

Archive with 12 entries (9 files):
- Protein quantification results from MaxQuant/
- Protein quantification results from MaxQuant/rQ + MbR peptides.txt
- __MACOSX/
- __MACOSX/Protein quantification results from MaxQuant/
- __MACOSX/Protein quantification results from MaxQuant/._rQ + MbR peptides.txt
- Protein quantification results from MaxQuant/rQ + MbR proteinGroups.txt
- __MACOSX/Protein quantification results from MaxQuant/._rQ + MbR proteinGroups.txt
- Protein quantification results from MaxQuant/rQ + MbR summary.txt
- __MACOSX/Protein quantification results from MaxQuant/._rQ + MbR summary.txt
- Protein quantification results from MaxQuant/rQ + MbR parameters.txt
- __MACOSX/Protein quantification results from MaxQuant/._rQ + MbR parameters.txt
- __MACOSX/._Protein quantification results from MaxQuant
