# Supplementary material for: Identification of novel blood biomarkers of treatment response in cystic fibrosis pulmonary exacerbations by label-free quantitative proteomics
Source: Sci Rep. 2019 Nov 20;9:17126. doi: 10.1038/s41598-019-53759-1 (PMC6868239; doi:10.1038/s41598-019-53759-1)
Supplement: Supplementary file 1 — Dataset 3 [file 41598_2019_53759_MOESM1_ESM.zip › Protein quantification results from MaxQuant/rQ + MbR peptides.txt]

Sequence	N-term cleavage window	C-term cleavage window	Amino acid before	First amino acid	Second amino acid	Second last amino acid	Last amino acid	Amino acid after	A Count	R Count	N Count	D Count	C Count	Q Count	E Count	G Count	H Count	I Count	L Count	K Count	M Count	F Count	P Count	S Count	T Count	W Count	Y Count	V Count	U Count	O Count	Length	Missed cleavages	Mass	Proteins	Leading razor protein	Start position	End position	Gene names	Protein names	Unique (Groups)	Unique (Proteins)	Charges	PEP	Score	Identification type Quon02	Identification type Quon03	Identification type Quon04	Identification type Quon05	Identification type Quon06
AAAATGTIFTFR	EVDESGTRAAAATGTI	TGTIFTFRSARLNSQR	R	A	A	F	R	S	4	1	0	0	0	0	0	1	0	1	0	0	0	2	0	0	3	0	0	0	0	0	12	0	1225.6455	P05154;F5H6K7;E9PHH2	P05154	362	373	SERPINA5	Plasma serine protease inhibitor	yes	no	2	1.8121E-131	164.9	By matching	By matching	By MS/MS	By MS/MS	By MS/MS
AAAFEEQENETVVVK	NLVKAAQKAAAFEEQE	ENETVVVKEKMVGGIA	K	A	A	V	K	E	3	0	1	0	0	1	4	0	0	0	0	1	0	1	0	0	1	0	0	3	0	0	15	0	1662.8101	Q9Y490;Q5TCU6	Q9Y490	2477	2491	TLN1	Talin-1	no	no	2	9.8129E-53	114.64	By matching	By matching		By MS/MS	By MS/MS
AAAFEEQENETVVVKEK	NLVKAAQKAAAFEEQE	ETVVVKEKMVGGIAQI	K	A	A	E	K	M	3	0	1	0	0	1	5	0	0	0	0	2	0	1	0	0	1	0	0	3	0	0	17	1	1919.9476	Q9Y490;Q5TCU6	Q9Y490	2477	2493	TLN1	Talin-1	no	no	2;3	6.9542E-186	164.93	By matching	By matching			By matching
AAAGKVGDDPAVWQLK	GDLISATKAAAGKVGD	DPAVWQLKNSAKVMVT	K	A	A	L	K	N	4	0	0	2	0	1	0	2	0	0	1	2	0	0	1	0	0	1	0	2	0	0	16	1	1624.8573	Q9Y490;Q5TCU6	Q9Y490	2100	2115	TLN1	Talin-1	no	no	2	3.4548E-96	137.61					By MS/MS
AAALAHLDR	VELQLPPKAAALAHLD	AALAHLDRGSPPPARE	K	A	A	D	R	G	4	1	0	1	0	0	0	0	1	0	2	0	0	0	0	0	0	0	0	0	0	0	9	0	936.51411	Q16853;O75106-2;O75106	Q16853	107	115	AOC3;AOC2	Membrane primary amine oxidase;Retina-specific copper amine oxidase	yes	no	2	0.0020202	68.846	By matching
AAALEAMKDYTK	FIKGYTRKAAALEAMK	EAMKDYTKAMDVYQKA	K	A	A	T	K	A	4	0	0	1	0	0	1	0	0	0	1	2	1	0	0	0	1	0	1	0	0	0	12	1	1310.654	P31948;F5H0T1;G3XAD8;H0YGI8	P31948	435	446	STIP1	Stress-induced-phosphoprotein 1	yes	no	2	0.0038928	50.088				By MS/MS
AAANQMR	LHFTKDVKAAANQMRN	KAAANQMRNFLVRASC	K	A	A	M	R	N	3	1	1	0	0	1	0	0	0	0	0	0	1	0	0	0	0	0	0	0	0	0	7	0	760.36501	F8VNV9;Q6U2E9;F5GXS0;F8VWK3;B0UZ83;F8VW91;B0V2C8;F8VZD8;A2BHY4;F8VX64;P0C0L5;P0C0L4	Q6U2E9	1659	1665	C4B;C4A	Complement C4-B;Complement C4 beta chain;Complement C4-B alpha chain;C4a anaphylatoxin;C4b-B;C4d-B;Complement C4 gamma chain;Complement C4-A;Complement C4 beta chain;Complement C4-A alpha chain;C4a anaphylatoxin;C4b-A;C4d-A;Complement C4 gamma chain	no	no	2	0.0021196	91.584
AAAQLLQSQAQQSGAQQTK	VNNFQKKKAAAQLLQS	QSGAQQTKKDKDKKK_	K	A	A	T	K	K	5	0	0	0	0	7	0	1	0	0	2	1	0	0	0	2	1	0	0	0	0	0	19	0	1956.0025	D6RGI3;D6RER5;Q9NVA2;Q9NVA2-2;H0Y961;H0Y9G8	D6RGI3	400	418	SEPT11	Septin-11	yes	no	2	0.022453	22.936		By MS/MS
AADAEAEVASLNRR	KLELAEKKAADAEAEV	EVASLNRRIQLVEEEL	K	A	A	R	R	I	5	2	1	1	0	0	2	0	0	0	1	0	0	0	0	1	0	0	0	1	0	0	14	1	1471.7379	P06753	P06753	78	91	TPM3	Tropomyosin alpha-3 chain	yes	yes	2	7.5674E-05	76.868
AADAVEDLR	HDLEQSIRAADAVEDL	ADAVEDLRWFRANHGP	R	A	A	L	R	W	3	1	0	2	0	0	1	0	0	0	1	0	0	0	0	0	0	0	0	1	0	0	9	0	958.47197	Q9UNF0-2;Q9UNF0	Q9UNF0-2	276	284	PACSIN2	Protein kinase C and casein kinase substrate in neurons protein 2	yes	no	2	0.042865	35.652
AADDTWEPFASGK	VAVHVFRKAADDTWEP	WEPFASGKTSESGELH	K	A	A	G	K	T	3	0	0	2	0	0	1	1	0	0	0	1	0	1	1	1	1	1	0	0	0	0	13	0	1393.615	P02766;F5H868;E7EW61	P02766	56	68	TTR	Transthyretin	yes	no	2	0	233.37	By MS/MS	By MS/MS	By MS/MS	By MS/MS	By MS/MS
AADESERGMKVIENR	QKLEEAEKAADESERG	GMKVIENRALKDEEKM	K	A	A	N	R	A	2	2	1	1	0	0	3	1	0	1	0	1	1	0	0	1	0	0	0	1	0	0	15	2	1703.8261	Q5VU66;Q5VU72;P67936-2;P06753-2;P06753-3;Q5VU58;Q5VU61;P06753;P07951-2;Q5TCU3;Q5TCU8;P07951;CON__Q3SX28;P67936	P06753-2	83	97	TPM3;TPM4;TPM2	Tropomyosin alpha-3 chain;Tropomyosin alpha-4 chain;Tropomyosin beta chain	no	no	2;3	0.024457	36.029
AADFIDQALAQK	NLSAYFERAADFIDQA	IDQALAQKNGRVLVHC	R	A	A	Q	K	N	4	0	0	2	0	2	0	0	0	1	1	1	0	1	0	0	0	0	0	0	0	0	12	0	1289.6616	P51452;Q8IYJ9	P51452	105	116	DUSP3	Dual specificity protein phosphatase 3	yes	no	2	5.9783E-08	90.697
AADIEQQAVFAVFDENK	LDRRGIQRAADIEQQA	FAVFDENKSWYLEDNI	R	A	A	N	K	S	4	0	1	2	0	2	2	0	0	1	0	1	0	2	0	0	0	0	0	2	0	0	17	0	1893.9109	P12259;CON__Q28107	P12259	539	555	F5	Coagulation factor V;Coagulation factor V heavy chain;Coagulation factor V light chain	no	no	2	0.0045013	36.291
AAFGGSGGRGSSSGGGYSSGSSSYGSGGR	ISSNVASKAAFGGSGG	SSYGSGGRQSGSRGGS	K	A	A	G	R	Q	2	2	0	0	0	0	0	12	0	0	0	0	0	1	0	10	0	0	2	0	0	0	29	1	2500.0599	P35908;CON__P35908	P35908	516	544	KRT2	Keratin, type II cytoskeletal 2 epidermal	yes	no	3	2.5431E-31	60.029	By matching		By matching
AAFRLFETK	KVLREDSRAAFRLFET	AFRLFETKITQVLHFT	R	A	A	T	K	I	2	1	0	0	0	0	1	0	0	0	1	1	0	2	0	0	1	0	0	0	0	0	9	1	1081.592	F8VNV9;Q6U2E9;F5GXS0;F8VWK3;B0UZ83;F8VW91;B0V2C8;F8VZD8;A2BHY4;F8VX64;P0C0L5;P0C0L4	Q6U2E9	1638	1646	C4B;C4A	Complement C4-B;Complement C4 beta chain;Complement C4-B alpha chain;C4a anaphylatoxin;C4b-B;C4d-B;Complement C4 gamma chain;Complement C4-A;Complement C4 beta chain;Complement C4-A alpha chain;C4a anaphylatoxin;C4b-A;C4d-A;Complement C4 gamma chain	no	no	2	6.0016E-137	163.88	By MS/MS	By MS/MS	By MS/MS	By matching	By MS/MS
AAGHPGDPESQQRLAQVAK	SLIEEAKKAAGHPGDP	QRLAQVAKAVTQALNR	K	A	A	A	K	A	4	1	0	1	0	3	1	2	1	0	1	1	0	0	2	1	0	0	0	1	0	0	19	1	1958.9922	Q9Y490;Q5TCU6	Q9Y490	1172	1190	TLN1	Talin-1	no	no	2	0.059207	20.949
AAGKLKAEGSEIR	ALAPEYAKAAGKLKAE	KAEGSEIRLAKVDATE	K	A	A	I	R	L	3	1	0	0	0	0	2	2	0	1	1	2	0	0	0	1	0	0	0	0	0	0	13	2	1328.7412	P07237;F5H8J2;E7EPA8;I3L2P8;H7BZ94;B4DUA5;I3L0S0;I3NI03;I3L3U6;I3L514	P07237	66	78	P4HB	Protein disulfide-isomerase	yes	no	2;3	1.7378E-06	80.96	By MS/MS	By MS/MS	By matching
AAGTEGPFQEVDGVATTR	TYYGIQYRAAGTEGPF	VDGVATTRYSIGGLSP	R	A	A	T	R	Y	3	1	0	1	0	1	2	3	0	0	0	0	0	1	1	0	3	0	0	2	0	0	18	0	1804.8592	P10586-2;P10586;H0Y6Z7;H0Y4H1	P10586-2	356	373	PTPRF	Receptor-type tyrosine-protein phosphatase F	yes	no	2	0.029185	23.435
AAHSEGNTTAGLDMR	ADLVAQLRAAHSEGNT	TTAGLDMREGTIGDMA	R	A	A	M	R	E	3	1	1	1	0	0	1	2	1	0	1	0	1	0	0	1	2	0	0	0	0	0	15	0	1529.6893	P78371-2;P78371	P78371-2	420	434	CCT2	T-complex protein 1 subunit beta	yes	no	2	0.0056542	42.947
AAIQALRK	KPSLMIQKAAIQALRK	AAIQALRKMEPKDKDQ	K	A	A	R	K	M	3	1	0	0	0	1	0	0	0	1	1	1	0	0	0	0	0	0	0	0	0	0	8	1	869.54469	P04114;F5H109;A8MUN2;CON__ENSEMBL:ENSBTAP00000032840	P04114	526	533	APOB	Apolipoprotein B-100;Apolipoprotein B-48	no	no	2	0.011787	67.032					By MS/MS
AAISGENAGLVR	TAWKQYRKAAISGENA	GENAGLVRASGRTMEQ	K	A	A	V	R	A	3	1	1	0	0	0	1	2	0	1	1	0	0	0	0	1	0	0	0	1	0	0	12	0	1156.62	P19827;B7Z549;F5H7E1;F8WAS2;CON__Q0VCM5	P19827	126	137	ITIH1	Inter-alpha-trypsin inhibitor heavy chain H1	yes	no	1;2	6.5731E-245	191.29	By MS/MS	By MS/MS	By MS/MS	By MS/MS	By MS/MS
AAISGENAGLVRASGR	TAWKQYRKAAISGENA	GLVRASGRTMEQFTIH	K	A	A	G	R	T	4	2	1	0	0	0	1	3	0	1	1	0	0	0	0	2	0	0	0	1	0	0	16	1	1527.8118	P19827;B7Z549;F5H7E1;F8WAS2;CON__Q0VCM5	P19827	126	141	ITIH1	Inter-alpha-trypsin inhibitor heavy chain H1	yes	no	2	0.0019619	50.077
AAKLAPEFAKR	VCTTELGRAAKLAPEF	LAPEFAKRNVKLIALS	R	A	A	K	R	N	4	1	0	0	0	0	1	0	0	0	1	2	0	1	1	0	0	0	0	0	0	0	11	2	1200.6979	P30041	P30041	54	64	PRDX6	Peroxiredoxin-6	yes	yes	2	0.042323	38.875
AALAHSEEVTASQVAATK	QLLEEQHRAALAHSEE	ASQVAATKTLPNGRDA	R	A	A	T	K	T	6	0	0	0	0	1	2	0	1	0	1	1	0	0	0	2	2	0	0	2	0	0	18	0	1782.9112	Q15149-7;Q15149-8;Q15149-9;Q15149-5;Q15149-4;Q15149-6;Q15149-3;Q15149-2;Q15149;H0YDN1	Q15149-7	2575	2592	PLEC	Plectin	yes	no	2	0.026219	24.23
AALEEVERLK	EEAARQRKAALEEVER	LEEVERLKAKVEEARR	K	A	A	L	K	A	2	1	0	0	0	0	3	0	0	0	2	1	0	0	0	0	0	0	0	1	0	0	10	1	1156.6452	Q15149-7;Q15149-8;Q15149-9;Q15149-5;Q15149-4;Q15149-6;Q15149-3;Q15149-2;Q15149	Q15149-7	1974	1983	PLEC	Plectin	yes	no	2	0.0091932	50.108
AALEQQHWR				A	A	W	R		2	1	0	0	0	2	1	0	1	0	1	0	0	0	0	0	0	1	0	0	0	0	9	0	1137.5679		REV__Q9BV73					yes	yes	2	0.052007	33.263
AALGKLPQQANDYLNSFNWER	DQFVRKYRAALGKLPQ	LNSFNWERQVSHAKEK	R	A	A	E	R	Q	3	1	3	1	0	2	1	1	0	0	3	1	0	1	1	1	0	1	1	0	0	0	21	1	2434.203	P04114;F5H109	P04114	2113	2133	APOB	Apolipoprotein B-100;Apolipoprotein B-48	yes	no	3	7.0635E-05	49.66
AALKTASDFITK	QANTEERKAALKTASD	TASDFITKMDYPKQTQ	K	A	A	T	K	M	3	0	0	1	0	0	0	0	0	1	1	2	0	1	0	1	2	0	0	0	0	0	12	1	1264.7027	F8WA45;P06396-2;F5H1A8;P06396-3;F5H8M4;P06396;Q5T0H9	P06396	357	368	GSN	Gelsolin	no	no	2	0	215.34	By MS/MS	By MS/MS	By MS/MS	By MS/MS	By MS/MS
AALKTASDFITKMDYPK	QANTEERKAALKTASD	ITKMDYPKQTQVSVLP	K	A	A	P	K	Q	3	0	0	2	0	0	0	0	0	1	1	3	1	1	1	1	2	0	1	0	0	0	17	2	1898.9812	F8WA45;P06396-2;F5H1A8;P06396-3;F5H8M4;P06396;Q5T0H9	P06396	357	373	GSN	Gelsolin	no	no	2;3	8.5781E-06	69.188		By matching
AALPAQELEEYNK	KKVQDLERAALPAQEL	QELEEYNKILLDMETT	R	A	A	N	K	I	3	0	1	0	0	1	3	0	0	0	2	1	0	0	1	0	0	0	1	0	0	0	13	0	1474.7304	P12821-2;P12821;F6X3S4;P12821-4;P12821-3	P12821-2	730	742	ACE	Angiotensin-converting enzyme;Angiotensin-converting enzyme, soluble form	yes	no	2	0.00131	62.287				By MS/MS	By MS/MS
AALQALKR	KHGTKNKRAALQALKR	AALQALKRKKRYEKQL	R	A	A	K	R	K	3	1	0	0	0	1	0	0	0	0	2	1	0	0	0	0	0	0	0	0	0	0	8	1	869.54469	Q9H444;Q96CF2	Q9H444	64	71	CHMP4B;CHMP4C	Charged multivesicular body protein 4b;Charged multivesicular body protein 4c	yes	no	2	4.7204E-05	97.602	By matching			By MS/MS
AALQEEEQASK	RDKVKSFRAALQEEEQ	QEEEQASKQINPKRPR	R	A	A	S	K	Q	3	0	0	0	0	2	3	0	0	0	1	1	0	0	0	1	0	0	0	0	0	0	11	0	1202.5779	O00139-2;O00139-1;E9PB70;O00139;O00139-4	O00139-2	640	650	KIF2A	Kinesin-like protein KIF2A	yes	no	2	0.022029	38.875
AALTELSLGSAYQAMILGVDSK	AKFSLDGKAALTELSL	MILGVDSKNIFNFKVS	K	A	A	S	K	N	4	0	0	1	0	1	1	2	0	1	4	1	1	0	0	3	1	0	1	1	0	0	22	0	2237.1613	P04114;F5H109	P04114	1703	1724	APOB	Apolipoprotein B-100;Apolipoprotein B-48	yes	no	2	5.4584E-05	44.106
AALTRDPQFQK	________________	TRDPQFQKLQQWYREH	M	A	A	Q	K	L	2	1	0	1	0	2	0	0	0	0	1	1	0	1	1	0	1	0	0	0	0	0	11	1	1273.6779	P06744	P06744	2	12	GPI	Glucose-6-phosphate isomerase	yes	yes	2	0.0025129	71.219
AAMEPIVISAK	AQISPEGRAAMEPIVI	EPIVISAKTMLESAGG	R	A	A	A	K	T	3	0	0	0	0	0	1	0	0	2	0	1	1	0	1	1	0	0	0	1	0	0	11	0	1128.6213	Q9Y490;Q5TCU6	Q9Y490	1594	1604	TLN1	Talin-1	no	no	1;2	0.00013637	86.114	By matching	By MS/MS	By MS/MS	By MS/MS	By MS/MS
AAMIVNQLSK	EDPVVVTKAAMIVNQL	MIVNQLSKKEASRRAL	K	A	A	S	K	K	2	0	1	0	0	1	0	0	0	1	1	1	1	0	0	1	0	0	0	1	0	0	10	0	1073.5903	F5GWP8;C9JK18;C9JKY1;C9JTX4;C9J826;P14923	F5GWP8	162	171	KRT17;JUP	Junction plakoglobin	no	no	2	0.057243	30.889
AANFENHSGKLGATAEK	REEVFDERAANFENHS	KLGATAEKAAAVGTAN	R	A	A	E	K	A	4	0	2	0	0	0	2	2	1	0	1	2	0	1	0	1	1	0	0	0	0	0	17	1	1743.854	P18206-2;P18206;F5H7T3;G8JLL3;Q5JQ13	P18206-2	630	646	VCL	Vinculin	yes	no	2;3	6.1906E-05	62.589				By matching	By MS/MS
AANGVVLATEKK	GAPSVGIKAANGVVLA	VVLATEKKQKSILYDE	K	A	A	K	K	Q	3	0	1	0	0	0	1	1	0	0	1	2	0	0	0	0	1	0	0	2	0	0	12	1	1199.6874	P25787	P25787	40	51	PSMA2	Proteasome subunit alpha type-2	yes	yes	2	0.00026352	66.004				By matching
AANGVVLATEKKQK	GAPSVGIKAANGVVLA	LATEKKQKSILYDERS	K	A	A	Q	K	S	3	0	1	0	0	1	1	1	0	0	1	3	0	0	0	0	1	0	0	2	0	0	14	2	1455.8409	P25787	P25787	40	53	PSMA2	Proteasome subunit alpha type-2	yes	yes	2	1.4374E-15	89.911
AANKEATQEAFMK	ALAAWGGKAANKEATQ	ATQEAFMKRAMANCQA	K	A	A	M	K	R	4	0	1	0	0	1	2	0	0	0	0	2	1	1	0	0	1	0	0	0	0	0	13	1	1437.6922	P05062	P05062	318	330	ALDOB	Fructose-bisphosphate aldolase B	yes	yes	2	5.1243E-259	192.65			By matching	By MS/MS	By MS/MS
AANKEATQEAFMKR	ALAAWGGKAANKEATQ	TQEAFMKRAMANCQAA	K	A	A	K	R	A	4	1	1	0	0	1	2	0	0	0	0	2	1	1	0	0	1	0	0	0	0	0	14	2	1593.7933	P05062	P05062	318	331	ALDOB	Fructose-bisphosphate aldolase B	yes	yes	2;3	6.107E-300	194.48	By MS/MS	By MS/MS	By MS/MS	By matching	By matching
AAPEASGTPSSDAVSR	GLDTGRRRAAPEASGT	PSSDAVSRLEEEMRKL	R	A	A	S	R	L	4	1	0	1	0	0	1	1	0	0	0	0	0	0	2	4	1	0	0	1	0	0	16	0	1501.7009	P31146	P31146	417	432	CORO1A	Coronin-1A	yes	yes	2	3.2339E-21	92.773		By MS/MS			By matching
AAPEASGTPSSDAVSRLEEEMRK	GLDTGRRRAAPEASGT	RLEEEMRKLQATVQEL	R	A	A	R	K	L	4	2	0	1	0	0	4	1	0	0	1	1	1	0	2	4	1	0	0	1	0	0	23	2	2417.1493	P31146	P31146	417	439	CORO1A	Coronin-1A	yes	yes	3	7.1793E-07	49.076
AAPGQEPPEHMAELQR	PKLHPGLRAAPGQEPP	EHMAELQRNEQEQPLG	R	A	A	Q	R	N	3	1	0	0	0	2	3	1	1	0	1	0	1	0	3	0	0	0	0	0	0	0	16	0	1759.8312	O00391	O00391	615	630	QSOX1	Sulfhydryl oxidase 1	yes	yes	2	2.065E-171	166.04	By MS/MS	By MS/MS	By MS/MS	By MS/MS	By MS/MS
AAPRPSPAISVSVSAPAFYAPQKK	________________	AFYAPQKKFGPVVAPK	M	A	A	K	K	F	6	1	0	0	0	1	0	0	0	1	0	2	0	1	5	4	0	0	1	2	0	0	24	2	2439.3274	Q15942;H0Y2Y8;C9IZ41	Q15942	2	25	ZYX	Zyxin	yes	no	3	3.9254E-44	91.733	By matching
AAPSVTLFPPSSEELQANK	________________	SEELQANKATLVCLIS	K	A	A	N	K	A	3	0	1	0	0	1	2	0	0	0	2	1	0	1	3	3	1	0	0	1	0	0	19	0	1985.0106	P0CG05;P0CG06;P0CF74;A0M8Q6	P0CG05	5	23	IGLC2;IGLC3;IGLC6;IGLC7	Ig lambda-2 chain C regions;Ig lambda-3 chain C regions;Ig lambda-6 chain C region;Ig lambda-7 chain C region	yes	no	2	6.1505E-11	73.918	By matching
AAPTAASDQPDSAATTEK	PSAPQGSRAAPTAASD	DSAATTEKAKKIKNLK	R	A	A	E	K	A	6	0	0	2	0	1	1	0	0	0	0	1	0	0	2	2	3	0	0	0	0	0	18	0	1730.7959	Q9BRP8-2;Q9BRP8	Q9BRP8-2	132	149	WIBG	Partner of Y14 and mago	yes	no	2	0.019632	25.995
AAPTAASDQPDSAATTEKAK	PSAPQGSRAAPTAASD	AATTEKAKKIKNLKKK	R	A	A	A	K	K	7	0	0	2	0	1	1	0	0	0	0	2	0	0	2	2	3	0	0	0	0	0	20	1	1929.928	Q9BRP8-2;Q9BRP8	Q9BRP8-2	132	151	WIBG	Partner of Y14 and mago	yes	no	2	0.0015918	41.615
AAQASDLEKIHLDEK	LVPVLSAKAAQASDLE	EKIHLDEKSFRWLHNE	K	A	A	E	K	S	3	0	0	2	0	1	2	0	1	1	2	2	0	0	0	1	0	0	0	0	0	0	15	1	1666.8526	P37837	P37837	278	292	TALDO1	Transaldolase	yes	yes	2;3	1.4239E-13	86.488		By matching
AAQEEYVK	GGKKENLKAAQEEYVK	AAQEEYVKRALANSLA	K	A	A	V	K	R	2	0	0	0	0	1	2	0	0	0	0	1	0	0	0	0	0	0	1	1	0	0	8	0	936.45526	P04075;H3BQN4;H3BR68	P04075	323	330	ALDOA	Fructose-bisphosphate aldolase A;Fructose-bisphosphate aldolase	yes	no	2	0.056574	36.557
AAQEEYVKR	GGKKENLKAAQEEYVK	AQEEYVKRALANSLAC	K	A	A	K	R	A	2	1	0	0	0	1	2	0	0	0	0	1	0	0	0	0	0	0	1	1	0	0	9	1	1092.5564	P04075;H3BQN4;H3BR68	P04075	323	331	ALDOA	Fructose-bisphosphate aldolase A;Fructose-bisphosphate aldolase	yes	no	2	8.0478E-27	133.13	By MS/MS				By MS/MS
AAQFEPPGR	ANSTDPVKAAQFEPPG	AQFEPPGRQMIAIRKR	K	A	A	G	R	Q	2	1	0	0	0	1	1	1	0	0	0	0	0	1	2	0	0	0	0	0	0	0	9	0	971.48248	P12318-2;P12318;P31995	P12318-2	255	263	FCGR2A;FCGR2C	Low affinity immunoglobulin gamma Fc region receptor II-a;Low affinity immunoglobulin gamma Fc region receptor II-c	yes	no	2	0.0014899	82.287					By MS/MS
AAQKAAAFEEQENETVVVKEK	RASDNLVKAAQKAAAF	ETVVVKEKMVGGIAQI	K	A	A	E	K	M	5	0	1	0	0	2	5	0	0	0	0	3	0	1	0	0	1	0	0	3	0	0	21	2	2318.1754	Q9Y490;Q5TCU6	Q9Y490	2473	2493	TLN1	Talin-1	no	no	2;3	0	202.95			By MS/MS	By matching
AAQKADVLTTGAGNPVGDK	MQHWKEQRAAQKADVL	AGNPVGDKLNVITVGP	R	A	A	D	K	L	4	0	1	2	0	1	0	3	0	0	1	2	0	0	1	0	2	0	0	2	0	0	19	1	1811.9377	P04040	P04040	20	38	CAT	Catalase	yes	yes	2	1.9097E-48	100.59				By MS/MS	By MS/MS
AAQKADVLTTGAGNPVGDKLNVITVGPR	MQHWKEQRAAQKADVL	NVITVGPRGPLLVQDV	R	A	A	P	R	G	4	1	2	2	0	1	0	4	0	1	2	2	0	0	2	0	3	0	0	4	0	0	28	2	2761.5086	P04040	P04040	20	47	CAT	Catalase	yes	yes	2;3	0	280.32	By MS/MS	By MS/MS	By MS/MS
AARLPVAPLR	RDRAVRLKAARLPVAP	RLPVAPLRKCKEVKVE	K	A	A	L	R	K	3	2	0	0	0	0	0	0	0	0	2	0	0	0	2	0	0	0	0	1	0	0	10	1	1062.6662	A6NG18;P09871;F8WCZ6	A6NG18	578	587	C1S	Complement C1s subcomponent;Complement C1s subcomponent heavy chain;Complement C1s subcomponent light chain	yes	no	2	0.057292	35.541
AARLPVAPLRK	RDRAVRLKAARLPVAP	LPVAPLRKCKEVKVEK	K	A	A	R	K	C	3	2	0	0	0	0	0	0	0	0	2	1	0	0	2	0	0	0	0	1	0	0	11	2	1190.7612	A6NG18;P09871;F8WCZ6	A6NG18	578	588	C1S	Complement C1s subcomponent;Complement C1s subcomponent heavy chain;Complement C1s subcomponent light chain	yes	no	2;3	0.00031211	85.622			By MS/MS		By MS/MS
AASAAQRELVAQGK	AATSALVKAASAAQRE	RELVAQGKVGAIPANA	K	A	A	G	K	V	5	1	0	0	0	2	1	1	0	0	1	1	0	0	0	1	0	0	0	1	0	0	14	1	1398.7579	Q9Y490;Q5TCU6	Q9Y490	2362	2375	TLN1	Talin-1	no	no	2	2.6743E-138	157.68	By MS/MS	By MS/MS	By MS/MS	By matching	By MS/MS
AASDELSKTISPMVMDAK	PKFREAVKAASDELSK	SPMVMDAKAVAGNISD	K	A	A	A	K	A	3	0	0	2	0	0	1	0	0	1	1	2	2	0	1	3	1	0	0	1	0	0	18	1	1892.9223	P18206-2;P18206;F5H7T3;G8JLL3;Q5JQ13	P18206-2	785	802	VCL	Vinculin	yes	no	2	3.0034E-54	110.44	By matching	By MS/MS
AASDIAMTELPPTHPIR	ENSLVAYKAASDIAMT	LPPTHPIRLGLALNFS	K	A	A	I	R	L	3	1	0	1	0	0	1	0	1	2	1	0	1	0	3	1	2	0	0	0	0	0	17	0	1818.9298	P62258;P62258-2	P62258	154	170	YWHAE	14-3-3 protein epsilon	yes	no	2	0.0061783	33.682
AASGFNAMEDAQTLRK	ATKGGTVKAASGFNAM	EDAQTLRKAMKGLGTD	K	A	A	R	K	A	4	1	1	1	0	1	1	1	0	0	1	1	1	1	0	1	1	0	0	0	0	0	16	1	1708.8203	Q6P452;P09525	Q6P452	12	27	ANXA4	Annexin;Annexin A4	yes	no	2	6.1803E-09	79.837
AASGTQNNVLR	KELENALKAASGTQNN	GTQNNVLRGEPFIRGG	K	A	A	L	R	G	2	1	2	0	0	1	0	1	0	0	1	0	0	0	0	1	1	0	0	1	0	0	11	0	1129.584	P10643;E7EPA5	P10643	362	372	C7	Complement component C7	yes	no	2	7.412E-90	156.48	By MS/MS		By matching
AASGTQNNVLRGEPFIR	KELENALKAASGTQNN	LRGEPFIRGGGAGFIS	K	A	A	I	R	G	2	2	2	0	0	1	1	2	0	1	1	0	0	1	1	1	1	0	0	1	0	0	17	1	1828.9544	P10643;E7EPA5	P10643	362	378	C7	Complement component C7	yes	no	2;3	0	250.26	By MS/MS	By MS/MS	By MS/MS	By MS/MS	By MS/MS
AASGTTGTYQEWK	DIDVRFQKAASGTTGT	TGTYQEWKDKAQNLYQ	K	A	A	W	K	D	2	0	0	0	0	1	1	2	0	0	0	1	0	0	0	1	3	1	1	0	0	0	13	0	1398.6416	P04114;F5H109	P04114	4133	4145	APOB	Apolipoprotein B-100;Apolipoprotein B-48	yes	no	2	0	217.91		By MS/MS	By MS/MS	By MS/MS	By MS/MS
AASGTTGTYQEWKDK	DIDVRFQKAASGTTGT	TYQEWKDKAQNLYQEL	K	A	A	D	K	A	2	0	0	1	0	1	1	2	0	0	0	2	0	0	0	1	3	1	1	0	0	0	15	1	1641.7635	P04114;F5H109	P04114	4133	4147	APOB	Apolipoprotein B-100;Apolipoprotein B-48	yes	no	2	0	195.6	By MS/MS	By matching	By MS/MS	By MS/MS	By MS/MS
AASIFGGAKPVDTAAR	ASTSQSTRAASIFGGA	KPVDTAAREREVEERL	R	A	A	A	R	E	5	1	0	1	0	0	0	2	0	1	0	1	0	1	1	1	1	0	0	1	0	0	16	1	1530.8154	E7EPC9;E7EX17;B4DS13;P23588;F8VX11	E7EPC9	333	348	EIF4B	Eukaryotic translation initiation factor 4B	yes	no	2	0.034531	29.58
AASNLRDNYR	EAHSEFLKAASNLRDN	SNLRDNYRFAHTNVES	K	A	A	Y	R	F	2	2	2	1	0	0	0	0	0	0	1	0	0	0	0	1	0	0	1	0	0	0	10	1	1178.5792	B3KQT9;G5EA52;P30101	B3KQT9	149	158	PDIA3	Protein disulfide-isomerase;Protein disulfide-isomerase A3	yes	no	2	1.7688E-18	120.77		By MS/MS	By matching	By MS/MS
AATALKDVVK	RLTPEWKKAATALKDV	TALKDVVKVGAVDADK	K	A	A	V	K	V	3	0	0	1	0	0	0	0	0	0	1	2	0	0	0	0	1	0	0	2	0	0	10	1	1014.6073	B7Z254;Q15084;F8WA83;B5MCQ5;Q15084-2	B7Z254	65	74	PDIA6	Protein disulfide-isomerase A6	yes	no	2	0.0013375	67.385
AATGECTATVGKR	CEYKDAAKAATGECTA	CTATVGKRSSTKFSVA	K	A	A	K	R	S	3	1	0	0	1	0	1	2	0	0	0	1	0	0	0	0	3	0	0	1	0	0	13	1	1320.6456	B4DPP8;P01042-2;C9JEX1;P01042	P01042	102	114	KNG1	Kininogen-1;Kininogen-1 heavy chain;T-kinin;Bradykinin;Lysyl-bradykinin;Kininogen-1 light chain;Low molecular weight growth-promoting factor	no	no	2	1.4746E-95	150.49
AATQFWR	VDFSFDYRAATQFWRS	RAATQFWRSKVLEVAK	R	A	A	W	R	S	2	1	0	0	0	1	0	0	0	0	0	0	0	1	0	0	1	1	0	0	0	0	7	0	878.43989	P13667	P13667	429	435	PDIA4	Protein disulfide-isomerase A4	yes	yes	2	0.060491	44.692
AATSDLEHYDK	TDLDMLIKAATSDLEH	SDLEHYDKTRHEEFKK	K	A	A	D	K	T	2	0	0	2	0	0	1	0	1	0	1	1	0	0	0	1	1	0	1	0	0	0	11	0	1248.5622	E9PLR0;E9PLE9;E9PKG6;P80303-2;P80303	E9PLR0	161	171	NUCB2	Nucleobindin-2;Nesfatin-1	yes	no	2	0.023344	38.238					By MS/MS
AATTGSGVKVPR	________________	GSGVKVPRNFRLLEEL	M	A	A	P	R	N	2	1	0	0	0	0	0	2	0	0	0	1	0	0	1	1	2	0	0	2	0	0	12	1	1142.6408	Q13404;Q5TGE0	Q13404	2	13	UBE2V1	Ubiquitin-conjugating enzyme E2 variant 1	yes	no	2	1.1376E-24	110.08	By matching	By MS/MS		By MS/MS	By MS/MS
AATVGSLAGQPLQER	LVEQGRVRAATVGSLA	AGQPLQERAQAWGERL	R	A	A	E	R	A	3	1	0	0	0	2	1	2	0	0	2	0	0	0	1	1	1	0	0	1	0	0	15	0	1496.7947	P02649;H0Y7L5	P02649	210	224	APOE	Apolipoprotein E	yes	no	2	0	263.98	By MS/MS	By MS/MS	By MS/MS	By MS/MS	By MS/MS
AATVGSLAGQPLQERAQAWGER	LVEQGRVRAATVGSLA	RAQAWGERLRARMEEM	R	A	A	E	R	L	5	2	0	0	0	3	2	3	0	0	2	0	0	0	1	1	1	1	0	1	0	0	22	1	2295.172	P02649;H0Y7L5	P02649	210	231	APOE	Apolipoprotein E	yes	no	3	0.0026868	26.742			By MS/MS
AAVHLEGKIEQAQR	VANSRPAKAAVHLEGK	GKIEQAQRWIDNPTVD	K	A	A	Q	R	W	3	1	0	0	0	2	2	1	1	1	1	1	0	0	0	0	0	0	0	1	0	0	14	1	1548.8372	P18206-2;P18206;F5H7T3;G8JLL3;Q5JQ13	P18206-2	489	502	VCL	Vinculin	yes	no	2	8.5551E-35	108.58	By MS/MS	By matching	By matching		By matching
AAVPSGASTGIYEALELR	FTSKGLFRAAVPSGAS	IYEALELRDNDKTRYM	R	A	A	L	R	D	4	1	0	0	0	0	2	2	0	1	2	0	0	0	1	2	1	0	1	1	0	0	18	0	1803.9367	P06733;P09104;F5H0C8;B7Z2X9;F5GZ30;F5H1C3;F5H5U1;F5GWQ3;P13929-2;P13929;D3DTL2;E5RGZ4;P13929-3;E5RI09;E5RG95	P06733	33	50	ENO1;ENO2;ENO3	Alpha-enolase;Gamma-enolase;Enolase;Beta-enolase	no	no	2	1.217E-05	60.764
AAVPSGASTGIYEALELRDNDKTR	FTSKGLFRAAVPSGAS	LRDNDKTRYMGKGVSK	R	A	A	T	R	Y	4	2	1	2	0	0	2	2	0	1	2	1	0	0	1	2	2	0	1	1	0	0	24	2	2533.2772	P06733	P06733	33	56	ENO1	Alpha-enolase	yes	yes	3	2.8265E-78	106.12	By matching
AAVYHHFISDGVR	GLQEVEVKAAVYHHFI	HFISDGVRKSLKVVPE	K	A	A	V	R	K	2	1	0	1	0	0	0	1	2	1	0	0	0	1	0	1	0	0	1	2	0	0	13	0	1470.7368	P01024;B4E216	P01024	914	926	C3	Complement C3;Complement C3 beta chain;C3-beta-c;Complement C3 alpha chain;C3a anaphylatoxin;Acylation stimulating protein;Complement C3b alpha chain;Complement C3c alpha chain fragment 1;Complement C3dg fragment;Complement C3g fragment;Complement C3d fragment;Complement C3f fragment;Complement C3c alpha chain fragment 2	yes	no	2	7.3296E-29	105.65	By MS/MS	By MS/MS	By matching
AAVYHHFISDGVRK	GLQEVEVKAAVYHHFI	FISDGVRKSLKVVPEG	K	A	A	R	K	S	2	1	0	1	0	0	0	1	2	1	0	1	0	1	0	1	0	0	1	2	0	0	14	1	1598.8318	P01024;B4E216	P01024	914	927	C3	Complement C3;Complement C3 beta chain;C3-beta-c;Complement C3 alpha chain;C3a anaphylatoxin;Acylation stimulating protein;Complement C3b alpha chain;Complement C3c alpha chain fragment 1;Complement C3dg fragment;Complement C3g fragment;Complement C3d fragment;Complement C3f fragment;Complement C3c alpha chain fragment 2	yes	no	2;3	6.8975E-197	173.06	By matching	By MS/MS	By matching		By matching
AAWGKVGAHAGEYGAEALER	PADKTNVKAAWGKVGA	YGAEALERMFLSFPTT	K	A	A	E	R	M	6	1	0	0	0	0	3	4	1	0	1	1	0	0	0	0	0	1	1	1	0	0	20	1	2041.997	P69905	P69905	13	32	HBA1	Hemoglobin subunit alpha	yes	yes	2;3	2.7516E-225	167.45	By MS/MS				By matching
AAYEAELGDAR	SREVSGIKAAYEAELG	EAELGDARKTLDSVAK	K	A	A	A	R	K	4	1	0	1	0	0	2	1	0	0	1	0	0	0	0	0	0	0	1	0	0	0	11	0	1164.5411	P02545-2;Q6UYC3;P02545-3;P02545;Q5TCJ4;Q3BDU5	P02545-2	79	89	LMNA	Prelamin-A/C;Lamin-A/C	yes	no	2	0.002317	50.149
AAYEAELGDARK	SREVSGIKAAYEAELG	AELGDARKTLDSVAKE	K	A	A	R	K	T	4	1	0	1	0	0	2	1	0	0	1	1	0	0	0	0	0	0	1	0	0	0	12	1	1292.6361	P02545-2;Q6UYC3;P02545-3;P02545;Q5TCJ4;Q3BDU5	P02545-2	79	90	LMNA	Prelamin-A/C;Lamin-A/C	yes	no	2	0.0057427	73.881	By matching			By matching
ADAEGESDLENSR	SDLVNAIKADAEGESD	ESDLENSRKLLSAAKI	K	A	D	S	R	K	2	1	1	2	0	0	3	1	0	0	1	0	0	0	0	2	0	0	0	0	0	0	13	0	1391.5801	Q9Y490;Q5TCU6	Q9Y490	842	854	TLN1	Talin-1	no	no	2	0.0051675	47.774
ADAEGESDLENSRK	SDLVNAIKADAEGESD	SDLENSRKLLSAAKIL	K	A	D	R	K	L	2	1	1	2	0	0	3	1	0	0	1	1	0	0	0	2	0	0	0	0	0	0	14	1	1519.675	Q9Y490;Q5TCU6	Q9Y490	842	855	TLN1	Talin-1	no	no	2	6.0048E-62	126.71	By matching				By MS/MS
ADAISKSELTK	NIIPIIAKADAISKSE	ISKSELTKFKIKITSE	K	A	D	T	K	F	2	0	0	1	0	0	1	0	0	1	1	2	0	0	0	2	1	0	0	0	0	0	11	1	1161.6241	B4E049;B1AMS2;F5H1J5;Q14141-2;Q14141-4;Q14141;F8W8Q8;Q14141-3	B4E049	128	138	SEPT6	Septin-6	yes	no	2	0.060004	31.989
ADAVREATFQMELPK	ITSRVVNKADAVREAT	TFQMELPKKAFITNFS	K	A	D	P	K	K	3	1	0	1	0	1	2	0	0	0	1	1	1	1	1	0	1	0	0	1	0	0	15	1	1704.8505	CON__Q3T052	CON__Q3T052	62	76			yes	yes	2	0.020169	52.599
ADDGRPFPQVIK	FHETLYQKADDGRPFP	RPFPQVIKSKGGVVGI	K	A	D	I	K	S	1	1	0	2	0	1	0	1	0	1	0	1	0	1	2	0	0	0	0	1	0	0	12	1	1341.7041	P04075;H3BQN4;H3BUH7;H3BPS8;H3BR04;H3BMQ8;H3BU78	P04075	88	99	ALDOA	Fructose-bisphosphate aldolase A;Fructose-bisphosphate aldolase	yes	no	2	5.9647E-34	124.38	By matching	By MS/MS	By MS/MS	By MS/MS	By MS/MS
ADDLGKGGNEESTKTGNAGSR	RTLVVHEKADDLGKGG	KTGNAGSRLACGVIGI	K	A	D	S	R	L	2	1	2	2	0	0	2	5	0	0	1	2	0	0	0	2	2	0	0	0	0	0	21	2	2062.9516	P00441;H7BYH4	P00441	124	144	SOD1	Superoxide dismutase [Cu-Zn]	yes	no	2;3	0	298.1	By MS/MS	By MS/MS	By MS/MS	By MS/MS	By MS/MS
ADEEEWQIVTPQTGLR	GYVVEICKADEEEWQI	VTPQTGLRVTRFEISK	K	A	D	L	R	V	1	1	0	1	0	2	3	1	0	1	1	0	0	0	1	0	2	1	0	1	0	0	16	0	1870.9061	Q8WZ42-5;Q8WZ42-11;Q8WZ42-4;Q8WZ42-7;Q8WZ42-2;Q8WZ42;Q8WZ42-8;E7ENC6;Q8WZ42-3;Q8WZ42-10;Q8WZ42-9	Q8WZ42-5	23438	23453	TTN	Titin	yes	no	2	0.04564	25.823
ADEGISFR	AQDYGVLKADEGISFR	ADEGISFRGLFIIDDK	K	A	D	F	R	G	1	1	0	1	0	0	1	1	0	1	0	0	0	1	0	1	0	0	0	0	0	0	8	0	893.4243	Q06830	Q06830	121	128	PRDX1	Peroxiredoxin-1	yes	yes	2	0.0059644	66.692
ADEIAKAQVARPGGDTIFGK	________________	GGDTIFGKIIRKEIPA	M	A	D	G	K	I	4	1	0	2	0	1	1	3	0	2	0	2	0	1	1	0	1	0	0	1	0	0	20	2	2043.0749	D6RC06;D6REP8;D6RE99;D6RD60;P49773	D6RC06	2	21	HINT1	Histidine triad nucleotide-binding protein 1	yes	no	2	0.0047208	42.639
ADFDDRVSDEEK	________________	DRVSDEEKVRIAAKFI	M	A	D	E	K	V	1	1	0	4	0	0	2	0	0	0	0	1	0	1	0	1	0	0	0	1	0	0	12	1	1424.6056	P52907	P52907	2	13	CAPZA1	F-actin-capping protein subunit alpha-1	yes	yes	2	0.00081671	62.088
ADFDDRVSDEEKVR	________________	VSDEEKVRIAAKFITH	M	A	D	V	R	I	1	2	0	4	0	0	2	0	0	0	0	1	0	1	0	1	0	0	0	2	0	0	14	2	1679.7751	P52907	P52907	2	15	CAPZA1	F-actin-capping protein subunit alpha-1	yes	yes	2	0.00024638	74.789
ADGESCSASMMYQEGK	TRKELFYKADGESCSA	SMMYQEGKFRYRRVAE	K	A	D	G	K	F	2	0	0	1	1	1	2	2	0	0	0	1	2	0	0	3	0	0	1	0	0	0	16	0	1749.6644	P01008	P01008	274	289	SERPINC1	Antithrombin-III	yes	yes	2	0.00018608	69.805					By MS/MS
ADGLAVIGVLMK	SLAEAASKADGLAVIG	AVIGVLMKVGEANPKL	K	A	D	M	K	V	2	0	0	1	0	0	0	2	0	1	2	1	1	0	0	0	0	0	0	2	0	0	12	0	1185.6791	P00915;E5RHP7;E5RH81;E5RFE7;H0YBE2;E5RJI8;E5RJF6;E5RG81	P00915	139	150	CA1	Carbonic anhydrase 1	yes	no	2	1.569E-17	100.93	By MS/MS	By matching			By MS/MS
ADGNQLTLEER	TATVKVTRADGNQLTL	NQLTLEERRNNVVITV	R	A	D	E	R	R	1	1	1	1	0	1	2	1	0	0	2	0	0	0	0	0	1	0	0	0	0	0	11	0	1244.5997	Q6YHK3-2;Q6YHK3-4;Q6YHK3;Q6YHK3-3	Q6YHK3-2	298	308	CD109	CD109 antigen	yes	no	2	0.032376	34
ADGSPVKAGVETTKPSK	GAVTVAWKADGSPVKA	VETTKPSKQSNNKYAA	K	A	D	S	K	Q	2	0	0	1	0	0	1	2	0	0	0	3	0	0	2	2	2	0	0	2	0	0	17	2	1670.8839	B9A064;P0CG04	B9A064	152	168	IGLL5;IGLC1	Immunoglobulin lambda-like polypeptide 5;Ig lambda-1 chain C regions	yes	no	2;3	1.565E-11	83.229
ADGSYAAWLSR	MRIQQFRKADGSYAAW	SYAAWLSRGSSTWLTA	K	A	D	S	R	G	3	1	0	1	0	0	0	1	0	0	1	0	0	0	0	2	0	1	1	0	0	0	11	0	1195.5622	F8VNV9;Q6U2E9;F5GXS0;B0UZ83;F8VW91;B0V2C8;F8VZD8;A2BHY4;F8VX64;P0C0L5;P0C0L4	Q6U2E9	1062	1072	C4B;C4A	Complement C4-B;Complement C4 beta chain;Complement C4-B alpha chain;C4a anaphylatoxin;C4b-B;C4d-B;Complement C4 gamma chain;Complement C4-A;Complement C4 beta chain;Complement C4-A alpha chain;C4a anaphylatoxin;C4b-A;C4d-A;Complement C4 gamma chain	no	no	2	0	205.56	By MS/MS	By MS/MS	By MS/MS	By MS/MS	By matching
ADHSFSDGVPSDSVEAAK	________________	SDSVEAAKNASNTEKL	M	A	D	A	K	N	3	0	0	3	0	0	1	1	1	0	0	1	0	1	1	4	0	0	0	2	0	0	18	0	1817.8068	E9PNW0;E9PJJ2;E9PS34;E9PNJ7;C9J6D1;A8MZ22;Q99733;F5HFY4;E9PKT8;C9JZI7;E9PKI2;E9PP22;C9J1B1	E9PNW0	2	19	NAP1L4	Nucleosome assembly protein 1-like 4	yes	no	2	9.138E-84	125.45					By MS/MS
ADKPDMGEIASFDK	________________	GEIASFDKAKLKKTET	M	A	D	D	K	A	2	0	0	3	0	0	1	1	0	1	0	2	1	1	1	1	0	0	0	0	0	0	14	1	1522.6974	P63313	P63313	2	15	TMSB10	Thymosin beta-10	yes	yes	2	1.1166E-16	93.495				By MS/MS	By MS/MS
ADKPDMGEIASFDKAK	________________	IASFDKAKLKKTETQE	M	A	D	A	K	L	3	0	0	3	0	0	1	1	0	1	0	3	1	1	1	1	0	0	0	0	0	0	16	2	1721.8294	P63313	P63313	2	17	TMSB10	Thymosin beta-10	yes	yes	2;3	5.9941E-42	106.57		By MS/MS		By matching	By matching
ADKPLSIHPQGIR	IKVHFKNKADKPLSIH	SIHPQGIRYSKLSEGA	K	A	D	I	R	Y	1	1	0	1	0	1	0	1	1	2	1	1	0	0	2	1	0	0	0	0	0	0	13	1	1430.7994	P12259	P12259	106	118	F5	Coagulation factor V;Coagulation factor V heavy chain;Coagulation factor V light chain	yes	yes	2	1.4105E-06	80.746	By MS/MS		By matching
ADLEKLTSLSDR	LSGFHALRADLEKLTS	KLTSLSDRYVSHFETE	R	A	D	D	R	Y	1	1	0	2	0	0	1	0	0	0	3	1	0	0	0	2	1	0	0	0	0	0	12	1	1346.7042	Q6U2E9;F8VWK3;B0UZ83;B0V2C8;A2BHY4;P0C0L5;P0C0L4;CON__P01030	Q6U2E9	1499	1510	C4B;C4A	Complement C4-B;Complement C4 beta chain;Complement C4-B alpha chain;C4a anaphylatoxin;C4b-B;C4d-B;Complement C4 gamma chain;Complement C4-A;Complement C4 beta chain;Complement C4-A alpha chain;C4a anaphylatoxin;C4b-A;C4d-A;Complement C4 gamma chain	no	no	2	2.316E-85	151.3	By matching	By matching	By matching	By matching	By matching
ADLFYDVEALDLESPK	PNVFGFCRADLFYDVE	ALDLESPKNLVINCEV	R	A	D	P	K	N	2	0	0	3	0	0	2	0	0	0	3	1	0	1	1	1	0	0	1	1	0	0	16	0	1823.8829	P04196	P04196	220	235	HRG	Histidine-rich glycoprotein	yes	yes	2	9.1626E-301	172.57
ADLIAYLK	GIKKKEERADLIAYLK	ADLIAYLKK_______	R	A	D	L	K	K	2	0	0	1	0	0	0	0	0	1	2	1	0	0	0	0	0	0	1	0	0	0	8	0	905.52222	C9JFR7;P99999	C9JFR7	93	100	CYCS	Cytochrome c	yes	no	2	0.03819	42.599
ADLIAYLKK	GIKKKEERADLIAYLK	DLIAYLKK________	R	A	D	K	K	-	2	0	0	1	0	0	0	0	0	1	2	2	0	0	0	0	0	0	1	0	0	0	9	1	1033.6172	C9JFR7;P99999	C9JFR7	93	101	CYCS	Cytochrome c	yes	no	2	0.012955	57.59
ADLINNLGTIAK	DTGIGMTKADLINNLG	NNLGTIAKSGTKAFME	K	A	D	A	K	S	2	0	2	1	0	0	0	1	0	2	2	1	0	0	0	0	1	0	0	0	0	0	12	0	1241.698	P08238;Q58FF8;P07900;P07900-2;Q14568	P07900	101	112	HSP90AB1;HSP90AB2P;HSP90AA1;HSP90AA2P	Heat shock protein HSP 90-beta;Putative heat shock protein HSP 90-beta 2;Heat shock protein HSP 90-alpha;Heat shock protein HSP 90-alpha A2	no	no	2	0.02273	38.3				By matching	By matching
ADLSGITGAR	IEEAFTSKADLSGITG	LSGITGARNLAVSQVV	K	A	D	A	R	N	2	1	0	1	0	0	0	2	0	1	1	0	0	0	0	1	1	0	0	0	0	0	10	0	959.50361	G3V5I3;P01011;G3V3A0	G3V5I3	366	375	SERPINA3	Alpha-1-antichymotrypsin;Alpha-1-antichymotrypsin His-Pro-less	yes	no	1;2	2.6543E-165	169.93	By MS/MS	By MS/MS	By MS/MS	By MS/MS	By MS/MS
ADMQNLVERLER	________________	NLVERLERAVGRLEAV	M	A	D	E	R	A	1	2	1	1	0	1	2	0	0	0	2	0	1	0	0	0	0	0	0	1	0	0	12	1	1472.7406	Q01518-2;Q01518;Q5T0R1;Q5T0R9;Q5T0R7;Q5T0R6;Q5T0R5;Q5T0R4;Q5T0R3;Q5T0R2;Q5T0S3;Q5T0R8	Q01518-2	2	13	CAP1	Adenylyl cyclase-associated protein 1;Adenylyl cyclase-associated protein	yes	no	2	1.2317E-40	126.1				By matching	By MS/MS
ADNFEYSDPVDGSISR	DKVYTVEKADNFEYSD	PVDGSISRNQGLRLIF	K	A	D	S	R	N	1	1	1	3	0	0	1	1	0	1	0	0	0	1	1	3	0	0	1	1	0	0	16	0	1770.7697	P36871;F5H857;B4DPV0;P36871-2	P36871	471	486	PGM1	Phosphoglucomutase-1	yes	no	2	0.010166	33.36					By MS/MS
ADSQAQLLLSTVVGVFTAPGLHLK	GLLVAQGRADSQAQLL	TAPGLHLKQPFVQGLA	R	A	D	L	K	Q	3	0	0	1	0	2	0	2	1	0	5	1	0	1	1	2	2	0	0	3	0	0	24	0	2464.369	P01019	P01019	197	220	AGT	Angiotensinogen;Angiotensin-1;Angiotensin-2;Angiotensin-3;Angiotensin-4;Angiotensin 1-9;Angiotensin 1-7;Angiotensin 1-5;Angiotensin 1-4	yes	yes	2;3	4.529E-107	116.45
ADSRDPASDQMQHWK	________________	SDQMQHWKEQRAAQKA	M	A	D	W	K	E	2	1	0	3	0	2	0	0	1	0	0	1	1	0	1	2	0	1	0	0	0	0	15	1	1770.7744	P04040	P04040	2	16	CAT	Catalase	yes	yes	2;3	9.8575E-76	128.45		By matching		By MS/MS	By MS/MS
ADSRDPASDQMQHWKEQR	________________	MQHWKEQRAAQKADVL	M	A	D	Q	R	A	2	2	0	3	0	3	1	0	1	0	0	1	1	0	1	2	0	1	0	0	0	0	18	2	2183.9767	P04040	P04040	2	19	CAT	Catalase	yes	yes	2;3	2.8057E-52	109.5	By MS/MS		By matching	By matching	By matching
ADSSGHSQVGQGQSEGPR	RHHEASSRADSSGHSQ	QGQSEGPRTSRNWGSS	R	A	D	P	R	T	1	1	0	1	0	3	1	4	1	0	0	0	0	0	1	4	0	0	0	1	0	0	18	0	1782.7881	CON__P20930;P20930	CON__P20930	2541	2558	FLG	Filaggrin	yes	no	2	1.3727E-13	84.581
ADSSPVKAGVETTTPSK	GAVTVAWKADSSPVKA	VETTTPSKQSNNKYAA	K	A	D	S	K	Q	2	0	0	1	0	0	1	1	0	0	0	2	0	0	2	3	3	0	0	2	0	0	17	1	1673.8472	P0CG05	P0CG05	44	60	IGLC2	Ig lambda-2 chain C regions	yes	yes	2	4.4928E-90	127.97	By MS/MS	By MS/MS	By MS/MS	By MS/MS
ADSSPVKAGVETTTPSKQSNNK	GAVTVAWKADSSPVKA	PSKQSNNKYAASSYLS	K	A	D	N	K	Y	2	0	2	1	0	1	1	1	0	0	0	3	0	0	2	4	3	0	0	2	0	0	22	2	2245.1186	P0CG05	P0CG05	44	65	IGLC2	Ig lambda-2 chain C regions	yes	yes	3	0.014188	22.032			By MS/MS
ADSVVDLLSYNVQGSGETTYDHK	LRARYHMKADSVVDLL	GETTYDHKNTFTLSYD	K	A	D	H	K	N	1	0	1	3	0	1	1	2	1	0	2	1	0	0	0	3	2	0	2	3	0	0	23	0	2497.1609	P04114;F5H109	P04114	1393	1415	APOB	Apolipoprotein B-100;Apolipoprotein B-48	yes	no	2;3	5.4781E-164	137.64
ADTAKEVSFDVELPK	VTMRAVNRADTAKEVS	SFDVELPKTAFITNFT	R	A	D	P	K	T	2	0	0	2	0	0	2	0	0	0	1	2	0	1	1	1	1	0	0	2	0	0	15	1	1647.8356	C9JX84;Q06033-2;Q06033;A8MXF4;F5H6B4;E7ET33	C9JX84	66	80	ITIH3	Inter-alpha-trypsin inhibitor heavy chain H3	yes	no	2	0	224.86	By MS/MS	By MS/MS	By MS/MS	By matching
ADTIAKNELHK	NIIPIIAKADTIAKNE	IAKNELHKFKSKIMSE	K	A	D	H	K	F	2	0	1	1	0	0	1	0	1	1	1	2	0	0	0	0	1	0	0	0	0	0	11	1	1238.6619	D6RGI3;D6RER5;Q9NVA2;Q9NVA2-2;D6RDU5	D6RGI3	185	195	SEPT11	Septin-11	yes	no	2	3.8714E-05	89.266	By matching				By MS/MS
ADTLTDEINFLR	NKVELQAKADTLTDEI	TDEINFLRALYDAELS	K	A	D	L	R	A	1	1	1	2	0	0	1	0	0	1	2	0	0	1	0	0	2	0	0	0	0	0	12	0	1406.7042	CON__P02538;P02538;E7EUE8;CON__P48668;P48668;E7EQV7;CON__P04259;P04259	CON__P02538	288	299	KRT6A;KRT6C;KRT6B	Keratin, type II cytoskeletal 6A;Keratin, type II cytoskeletal 6C;Keratin, type II cytoskeletal 6B	no	no	2	0	240.12	By matching			By matching
ADTLTLKER	NIVPVIAKADTLTLKE	DTLTLKERERLKKRIL	K	A	D	E	R	E	1	1	0	1	0	0	1	0	0	0	2	1	0	0	0	0	2	0	0	0	0	0	9	1	1045.5768	B5MCX3;Q15019;Q15019-2;H7C2Y0;C9J2Q4	B5MCX3	144	152	SEPT2	Septin-2	yes	no	2	2.139E-36	138.08				By matching
ADTVAKVQGVEFSHR	AALSASYKADTVAKVQ	QGVEFSHRLNTDIAGL	K	A	D	H	R	L	2	1	0	1	0	1	1	1	1	0	0	1	0	1	0	1	1	0	0	3	0	0	15	1	1642.8427	P04114;F5H109	P04114	1853	1867	APOB	Apolipoprotein B-100;Apolipoprotein B-48	yes	no	2	0.035526	38.376
ADVKGHGATNDLTFTEEVDMKEMEK	DEDMNSFKADVKGHGA	VDMKEMEKALQERDYI	K	A	D	E	K	A	2	0	1	3	0	0	4	2	1	0	1	3	2	1	0	0	3	0	0	2	0	0	25	2	2794.279	C9JX84;Q06033-2;Q06033;A8MXF4;F5H6B4	C9JX84	512	536	ITIH3	Inter-alpha-trypsin inhibitor heavy chain H3	yes	no	3	0	217.68			By MS/MS
ADVLTTGAGNPVGDK	KEQRAAQKADVLTTGA	AGNPVGDKLNVITVGP	K	A	D	D	K	L	2	0	1	2	0	0	0	3	0	0	1	1	0	0	1	0	2	0	0	2	0	0	15	0	1413.71	P04040	P04040	24	38	CAT	Catalase	yes	yes	2	6.3643E-14	87.647				By MS/MS	By matching
ADVLTTGAGNPVGDKLNVITVGPR	KEQRAAQKADVLTTGA	NVITVGPRGPLLVQDV	K	A	D	P	R	G	2	1	2	2	0	0	0	4	0	1	2	1	0	0	2	0	3	0	0	4	0	0	24	1	2363.2809	P04040	P04040	24	47	CAT	Catalase	yes	yes	2;3	1.1826E-36	87.511	By matching	By matching
AEADVASLNR	AAEEAAAKAEADVASL	ADVASLNRRIQLVEEE	K	A	E	N	R	R	3	1	1	1	0	0	1	0	0	0	1	0	0	0	0	1	0	0	0	1	0	0	10	0	1044.52	D9YZV8	D9YZV8	81	90	TPM1	Tropomyosin alpha-1 chain	no	no	2	0.0046917	56.404
AEADVASLNRR	AAEEAAAKAEADVASL	DVASLNRRIQLVEEEL	K	A	E	R	R	I	3	2	1	1	0	0	1	0	0	0	1	0	0	0	0	1	0	0	0	1	0	0	11	1	1200.6211	D9YZV8	D9YZV8	81	91	TPM1	Tropomyosin alpha-1 chain	no	no	2	0.0015981	63.073
AEAEENEKETAVSTEDDSHHK	NTAIPSLRAEAEENEK	TEDDSHHKAEKSSVLK	R	A	E	H	K	A	3	0	1	2	0	0	6	0	2	0	0	2	0	0	0	2	2	0	0	1	0	0	21	1	2355.0099	Q14515;F5H4Y3;D6RA29;F5H331;C9JJR8;E9PC64	Q14515	47	67	SPARCL1	SPARC-like protein 1	yes	no	3	1.7264E-157	141.69
AEAEENEKETAVSTEDDSHHKAEK	NTAIPSLRAEAEENEK	DSHHKAEKSSVLKSKE	R	A	E	E	K	S	4	0	1	2	0	0	7	0	2	0	0	3	0	0	0	2	2	0	0	1	0	0	24	2	2683.1845	Q14515;F5H4Y3;D6RA29;F5H331;C9JJR8;E9PC64	Q14515	47	70	SPARCL1	SPARC-like protein 1	yes	no	3;4	0	246.21			By matching
AEAESLYQSK	EDIAQKSKAEAESLYQ	AESLYQSKYEELQITA	K	A	E	S	K	Y	2	0	0	0	0	1	2	0	0	0	1	1	0	0	0	2	0	0	1	0	0	0	10	0	1124.535	P04264;CON__P04264	P04264	367	376	KRT1	Keratin, type II cytoskeletal 1	yes	no	2	7.2423E-15	119.53	By MS/MS
AEAESLYQSKYEELQITAGR	EDIAQKSKAEAESLYQ	ELQITAGRHGDSVRNS	K	A	E	G	R	H	3	1	0	0	0	2	4	1	0	1	2	1	0	0	0	2	1	0	2	0	0	0	20	1	2285.1176	P04264;CON__P04264	P04264	367	386	KRT1	Keratin, type II cytoskeletal 1	yes	no	2;3	2.976E-100	124.2	By matching	By matching
AEAESWYQTKYEELQVTAGR	EEIAQRSRAEAESWYQ	ELQVTAGRHGDDLRNT	R	A	E	G	R	H	3	1	0	0	0	2	4	1	0	0	1	1	0	0	0	1	2	1	2	1	0	0	20	1	2358.1128	CON__P02538;P02538;E7EUE8;CON__P48668;P48668;E7EQV7;CON__P04259;CON__P50446	CON__P02538	350	369	KRT6A;KRT6C	Keratin, type II cytoskeletal 6A;Keratin, type II cytoskeletal 6C	no	no	2	0.0012056	36.454			By matching
AEAGVPAEFSIWTR	AGGPGLERAEAGVPAE	AEFSIWTREAGAGGLA	R	A	E	T	R	E	3	1	0	0	0	0	2	1	0	1	0	0	0	1	1	1	1	1	0	1	0	0	14	0	1532.7623	P21333-2;P21333;Q5HY54;E9PHF0;H0Y5C6	P21333-2	2243	2256	FLNA	Filamin-A	yes	no	2	6.2962E-08	80.746
AEALPLQR	LLLVGAPRAEALPLQR	AEALPLQRANRTGGLY	R	A	E	Q	R	A	2	1	0	0	0	1	1	0	0	0	2	0	0	0	1	0	0	0	0	0	0	0	8	0	896.50797	C9JK10;P23229-4;P23229-2;P23229-5;P23229-3;G5E9H1;P23229-9;P23229-6;P23229	C9JK10	69	76	ITGA6	Integrin alpha-6;Integrin alpha-6 heavy chain;Integrin alpha-6 light chain;Processed integrin alpha-6	yes	no	2	0.0037803	73.26
AEAQAQYSAAVAK	YPGIIKEKAEAQAQYS	QYSAAVAKGKSAGLVK	K	A	E	A	K	G	6	0	0	0	0	2	1	0	0	0	0	1	0	0	0	1	0	0	1	1	0	0	13	0	1306.6517	Q14624;F5GXQ1;Q14624-2;E9PGN5;F5H194;B7ZKJ8	Q14624	99	111	ITIH4	Inter-alpha-trypsin inhibitor heavy chain H4;70 kDa inter-alpha-trypsin inhibitor heavy chain H4;35 kDa inter-alpha-trypsin inhibitor heavy chain H4	no	no	2	0	217.2	By MS/MS	By MS/MS	By MS/MS	By MS/MS	By MS/MS
AEAQAQYSAAVAKGK	YPGIIKEKAEAQAQYS	SAAVAKGKSAGLVKAT	K	A	E	G	K	S	6	0	0	0	0	2	1	1	0	0	0	2	0	0	0	1	0	0	1	1	0	0	15	1	1491.7682	Q14624;F5GXQ1;Q14624-2;E9PGN5;F5H194;B7ZKJ8	Q14624	99	113	ITIH4	Inter-alpha-trypsin inhibitor heavy chain H4;70 kDa inter-alpha-trypsin inhibitor heavy chain H4;35 kDa inter-alpha-trypsin inhibitor heavy chain H4	no	no	2;3	0	203.2	By MS/MS	By MS/MS	By MS/MS		By MS/MS
AEASQLGHKVSQMAQYFEPLTLAAVGAASK	EPLANAARAEASQLGH	AAVGAASKTLSHPQQM	R	A	E	S	K	T	7	0	0	0	0	3	2	2	1	0	3	2	1	1	1	3	1	0	1	2	0	0	30	1	3102.5808	Q9Y490;Q5TCU6	Q9Y490	1722	1751	TLN1	Talin-1	no	no	3	4.5578E-63	82.413
AEATTLHVAPQGTAMAVSTFR	FLQEQGHRAEATTLHV	AMAVSTFRKLDGICWQ	R	A	E	F	R	K	5	1	0	0	0	1	1	1	1	0	1	0	1	1	1	1	4	0	0	2	0	0	21	0	2158.0841	P07360;Q5SQ08	P07360	70	90	C8G	Complement component C8 gamma chain	yes	no	2;3	9.9248E-172	149.84
AEDAPLSSGEDPNSR	AGLPQNARAEDAPLSS	SGEDPNSRLAPLTTPK	R	A	E	S	R	L	2	1	1	2	0	0	2	1	0	0	1	0	0	0	2	3	0	0	0	0	0	0	15	0	1543.675	Q9BW04;Q9BW04-2	Q9BW04	275	289	SARG	Specifically androgen-regulated gene protein	yes	no	2	0.024456	30.956					By matching
AEDGENYDIKK	EEKIEKMRAEDGENYD	GENYDIKKQAEILQES	R	A	E	K	K	Q	1	0	1	2	0	0	2	1	0	1	0	2	0	0	0	0	0	0	1	0	0	0	11	1	1280.5885	E5RJD8;O75347;E5RIW3;B4DT30;E5RIX8;E5RHG6	E5RJD8	53	63	TBCA	Tubulin-specific chaperone A	yes	no	2	0.0047552	49.632
AEDHFSVIDFNQNIR	KTILDDLRAEDHFSVI	IDFNQNIRTWRNDLIS	R	A	E	I	R	T	1	1	2	2	0	1	1	0	1	2	0	0	0	2	0	1	0	0	0	1	0	0	15	0	1803.854	P19823;Q5T985	P19823	342	356	ITIH2	Inter-alpha-trypsin inhibitor heavy chain H2	yes	no	2	0	263.75		By MS/MS	By MS/MS		By MS/MS
AEDSLLAAEEAAAK	RVLEELHKAEDSLLAA	AAEEAAAKAEADVASL	K	A	E	A	K	A	6	0	0	1	0	0	3	0	0	0	2	1	0	0	0	1	0	0	0	0	0	0	14	0	1387.6831	D9YZV8	D9YZV8	67	80	TPM1	Tropomyosin alpha-1 chain	no	no	2	0.014586	37.77
AEEEHLGILGPQLHADVGDK	FRVPVERKAEEEHLGI	LHADVGDKVKIIFKNM	K	A	E	D	K	V	2	0	0	2	0	1	3	3	2	1	3	1	0	0	1	0	0	0	0	1	0	0	20	0	2127.0596	P00450;E9PFZ2	P00450	800	819	CP	Ceruloplasmin	no	no	2;3	1.7812E-271	180.63	By matching	By matching		By MS/MS
AEEEHLGILGPQLHADVGDKVK	FRVPVERKAEEEHLGI	ADVGDKVKIIFKNMAT	K	A	E	V	K	I	2	0	0	2	0	1	3	3	2	1	3	2	0	0	1	0	0	0	0	2	0	0	22	1	2354.223	P00450;E9PFZ2	P00450	800	821	CP	Ceruloplasmin	no	no	2;3	0	290.54	By MS/MS	By MS/MS	By MS/MS
AEERAELSEGQVR	IIESDLERAEERAELS	ELSEGQVRQLEEQLRI	R	A	E	V	R	Q	2	2	0	0	0	1	4	1	0	0	1	0	0	0	0	1	0	0	0	1	0	0	13	1	1472.7219	P09493-3;P09493-4;D9YZV2;H0YKX5;H0YL42;H0YK20;H7BYY1;F5H7S3;B7Z596;P09493-2;D9YZV8	D9YZV8	179	191	TPM1	Tropomyosin alpha-1 chain	no	no	2	0.042613	34.191
AEERAEVSELK	ILEGELERAEERAEVS	RAEVSELKCGDLEEEL	R	A	E	L	K	C	2	1	0	0	0	0	4	0	0	0	1	1	0	0	0	1	0	0	0	1	0	0	11	1	1259.6357	P67936-2;P67936	P67936	143	153	TPM4	Tropomyosin alpha-4 chain	no	no	2	0.026906	40.767
AEEREQIKTLNNK	DPTIQRVRAEEREQIK	QIKTLNNKFASFIDKV	R	A	E	N	K	F	1	1	2	0	0	1	3	0	0	1	1	2	0	0	0	0	1	0	0	0	0	0	13	2	1571.8267	CON__P02538;P02538;E7EUE8;CON__P48668;P48668;E7EQV7;CON__P04259;P04259;F5H6G5	CON__P02538	161	173	KRT6A;KRT6C;KRT6B	Keratin, type II cytoskeletal 6A;Keratin, type II cytoskeletal 6C;Keratin, type II cytoskeletal 6B	no	no	2;3	2.2673E-21	103.14
AEEYEFLTPVEEAPK	MVGSYGPRAEEYEFLT	TPVEEAPKGMLARGSY	R	A	E	P	K	G	2	0	0	0	0	0	5	0	0	0	1	1	0	1	2	0	1	0	1	1	0	0	15	0	1750.8301	P52565	P52565	153	167	ARHGDIA	Rho GDP-dissociation inhibitor 1	yes	yes	2	8.7285E-122	146.96		By MS/MS		By matching	By matching
AEFAEVSK	RLSQRFPKAEFAEVSK	AEFAEVSKLVTDLTKV	K	A	E	S	K	L	2	0	0	0	0	0	2	0	0	0	0	1	0	1	0	1	0	0	0	1	0	0	8	0	879.4338	CON__P02768-1;P02768;E7ESU5;H0YA55;B7WNR0;D6RHD5;C9JKR2;P02768-2	CON__P02768-1	250	257	ALB	Serum albumin	yes	no	1;2	4.1386E-18	112.41				By MS/MS	By MS/MS
AEFAEVSKLVTDLTK	RLSQRFPKAEFAEVSK	KLVTDLTKVHTECCHG	K	A	E	T	K	V	2	0	0	1	0	0	2	0	0	0	2	2	0	1	0	1	2	0	0	2	0	0	15	1	1649.8876	CON__P02768-1;P02768;E7ESU5;H0YA55;B7WNR0;D6RHD5;C9JKR2;P02768-2	CON__P02768-1	250	264	ALB	Serum albumin	yes	no	2	6.6532E-85	133.86
AEFIKEAQPGKK	TTLIKEMKAEFIKEAQ	KEAQPGKKQLLLSAAL	K	A	E	K	K	Q	2	0	0	0	0	1	2	1	0	1	0	3	0	1	1	0	0	0	0	0	0	0	12	2	1344.7402	P36222	P36222	159	170	CHI3L1	Chitinase-3-like protein 1	yes	yes	2	0.037243	39.73
AEFQDALEK	QSHISLSKAEFQDALE	EFQDALEKLNMGITDL	K	A	E	E	K	L	2	0	0	1	0	1	2	0	0	0	1	1	0	1	0	0	0	0	0	0	0	0	9	0	1049.5029	F8VNV9;Q6U2E9;F5GXS0;B0UZ83;F8VW91;B0V2C8;F8VZD8;A2BHY4;F8VX64;P0C0L5;P0C0L4	Q6U2E9	317	325	C4B;C4A	Complement C4-B;Complement C4 beta chain;Complement C4-B alpha chain;C4a anaphylatoxin;C4b-B;C4d-B;Complement C4 gamma chain;Complement C4-A;Complement C4 beta chain;Complement C4-A alpha chain;C4a anaphylatoxin;C4b-A;C4d-A;Complement C4 gamma chain	no	no	1;2	4.9191E-38	132.01		By MS/MS			By MS/MS
AEFQDALEKLNMGITDLQGLR	QSHISLSKAEFQDALE	ITDLQGLRLYVAAAII	K	A	E	L	R	L	2	1	1	2	0	2	2	2	0	1	4	1	1	1	0	0	1	0	0	0	0	0	21	1	2361.1998	F8VNV9;Q6U2E9;F5GXS0;B0UZ83;F8VW91;B0V2C8;F8VZD8;A2BHY4;F8VX64;P0C0L5;P0C0L4	Q6U2E9	317	337	C4B;C4A	Complement C4-B;Complement C4 beta chain;Complement C4-B alpha chain;C4a anaphylatoxin;C4b-B;C4d-B;Complement C4 gamma chain;Complement C4-A;Complement C4 beta chain;Complement C4-A alpha chain;C4a anaphylatoxin;C4b-A;C4d-A;Complement C4 gamma chain	no	no	3	1.6718E-289	180.86
AEFTGRHDAHLNGK	MALFGEGKAEFTGRHD	HDAHLNGKVIGTLKNS	K	A	E	G	K	V	2	1	1	1	0	0	1	2	2	0	1	1	0	1	0	0	1	0	0	0	0	0	14	1	1551.7542	P04114;F5H109	P04114	3015	3028	APOB	Apolipoprotein B-100;Apolipoprotein B-48	yes	no	2;3	2.9027E-273	192.68	By MS/MS	By MS/MS	By MS/MS	By MS/MS	By MS/MS
AEFTVETR	TGNMVKKRAEFTVETR	AEFTVETRSAGQGEVL	R	A	E	T	R	S	1	1	0	0	0	0	2	0	0	0	0	0	0	1	0	0	2	0	0	1	0	0	8	0	951.46616	P21333-2;P21333;Q5HY54;A6NDY9;F8WE98	P21333-2	302	309	FLNA	Filamin-A	no	no	2	0.00025477	88.819		By matching		By MS/MS
AEFVEVTK	RLSQKFPKAEFVEVTK	AEFVEVTKLVTDLTKV	K	A	E	T	K	L	1	0	0	0	0	0	2	0	0	0	0	1	0	1	0	0	1	0	0	2	0	0	8	0	921.48075	CON__P02769	CON__P02769	249	256			yes	yes	1;2	1.8796E-06	111.95	By MS/MS	By MS/MS	By MS/MS	By MS/MS	By MS/MS
AEFVEVTKLVTDLTK	RLSQKFPKAEFVEVTK	KLVTDLTKVHKECCHG	K	A	E	T	K	V	1	0	0	1	0	0	2	0	0	0	2	2	0	1	0	0	3	0	0	3	0	0	15	1	1691.9346	CON__P02769	CON__P02769	249	263			yes	yes	2	4.1962E-170	162.59
AEGAATEEEGTPK	KAKEKDKKAEGAATEE	TEEEGTPKESEPQAAA	K	A	E	P	K	E	3	0	0	0	0	0	4	2	0	0	0	1	0	0	1	0	2	0	0	0	0	0	13	0	1288.5783	P80723;P80723-2	P80723	26	38	BASP1	Brain acid soluble protein 1	yes	no	2	0.023732	36.292
AEGDVAALNR	GERERREKAEGDVAAL	GDVAALNRRIQLVEEE	K	A	E	N	R	R	3	1	1	1	0	0	1	1	0	0	1	0	0	0	0	0	0	0	0	1	0	0	10	0	1014.5094	P67936	P67936	45	54	TPM4	Tropomyosin alpha-4 chain	yes	yes	2	0.00052319	68.626					By MS/MS
AEGDVAALNRR	GERERREKAEGDVAAL	DVAALNRRIQLVEEEL	K	A	E	R	R	I	3	2	1	1	0	0	1	1	0	0	1	0	0	0	0	0	0	0	0	1	0	0	11	1	1170.6105	P67936	P67936	45	55	TPM4	Tropomyosin alpha-4 chain	yes	yes	2	1.6582E-260	195.51	By MS/MS	By MS/MS	By MS/MS	By MS/MS	By MS/MS
AEGKAGGAAGLFAK	________________	GAAGLFAKQVQKKFSR	M	A	E	A	K	Q	5	0	0	0	0	0	1	4	0	0	1	2	0	1	0	0	0	0	0	0	0	0	14	1	1246.667	Q9UBW5;Q9UBW5-2	Q9UBW5	2	15	BIN2	Bridging integrator 2	yes	no	2	0.020441	40.278
AEGNNQAPGEEEEEEEEATNTHPPASLPSQK	PEPMQESKAEGNNQAP	PASLPSQKYPGPQAEG	K	A	E	Q	K	Y	4	0	3	0	0	2	9	2	1	0	1	1	0	0	4	2	2	0	0	0	0	0	31	0	3318.4396	P10645	P10645	163	193	CHGA	Chromogranin-A;Vasostatin-1;Vasostatin-2;EA-92;ES-43;Pancreastatin;SS-18;WA-8;WE-14;LF-19;Catestatin;AL-11;GV-19;GR-44;ER-37;GE-25;Serpinin-RRG;Serpinin;p-Glu serpinin precursor	yes	yes	3	2.3391E-06	27.184
AEGPEVDVNLPKADVDISGPK	KFSVPGFKAEGPEVDV	DVDISGPKIDVTAPDV	K	A	E	P	K	I	2	0	1	3	0	0	2	2	0	1	1	2	0	0	3	1	0	0	0	3	0	0	21	1	2149.0903	Q09666;Q8N274	Q09666	764	784	AHNAK	Neuroblast differentiation-associated protein AHNAK	yes	no	3	0.0019873	29.603
AEIEYLEK	DLVAIQNKAEIEYLEK	AEIEYLEKTLPFSRSY	K	A	E	E	K	T	1	0	0	0	0	0	3	0	0	1	1	1	0	0	0	0	0	0	1	0	0	0	8	0	993.50188	P14151;P14151-2	P14151	71	78	SELL	L-selectin	yes	no	1;2	8.7581E-06	99.442				By MS/MS	By MS/MS
AEIEYLEKTLPFSR	DLVAIQNKAEIEYLEK	EKTLPFSRSYYWIGIR	K	A	E	S	R	S	1	1	0	0	0	0	3	0	0	1	2	1	0	1	1	1	1	0	1	0	0	0	14	1	1694.8879	P14151;P14151-2	P14151	71	84	SELL	L-selectin	yes	no	2	0.0052817	51.771	By matching
AEISFEDRK	IAVEGPSKAEISFEDR	EISFEDRKDGSCGVAY	K	A	E	R	K	D	1	1	0	1	0	0	2	0	0	1	0	1	0	1	0	1	0	0	0	0	0	0	9	1	1093.5404	P21333-2;P21333;Q5HY54;E9PHF0;H0Y5C6	P21333-2	2273	2281	FLNA	Filamin-A	yes	no	2	0.010361	61.161
AEKGFLLLASLR	QDLVDAVRAEKGFLLL	FLLLASLRQMKKTRGT	R	A	E	L	R	Q	2	1	0	0	0	0	1	1	0	0	4	1	0	1	0	1	0	0	0	0	0	0	12	1	1316.7816	P07996;CON__Q28194	P07996	84	95	THBS1	Thrombospondin-1	yes	no	2	0.0024421	57.106
AEKSHDELPR	KIKFDKYKAEKSHDEL	KSHDELPRTFQIPGYT	K	A	E	P	R	T	1	1	0	1	0	0	2	0	1	0	1	1	0	0	1	1	0	0	0	0	0	0	10	1	1180.5836	P04114;F5H109	P04114	3235	3244	APOB	Apolipoprotein B-100;Apolipoprotein B-48	yes	no	2	0.0012057	84.507
AELIVQPELK	NCSDCLMRAELIVQPE	LIVQPELKYGDGIQLT	R	A	E	L	K	Y	1	0	0	0	0	1	2	0	0	1	2	1	0	0	1	0	0	0	0	1	0	0	10	0	1138.6598	P15924;P15924-2	P15924	85	94	DSP	Desmoplakin	yes	no	2	0.05017	32.329
AELSEGQVR	DLERAEERAELSEGQV	ELSEGQVRQLEEQLRI	R	A	E	V	R	Q	1	1	0	0	0	1	2	1	0	0	1	0	0	0	0	1	0	0	0	1	0	0	9	0	987.49852	P09493-3;P09493-4;D9YZV2;H0YKX5;H0YL42;H0YK20;H7BYY1;F5H7S3;B7Z596;P09493-2;D9YZV8	D9YZV8	183	191	TPM1	Tropomyosin alpha-1 chain	no	no	2	4.5773E-143	155.07		By MS/MS	By MS/MS		By MS/MS
AEMADQAAAWLTR	HLLLHEGKAEMADQAA	QAAAWLTRQGSFQGGF	K	A	E	T	R	Q	5	1	0	1	0	1	1	0	0	0	1	0	1	0	0	0	1	1	0	0	0	0	13	0	1432.6769	F8VNV9;Q6U2E9;F5GXS0;F8VWK3;B0UZ83;F8VW91;B0V2C8;F8VZD8;A2BHY4;F8VX64	Q6U2E9	1279	1291	C4B;C4A	Complement C4-B;Complement C4 beta chain;Complement C4-B alpha chain;C4a anaphylatoxin;C4b-B;C4d-B;Complement C4 gamma chain;Complement C4-A;Complement C4 beta chain;Complement C4-A alpha chain;C4a anaphylatoxin;C4b-A;C4d-A;Complement C4 gamma chain	no	no	2	2.6728E-206	177.63	By MS/MS	By matching		By MS/MS	By MS/MS
AEMADQASAWLTR	HLLLHEGKAEMADQAS	QASAWLTRQGSFQGGF	K	A	E	T	R	Q	4	1	0	1	0	1	1	0	0	0	1	0	1	0	0	1	1	1	0	0	0	0	13	0	1448.6718	P0C0L5;P0C0L4	P0C0L5	1279	1291	C4B;C4A	Complement C4-B;Complement C4 beta chain;Complement C4-B alpha chain;C4a anaphylatoxin;C4b-B;C4d-B;Complement C4 gamma chain;Complement C4-A;Complement C4 beta chain;Complement C4-A alpha chain;C4a anaphylatoxin;C4b-A;C4d-A;Complement C4 gamma chain	no	no	2	1.4805E-29	109.44	By matching	By matching	By matching
AENFFILR	FMRFMMMRAENFFILR	AENFFILRRKPVEIIL	R	A	E	L	R	R	1	1	1	0	0	0	1	0	0	1	1	0	0	2	0	0	0	0	0	0	0	0	8	0	1008.5393	F8WDD7;F8WCF6;P59998;C9JWM7;E7ETI0;F6TTL5	F8WDD7	98	105	ARPC4;ARPC4-TTLL3	Actin-related protein 2/3 complex subunit 4	yes	no	2	0.03819	42.599		By matching
AENGKLVINGNPITIFQERDPSK	GKFHGTVKAENGKLVI	FQERDPSKIKWGDAGA	K	A	E	S	K	I	1	1	3	1	0	1	2	2	0	3	1	2	0	1	2	1	1	0	0	1	0	0	23	2	2539.3395	P04406;E7EUT4;E7EU54	P04406	62	84	GAPDH	Glyceraldehyde-3-phosphate dehydrogenase	yes	no	3	3.496E-53	95.834
AEPAKIEAFR	DASGNKVKAEPAKIEA	PAKIEAFRASLSKLGD	K	A	E	F	R	A	3	1	0	0	0	0	2	0	0	1	0	1	0	1	1	0	0	0	0	0	0	0	10	1	1130.6084	P00558;B4E1H9;B7Z7A9	P00558	142	151	PGK1	Phosphoglycerate kinase 1;Phosphoglycerate kinase	yes	no	2	0.0006517	78.342	By MS/MS	By MS/MS	By matching
AEPLAFTFSHDYK	LYSKFLLKAEPLAFTF	FTFSHDYKGSTSHHLV	K	A	E	Y	K	G	2	0	0	1	0	0	1	0	1	0	1	1	0	2	1	1	1	0	1	0	0	0	13	0	1524.7249	P04114;F5H109	P04114	1935	1947	APOB	Apolipoprotein B-100;Apolipoprotein B-48	yes	no	2	2.0433E-35	114.7	By matching			By matching	By MS/MS
AEPPKAPEQEQAAPGPAAGGEAPK	TEGAAEAKAEPPKAPE	AAGGEAPKAAEAAAAP	K	A	E	P	K	A	7	0	0	0	0	2	4	3	0	0	0	2	0	0	6	0	0	0	0	0	0	0	24	1	2297.1288	P80723	P80723	98	121	BASP1	Brain acid soluble protein 1	yes	yes	3	2.3959E-06	46.558
AEQEPTAEQLAQIAAENEEDEHSVNYKPPAQK	________________	NYKPPAQKSIQEIQEL	M	A	E	Q	K	S	6	0	2	1	0	4	7	0	1	1	1	2	0	0	3	1	1	0	1	1	0	0	32	1	3563.6652	P52565;A8MXW0	P52565	2	33	ARHGDIA	Rho GDP-dissociation inhibitor 1	yes	no	3	3.3631E-26	54.003
AEQMASVQNAQR	GLIPNKSRAEQMASVQ	ASVQNAQRDNAGDRAD	R	A	E	Q	R	D	3	1	1	0	0	3	1	0	0	0	0	0	1	0	0	1	0	0	0	1	0	0	12	0	1331.6252	F5H886;Q9UDY2-3;Q9UDY2;F5H301;Q9UDY2-5;Q9UDY2-4;Q9UDY2-2	F5H886	669	680	TJP2	Tight junction protein ZO-2	yes	no	2	0.037742	32.439
AERLQREVEGER	QADDAEERAERLQREV	QREVEGERRAREQAEA	R	A	E	E	R	R	1	3	0	0	0	1	4	1	0	0	1	0	0	0	0	0	0	0	0	1	0	0	12	2	1470.7539	Q5VU66;Q5VU72;D6R904;D6RFM2;P06753-2;P06753-3;Q5VU58;Q5VU59;Q5VU61	P06753-2	28	39	TPM3;DKFZp686J1372	Tropomyosin alpha-3 chain	no	no	2	0.05748	34.96
AERLTFGESLMTHAMTFTAVSEK	VSLKNMNKAERLTFGE	TFTAVSEKDDQDGAFT	K	A	E	E	K	D	3	1	0	0	0	0	3	1	1	0	2	1	2	2	0	2	4	0	0	1	0	0	23	1	2556.2352	Q13867;E7EMN3	Q13867	360	382	BLMH	Bleomycin hydrolase	yes	no	3	0.028322	20.606
AESFFQTK	VAEKKRPKAESFFQTK	AESFFQTKALDVSASD	K	A	E	T	K	A	1	0	0	0	0	1	1	0	0	0	0	1	0	2	0	1	1	0	0	0	0	0	8	0	956.46035	H7C393;C9JIF9;P13798;C9JLK2;H7C1U0	H7C393	170	177	APEH	Acylamino-acid-releasing enzyme	yes	no	2	0.031068	47.187
AETGDKVYVHLK	GFLGPIIKAETGDKVY	DKVYVHLKNLASRPYT	K	A	E	L	K	N	1	0	0	1	0	0	1	1	1	0	1	2	0	0	0	0	1	0	1	2	0	0	12	1	1358.7194	P00450;E9PFZ2;CON__ENSEMBL:ENSBTAP00000031900;D6RE86	P00450	99	110	CP	Ceruloplasmin	no	no	1;2	0	215.53	By MS/MS	By MS/MS	By MS/MS	By MS/MS	By MS/MS
AETVADTRR	________________	ETVADTRRLITKPQNL	M	A	E	R	R	L	2	2	0	1	0	0	1	0	0	0	0	0	0	0	0	0	2	0	0	1	0	0	9	1	1017.5203	O60493;O60493-2;O60493-4;O60493-3	O60493	2	10	SNX3	Sorting nexin-3	yes	no	2	1.7056E-36	138.08		By MS/MS			By MS/MS
AEVAHHPALGVGSDIK				A	E	I	K		3	0	0	1	0	0	1	2	2	1	1	1	0	0	1	1	0	0	0	2	0	0	16	0	1599.8369		REV__A8MUS2					yes	no	3	0.033603	26.292
AEVDDVIQVR	GILGPIIRAEVDDVIQ	VDDVIQVRFKNLASRP	R	A	E	V	R	F	1	1	0	2	0	1	1	0	0	1	0	0	0	0	0	0	0	0	0	3	0	0	10	0	1142.5932	P12259;CON__Q28107	P12259	1650	1659	F5	Coagulation factor V;Coagulation factor V heavy chain;Coagulation factor V light chain	no	no	2	1.6273E-80	152.97	By MS/MS	By MS/MS	By MS/MS	By MS/MS
AFAAQEDLEK	EATEWQHKAFAAQEDL	AAQEDLEKTKEELKTV	K	A	F	E	K	T	3	0	0	1	0	1	2	0	0	0	1	1	0	1	0	0	0	0	0	0	0	0	10	0	1120.5401	F5H1A7;P35241;A7YIJ8;H0YE16;A7YIK3	F5H1A7	313	322	RDX	Radixin	yes	no	2	0.0078223	48.284
AFAGPSQKPETIELR	DSVHNLPRAFAGPSQK	KPETIELRTFQRKPQD	R	A	F	L	R	T	2	1	0	0	0	1	2	1	0	1	1	1	0	1	2	1	1	0	0	0	0	0	15	1	1642.8679	E7ES19;P35443	E7ES19	68	82	THBS4	Thrombospondin-4	yes	no	2	0.0042594	58.626	By matching	By matching
AFDQDGDGHITVDELRR	EDLQVAFRAFDQDGDG	ITVDELRRAMAGLGQP	R	A	F	R	R	A	1	2	0	4	0	1	1	2	1	1	1	0	0	1	0	0	1	0	0	1	0	0	17	1	1942.9133	Q9NZT1	Q9NZT1	89	105	CALML5	Calmodulin-like protein 5	yes	yes	2	0.0006743	49.188
AFEEEQNLR	GNFNSLFKAFEEEQNL	FEEEQNLRGNLTNMET	K	A	F	L	R	G	1	1	1	0	0	1	3	0	0	0	1	0	0	1	0	0	0	0	0	0	0	0	9	0	1134.5306	P32754;H0YF74;B3KQ63	P32754	370	378	HPD	4-hydroxyphenylpyruvate dioxygenase	yes	no	2	1.6941E-08	95.502
AFFSEVER	GLKMKTSRAFFSEVER	AFFSEVERRFDAMPFT	R	A	F	E	R	R	1	1	0	0	0	0	2	0	0	0	0	0	0	2	0	1	0	0	0	1	0	0	8	0	983.47125	H0Y3X3;Q9UQ80;F8VTY8;F8VRZ3;F8VR77	H0Y3X3	293	300	PA2G4	Proliferation-associated protein 2G4	yes	no	2	0.056574	36.557
AFGPGLQGGSAGSPAR	PTKPSKVKAFGPGLQG	GSAGSPARFTIDTKGA	K	A	F	A	R	F	3	1	0	0	0	1	0	5	0	0	1	0	0	1	2	2	0	0	0	0	0	0	16	0	1428.711	P21333-2;P21333;Q5HY54;A6NDY9	P21333-2	1072	1087	FLNA	Filamin-A	no	no	2	2.9571E-96	136.63	By matching	By MS/MS	By MS/MS	By MS/MS	By MS/MS
AFHYDMK	IYAPNSSRAFHYDMKT	RAFHYDMKTEEGKLLL	R	A	F	M	K	T	1	0	0	1	0	0	0	0	1	0	0	1	1	1	0	0	0	0	1	0	0	0	7	0	910.40072	O95497	O95497	287	293	VNN1	Pantetheinase	yes	yes	2	0.039699	50.966					By MS/MS
AFISKANIGPR	DEMKSFAKAFISKANI	SKANIGPRLTQVSVLQ	K	A	F	P	R	L	2	1	1	0	0	0	0	1	0	2	0	1	0	1	1	1	0	0	0	0	0	0	11	1	1172.6666	P04275	P04275	1716	1726	VWF	von Willebrand factor;von Willebrand antigen 2	yes	yes	2	0.0034392	53.237
AFKAWAVAR	SLQKFGERAFKAWAVA	FKAWAVARLSQRFPKA	R	A	F	A	R	L	4	1	0	0	0	0	0	0	0	0	0	1	0	1	0	0	0	1	0	1	0	0	9	1	1018.5712	CON__P02768-1;P02768;E7ESU5;H0YA55;B7WNR0;D6RHD5	CON__P02768-1	234	242	ALB	Serum albumin	yes	no	2	0.0057987	64.42		By matching
AFLASPEYVNLPINGNGK	LSARPKLKAFLASPEY	LPINGNGKQ_______	K	A	F	G	K	Q	2	0	3	0	0	0	1	2	0	1	2	1	0	1	2	1	0	0	1	1	0	0	18	0	1902.984	P09211;A8MX94	P09211	192	209	GSTP1	Glutathione S-transferase P	yes	no	2	0.00030705	48.729
AFLASPEYVNLPINGNGKQ	LSARPKLKAFLASPEY	PINGNGKQ________	K	A	F	K	Q	-	2	0	3	0	0	1	1	2	0	1	2	1	0	1	2	1	0	0	1	1	0	0	19	1	2031.0425	P09211;A8MX94	P09211	192	210	GSTP1	Glutathione S-transferase P	yes	no	2	5.5607E-185	160.43	By MS/MS		By matching
AFLEVNEEGSEAAASTAVVIAGR	YVSDAFHKAFLEVNEE	TAVVIAGRSLNPNRVT	K	A	F	G	R	S	6	1	1	0	0	0	4	2	0	1	1	0	0	1	0	2	1	0	0	3	0	0	23	0	2290.1441	P01008;Q8TCE1	P01008	403	425	SERPINC1	Antithrombin-III	yes	no	2	0	249.51	By matching		By MS/MS	By matching
AFLHVPAK	TMRKTEAKAFLHVPAK	AFLHVPAKVIIGLAFD	K	A	F	A	K	V	2	0	0	0	0	0	0	0	1	0	1	1	0	1	1	0	0	0	0	1	0	0	8	0	881.51232	P14543-2;P14543	P14543-2	838	845	NID1	Nidogen-1	yes	no	2	0.0020758	79.116				By matching
AFLLTPR	LTSCLDSKAFLLTPRN	KAFLLTPRNQGKGLKS	K	A	F	P	R	N	1	1	0	0	0	0	0	0	0	0	2	0	0	1	1	0	1	0	0	0	0	0	7	0	816.48577	Q5SRP5;Q5SRP4;O95445	Q5SRP5	100	106	APOM	Apolipoprotein M	yes	no	2	6.7677E-08	121.29	By MS/MS	By matching		By MS/MS	By MS/MS
AFPALTSLDLSDNPGLGER	AFSCEQVRAFPALTSL	DNPGLGERGLMAALCP	R	A	F	E	R	G	2	1	1	2	0	0	1	2	0	0	4	0	0	1	2	2	1	0	0	0	0	0	19	0	1971.9902	P08571;D6RFL4	P08571	192	210	CD14	Monocyte differentiation antigen CD14;Monocyte differentiation antigen CD14, urinary form;Monocyte differentiation antigen CD14, membrane-bound form	yes	no	2	4.414E-153	146.88	By matching		By matching
AFQTDHIIK				A	F	I	K		1	0	0	1	0	1	0	0	1	2	0	1	0	1	0	0	1	0	0	0	0	0	9	0	1071.5713		REV__E7ENC6					yes	no	2	0.048307	34.206
AFQVWSDVTPLR	TVDDAFARAFQVWSDV	WSDVTPLRFSRIHDGE	R	A	F	L	R	F	1	1	0	1	0	1	0	0	0	0	1	0	0	1	1	1	1	1	0	2	0	0	12	0	1417.7354	B4DWH3;E9PE45;P08253;H3BV48;H3BR66	B4DWH3	71	82	MMP2	72 kDa type IV collagenase;PEX	yes	no	2	2.0981E-05	83.137	By matching
AFQYHSK	EDEEFTCRAFQYHSKE	RAFQYHSKEQQCVIMA	R	A	F	S	K	E	1	0	0	0	0	1	0	0	1	0	0	1	0	1	0	1	0	0	1	0	0	0	7	0	879.4239	P00747;Q5TEH5;A6PVI2;CON__P06868;Q15195;E9PHF4;Q02325	P00747	63	69	PLG;PLGLA;PLGLB1	Plasminogen;Plasmin heavy chain A;Activation peptide;Angiostatin;Plasmin heavy chain A, short form;Plasmin light chain B;Plasminogen-like protein A;Plasminogen-like protein B	yes	no	2	0.0021141	102.71
AFSANKYR	LYVHGGYKAFSANKYR	AFSANKYRLADDLYRY	K	A	F	Y	R	L	2	1	1	0	0	0	0	0	0	0	0	1	0	1	0	1	0	0	1	0	0	0	8	1	955.48756	O75882-3;O75882-2;H7BXY8;O75882	O75882-3	448	455	ATRN	Attractin	yes	no	2	1.0859E-68	154.35		By MS/MS		By matching	By matching
AFSAVDTDGNGTINAQELGAALK	EEEAQYKKAFSAVDTD	QELGAALKATGKNLSE	K	A	F	L	K	A	5	0	2	2	0	1	1	3	0	1	2	1	0	1	0	1	2	0	0	1	0	0	23	0	2262.1128	Q9NZT1	Q9NZT1	16	38	CALML5	Calmodulin-like protein 5	yes	yes	2	1.1303E-223	158.52
AFSAVDTDGNGTINAQELGAALKATGK	EEEAQYKKAFSAVDTD	AALKATGKNLSEAQLR	K	A	F	G	K	N	6	0	2	2	0	1	1	4	0	1	2	2	0	1	0	1	3	0	0	1	0	0	27	1	2619.314	Q9NZT1	Q9NZT1	16	42	CALML5	Calmodulin-like protein 5	yes	yes	2;3	5.1997E-147	123.35
AFSGYLGTDQSK	VLCPWGKKAFSGYLGT	YLGTDQSKWKAYDATH	K	A	F	S	K	W	1	0	0	1	0	1	0	2	0	0	1	1	0	1	0	2	1	0	1	0	0	0	12	0	1272.5986	H7BZT7;P10768	H7BZT7	135	146	ESD	S-formylglutathione hydrolase	yes	no	2	0.0026576	50.46					By MS/MS
AFSRQNIEK	KKVDSLKKAFSRQNIE	FSRQNIEKKMNKLGTK	K	A	F	E	K	K	1	1	1	0	0	1	1	0	0	1	0	1	0	1	0	1	0	0	0	0	0	0	9	1	1091.5724	O95810	O95810	245	253	SDPR	Serum deprivation-response protein	yes	yes	2	4.4056E-07	100.58			By matching		By MS/MS
AFSRQNIEKK	KKVDSLKKAFSRQNIE	SRQNIEKKMNKLGTKI	K	A	F	K	K	M	1	1	1	0	0	1	1	0	0	1	0	2	0	1	0	1	0	0	0	0	0	0	10	2	1219.6673	O95810	O95810	245	254	SDPR	Serum deprivation-response protein	yes	yes	2	0.00086754	73.499		By MS/MS
AFSSYQK	IPVTQYLKAFSSYQKH	KAFSSYQKHVCGALLK	K	A	F	Q	K	H	1	0	0	0	0	1	0	0	0	0	0	1	0	1	0	2	0	0	1	0	0	0	7	0	829.39702	P43652	P43652	215	221	AFM	Afamin	yes	yes	2	0.0085295	74.415
AFTPFSGPK	ACMAGCDKAFTPFSGP	FTPFSGPK________	K	A	F	P	K	-	1	0	0	0	0	0	0	1	0	0	0	1	0	2	2	1	1	0	0	0	0	0	9	0	950.48617	E9PCE8;P12955;P12955-2	E9PCE8	421	429	PEPD	Xaa-Pro dipeptidase	yes	no	2	1.5479E-09	117.89				By MS/MS	By MS/MS
AFVFPKESDTSYVSLK	GQTDMSRKAFVFPKES	DTSYVSLKAPLTKPLK	K	A	F	L	K	A	1	0	0	1	0	0	1	0	0	0	1	2	0	2	1	3	1	0	1	2	0	0	16	1	1816.9247	P02741;Q5VVP7;P02741-2	P02741	26	41	CRP	C-reactive protein;C-reactive protein(1-205)	yes	no	2	0.0040789	42.947				By matching
AFWLDVSHNR	DALGPLQRAFWLDVSH	WLDVSHNRLEALPNSL	R	A	F	N	R	L	1	1	1	1	0	0	0	0	1	0	1	0	0	1	0	1	0	1	0	1	0	0	10	0	1243.6098	P35858;E9PGU3	P35858	484	493	IGFALS	Insulin-like growth factor-binding protein complex acid labile subunit	yes	no	2	2.1646E-09	96.342
AFYPEEISSMVLTK	VSYKGETKAFYPEEIS	ISSMVLTKMKEIAEAY	K	A	F	T	K	M	1	0	0	0	0	0	2	0	0	1	1	1	1	1	1	2	1	0	1	1	0	0	14	0	1613.8011	H0YG33;P08107;F8VZJ4;F5H1D3;F5GZ62	H0YG33	180	193	HSPA1A	Heat shock 70 kDa protein 1A	no	no	2	0.039622	28.812	By matching
AFYVNVLNEEQR	DDNVTQVRAFYVNVLN	NVLNEEQRKRLCENIA	R	A	F	Q	R	K	1	1	2	0	0	1	2	0	0	0	1	0	0	1	0	0	0	0	1	2	0	0	12	0	1480.731	P04040	P04040	445	456	CAT	Catalase	yes	yes	2	2.9426E-05	81.92	By matching	By matching
AFYVNVLNEEQRK	DDNVTQVRAFYVNVLN	VLNEEQRKRLCENIAG	R	A	F	R	K	R	1	1	2	0	0	1	2	0	0	0	1	1	0	1	0	0	0	0	1	2	0	0	13	1	1608.826	P04040	P04040	445	457	CAT	Catalase	yes	yes	2	0.035771	39.006
AFYVNVLNEEQRKR	DDNVTQVRAFYVNVLN	LNEEQRKRLCENIAGH	R	A	F	K	R	L	1	2	2	0	0	1	2	0	0	0	1	1	0	1	0	0	0	0	1	2	0	0	14	2	1764.9271	P04040	P04040	445	458	CAT	Catalase	yes	yes	3	0.021241	36.292
AFYYPEEAGLAFGGPGSSR	AAWALGAKAFYYPEEA	FGGPGSSRYLRLEVHY	K	A	F	S	R	Y	3	1	0	0	0	0	2	4	0	0	1	0	0	2	2	2	0	0	2	0	0	0	19	0	1974.9112	P09172	P09172	308	326	DBH	Dopamine beta-hydroxylase;Soluble dopamine beta-hydroxylase	yes	yes	2	7.7155E-05	52.185
AGAEPASER	EYKGRPPKAGAEPASE	GAEPASEREVS_____	K	A	G	E	R	E	3	1	0	0	0	0	2	1	0	0	0	0	0	0	1	1	0	0	0	0	0	0	9	0	886.41446	B4DPP8;P01042-2;C9JEX1	B4DPP8	404	412	KNG1	Kininogen-1;Kininogen-1 heavy chain;T-kinin;Bradykinin;Lysyl-bradykinin;Kininogen-1 light chain;Low molecular weight growth-promoting factor	yes	no	2	0.0016034	79.148
AGAEPASEREVS	EYKGRPPKAGAEPASE	PASEREVS________	K	A	G	V	S	-	3	1	0	0	0	0	3	1	0	0	0	0	0	0	1	2	0	0	0	1	0	0	12	1	1201.5575	B4DPP8;P01042-2;C9JEX1	B4DPP8	404	415	KNG1	Kininogen-1;Kininogen-1 heavy chain;T-kinin;Bradykinin;Lysyl-bradykinin;Kininogen-1 light chain;Low molecular weight growth-promoting factor	yes	no	1;2	1.6649E-84	149.41	By MS/MS	By MS/MS	By matching	By MS/MS	By MS/MS
AGAHLQGGAK	GVFTTMEKAGAHLQGG	AHLQGGAKRVIISAPS	K	A	G	A	K	R	3	0	0	0	0	1	0	3	1	0	1	1	0	0	0	0	0	0	0	0	0	0	10	0	908.48281	P04406;E7EUT4;E7EUT5;E7EU54	P04406	108	117	GAPDH	Glyceraldehyde-3-phosphate dehydrogenase	yes	no	2	0.0047585	55.064
AGALNSNDAFVLK	RAVEVLPKAGALNSND	SNDAFVLKTPSAAYLW	K	A	G	L	K	T	3	0	2	1	0	0	0	1	0	0	2	1	0	1	0	1	0	0	0	1	0	0	13	0	1318.6881	CON__Q3SX14;F8WA45;P06396-2;F5H1A8;P06396-3;F5H8M4;Q5T0H8;Q5T0H7;P06396;Q5T0H9	P06396	585	597	GSN	Gelsolin	no	no	2	8.3536E-286	194.06	By MS/MS	By MS/MS	By MS/MS	By MS/MS	By MS/MS
AGALNSNDAFVLKTPSAAYLWVGTGASEAEKTGAQELLR	RAVEVLPKAGALNSND	TGAQELLRVLRAQPVQ	K	A	G	L	R	V	8	1	2	1	0	1	3	4	0	0	5	2	0	1	1	3	3	1	1	2	0	0	39	2	4006.0436	F8WA45;P06396-2;F5H1A8;P06396-3;F5H8M4;Q5T0H8;Q5T0H7;P06396;Q5T0H9	P06396	585	623	GSN	Gelsolin	no	no	4	1.3346E-30	48.984
AGAVEKGVPLYR	GVSLAVCKAGAVEKGV	EKGVPLYRHIADLAGN	K	A	G	Y	R	H	2	1	0	0	0	0	1	2	0	0	1	1	0	0	1	0	0	0	1	2	0	0	12	1	1258.7034	P06733;P06733-2	P06733	121	132	ENO1	Alpha-enolase	yes	no	2	6.2672E-08	91.961
AGDALWLR	CLMQQGIKAGDALWLR	AGDALWLRFKYYSFFD	K	A	G	L	R	F	2	1	0	1	0	0	0	1	0	0	2	0	0	0	0	0	0	1	0	0	0	0	8	0	900.48175	Q86UX7-2;Q86UX7;F5H1C6;F5H3I6	Q86UX7-2	243	250	FERMT3	Fermitin family homolog 3	yes	no	2	0.0007913	108.46					By MS/MS
AGDFLEANYMNLQR	SLPGSITKAGDFLEAN	ANYMNLQRSYTVAIAG	K	A	G	Q	R	S	2	1	2	1	0	1	1	1	0	0	2	0	1	1	0	0	0	0	1	0	0	0	14	0	1640.7617	P01024	P01024	1172	1185	C3	Complement C3;Complement C3 beta chain;C3-beta-c;Complement C3 alpha chain;C3a anaphylatoxin;Acylation stimulating protein;Complement C3b alpha chain;Complement C3c alpha chain fragment 1;Complement C3dg fragment;Complement C3g fragment;Complement C3d fragment;Complement C3f fragment;Complement C3c alpha chain fragment 2	yes	yes	2	3.8471E-95	145.29	By MS/MS	By MS/MS	By matching	By MS/MS	By MS/MS
AGDNKYMHLK	TNYYIKVRAGDNKYMH	DNKYMHLKVFKSLPGQ	R	A	G	L	K	V	1	0	1	1	0	0	0	1	1	0	1	2	1	0	0	0	0	0	1	0	0	0	10	1	1175.5757	P01040	P01040	59	68	CSTA	Cystatin-A;Cystatin-A, N-terminally processed	yes	yes	2	0.0013841	77.387
AGDVYYR	WADVDNRRAGDVYYRE	RAGDVYYREATDPAML	R	A	G	Y	R	E	1	1	0	1	0	0	0	1	0	0	0	0	0	0	0	0	0	0	2	1	0	0	7	0	842.39227	B5MEF5;Q8TER0-5;Q8TER0-3;Q8TER0-4;Q8TER0	B5MEF5	113	119	SNED1	Sushi, nidogen and EGF-like domain-containing protein 1	yes	no	2	0.019459	58.981
AGEDPHSFYFPGQFAFSK	TQCLRVQRAGEDPHSF	PGQFAFSKALPRS___	R	A	G	S	K	A	2	0	0	1	0	1	1	2	1	0	0	1	0	4	2	2	0	0	1	0	0	0	18	0	2030.9163	Q99969	Q99969	141	158	RARRES2	Retinoic acid receptor responder protein 2	yes	yes	2	1.8937E-05	58.693
AGELTPEEEAQYKK	________________	EEEAQYKKAFSAVDTD	M	A	G	K	K	A	2	0	0	0	0	1	4	1	0	0	1	2	0	0	1	0	1	0	1	0	0	0	14	1	1591.773	Q9NZT1	Q9NZT1	2	15	CALML5	Calmodulin-like protein 5	yes	yes	2	5.6749E-95	145	By matching	By MS/MS	By MS/MS	By MS/MS	By MS/MS
AGEQDATIHLK	YICIAENKAGEQDATI	QDATIHLKVFAKPKIT	K	A	G	L	K	V	2	0	0	1	0	1	1	1	1	1	1	1	0	0	0	0	1	0	0	0	0	0	11	0	1181.6041	P13591-4;P13591-3;P13591-1;E9PLH7;P13591;H7BYX6;P13591-5;P13591-6	P13591-4	293	303	NCAM1	Neural cell adhesion molecule 1	yes	no	2	0.00020408	84.479
AGESVELFGK	FPEDQKVRAGESVELF	ESVELFGKVTGTQPIT	R	A	G	G	K	V	1	0	0	0	0	0	2	2	0	0	1	1	0	1	0	1	0	0	0	1	0	0	10	0	1035.5237	B4DUE3;Q15746-7;Q15746-4;Q15746-5;Q15746-2;Q15746-3;Q15746-6;Q15746;D6R9C2	B4DUE3	51	60	MYLK	Myosin light chain kinase, smooth muscle;Myosin light chain kinase, smooth muscle, deglutamylated form	yes	no	2	0.0020189	63.624
AGEVINQPMMMAAR	DEEFPEQKAGEVINQP	QPMMMAARQLHDEARK	K	A	G	A	R	Q	3	1	1	0	0	1	1	1	0	1	0	0	3	0	1	0	0	0	0	1	0	0	14	0	1517.7153	P18206-2;P18206;F5H7T3;G8JLL3;Q5JQ13;B4DTM7	P18206-2	890	903	VCL	Vinculin	yes	no	2	5.929E-108	147.26	By matching	By MS/MS		By MS/MS	By MS/MS
AGEVQEPELR	KIDVHWTRAGEVQEPE	EVQEPELRGDVLHNGN	R	A	G	L	R	G	1	1	0	0	0	1	3	1	0	0	1	0	0	0	1	0	0	0	0	1	0	0	10	0	1126.5619	P25311;A8MT79	P25311	242	251	AZGP1	Zinc-alpha-2-glycoprotein	yes	no	1;2	5.1161E-197	185.08	By MS/MS	By MS/MS	By MS/MS	By MS/MS	By MS/MS
AGFAGDDAPR	DNGSGMCKAGFAGDDA	FAGDDAPRAVFPSIVG	K	A	G	P	R	A	3	1	0	2	0	0	0	2	0	0	0	0	0	1	1	0	0	0	0	0	0	0	10	0	975.44101	P68133;P68032;Q5T8M8;A6NL76;P63267;P62736;Q5T8M7;F5H1C1;E7EQV5;E9PG30;C9JUM1;F8WB63;B8ZZJ2;C9JFL5;F6UVQ4;F6QUT6;F8WCH0;P60709;B4E335;P63261;F5H0N0;B4DW52;I3L3I4;I3L3I0;I3L1U9;I3L4N8;G5E9R0;E7EVS6;I3L3R2;C9JZR7;C9JTX5;Q6S8J3;A5A3E0;P0CG38;P0CG39	P60709	19	28	ACTA1;ACTC1;ACTG2;ACTA2;ACTB;ACTG1;POTEE;POTEF;POTEI;POTEJ	Actin, alpha skeletal muscle;Actin, alpha cardiac muscle 1;Actin, gamma-enteric smooth muscle;Actin, aortic smooth muscle;Actin, cytoplasmic 1;Actin, cytoplasmic 1, N-terminally processed;Actin, cytoplasmic 2;Actin, cytoplasmic 2, N-terminally processed;POTE ankyrin domain family member E;POTE ankyrin domain family member F;POTE ankyrin domain family member I;POTE ankyrin domain family member J	no	no	1;2	1.0602E-166	176.38	By MS/MS	By MS/MS	By MS/MS	By MS/MS	By MS/MS
AGFAGDDAPRAVFPSIVGRPR	DNGSGMCKAGFAGDDA	PSIVGRPRHQGVMVGM	K	A	G	P	R	H	4	3	0	2	0	0	0	3	0	1	0	0	0	2	3	1	0	0	0	2	0	0	21	2	2155.1287	P68133;P68032;Q5T8M8;A6NL76;P63267;P62736;Q5T8M7;F5H1C1;E7EQV5;E9PG30;C9JUM1;F8WB63;B8ZZJ2;C9JFL5;F6UVQ4;F6QUT6;F8WCH0;P60709;B4E335;P63261;F5H0N0;B4DW52;I3L3I4;I3L3I0;I3L1U9;I3L4N8;G5E9R0;E7EVS6;I3L3R2;C9JZR7;C9JTX5;Q6S8J3;A5A3E0;P0CG38	P60709	19	39	ACTA1;ACTC1;ACTG2;ACTA2;ACTB;ACTG1;POTEE;POTEF;POTEI	Actin, alpha skeletal muscle;Actin, alpha cardiac muscle 1;Actin, gamma-enteric smooth muscle;Actin, aortic smooth muscle;Actin, cytoplasmic 1;Actin, cytoplasmic 1, N-terminally processed;Actin, cytoplasmic 2;Actin, cytoplasmic 2, N-terminally processed;POTE ankyrin domain family member E;POTE ankyrin domain family member F;POTE ankyrin domain family member I	no	no	2;3	1.3292E-203	159.06		By MS/MS	By matching
AGFLDLKDFLPK	PHNEQKHKAGFLDLKD	DLKDFLPKEYVKQKGE	K	A	G	P	K	E	1	0	0	2	0	0	0	1	0	0	3	2	0	2	1	0	0	0	0	0	0	0	12	1	1362.7547	Q9Y490;Q5TCU6	Q9Y490	257	268	TLN1	Talin-1	no	no	2	3.5122E-13	97.463		By matching
AGFLDLKDFLPKEYVK	PHNEQKHKAGFLDLKD	FLPKEYVKQKGERKIF	K	A	G	V	K	Q	1	0	0	2	0	0	1	1	0	0	3	3	0	2	1	0	0	0	1	1	0	0	16	2	1882.024	Q9Y490;Q5TCU6	Q9Y490	257	272	TLN1	Talin-1	no	no	2;3	2.0022E-153	160.81				By matching
AGGAAGLFAK	________________	GAAGLFAKQVQKKFSR	K	A	G	A	K	Q	4	0	0	0	0	0	0	3	0	0	1	1	0	1	0	0	0	0	0	0	0	0	10	0	861.47085	Q9UBW5;Q9UBW5-2	Q9UBW5	6	15	BIN2	Bridging integrator 2	yes	no	1;2	0.00044689	86.472		By MS/MS			By matching
AGGANYDAQTE	FIKSELKKAGGANYDA	ANYDAQTE________	K	A	G	T	E	-	3	0	1	1	0	1	1	2	0	0	0	0	0	0	0	0	1	0	1	0	0	0	11	0	1095.4469	Q14019;H3BT58	Q14019	132	142	COTL1	Coactosin-like protein	yes	no	1	0.036818	53.089
AGGSWDLAVQER	VTWPDESKAGGSWDLA	WDLAVQERAARSQCTY	K	A	G	E	R	A	2	1	0	1	0	1	1	2	0	0	1	0	0	0	0	1	0	1	0	1	0	0	12	0	1287.6208	P22792	P22792	464	475	CPN2	Carboxypeptidase N subunit 2	yes	yes	2	1.9843E-302	201	By MS/MS	By MS/MS	By MS/MS	By MS/MS	By MS/MS
AGHFDKEIVPVLVSTR	NRTENAQKAGHFDKEI	VPVLVSTRKGLIEVKT	K	A	G	T	R	K	1	1	0	1	0	0	1	1	1	1	1	1	0	1	1	1	1	0	0	3	0	0	16	1	1766.9679	Q9BWD1;B7Z233	Q9BWD1	195	210	ACAT2	Acetyl-CoA acetyltransferase, cytosolic	yes	no	2	0.0078965	39.338
AGHIAWTSSGK	NEIKTLLKAGHIAWTS	IAWTSSGKGSWKWACP	K	A	G	G	K	G	2	0	0	0	0	0	0	2	1	1	0	1	0	0	0	2	1	1	0	0	0	0	11	0	1113.5567	P04114;F5H109	P04114	2916	2926	APOB	Apolipoprotein B-100;Apolipoprotein B-48	yes	no	2	2.1429E-122	166.86	By MS/MS	By matching	By MS/MS		By MS/MS
AGITTIEAVK	________________	ITTIEAVKRKIQVLQQ	M	A	G	V	K	R	2	0	0	0	0	0	1	1	0	2	0	1	0	0	0	0	2	0	0	1	0	0	10	0	1001.5757	Q5VU66;Q5VU72;D6R904;D6RFM2;P06753-2;P06753-3;Q5VU58;Q5VU59;Q5VU61;Q8NAG3	P06753-2	2	11	TPM3;DKFZp686J1372	Tropomyosin alpha-3 chain	no	no	1	2.2418E-10	130.75	By matching	By matching	By MS/MS	By matching	By matching
AGITTIEAVKR	________________	TTIEAVKRKIQVLQQQ	M	A	G	K	R	K	2	1	0	0	0	0	1	1	0	2	0	1	0	0	0	0	2	0	0	1	0	0	11	1	1157.6768	Q5VU66;Q5VU72;D6R904;D6RFM2;P06753-2;P06753-3;Q5VU58;Q5VU59;Q5VU61;Q8NAG3	P06753-2	2	12	TPM3;DKFZp686J1372	Tropomyosin alpha-3 chain	no	no	2	1.5087E-260	194.12	By MS/MS	By MS/MS	By MS/MS	By MS/MS	By MS/MS
AGITTIEAVKRK	________________	TIEAVKRKIQVLQQQA	M	A	G	R	K	I	2	1	0	0	0	0	1	1	0	2	0	2	0	0	0	0	2	0	0	1	0	0	12	2	1285.7718	Q5VU66;Q5VU72;D6R904;D6RFM2;P06753-2;P06753-3;Q5VU58;Q5VU59;Q5VU61;Q8NAG3	P06753-2	2	13	TPM3;DKFZp686J1372	Tropomyosin alpha-3 chain	no	no	2	8.4443E-244	187.85	By matching	By MS/MS			By MS/MS
AGKEPGLQIWR	VEHPEFLKAGKEPGLQ	EPGLQIWRVEKFDLVP	K	A	G	W	R	V	1	1	0	0	0	1	1	2	0	1	1	1	0	0	1	0	0	1	0	0	0	0	11	1	1253.6881	CON__Q3SX14;Q5T0I1;F8WA45;P06396-2;F5H1A8;P06396-3;F5H8M4;Q5T0I0;P06396	P06396	62	72	GSN	Gelsolin	no	no	2;3	2.6219E-183	181.66	By MS/MS		By MS/MS	By MS/MS	By MS/MS
AGKEPGLQIWRVEK	VEHPEFLKAGKEPGLQ	LQIWRVEKFDLVPVPT	K	A	G	E	K	F	1	1	0	0	0	1	2	2	0	1	1	2	0	0	1	0	0	1	0	1	0	0	14	2	1609.894	CON__Q3SX14;Q5T0I1;F8WA45;P06396-2;F5H1A8;P06396-3;F5H8M4;Q5T0I0;P06396	P06396	62	75	GSN	Gelsolin	no	no	2;3	7.3717E-22	100.11					By MS/MS
AGKITFAEK	NGSIVIVRAGKITFAE	GKITFAEKVANAESLN	R	A	G	E	K	V	2	0	0	0	0	0	1	1	0	1	0	2	0	1	0	0	1	0	0	0	0	0	9	1	963.53893	G3V0E5;P02786	G3V0E5	178	186	TFRC	Transferrin receptor protein 1;Transferrin receptor protein 1, serum form	yes	no	2	0.0093434	57.532
AGLAASLAGPHSIVGR	DGSLWRYRAGLAASLA	GPHSIVGRAVVVHAGE	R	A	G	G	R	A	4	1	0	0	0	0	0	3	1	1	2	0	0	0	1	2	0	0	0	1	0	0	16	0	1475.8209	P08294	P08294	161	176	SOD3	Extracellular superoxide dismutase [Cu-Zn]	yes	yes	2	7.3923E-43	108.63	By MS/MS	By MS/MS	By MS/MS
AGLLAGDR	EPGSPAEKAGLLAGDR	AGLLAGDRLVEVNGEN	K	A	G	D	R	L	2	1	0	1	0	0	0	2	0	0	2	0	0	0	0	0	0	0	0	0	0	0	8	0	771.4239	O14745	O14745	51	58	SLC9A3R1	Na(+)/H(+) exchange regulatory cofactor NHE-RF1	yes	yes	2	0.056574	36.557
AGLLRPDYALLGHR	TLPSCAVRAGLLRPDY	DYALLGHRQLVRTDCP	R	A	G	H	R	Q	2	2	0	1	0	0	0	2	1	0	4	0	0	0	1	0	0	0	1	0	0	0	14	1	1550.8681	Q96PD5;Q96PD5-2;CON__ENSEMBL:ENSBTAP00000016285	Q96PD5	510	523	PGLYRP2	N-acetylmuramoyl-L-alanine amidase	yes	no	2;3	0	213.67	By MS/MS	By MS/MS	By MS/MS
AGLNSLEAVK	________________	LNSLEAVKRKIQALQQ	M	A	G	V	K	R	2	0	1	0	0	0	1	1	0	0	2	1	0	0	0	1	0	0	0	1	0	0	10	0	1000.5553	P67936	P67936	2	11	TPM4	Tropomyosin alpha-4 chain	yes	yes	1	1.4127E-09	113.62	By MS/MS	By matching	By matching	By matching	By matching
AGLNSLEAVKR	________________	NSLEAVKRKIQALQQQ	M	A	G	K	R	K	2	1	1	0	0	0	1	1	0	0	2	1	0	0	0	1	0	0	0	1	0	0	11	1	1156.6564	P67936	P67936	2	12	TPM4	Tropomyosin alpha-4 chain	yes	yes	2	7.5183E-233	189.13	By MS/MS		By MS/MS	By MS/MS
AGLNSLEAVKRK	________________	SLEAVKRKIQALQQQA	M	A	G	R	K	I	2	1	1	0	0	0	1	1	0	0	2	2	0	0	0	1	0	0	0	1	0	0	12	2	1284.7514	P67936	P67936	2	13	TPM4	Tropomyosin alpha-4 chain	yes	yes	2;3	0	204.32	By MS/MS	By MS/MS	By MS/MS	By MS/MS	By MS/MS
AGPRGSVQYLPDLDDKNSQEK	PPTDSPSKAGPRGSVQ	DDKNSQEKGPQEAFPV	K	A	G	E	K	G	1	1	1	3	0	2	1	2	0	0	2	2	0	0	2	2	0	0	1	1	0	0	21	2	2316.1346	E9PG06;Q9UGM5;E9PG08;B7Z8T3	E9PG06	261	281	FETUB	Fetuin-B	yes	no	3	2.7021E-22	83.082					By MS/MS
AGQAVDDFIEK	RRIILLVKAGQAVDDF	AVDDFIEKLRRCRDLK	K	A	G	E	K	L	2	0	0	2	0	1	1	1	0	1	0	1	0	1	0	0	0	0	0	1	0	0	11	0	1191.5772	F5H7U0;B4DQJ8;P52209	F5H7U0	77	87	PGD	6-phosphogluconate dehydrogenase, decarboxylating	yes	no	2	0.0023188	50.354
AGQSAAGAAPGGGVDTR	________________	PGGGVDTRDAEMPATE	R	A	G	T	R	D	5	1	0	1	0	1	0	5	0	0	0	0	0	0	1	1	1	0	0	1	0	0	17	0	1441.691	P21333-2;P21333;Q5HY54	P21333-2	8	24	FLNA	Filamin-A	yes	no	2	2.3533E-151	153.21	By matching	By MS/MS			By MS/MS
AGQSAAGAAPGGGVDTRDAEMPATEK	________________	AEMPATEKDLAEDAPW	R	A	G	E	K	D	7	1	0	2	0	1	2	5	0	0	0	1	1	0	2	1	2	0	0	1	0	0	26	1	2414.1132	P21333-2;P21333;Q5HY54	P21333-2	8	33	FLNA	Filamin-A	yes	no	3	2.6324E-26	67.827					By MS/MS
AGSPTAPVHDESLVGPVDPSSGQQSR	ASNTERSRAGSPTAPV	PSSGQQSRDTEVLLVG	R	A	G	S	R	D	2	1	0	2	0	2	1	3	1	0	1	0	0	0	4	5	1	0	0	3	0	0	26	0	2574.231	Q9NPR5;Q12913-2;Q12913	Q9NPR5	301	326	PTPRJ	Receptor-type tyrosine-protein phosphatase eta	yes	no	3	0.0013119	31.964
AGSSSLEAVR	________________	SSSLEAVRRKIRSLQE	M	A	G	V	R	R	2	1	0	0	0	0	1	1	0	0	1	0	0	0	0	3	0	0	0	1	0	0	10	0	975.49852	H7BYY1;F5H7S3;B7Z596	H7BYY1	2	11	TPM1		no	no	1	0.028211	58.917
AGSSSLEAVRR	________________	SSLEAVRRKIRSLQEQ	M	A	G	R	R	K	2	2	0	0	0	0	1	1	0	0	1	0	0	0	0	3	0	0	0	1	0	0	11	1	1131.5996	H7BYY1;F5H7S3;B7Z596	H7BYY1	2	12	TPM1		no	no	2	0.062373	73.951
AGTQIENIEEDFRDGLK	WCNSHLRKAGTQIENI	EDFRDGLKLMLLLEVI	K	A	G	L	K	L	1	1	1	2	0	1	3	2	0	2	1	1	0	1	0	0	1	0	0	0	0	0	17	1	1933.9381	P12814-2;P12814;P12814-3;B7TY16;G3V2N5;G3V5M4;G3V380	P12814-2	48	64	ACTN1	Alpha-actinin-1	yes	no	2;3	6.7523E-06	68.41
AGVAPLQVK	SFQVDTSKAGVAPLQV	GVAPLQVKVQGPKGLV	K	A	G	V	K	V	2	0	0	0	0	1	0	1	0	0	1	1	0	0	1	0	0	0	0	2	0	0	9	0	881.53345	P21333-2;P21333;Q5HY54;A6NDY9	P21333-2	1478	1486	FLNA	Filamin-A	no	no	2	9.8347E-08	98.458		By MS/MS		By MS/MS	By MS/MS
AGVETTTPSK	KADSSPVKAGVETTTP	VETTTPSKQSNNKYAA	K	A	G	S	K	Q	1	0	0	0	0	0	1	1	0	0	0	1	0	0	1	1	3	0	0	1	0	0	10	0	989.50294	P0CG05;P0CG06	P0CG05	51	60	IGLC2;IGLC3	Ig lambda-2 chain C regions;Ig lambda-3 chain C regions	yes	no	2	0.016656	44.425
AGYVLHR	GGFYCSCRAGYVLHRN	RAGYVLHRNKRTCSAL	R	A	G	H	R	N	1	1	0	0	0	0	0	1	1	0	1	0	0	0	0	0	0	0	1	1	0	0	7	0	814.44497	O00187;O00187-2	O00187	169	175	MASP2	Mannan-binding lectin serine protease 2;Mannan-binding lectin serine protease 2 A chain;Mannan-binding lectin serine protease 2 B chain	yes	no	2	5.9149E-08	121.87			By matching		By MS/MS
AHDADLGINGK	SLHLITIKAHDADLGI	ADLGINGKVSYRIQDS	K	A	H	G	K	V	2	0	1	2	0	0	0	2	1	1	1	1	0	0	0	0	0	0	0	0	0	0	11	0	1109.5465	Q9NPG4	Q9NPG4	484	494	PCDH12	Protocadherin-12	yes	yes	2	0.00036233	69.721				By MS/MS	By MS/MS
AHFSPSNIILDFPAAGSAAR	EATLNFLKAHFSPSNI	PAAGSAARRDVQNVAA	K	A	H	A	R	R	5	1	1	1	0	0	0	1	1	2	1	0	0	2	2	3	0	0	0	0	0	0	20	0	2041.0381	O00391;O00391-2	O00391	533	552	QSOX1	Sulfhydryl oxidase 1	yes	no	2	2.4843E-187	160.67	By matching	By MS/MS
AHFSPSNIILDFPAAGSAARR	EATLNFLKAHFSPSNI	AAGSAARRDVQNVAAA	K	A	H	R	R	D	5	2	1	1	0	0	0	1	1	2	1	0	0	2	2	3	0	0	0	0	0	0	21	1	2197.1392	O00391;O00391-2	O00391	533	553	QSOX1	Sulfhydryl oxidase 1	yes	no	3	0.00028228	37.884
AHHGEAGHHLPEPSSR	VDRTKLSRAHHGEAGH	HLPEPSSRETGRGAKG	R	A	H	S	R	E	2	1	0	0	0	0	2	2	4	0	1	0	0	0	2	2	0	0	0	0	0	0	16	0	1717.8033	O76061	O76061	237	252	STC2	Stanniocalcin-2	yes	yes	2	4.9483E-09	79.652			By MS/MS
AHLDIAGSLEGHLR	ELSNDQEKAHLDIAGS	GSLEGHLRFLKNIILP	K	A	H	L	R	F	2	1	0	1	0	0	1	2	2	1	3	0	0	0	0	1	0	0	0	0	0	0	14	0	1487.7845	P04114;F5H109	P04114	3657	3670	APOB	Apolipoprotein B-100;Apolipoprotein B-48	yes	no	2	0.005775	46.318				By matching
AHLNIKSPAFTDLHLR	GLQEWEGKAHLNIKSP	AFTDLHLRYQKDKKGI	K	A	H	L	R	Y	2	1	1	1	0	0	0	0	2	1	3	1	0	1	1	1	1	0	0	0	0	0	16	1	1832.0057	P04114;F5H109	P04114	3974	3989	APOB	Apolipoprotein B-100;Apolipoprotein B-48	yes	no	2;3	0	219.97	By matching		By MS/MS
AHQITDESLESTRR	SSEEIQQRAHQITDES	ESLESTRRILGLAIES	R	A	H	R	R	I	1	2	0	1	0	1	2	0	1	1	1	0	0	0	0	2	2	0	0	0	0	0	14	1	1641.8071	O00161-2;O00161;H3BNE1;H3BR18;H3BM38;H3BPJ0;H3BNG6;H3BU94	O00161-2	13	26	SNAP23	Synaptosomal-associated protein 23;Synaptosomal-associated protein	yes	no	2	1.0924E-175	169.04		By MS/MS			By MS/MS
AHQTGIHATEELK	________________	IHATEELKEFFAKARA	M	A	H	L	K	E	2	0	0	0	0	1	2	1	2	1	1	1	0	0	0	0	2	0	0	0	0	0	13	0	1433.7263	D6RG15;Q6IBS0	D6RG15	2	14	TWF2	Twinfilin-2	yes	no	2	0.0037977	63.257
AHRFPALTQEQK	________________	PALTQEQKKELSEIAQ	M	A	H	Q	K	K	2	1	0	0	0	2	1	0	1	0	1	1	0	1	1	0	1	0	0	0	0	0	12	1	1424.7524	P05062;C9J4K3;Q5T7D5	P05062	2	13	ALDOB	Fructose-bisphosphate aldolase B	yes	no	2	9.8123E-34	123.95	By matching	By matching
AHRFPALTQEQKK	________________	ALTQEQKKELSEIAQS	M	A	H	K	K	E	2	1	0	0	0	2	1	0	1	0	1	2	0	1	1	0	1	0	0	0	0	0	13	2	1552.8474	P05062;C9J4K3;Q5T7D5	P05062	2	14	ALDOB	Fructose-bisphosphate aldolase B	yes	no	2;3	0	218.6		By matching	By MS/MS	By matching	By MS/MS
AHSDGGDGVVSQVK	GEYVVEVRAHSDGGDG	DGVVSQVKISGAPTLS	R	A	H	V	K	I	1	0	0	2	0	1	0	3	1	0	0	1	0	0	0	2	0	0	0	3	0	0	14	0	1354.6477	Q12860-2;Q12860;H0YIJ1	Q12860-2	967	980	CNTN1	Contactin-1	yes	no	2	1.326E-21	99.927		By MS/MS		By MS/MS	By MS/MS
AHSSMVGVNLPQK	DAFGTAHRAHSSMVGV	VGVNLPQKAGGFLMKK	R	A	H	Q	K	A	1	0	1	0	0	1	0	1	1	0	1	1	1	0	1	2	0	0	0	2	0	0	13	0	1366.7027	P00558;B4E1H9;B7Z7A9	P00558	172	184	PGK1	Phosphoglycerate kinase 1;Phosphoglycerate kinase	yes	no	2	4.8925E-70	139.46		By MS/MS	By MS/MS		By MS/MS
AHTDVGPGPESSPVLVR	TEYRVWVRAHTDVGPG	ESSPVLVRTDEDVPSG	R	A	H	V	R	T	1	1	0	1	0	0	1	2	1	0	1	0	0	0	3	2	1	0	0	3	0	0	17	0	1716.8795	P10586-2;P10586;H0Y6Z7	P10586-2	686	702	PTPRF	Receptor-type tyrosine-protein phosphatase F	yes	no	2	0.0018889	41.422
AHVDALRTHLAPYSDELRQR	EEMRDRARAHVDALRT	YSDELRQRLAARLEAL	R	A	H	Q	R	L	3	3	0	2	0	1	1	0	2	0	3	0	0	0	1	1	1	0	1	1	0	0	20	2	2347.2145	P02647;F8W696	P02647	178	197	APOA1	Apolipoprotein A-I;Proapolipoprotein A-I;Truncated apolipoprotein A-I	yes	no	3	0.012451	24.793
AHVDEFKSVSK	VEIAQVPKAHVDEFKS	DEFKSVSKFKIFNTNN	K	A	H	S	K	F	1	0	0	1	0	0	1	0	1	0	0	2	0	1	0	2	0	0	0	2	0	0	11	1	1245.6354	Q16851;E7EUC7;Q16851-2	Q16851	313	323	UGP2	UTP--glucose-1-phosphate uridylyltransferase	yes	no	2	0.0019874	61.235
AHVSFKPTVAQQR	VISKGQQKAHVSFKPT	KPTVAQQRICPNCRET	K	A	H	Q	R	I	2	1	0	0	0	2	0	0	1	0	0	1	0	1	1	1	1	0	0	2	0	0	13	1	1467.7946	P19823;Q5T985;Q5T987	P19823	247	259	ITIH2	Inter-alpha-trypsin inhibitor heavy chain H2	yes	no	1;2;3	0	255.15	By MS/MS	By MS/MS	By MS/MS	By MS/MS	By MS/MS
AHYDLRHTFMGVVSLGSPSGEVSHPR	PPGHQLHRAHYDLRHT	SGEVSHPRKTRTVVQP	R	A	H	P	R	K	1	2	0	1	0	0	1	3	3	0	2	0	1	1	2	4	1	0	1	3	0	0	26	1	2835.3875	F5H0Q5;P02765;C9JV77	F5H0Q5	378	403	AHSG	Alpha-2-HS-glycoprotein;Alpha-2-HS-glycoprotein chain A;Alpha-2-HS-glycoprotein chain B	yes	no	3	6.239E-103	113.93
AHYGGFTVQNEANK	DWKGDKVKAHYGGFTV	TVQNEANKYQISVNKY	K	A	H	N	K	Y	2	0	2	0	0	1	1	2	1	0	0	1	0	1	0	0	1	0	1	1	0	0	14	0	1534.7165	P02675;B4E1D3;D6REL8	P02675	354	367	FGB	Fibrinogen beta chain;Fibrinopeptide B;Fibrinogen beta chain	yes	no	2;3	0	291.2	By MS/MS	By MS/MS	By MS/MS	By MS/MS	By MS/MS
AHYGGFTVQNEANKYQISVNK	DWKGDKVKAHYGGFTV	KYQISVNKYRGTAGNA	K	A	H	N	K	Y	2	0	3	0	0	2	1	2	1	1	0	2	0	1	0	1	1	0	2	2	0	0	21	1	2367.1608	P02675;B4E1D3;D6REL8	P02675	354	374	FGB	Fibrinogen beta chain;Fibrinopeptide B;Fibrinogen beta chain	yes	no	2;3	0	267.78	By MS/MS		By MS/MS
AHYGGFTVQNEANKYQISVNKYR	DWKGDKVKAHYGGFTV	QISVNKYRGTAGNALM	K	A	H	Y	R	G	2	1	3	0	0	2	1	2	1	1	0	2	0	1	0	1	1	0	3	2	0	0	23	2	2686.3252	P02675;B4E1D3;D6REL8	P02675	354	376	FGB	Fibrinogen beta chain;Fibrinopeptide B;Fibrinogen beta chain	yes	no	2;3	0	276.73			By MS/MS	By matching
AIAELGIYPAVDPLDSTSR	DATTVLSRAIAELGIY	DPLDSTSRIMDPNIVG	R	A	I	S	R	I	3	1	0	2	0	0	1	1	0	2	2	0	0	0	2	2	1	0	1	1	0	0	19	0	1987.0262	F8VPV9;P06576;H0YH81;F8VQY0	F8VPV9	377	395	ATP5B	ATP synthase subunit beta, mitochondrial;ATP synthase subunit beta	yes	no	2	5.1813E-07	57.366
AIAVTVQEMIGSHIK	TTMVRTAKAIAVTVQE	EMIGSHIKHRVQELGH	K	A	I	I	K	H	2	0	0	0	0	1	1	1	1	3	0	1	1	0	0	1	1	0	0	2	0	0	15	0	1595.8705	Q5TCU6	Q5TCU6	1797	1811			yes	yes	2	0.037008	27.938	By MS/MS
AIAVTVQEMVTK	TTMVRTAKAIAVTVQE	TVQEMVTKSNTSPEEL	K	A	I	T	K	S	2	0	0	0	0	1	1	0	0	1	0	1	1	0	0	0	2	0	0	3	0	0	12	0	1288.7061	Q9Y490	Q9Y490	1863	1874	TLN1	Talin-1	yes	yes	2	5.6597E-08	90.697	By matching	By matching	By matching
AICDYRQIEITIYK	LKTSIPIKAICDYRQI	QIEITIYKDDECVLAN	K	A	I	Y	K	D	1	1	0	1	1	1	1	0	0	4	0	1	0	0	0	0	1	0	2	0	0	0	14	1	1784.9131	E7ERU0;E9PHM6;F8W9J4;E7ERU2;E9PEB9;Q03001-8;Q03001;F6QMI7;Q03001-9;Q6P0N6;E7ETB9;Q03001-3	E7ERU0	894	907	DST	Dystonin	yes	no	2	0.05856	28.812
AIDLEIKER	EEERARRRAIDLEIKE	IDLEIKEREAENFHEE	R	A	I	E	R	E	1	1	0	1	0	0	2	0	0	2	1	1	0	0	0	0	0	0	0	0	0	0	9	1	1085.6081	H7BXY5;Q0ZGT2-4;Q0ZGT2-2;Q0ZGT2;Q0ZGT2-3	H7BXY5	376	384	NEXN	Nexilin	yes	no	2	0.0071403	61.78					By matching
AIDLFTDAIK	LNDGELQKAIDLFTDA	DLFTDAIKLNPRLAIL	K	A	I	I	K	L	2	0	0	2	0	0	0	0	0	2	1	1	0	1	0	0	1	0	0	0	0	0	10	0	1105.6019	P50502;H7C3I1;F6VDH7;Q3KNR6;Q8NFI4;Q8IZP2	P50502	133	142	ST13;ST13P5;ST13P4	Hsc70-interacting protein;Putative protein FAM10A5;Putative protein FAM10A4	yes	no	2	0.025589	40.496	By matching
AIDLFTDAIKLNPR	LNDGELQKAIDLFTDA	DAIKLNPRLAILYAKR	K	A	I	P	R	L	2	1	1	2	0	0	0	0	0	2	2	1	0	1	1	0	1	0	0	0	0	0	14	1	1585.8828	P50502;H7C3I1;F6VDH7;Q3KNR6;Q8NFI4;Q8IZP2	P50502	133	146	ST13;ST13P5;ST13P4	Hsc70-interacting protein;Putative protein FAM10A5;Putative protein FAM10A4	yes	no	2	0.0086728	78.814
AIEDYINEFSVR	LKKQNLERAIEDYINE	YINEFSVRKCHTCQNG	R	A	I	V	R	K	1	1	1	1	0	0	2	0	0	2	0	0	0	1	0	1	0	0	1	1	0	0	12	0	1454.7042	P02748;CON__Q3MHN2	P02748	497	508	C9	Complement component C9;Complement component C9a;Complement component C9b	no	no	2	3.8191E-172	176.87	By MS/MS	By MS/MS	By matching	By MS/MS	By matching
AIEDYINEFSVRK	LKKQNLERAIEDYINE	INEFSVRKCHTCQNGG	R	A	I	R	K	C	1	1	1	1	0	0	2	0	0	2	0	1	0	1	0	1	0	0	1	1	0	0	13	1	1582.7991	P02748;CON__Q3MHN2	P02748	497	509	C9	Complement component C9;Complement component C9a;Complement component C9b	no	no	2	2.8642E-30	110.38	By MS/MS	By matching	By matching	By MS/MS	By MS/MS
AIEGRTATSEYQTFFNPR	GLDEDSDRAIEGRTAT	YQTFFNPRTFGSGEAD	R	A	I	P	R	T	2	2	1	0	0	1	2	1	0	1	0	0	0	2	1	1	3	0	1	0	0	0	18	1	2087.0072	P00734;E9PIT3;C9JV37	P00734	310	327	F2	Prothrombin;Activation peptide fragment 1;Activation peptide fragment 2;Thrombin light chain;Thrombin heavy chain	yes	no	2;3	0.002337	91.657			By MS/MS
AIEINPDSAQPYK	AAIRDCDRAIEINPDS	PDSAQPYKWRGKAHRL	R	A	I	Y	K	W	2	0	1	1	0	1	1	0	0	2	0	1	0	0	2	1	0	0	1	0	0	0	13	0	1444.7198	P50502;H7C3I1;F6VDH7;Q3KNR6;Q8NFI4;Q8IZP2	P50502	174	186	ST13;ST13P5;ST13P4	Hsc70-interacting protein;Putative protein FAM10A5;Putative protein FAM10A4	yes	no	2	0.017396	39.006
AIEINPDSAQPYKWR	AAIRDCDRAIEINPDS	SAQPYKWRGKAHRLLG	R	A	I	W	R	G	2	1	1	1	0	1	1	0	0	2	0	1	0	0	2	1	0	1	1	0	0	0	15	1	1786.9002	P50502;H7C3I1;F6VDH7;Q3KNR6;Q8NFI4	P50502	174	188	ST13;ST13P5	Hsc70-interacting protein;Putative protein FAM10A5	yes	no	2	0.063572	27.263
AIENELLAR	ERNIFDQRAIENELLA	IENELLARNIHVIRRT	R	A	I	A	R	N	2	1	1	0	0	0	2	0	0	1	2	0	0	0	0	0	0	0	0	0	0	0	9	0	1027.5662	P48637;B7Z514;B6F210	P48637	222	230	GSS	Glutathione synthetase	yes	no	2	0.00016959	88.495	By matching	By matching	By matching
AIFSVGPVSPSR	SHARGSSRAIFSVGPV	VGPVSPSRRWSYRCYG	R	A	I	S	R	R	1	1	0	0	0	0	0	1	0	1	0	0	0	1	2	3	0	0	0	2	0	0	12	0	1215.6612	Q8N6C8;C9JPH8;A8MVE2;F6TER3;Q8NHL6;Q8NHL6-4;Q8NHL6-2;Q8NHL6-3;O75019-2;O75019	Q8N6C8	180	191	LILRA3;LILRB1;LILRA1	Leukocyte immunoglobulin-like receptor subfamily A member 3;Leukocyte immunoglobulin-like receptor subfamily B member 1;Leukocyte immunoglobulin-like receptor subfamily A member 1	yes	no	2	0.0016261	57.175
AIFSVGPVSPSRR	SHARGSSRAIFSVGPV	GPVSPSRRWSYRCYGY	R	A	I	R	R	W	1	2	0	0	0	0	0	1	0	1	0	0	0	1	2	3	0	0	0	2	0	0	13	1	1371.7623	Q8N6C8;C9JPH8;A8MVE2;F6TER3;Q8NHL6;Q8NHL6-4;Q8NHL6-2;Q8NHL6-3;O75019-2;O75019	Q8N6C8	180	192	LILRA3;LILRB1;LILRA1	Leukocyte immunoglobulin-like receptor subfamily A member 3;Leukocyte immunoglobulin-like receptor subfamily B member 1;Leukocyte immunoglobulin-like receptor subfamily A member 1	yes	no	2	5.8378E-70	140.24			By matching	By matching
AIFYMNNPSR	RRVYGQCKAIFYMNNP	FYMNNPSRVLYLAAYN	K	A	I	S	R	V	1	1	2	0	0	0	0	0	0	1	0	0	1	1	1	1	0	0	1	0	0	0	10	0	1211.5757	E9PG06;Q9UGM5	E9PG06	82	91	FETUB	Fetuin-B	yes	no	2	2.1396E-09	96.171	By MS/MS	By MS/MS	By matching
AIGEMDNQVSQLTSELK	CECSQLRKAIGEMDNQ	SQLTSELKFIKNAVAG	K	A	I	L	K	F	1	0	1	1	0	2	2	1	0	1	2	1	1	0	0	2	1	0	0	1	0	0	17	0	1861.9091	Q9BWP8-8;Q9BWP8-7;Q9BWP8-6;Q9BWP8-5;Q9BWP8-4;Q9BWP8-3;Q9BWP8-2;Q9BWP8-9;Q9BWP8	Q9BWP8-8	47	63	COLEC11	Collectin-11	yes	no	2	4.3465E-33	99.044		By matching		By MS/MS	By MS/MS
AIGGGLSSVGGGSSTIK	GFSSSSGRAIGGGLSS	GGGSSTIKYTTTSSSS	R	A	I	I	K	Y	1	0	0	0	0	0	0	6	0	2	1	1	0	0	0	4	1	0	0	1	0	0	17	0	1446.7678	CON__P02538;P02538;E7EUE8;CON__P48668;P48668;E7EQV7	CON__P02538	534	550	KRT6A;KRT6C	Keratin, type II cytoskeletal 6A;Keratin, type II cytoskeletal 6C	no	no	2	2.2085E-74	119.46					By matching
AIGPSQTHTIR	VRRRRFERAIGPSQTH	PSQTHTIRIQYSPARL	R	A	I	I	R	I	1	1	0	0	0	1	0	1	1	2	0	0	0	0	1	1	2	0	0	0	0	0	11	0	1179.636	Q92954-6;E7EQ48;Q92954-5;Q92954-4;Q92954-3;Q92954-2;Q92954	Q92954-6	1264	1274	PRG4	Proteoglycan 4;Proteoglycan 4 C-terminal part	yes	no	2	7.1836E-89	154.15	By MS/MS	By MS/MS	By MS/MS	By MS/MS	By MS/MS
AIGSASEGAQSSLQEVYHK	TFVQCDARAIGSASEG	SLQEVYHKSMTLKEAI	R	A	I	H	K	S	3	0	0	0	0	2	2	2	1	1	1	1	0	0	0	4	0	0	1	1	0	0	19	0	1960.949	P28066;B4E2V4	P28066	169	187	PSMA5	Proteasome subunit alpha type-5	yes	no	2	1.4532E-09	65.808
AIGYLNTGYQR	LTPEIKSKAIGYLNTG	YLNTGYQRQLNYKHYD	K	A	I	Q	R	Q	1	1	1	0	0	1	0	2	0	1	1	0	0	0	0	0	1	0	2	0	0	0	11	0	1254.6357	H0YGH4;P01023	H0YGH4	1019	1029	A2M	Alpha-2-macroglobulin	yes	no	2	0	210.08	By MS/MS	By MS/MS	By MS/MS		By MS/MS
AIHLDLEEYR	EEEINTYKAIHLDLEE	HLDLEEYRNSSRVEKF	K	A	I	Y	R	N	1	1	0	1	0	0	2	0	1	1	2	0	0	0	0	0	0	0	1	0	0	0	10	0	1257.6354	Q96KN2	Q96KN2	312	321	CNDP1	Beta-Ala-His dipeptidase	yes	yes	2	0.00071827	68.132
AIKEKEYEIER	WQKLESEKAIKEKEYE	EKEYEIERLRVLLQEE	K	A	I	E	R	L	1	1	0	0	0	0	4	0	0	2	0	2	0	0	0	0	0	0	1	0	0	0	11	2	1406.7405	P15924;P15924-2	P15924	1163	1173	DSP	Desmoplakin	yes	no	2	0.027748	42.629				By matching
AILQFYPK	GWRDKAGRAILQFYPK	AILQFYPKYVELINQA	R	A	I	P	K	Y	1	0	0	0	0	1	0	0	0	1	1	1	0	1	1	0	0	0	1	0	0	0	8	0	978.55385	P12821-2;P12821;F6X3S4;P12821-4;P12821-3	P12821-2	797	804	ACE	Angiotensin-converting enzyme;Angiotensin-converting enzyme, soluble form	yes	no	2	0.033632	45.081
AILVDLEPGTMDSVR	TGGKYVPRAILVDLEP	PGTMDSVRSGPFGQIF	R	A	I	V	R	S	1	1	0	2	0	0	1	1	0	1	2	0	1	0	1	1	1	0	0	2	0	0	15	0	1614.8287	F8VUJ7;Q5JP53;F8VYX6;F8VW92;P07437;Q9BVA1;Q13885;Q13509;E9PBJ4;G3V5W4;G3V2R8;G3V3R4;G3V2N6	F8VUJ7	63	77	TUBB;TUBB2B;TUBB2A;TUBB3	Tubulin beta chain;Tubulin beta-2B chain;Tubulin beta-2A chain;Tubulin beta-3 chain	yes	no	2	0.00051825	64.04				By MS/MS	By MS/MS
AIMEKLEMSK	ALSPSVFKAIMEKLEM	MEKLEMSKFQPTLLTL	K	A	I	S	K	F	1	0	0	0	0	0	2	0	0	1	1	2	2	0	0	1	0	0	0	0	0	0	10	1	1178.6039	E9PGN7;P05155;B4E1F0;B4E1H2;H9KV48	E9PGN7	424	433	SERPING1	Plasma protease C1 inhibitor	yes	no	1;2	3.1601E-80	151.79	By MS/MS	By MS/MS	By MS/MS	By MS/MS	By MS/MS
AIMEKLEMSKFQPTLLTLPR	ALSPSVFKAIMEKLEM	PTLLTLPRIKVTTSQD	K	A	I	P	R	I	1	1	0	0	0	1	2	0	0	1	4	2	2	1	2	1	2	0	0	0	0	0	20	2	2345.2851	E9PGN7;P05155;B4E1F0;B4E1H2;H9KV48	E9PGN7	424	443	SERPING1	Plasma protease C1 inhibitor	yes	no	2;3	0	209.01		By MS/MS	By matching
AINEKLGQYASPTAK	KRNVNFQKAINEKLGQ	QYASPTAKRCCQDGVT	K	A	I	A	K	R	3	0	1	0	0	1	1	1	0	1	1	2	0	0	1	1	1	0	1	0	0	0	15	1	1589.8413	F8VNV9;Q6U2E9;F5GXS0;B0UZ83;F8VW91;B0V2C8;F8VZD8;A2BHY4;F8VX64;P0C0L5;P0C0L4	Q6U2E9	686	700	C4B;C4A	Complement C4-B;Complement C4 beta chain;Complement C4-B alpha chain;C4a anaphylatoxin;C4b-B;C4d-B;Complement C4 gamma chain;Complement C4-A;Complement C4 beta chain;Complement C4-A alpha chain;C4a anaphylatoxin;C4b-A;C4d-A;Complement C4 gamma chain	no	no	2	0	246.38	By MS/MS	By MS/MS	By MS/MS	By MS/MS	By MS/MS
AINEKLGQYASPTAKR	KRNVNFQKAINEKLGQ	YASPTAKRCCQDGVTR	K	A	I	K	R	C	3	1	1	0	0	1	1	1	0	1	1	2	0	0	1	1	1	0	1	0	0	0	16	2	1745.9424	F8VNV9;Q6U2E9;F5GXS0;B0UZ83;F8VW91;B0V2C8;F8VZD8;A2BHY4;F8VX64;P0C0L5;P0C0L4	Q6U2E9	686	701	C4B;C4A	Complement C4-B;Complement C4 beta chain;Complement C4-B alpha chain;C4a anaphylatoxin;C4b-B;C4d-B;Complement C4 gamma chain;Complement C4-A;Complement C4 beta chain;Complement C4-A alpha chain;C4a anaphylatoxin;C4b-A;C4d-A;Complement C4 gamma chain	no	no	2;3	0	207.41		By MS/MS	By matching	By matching
AINQGGLTSVAVR	YQVEYAFKAINQGGLT	GLTSVAVRGKDCAVIV	K	A	I	V	R	G	2	1	1	0	0	1	0	2	0	1	1	0	0	0	0	1	1	0	0	2	0	0	13	0	1284.715	G3V295;G3V5Z7;P60900;G3V3I1;G3V3U4;B4DXJ9	G3V295	31	43	PSMA6	Proteasome subunit alpha type;Proteasome subunit alpha type-6	yes	no	2	0.0045827	48.527		By matching			By MS/MS
AIPDLTAPVAAVQAAVSNLVR	EEGEVDGKAIPDLTAP	AAVSNLVRVGKETVQT	K	A	I	V	R	V	6	1	1	1	0	1	0	0	0	1	2	0	0	0	2	1	1	0	0	4	0	0	21	0	2075.1739	P18206-2;P18206;B4DTM7	P18206-2	36	56	VCL	Vinculin	yes	no	2	0.0017794	30.652
AIPVAQDLNAPSDWDSR	EELNGAYKAIPVAQDL	APSDWDSRGKDSYETS	K	A	I	S	R	G	3	1	1	3	0	1	0	0	0	1	1	0	0	0	2	2	0	1	0	1	0	0	17	0	1853.8908	Q3LGB0;C9JXD2;P10451-3;P10451-4;P10451-5;P10451-2;P10451;D6R9C5	Q3LGB0	163	179	opn;SPP1	Osteopontin	yes	no	2	0.00017753	56.121					By matching
AIPVTQYLK	KVNCLQTRAIPVTQYL	IPVTQYLKAFSSYQKH	R	A	I	L	K	A	1	0	0	0	0	1	0	0	0	1	1	1	0	0	1	0	1	0	1	1	0	0	9	0	1031.6015	P43652	P43652	206	214	AFM	Afamin	yes	yes	1;2	0.0014653	82.452
AIQAAFFYLEPR	PEYNKSARAIQAAFFY	AFFYLEPRHAEDKLIT	R	A	I	P	R	H	3	1	0	0	0	1	1	0	0	1	1	0	0	2	1	0	0	0	1	0	0	0	12	0	1424.7452	CON__Q3SZR3	CON__Q3SZR3	62	73			yes	yes	2	0.00014315	67.997
AIQIMYQNLQQDGLEK	SGSKNLEKAIQIMYQN	LQQDGLEKVHLEPVRI	K	A	I	E	K	V	1	0	1	1	0	4	1	1	0	2	2	1	1	0	0	0	0	0	1	0	0	0	16	0	1890.9509	Q9Y646;E5RH35;E5RJZ7;E5RJP8;E5RJA8	Q9Y646	87	102	CPQ	Carboxypeptidase Q	yes	no	2	0.0010336	52.862
AIQLTYNPDESSK	SEVKQLIKAIQLTYNP	YNPDESSKPNMIDAAT	K	A	I	S	K	P	1	0	1	1	0	1	1	0	0	1	1	1	0	0	1	2	1	0	1	0	0	0	13	0	1464.7096	C9JEU5;P02679-2;C9JC84;P02679	C9JEU5	89	101	FGG	Fibrinogen gamma chain	yes	no	2	0.0082821	43.761	By matching				By MS/MS
AIQLTYNPDESSKPNMIDAATLK	SEVKQLIKAIQLTYNP	MIDAATLKSRKMLEEI	K	A	I	L	K	S	3	0	2	2	0	1	1	0	0	2	2	2	1	0	2	2	2	0	1	0	0	0	23	1	2519.2578	C9JEU5;P02679-2;C9JC84;P02679	C9JEU5	89	111	FGG	Fibrinogen gamma chain	yes	no	2;3	0	228.64	By MS/MS	By MS/MS	By MS/MS	By MS/MS	By MS/MS
AIQLTYNPDESSKPNMIDAATLKSR	SEVKQLIKAIQLTYNP	DAATLKSRKMLEEIMK	K	A	I	S	R	K	3	1	2	2	0	1	1	0	0	2	2	2	1	0	2	3	2	0	1	0	0	0	25	2	2762.3909	C9JEU5;P02679-2;C9JC84;P02679	C9JEU5	89	113	FGG	Fibrinogen gamma chain	yes	no	3	0	178.69	By matching	By MS/MS
AISGGSIQIENGYFVHYFAPEGLTTMPK	IIRYDVDRAISGGSIQ	EGLTTMPKNVVFVIDK	R	A	I	P	K	N	2	0	1	0	0	1	2	4	1	3	1	1	1	2	2	2	2	0	2	1	0	0	28	0	3026.4848	Q14624;F5GXQ1;Q14624-2;E9PGN5;F5H194;H7C0L5;B7ZKJ8	Q14624	246	273	ITIH4	Inter-alpha-trypsin inhibitor heavy chain H4;70 kDa inter-alpha-trypsin inhibitor heavy chain H4;35 kDa inter-alpha-trypsin inhibitor heavy chain H4	no	no	3	5.9754E-252	156.2
AISGLTIDGHAVGAK	ALVVAQTKAISGLTID	DGHAVGAKLTWEAVPG	K	A	I	A	K	L	3	0	0	1	0	0	0	3	1	2	1	1	0	0	0	1	1	0	0	1	0	0	15	0	1408.7674	Q9Y6R7	Q9Y6R7	366	380	FCGBP	IgGFc-binding protein	yes	yes	2	2.6796E-27	96.673
AITGFDDPFSGKTVSVSEAIKK	QQIYAAEKAITGFDDP	SVSEAIKKNLIDRETG	K	A	I	K	K	N	2	0	0	2	0	0	1	2	0	2	0	3	0	2	1	3	2	0	0	2	0	0	22	2	2296.1951	P15924;P15924-2	P15924	2092	2113	DSP	Desmoplakin	yes	no	3	0.019514	21.242
AIVAGDQNVEYK	PKCKGCFKAIVAGDQN	GDQNVEYKGTVWHKDC	K	A	I	Y	K	G	2	0	1	1	0	1	1	1	0	1	0	1	0	0	0	0	0	0	1	2	0	0	12	0	1305.6565	Q5JXI8;B7Z6U8;B7Z5V0;F5GWR5;Q13642-1;Q13642-5;Q13642-4;Q5JXH9;Q5JXH8;Q5JXH7;Q5JXI3;Q5JXI2;Q13642-3;Q13642;Q5JXI0	Q5JXI8	107	118	FHL1	Four and a half LIM domains protein 1	yes	no	2	6.464E-12	96.604	By matching			By MS/MS
AIVEPEKTTAEFEVPR	GTVLLSTKAIVEPEKT	TAEFEVPRLVLADSGF	K	A	I	P	R	L	2	1	0	0	0	0	4	0	0	1	0	1	0	1	2	0	2	0	0	2	0	0	16	1	1814.9414	P35590;E9PG63	P35590	400	415	TIE1	Tyrosine-protein kinase receptor Tie-1	yes	no	2	0.0015728	55.546
AIYHDLEQSIR	LSNVAGYKAIYHDLEQ	HDLEQSIRAADAVEDL	K	A	I	I	R	A	1	1	0	1	0	1	1	0	1	2	1	0	0	0	0	1	0	0	1	0	0	0	11	0	1343.6834	Q9UNF0-2;Q9UNF0	Q9UNF0-2	265	275	PACSIN2	Protein kinase C and casein kinase substrate in neurons protein 2	yes	no	2	0.014443	42.629					By MS/MS
AKDLHLSDVFLK	KVLNFTTKAKDLHLSD	HLSDVFLKALNHLPLE	K	A	K	L	K	A	1	0	0	2	0	0	0	0	1	0	3	2	0	1	0	1	0	0	0	1	0	0	12	1	1384.7715	P13671	P13671	329	340	C6	Complement component C6	yes	yes	2	3.558E-171	174.51	By MS/MS	By MS/MS	By MS/MS	By MS/MS	By MS/MS
AKEGVVAAAEKTK	VFMKGLSKAKEGVVAA	VAAAEKTKQGVAEAAG	K	A	K	T	K	Q	4	0	0	0	0	0	2	1	0	0	0	3	0	0	0	0	1	0	0	2	0	0	13	2	1300.7351	E7EPV7;P37840-2;P37840;D6RA31;P37840-3	E7EPV7	11	23	SNCA	Alpha-synuclein	yes	no	2	1.9118E-95	150.05	By MS/MS	By MS/MS	By matching
AKEVLPAIR	DHSQEAAKAKEVLPAI	KEVLPAIRGYVHYFFG	K	A	K	I	R	G	2	1	0	0	0	0	1	0	0	1	1	1	0	0	1	0	0	0	0	1	0	0	9	1	995.61277	O00391;O00391-2	O00391	432	440	QSOX1	Sulfhydryl oxidase 1	yes	no	2	7.8837E-06	91.867
AKFEELNMDLFR	DFSETLTRAKFEELNM	ELNMDLFRSTMKPVQK	R	A	K	F	R	S	1	1	1	1	0	0	2	0	0	0	2	1	1	2	0	0	0	0	0	0	0	0	12	1	1511.7442	P11021	P11021	325	336	HSPA5	78 kDa glucose-regulated protein	yes	yes	2	1.1766E-71	145.6	By MS/MS	By MS/MS	By MS/MS
AKGKTAGLVR	RALYAQARAKGKTAGL	GKTAGLVRSSALDMEN	R	A	K	V	R	S	2	1	0	0	0	0	0	2	0	0	1	2	0	0	0	0	1	0	0	1	0	0	10	2	999.61891	P19823;Q5T985;Q5T987;CON__Q9TRI1	P19823	147	156	ITIH2	Inter-alpha-trypsin inhibitor heavy chain H2	yes	no	2	0.0016908	83.862
AKHLAEEYGER	FLGKSVKRAKHLAEEY	LAEEYGERAINKVKSV	R	A	K	E	R	A	2	1	0	0	0	0	3	1	1	0	1	1	0	0	0	0	0	0	1	0	0	0	11	1	1301.6364	F8W913;Q5JSH3-2;Q5JSH3;H7BY83	F8W913	414	424	WDR44	WD repeat-containing protein 44	yes	no	2	0.0039879	48.568
AKIDQNVEELK	RPHADELKAKIDQNVE	DQNVEELKGRLTPYAD	K	A	K	L	K	G	1	0	1	1	0	1	2	0	0	1	1	2	0	0	0	0	0	0	0	1	0	0	11	1	1285.6878	P06727	P06727	188	198	APOA4	Apolipoprotein A-IV	yes	yes	1;2	0	222.72	By matching	By MS/MS	By MS/MS	By MS/MS	By MS/MS
AKIDQNVEELKGR	RPHADELKAKIDQNVE	NVEELKGRLTPYADEF	K	A	K	G	R	L	1	1	1	1	0	1	2	1	0	1	1	2	0	0	0	0	0	0	0	1	0	0	13	2	1498.8104	P06727	P06727	188	200	APOA4	Apolipoprotein A-IV	yes	yes	2;3	0	275.82	By MS/MS	By MS/MS	By MS/MS	By MS/MS	By MS/MS
AKIQDKEGIPPDQQR	SDTIENVKAKIQDKEG	GIPPDQQRLIFAGKQL	K	A	K	Q	R	L	1	1	0	2	0	3	1	1	0	2	0	2	0	0	2	0	0	0	0	0	0	0	15	2	1721.906	F5GXK7;F5H7K6;F5H041;F5H6Q2;F5GYU3;F5H2Z3;F5H265;F5H7Y5;B4DV12;F5H388;F5H747;Q96C32;P62987;P62979;P0CG47;P0CG48;F5H4D8;F5GZ39	F5GXK7	28	42	UBC;UBB;UBA52;RPS27A	Ubiquitin-60S ribosomal protein L40;Ubiquitin;60S ribosomal protein L40;Ubiquitin-40S ribosomal protein S27a;Ubiquitin;40S ribosomal protein S27a;Polyubiquitin-B;Ubiquitin;Polyubiquitin-C;Ubiquitin	yes	no	2	0.0014343	63.681
AKISQGTKVPEEK	ELRQKFERAKISQGTK	GTKVPEEKTTNTVSKF	R	A	K	E	K	T	1	0	0	0	0	1	2	1	0	1	0	3	0	0	1	1	1	0	0	1	0	0	13	2	1413.7827	P05771;P05771-2	P05771	308	320	PRKCB	Protein kinase C beta type	yes	no	2;3	0.0079967	49.595
AKLEEQAQQIR	KEQVAEVRAKLEEQAQ	EEQAQQIRLQAEAFQA	R	A	K	I	R	L	2	1	0	0	0	3	2	0	0	1	1	1	0	0	0	0	0	0	0	0	0	0	11	1	1312.7099	P02649	P02649	259	269	APOE	Apolipoprotein E	yes	yes	2	0	297.2	By MS/MS	By MS/MS	By MS/MS	By MS/MS	By MS/MS
AKLEETITQAR	TYSFYYIKAKLEETIT	EETITQARCKYCERSD	K	A	K	A	R	C	2	1	0	0	0	1	2	0	0	1	1	1	0	0	0	0	2	0	0	0	0	0	11	1	1258.6881	F8WC36;P54289-4;P54289-5;P54289-3;P54289-2;P54289;H0Y715	F8WC36	633	643	CACNA2D1	Voltage-dependent calcium channel subunit alpha-2/delta-1;Voltage-dependent calcium channel subunit alpha-2-1;Voltage-dependent calcium channel subunit delta-1	yes	no	2	9.1623E-09	90.697
AKLGNFPWQAFTSIHGR	QTTLGSSRAKLGNFPW	AFTSIHGRGGGALLGD	R	A	K	G	R	G	2	1	1	0	0	1	0	2	1	1	1	1	0	2	1	1	1	1	0	0	0	0	17	1	1929.001	Q9NZP8;E7ER29;H0YFL7	Q9NZP8	251	267	C1RL	Complement C1r subcomponent-like protein	yes	no	2;3	0	202.33				By matching
AKLPDATPK	KKLAERLKAKLPDATP	KLPDATPKELAKLVNK	K	A	K	P	K	E	2	0	0	1	0	0	0	0	0	0	1	2	0	0	2	0	1	0	0	0	0	0	9	1	939.53893	P02774;P02774-2	P02774	428	436	GC	Vitamin D-binding protein	yes	no	2	5.5944E-20	130.41	By matching	By MS/MS	By matching	By MS/MS	By MS/MS
AKLPDATPKELAK	KKLAERLKAKLPDATP	ATPKELAKLVNKRSDF	K	A	K	A	K	L	3	0	0	1	0	0	1	0	0	0	2	3	0	0	2	0	1	0	0	0	0	0	13	2	1380.7977	P02774;P02774-2	P02774	428	440	GC	Vitamin D-binding protein	yes	no	2;3	1.3609E-142	162.32	By MS/MS	By MS/MS		By MS/MS	By MS/MS
AKLPDATPTELAK	KKLAERLKAKLPDATP	ATPTELAKLVNKHSDF	K	A	K	A	K	L	3	0	0	1	0	0	1	0	0	0	2	2	0	0	2	0	2	0	0	0	0	0	13	1	1353.7504	D6RF35;D6RAK8	D6RF35	428	440	GC	Vitamin D-binding protein	yes	no	2	1.893E-109	154.13	By matching		By MS/MS
AKLPDATPTELAKLVNK	KKLAERLKAKLPDATP	ELAKLVNKHSDFASNC	K	A	K	N	K	H	3	0	1	1	0	0	1	0	0	0	3	3	0	0	2	0	2	0	0	1	0	0	17	2	1808.0407	D6RF35;D6RAK8	D6RF35	428	444	GC	Vitamin D-binding protein	yes	no	2;3	0.00052754	51.495	By matching
AKMESLGITSR	EYILVIDKAKMESLGI	ESLGITSRDITTCFGG	K	A	K	S	R	D	1	1	0	0	0	0	1	1	0	1	1	1	1	0	0	2	1	0	0	0	0	0	11	1	1191.6282	P07357	P07357	360	370	C8A	Complement component C8 alpha chain	yes	yes	2	3.6334E-40	132.86	By MS/MS	By MS/MS		By MS/MS	By MS/MS
AKMGNFPWQVFTNIHGR	QRIIGGQKAKMGNFPW	VFTNIHGRGGGALLGD	K	A	K	G	R	G	1	1	2	0	0	1	0	2	1	1	0	1	1	2	1	0	1	1	0	1	0	0	17	1	2001.9996	P00736;H0YFH3	P00736	470	486	C1R	Complement C1r subcomponent;Complement C1r subcomponent heavy chain;Complement C1r subcomponent light chain	yes	no	3	0.00010939	53.565
AKNQVVIAAGR	SLITVRSKAKNQVVIA	QVVIAAGRSSLGARLS	K	A	K	G	R	S	3	1	1	0	0	1	0	1	0	1	0	1	0	0	0	0	0	0	0	2	0	0	11	1	1125.6618	P80108	P80108	811	821	GPLD1	Phosphatidylinositol-glycan-specific phospholipase D	yes	yes	2	1.439E-25	123.51	By MS/MS	By MS/MS	By matching	By matching	By MS/MS
AKNRMEPGGLR	RFIHFLHKAKNRMEPG	RMEPGGLRRTRVTDSS	K	A	K	L	R	R	1	2	1	0	0	0	1	2	0	0	1	1	1	0	1	0	0	0	0	0	0	0	11	2	1227.6506	Q6ZVX7	Q6ZVX7	250	260	NCCRP1	F-box only protein 50	yes	yes	2	0.056077	35.496
AKPALEDLR	HLSTLSEKAKPALEDL	KPALEDLRQGLLPVLE	K	A	K	L	R	Q	2	1	0	1	0	0	1	0	0	0	2	1	0	0	1	0	0	0	0	0	0	0	9	1	1011.5713	P02647;F8W696	P02647	231	239	APOA1	Apolipoprotein A-I;Proapolipoprotein A-I;Truncated apolipoprotein A-I	yes	no	2	9.5274E-13	106.2			By MS/MS		By MS/MS
AKPALEDLRQGLLPVLESFK	HLSTLSEKAKPALEDL	LPVLESFKVSFLSALE	K	A	K	F	K	V	2	1	0	1	0	1	2	1	0	0	5	2	0	1	2	1	0	0	0	1	0	0	20	2	2223.2627	P02647;F8W696	P02647	231	250	APOA1	Apolipoprotein A-I;Proapolipoprotein A-I;Truncated apolipoprotein A-I	yes	no	3	0.0012465	45.069
AKPKEADESLNFEEQILEAAK	KLEQLKPRAKPKEADE	EQILEAAKSIAAATSA	R	A	K	A	K	S	4	0	1	1	0	1	5	0	0	1	2	3	0	1	1	1	0	0	0	0	0	0	21	2	2359.1907	Q9Y490;Q5TCU6	Q9Y490	2330	2350	TLN1	Talin-1	no	no	2;3	1.9379E-99	114.43		By matching
AKQTLENERGELANEVK	RVKANLEKAKQTLENE	GELANEVKVLLQGKGD	K	A	K	V	K	V	2	1	2	0	0	1	4	1	0	0	2	2	0	0	0	0	1	0	0	1	0	0	17	2	1927.9963	P35579	P35579	1218	1234	MYH9	Myosin-9	yes	yes	2	0.044466	27.714
AKSFEGNNNYDTPELR	IMDDSKRKAKSFEGNN	NYDTPELRTFPALSTR	K	A	K	L	R	T	1	1	3	1	0	0	2	1	0	0	1	1	0	1	1	1	1	0	1	0	0	0	16	1	1853.8544	E9PEP6;O14786;E7EX60;Q5T7F0;Q5JWQ6;Q5T7F1;O14786-2;E9PHT5	E9PEP6	537	552	NRP1	Neuropilin-1	yes	no	2	1.6532E-76	129.88	By matching	By MS/MS
AKSQEEVLPSSTTPSPGGALSPSGQPSSSATEVVLR	QPSPTTERAKSQEEVL	SATEVVLRTRTASEGS	R	A	K	L	R	T	3	1	0	0	0	2	3	3	0	0	3	1	0	0	5	9	3	0	0	3	0	0	36	1	3537.7798	Q9UBW5;Q9UBW5-2;F5H0W4	Q9UBW5	355	390	BIN2	Bridging integrator 2	yes	no	3	4.3798E-07	26.389
AKTSDFLK	AYIHTRMRAKTSDFLK	AKTSDFLKVLNRARPD	R	A	K	L	K	V	1	0	0	1	0	0	0	0	0	0	1	2	0	1	0	1	1	0	0	0	0	0	8	1	908.49673	O15144;H7C3F9	O15144	268	275	ARPC2	Actin-related protein 2/3 complex subunit 2	yes	no	2	0.012025	61.593			By matching
AKVFEHIGK	HDITKYSKAKVFEHIG	KVFEHIGKKTPIAVRF	K	A	K	G	K	K	1	0	0	0	0	0	1	1	1	1	0	2	0	1	0	0	0	0	0	1	0	0	9	1	1027.5815	P04040	P04040	97	105	CAT	Catalase	yes	yes	2	0.00078147	85.355
AKVIAAEGEMNASR	AEASREARAKVIAAEG	EGEMNASRALKEASMV	R	A	K	S	R	A	4	1	1	0	0	0	2	1	0	1	0	1	1	0	0	1	0	0	0	1	0	0	14	1	1445.7297	B4E2V5;P27105	B4E2V5	168	181	STOM	Erythrocyte band 7 integral membrane protein	yes	no	2	0.004152	53.3
AKVLTLDGMNPR	QAVRHGLRAKVLTLDG	TLDGMNPRVRRVEYAV	R	A	K	P	R	V	1	1	1	1	0	0	0	1	0	0	2	1	1	0	1	0	1	0	0	1	0	0	12	1	1313.7126	P24298	P24298	18	29	GPT	Alanine aminotransferase 1	yes	yes	2	0.00033423	71.976
AKVQPYLDDFQK	SKDLEEVKAKVQPYLD	PYLDDFQKKWQEEMEL	K	A	K	Q	K	K	1	0	0	2	0	2	0	0	0	0	1	2	0	1	1	0	0	0	1	1	0	0	12	1	1450.7456	P02647;F8W696	P02647	119	130	APOA1	Apolipoprotein A-I;Proapolipoprotein A-I;Truncated apolipoprotein A-I	yes	no	2	5.4062E-24	107.17	By matching
AKVQPYLDDFQKK	SKDLEEVKAKVQPYLD	YLDDFQKKWQEEMELY	K	A	K	K	K	W	1	0	0	2	0	2	0	0	0	0	1	3	0	1	1	0	0	0	1	1	0	0	13	2	1578.8406	P02647;F8W696	P02647	119	131	APOA1	Apolipoprotein A-I;Proapolipoprotein A-I;Truncated apolipoprotein A-I	yes	no	2	0.038163	37.886
AKVTLNGVPAQPLGPR	VKCEAHPRAKVTLNGV	PAQPLGPRAQLLLKAT	R	A	K	P	R	A	2	1	1	0	0	1	0	2	0	0	2	1	0	0	3	0	1	0	0	2	0	0	16	1	1616.9362	P05362;E7ESS4	P05362	338	353	ICAM1	Intercellular adhesion molecule 1	yes	no	2	1.1092E-05	74.89	By MS/MS	By MS/MS
AKWEMPFDPQDTHQSR	LVNYIFFKAKWEMPFD	PQDTHQSRFYLSKKKW	K	A	K	S	R	F	1	1	0	2	0	2	1	0	1	0	0	1	1	1	2	1	1	1	0	0	0	0	16	1	1971.8897	G3V5I3;P01011;G3V595	G3V5I3	240	255	SERPINA3	Alpha-1-antichymotrypsin;Alpha-1-antichymotrypsin His-Pro-less	yes	no	2;3	0	222.3	By MS/MS	By MS/MS	By MS/MS	By MS/MS	By MS/MS
AKWEMPFDPQDTHQSRFYLSK	LVNYIFFKAKWEMPFD	QSRFYLSKKKWVMVPM	K	A	K	S	K	K	1	1	0	2	0	2	1	0	1	0	1	2	1	2	2	2	1	1	1	0	0	0	21	2	2610.2325	G3V5I3;P01011;G3V595	G3V5I3	240	260	SERPINA3	Alpha-1-antichymotrypsin;Alpha-1-antichymotrypsin His-Pro-less	yes	no	3	6.9476E-158	142.85			By MS/MS
ALAAGGVGSIVR	MLLQWHEKALAAGGVG	GGVGSIVRVLTARKTV	K	A	L	V	R	V	3	1	0	0	0	0	0	3	0	1	1	0	0	0	0	1	0	0	0	2	0	0	12	0	1069.6244	O15511;O15511-2	O15511	132	143	ARPC5	Actin-related protein 2/3 complex subunit 5	yes	no	2	1.2013E-06	89.301		By MS/MS	By MS/MS		By MS/MS
ALADEREAVQK	LFECSRIKALADEREA	DEREAVQKKTFTKWVN	K	A	L	Q	K	K	3	1	0	1	0	1	2	0	0	0	1	1	0	0	0	0	0	0	0	1	0	0	11	1	1228.6412	E9PDB1;Q9H254;Q9H254-4;E9PJZ2;F8W6C1;A4QPE4;C9JRP8;Q9H254-2;Q01082-2;Q01082;O15020-2;O15020	E9PDB1	54	64	SPTBN4;SPTBN2;SPTBN1	Spectrin beta chain, non-erythrocytic 4;Spectrin beta chain, non-erythrocytic 1;Spectrin beta chain, non-erythrocytic 2	yes	no	2	0.057148	46.352
ALAEGVLLR	LARQAVDRALAEGVLL	LAEGVLLRTSQEPTSS	R	A	L	L	R	T	2	1	0	0	0	0	1	1	0	0	3	0	0	0	0	0	0	0	0	1	0	0	9	0	940.57057	P48637;B6F210	P48637	26	34	GSS	Glutathione synthetase	yes	no	2	0.003128	66.27	By matching
ALAPEYAK	APWCGHCKALAPEYAK	ALAPEYAKAAGKLKAE	K	A	L	A	K	A	3	0	0	0	0	0	1	0	0	0	1	1	0	0	1	0	0	0	1	0	0	0	8	0	861.45962	P07237;F5H8J2;E7EPA8;I3L2P8;H7BZ94;B4DUA5;I3L0S0;I3NI03;I3L3U6;I3L514	P07237	58	65	P4HB	Protein disulfide-isomerase	yes	no	2	0.0037815	73.248		By MS/MS		By MS/MS	By matching
ALAREVDLK	SCRGSCSRALAREVDL	LAREVDLKDYEDQQKQ	R	A	L	L	K	D	2	1	0	1	0	0	1	0	0	0	2	1	0	0	0	0	0	0	0	1	0	0	9	1	1013.5869	P02671;Q6NSD8;P02671-2	P02671	187	195	FGA	Fibrinogen alpha chain;Fibrinopeptide A;Fibrinogen alpha chain	no	no	2	0.0011505	83.883					By MS/MS
ALAREVDLKDYEDQQK	SCRGSCSRALAREVDL	KDYEDQQKQLEQVIAK	R	A	L	Q	K	Q	2	1	0	3	0	2	2	0	0	0	2	2	0	0	0	0	0	0	1	1	0	0	16	2	1919.9589	P02671;Q6NSD8;P02671-2	P02671	187	202	FGA	Fibrinogen alpha chain;Fibrinopeptide A;Fibrinogen alpha chain	no	no	2	0.00087437	62.709					By MS/MS
ALASIDSK	KDTEAMKRALASIDSK	ALASIDSKLNQAKGWL	R	A	L	S	K	L	2	0	0	1	0	0	0	0	0	1	1	1	0	0	0	2	0	0	0	0	0	0	8	0	803.43888	P18206-2;P18206;F5H7T3;G8JLL3	P18206-2	269	276	VCL	Vinculin	yes	no	2	0.0075156	64.42					By MS/MS
ALASIDSKLNQAK	KDTEAMKRALASIDSK	DSKLNQAKGWLRDPSA	R	A	L	A	K	G	3	0	1	1	0	1	0	0	0	1	2	2	0	0	0	2	0	0	0	0	0	0	13	1	1357.7565	P18206-2;P18206;F5H7T3;G8JLL3	P18206-2	269	281	VCL	Vinculin	yes	no	2	1.4372E-304	178.22		By MS/MS	By MS/MS		By MS/MS
ALASQLQDSLK	EGESPQARALASQLQD	SQLQDSLKDLKARMQE	R	A	L	L	K	D	2	0	0	1	0	2	0	0	0	0	3	1	0	0	0	2	0	0	0	0	0	0	11	0	1172.6401	P18206-2;P18206;F5H7T3;G8JLL3;Q5JQ13	P18206-2	571	581	VCL	Vinculin	yes	no	2	1.3097E-25	122.69				By MS/MS	By MS/MS
ALASQLQDSLKDLK	EGESPQARALASQLQD	QDSLKDLKARMQEAMT	R	A	L	L	K	A	2	0	0	2	0	2	0	0	0	0	4	2	0	0	0	2	0	0	0	0	0	0	14	1	1528.8461	P18206-2;P18206;F5H7T3;G8JLL3;Q5JQ13	P18206-2	571	584	VCL	Vinculin	yes	no	2	9.2132E-55	120.92	By MS/MS
ALASQLQDSLKDLKAR	EGESPQARALASQLQD	SLKDLKARMQEAMTQE	R	A	L	A	R	M	3	1	0	2	0	2	0	0	0	0	4	2	0	0	0	2	0	0	0	0	0	0	16	2	1755.9843	P18206-2;P18206;F5H7T3;G8JLL3;Q5JQ13	P18206-2	571	586	VCL	Vinculin	yes	no	3	0.011647	64.52
ALAVNPRDPPSWSVLAGHSR	GGLIQTARALAVNPRD	SVLAGHSRTVSDSIKK	R	A	L	S	R	T	3	2	1	1	0	0	0	1	1	0	2	0	0	0	3	3	0	1	0	2	0	0	20	1	2129.113	Q9Y490;Q5TCU6	Q9Y490	1619	1638	TLN1	Talin-1	no	no	3	2.2347E-63	107.78	By matching	By matching	By matching
ALDFAVGEYNK	VEEEGVRRALDFAVGE	FAVGEYNKASNDMYHS	R	A	L	N	K	A	2	0	1	1	0	0	1	1	0	0	1	1	0	1	0	0	0	0	1	1	0	0	11	0	1225.5979	P01034	P01034	52	62	CST3	Cystatin-C	yes	yes	1;2	6.6546E-161	147.91	By MS/MS	By MS/MS	By MS/MS	By MS/MS
ALDFAVGEYNKASNDMYHSR	VEEEGVRRALDFAVGE	SNDMYHSRALQVVRAR	R	A	L	S	R	A	3	1	2	2	0	0	1	1	1	0	1	1	1	1	0	2	0	0	2	1	0	0	20	1	2287.0328	P01034	P01034	52	71	CST3	Cystatin-C	yes	yes	2;3	5.9989E-51	101.17
ALDFIASK	HKISNVNKALDFIASK	ALDFIASKGVKLVSIG	K	A	L	S	K	G	2	0	0	1	0	0	0	0	0	1	1	1	0	1	0	1	0	0	0	0	0	0	8	0	863.47527	P12814-2;P12814;P12814-3;H9KV75;B7TY16;G3V2W4;G3V2N5;Q08043;G3V5M4;G3V2X9;G3V2E8;O43707;E7EV83	P12814-2	96	103	ACTN1;ACTN3;ACTN4	Alpha-actinin-1;Alpha-actinin-3;Alpha-actinin-4	no	no	2	0.00028299	88.37		By MS/MS			By MS/MS
ALDFIASKGVK	HKISNVNKALDFIASK	FIASKGVKLVSIGAEE	K	A	L	V	K	L	2	0	0	1	0	0	0	1	0	1	1	2	0	1	0	1	0	0	0	1	0	0	11	1	1147.6601	P12814-2;P12814;P12814-3;H9KV75;B7TY16;G3V2W4;G3V2N5;Q08043;G3V5M4;G3V2X9;G3V2E8;O43707;E7EV83	P12814-2	96	106	ACTN1;ACTN3;ACTN4	Alpha-actinin-1;Alpha-actinin-3;Alpha-actinin-4	no	no	2	0.00060273	65.179	By matching				By matching
ALDGAFTEENR	ANLVKTIKALDGAFTE	GAFTEENRAQCRAATA	K	A	L	N	R	A	2	1	1	1	0	0	2	1	0	0	1	0	0	1	0	0	1	0	0	0	0	0	11	0	1221.5626	Q9Y490;Q5TCU6	Q9Y490	1545	1555	TLN1	Talin-1	no	no	2	1.1907E-40	134.98				By MS/MS
ALDGINSGITHAGR	NAEREVGKALDGINSG	SGITHAGREVEKVFNG	K	A	L	G	R	E	2	1	1	1	0	0	0	3	1	2	1	0	0	0	0	1	1	0	0	0	0	0	14	0	1380.711	E9PBV3;Q6UWP8	E9PBV3	50	63	SBSN	Suprabasin	yes	no	2	0.00028915	73.386				By MS/MS
ALDGINSGITHAGREVEK	NAEREVGKALDGINSG	HAGREVEKVFNGLSNM	K	A	L	E	K	V	2	1	1	1	0	0	2	3	1	2	1	1	0	0	0	1	1	0	0	1	0	0	18	1	1865.9595	E9PBV3;Q6UWP8	E9PBV3	50	67	SBSN	Suprabasin	yes	no	2	0.013918	29.603
ALDLINK	AVEPEAEKALDLINKR	KALDLINKRRRDGYLF	K	A	L	N	K	R	1	0	1	1	0	0	0	0	0	1	2	1	0	0	0	0	0	0	0	0	0	0	7	0	785.4647	P04196	P04196	34	40	HRG	Histidine-rich glycoprotein	yes	yes	2	7.9011E-05	110.61		By matching			By MS/MS
ALDLINKR	AVEPEAEKALDLINKR	ALDLINKRRRDGYLFQ	K	A	L	K	R	R	1	1	1	1	0	0	0	0	0	1	2	1	0	0	0	0	0	0	0	0	0	0	8	1	941.56581	P04196	P04196	34	41	HRG	Histidine-rich glycoprotein	yes	yes	2	3.731E-117	170.66	By MS/MS	By MS/MS	By MS/MS	By MS/MS	By matching
ALDLINKRR	AVEPEAEKALDLINKR	LDLINKRRRDGYLFQL	K	A	L	R	R	R	1	2	1	1	0	0	0	0	0	1	2	1	0	0	0	0	0	0	0	0	0	0	9	2	1097.6669	P04196	P04196	34	42	HRG	Histidine-rich glycoprotein	yes	yes	2	0.00054978	87.476		By matching		By matching
ALDLSLK	EKENLTARALDLSLKY	RALDLSLKYHFVTPLT	R	A	L	L	K	Y	1	0	0	1	0	0	0	0	0	0	3	1	0	0	0	1	0	0	0	0	0	0	7	0	758.4538	C9JX84;Q06033-2;Q06033;A8MXF4;F5H6B4	C9JX84	580	586	ITIH3	Inter-alpha-trypsin inhibitor heavy chain H3	yes	no	2	0.0020924	82.671	By MS/MS		By MS/MS
ALDPEISSGEGLR	GQELLGYKALDPEISS	ISSGEGLRYQKLGDED	K	A	L	L	R	Y	1	1	0	1	0	0	2	2	0	1	2	0	0	0	1	2	0	0	0	0	0	0	13	0	1342.6729	Q08554-2;Q08554	Q08554-2	495	507	DSC1	Desmocollin-1	yes	no	2	0.004246	49.298
ALDVMVSTFHK	________________	VMVSTFHKYSGKEGDK	K	A	L	H	K	Y	1	0	0	1	0	0	0	0	1	0	1	1	1	1	0	1	1	0	0	2	0	0	11	0	1246.638	P26447	P26447	8	18	S100A4	Protein S100-A4	yes	yes	2	7.4135E-07	93.345
ALDVSASDDEIAR	AESFFQTKALDVSASD	ASDDEIARLKKPDQAI	K	A	L	A	R	L	3	1	0	3	0	0	1	0	0	1	1	0	0	0	0	2	0	0	0	1	0	0	13	0	1360.647	H7C393;C9JIF9;P13798;C9JLK2;H7C1U0	H7C393	178	190	APEH	Acylamino-acid-releasing enzyme	yes	no	2	0.0028427	56.569	By matching			By MS/MS
ALDYYMLR	GIWLEAGKALDYYMLR	ALDYYMLRNGDTMEYR	K	A	L	L	R	N	1	1	0	1	0	0	0	0	0	0	2	0	1	0	0	0	0	0	2	0	0	0	8	0	1043.511	Q9Y490;Q5TCU6	Q9Y490	67	74	TLN1	Talin-1	no	no	2	2.8971E-05	102		By MS/MS	By matching	By matching	By MS/MS
ALEATTEHIR	DEATKGTRALEATTEH	EATTEHIRQELAVFCS	R	A	L	I	R	Q	2	1	0	0	0	0	2	0	1	1	1	0	0	0	0	0	2	0	0	0	0	0	10	0	1139.5935	Q9Y490;Q5TCU6	Q9Y490	2145	2154	TLN1	Talin-1	no	no	2	2.9369E-14	115.78		By matching
ALEEAMEQKAELER	TKALSLARALEEAMEQ	EQKAELERLNKQFRTE	R	A	L	E	R	L	3	1	0	0	0	1	5	0	0	0	2	1	1	0	0	0	0	0	0	0	0	0	14	1	1645.7981	P35579;P35579-2	P35579	1484	1497	MYH9	Myosin-9	yes	no	2	0.0015726	68.751
ALEEANADLEVK	ASYLDKVRALEEANAD	ANADLEVKIRDWYQRQ	R	A	L	V	K	I	3	0	1	1	0	0	3	0	0	0	2	1	0	0	0	0	0	0	0	1	0	0	12	0	1300.6511	CON__P08779;P08779;CON__P02533;P02533	CON__P02533	135	146	KRT16;KRT14	Keratin, type I cytoskeletal 16;Keratin, type I cytoskeletal 14	no	no	2	5.9783E-08	90.697	By MS/MS
ALEEANTELEVK	ASYLDKVRALEEANTE	ANTELEVKIRDWYQRQ	R	A	L	V	K	I	2	0	1	0	0	0	4	0	0	0	2	1	0	0	0	0	1	0	0	1	0	0	12	0	1344.6773	CON__Q04695;Q04695;CON__Q9QWL7	CON__Q04695	104	115	KRT17	Keratin, type I cytoskeletal 17	yes	no	2	2.0292E-24	108.72
ALEESNYELEGK	ASYLDKVRALEESNYE	SNYELEGKIKEWYEKH	R	A	L	G	K	I	1	0	1	0	0	0	4	1	0	0	2	1	0	0	0	1	0	0	1	0	0	0	12	0	1380.6409	CON__P13645;P13645;CON__P02535-1	CON__P13645	166	177	KRT10	Keratin, type I cytoskeletal 10	yes	no	2	1.3932E-84	148.89	By MS/MS	By MS/MS	By MS/MS	By matching	By matching
ALEESNYELEGKIK	ASYLDKVRALEESNYE	YELEGKIKEWYEKHGN	R	A	L	I	K	E	1	0	1	0	0	0	4	1	0	1	2	2	0	0	0	1	0	0	1	0	0	0	14	1	1621.8199	CON__P13645;P13645;CON__P02535-1	CON__P13645	166	179	KRT10	Keratin, type I cytoskeletal 10	yes	no	2	0.038903	32.702			By matching		By matching
ALEESNYELEGKIKEWYEK	ASYLDKVRALEESNYE	KIKEWYEKHGNSHQGE	R	A	L	E	K	H	1	0	1	0	0	0	6	1	0	1	2	3	0	0	0	1	0	1	2	0	0	0	19	2	2357.1427	CON__P13645;P13645;CON__P02535-1	CON__P13645	166	184	KRT10	Keratin, type I cytoskeletal 10	yes	no	2	0.0026561	36.923
ALEFLQLHNGR	THVEIGHRALEFLQLH	FLQLHNGRVNYRELLL	R	A	L	G	R	V	1	1	1	0	0	1	1	1	1	0	3	0	0	1	0	0	0	0	0	0	0	0	11	0	1296.6939	P80108;P80108-2	P80108	36	46	GPLD1	Phosphatidylinositol-glycan-specific phospholipase D	yes	no	2	3.0586E-18	113.69
ALEGLQYPFAVTSYGK	PSQPSRRKALEGLQYP	FAVTSYGKNLYFTDWK	K	A	L	G	K	N	2	0	0	0	0	1	1	2	0	0	2	1	0	1	1	1	1	0	2	1	0	0	16	0	1742.8879	P14543-2;P14543	P14543-2	1013	1028	NID1	Nidogen-1	yes	no	2	0.0014265	48.907
ALEILQEEDLIDEDDIPVR	KGQAGLQRALEILQEE	DEDDIPVRSFFPENWL	R	A	L	V	R	S	1	1	0	4	0	1	4	0	0	3	3	0	0	0	1	0	0	0	0	1	0	0	19	0	2224.1111	F8VNV9;Q6U2E9;F5GXS0;B0UZ83;F8VW91;B0V2C8;F8VZD8;A2BHY4;F8VX64;P0C0L5;P0C0L4	Q6U2E9	757	775	C4B;C4A	Complement C4-B;Complement C4 beta chain;Complement C4-B alpha chain;C4a anaphylatoxin;C4b-B;C4d-B;Complement C4 gamma chain;Complement C4-A;Complement C4 beta chain;Complement C4-A alpha chain;C4a anaphylatoxin;C4b-A;C4d-A;Complement C4 gamma chain	no	no	2	0	195.97	By MS/MS			By matching
ALEKYKEENDDFASFR	RYRKQANKALEKYKEE	NDDFASFRVDRIERVA	K	A	L	F	R	V	2	1	1	2	0	0	3	0	0	0	1	2	0	2	0	1	0	0	1	0	0	0	16	2	1960.9167	P04196	P04196	161	176	HRG	Histidine-rich glycoprotein	yes	yes	2;3	0	259.22	By MS/MS	By MS/MS	By MS/MS
ALELEQELR	VRGPIVQRALELEQEL	LELEQELRQGVKKPFT	R	A	L	L	R	Q	1	1	0	0	0	1	3	0	0	0	3	0	0	0	0	0	0	0	0	0	0	0	9	0	1099.5873	P24298	P24298	45	53	GPT	Alanine aminotransferase 1	yes	yes	2	0.036497	47.853
ALELEQER	ELEEQTRRALELEQER	ALELEQERKRAQSEAE	R	A	L	E	R	K	1	1	0	0	0	1	3	0	0	0	2	0	0	0	0	0	0	0	0	0	0	0	8	0	986.50327	P26038	P26038	372	379	MSN	Moesin	yes	yes	2	2.0239E-06	99.136	By MS/MS	By matching			By MS/MS
ALELEQERK	ELEEQTRRALELEQER	LELEQERKRAQSEAEK	R	A	L	R	K	R	1	1	0	0	0	1	3	0	0	0	2	1	0	0	0	0	0	0	0	0	0	0	9	1	1114.5982	P26038	P26038	372	380	MSN	Moesin	yes	yes	2	1.4486E-06	101.65				By MS/MS	By MS/MS
ALELEQERKR	ELEEQTRRALELEQER	ELEQERKRAQSEAEKL	R	A	L	K	R	A	1	2	0	0	0	1	3	0	0	0	2	1	0	0	0	0	0	0	0	0	0	0	10	2	1270.6993	P26038	P26038	372	381	MSN	Moesin	yes	yes	2	0.0023539	79.148					By MS/MS
ALELFRK	DAQGAMNKALELFRKD	KALELFRKDM______	K	A	L	R	K	D	1	1	0	0	0	0	1	0	0	0	2	1	0	1	0	0	0	0	0	0	0	0	7	1	875.52289	B0QYF8;P02144;B4DUI1;Q8WVH6	B0QYF8	135	141	MB	Myoglobin	yes	no	2	0.038941	60.788
ALELVKQEGLR	CKIRVTSKALELVKQE	LVKQEGLRFLEQELET	K	A	L	L	R	F	1	1	0	0	0	1	2	1	0	0	3	1	0	0	0	0	0	0	0	1	0	0	11	1	1254.7296	B3KUE5;E7EV16;P55058-2;P55058	B3KUE5	50	60	PLTP	Phospholipid transfer protein	yes	no	2	2.9437E-25	121.02	By MS/MS	By MS/MS	By MS/MS	By MS/MS
ALEQALEK	TGFGSGTRALEQALEK	ALEQALEKTKANIKWV	R	A	L	E	K	T	2	0	0	0	0	1	2	0	0	0	2	1	0	0	0	0	0	0	0	0	0	0	8	0	900.49165	P15144;B4DP96	P15144	936	943	ANPEP	Aminopeptidase N	yes	no	2	0.0036641	74.464					By MS/MS
ALEQALEKTK	TGFGSGTRALEQALEK	EQALEKTKANIKWVKE	R	A	L	T	K	A	2	0	0	0	0	1	2	0	0	0	2	2	0	0	0	0	1	0	0	0	0	0	10	1	1129.6343	P15144;B4DP96	P15144	936	945	ANPEP	Aminopeptidase N	yes	no	2	3.6648E-06	93.839	By matching	By matching
ALEQDLPVNIK	INAVSAFRALEQDLPV	QDLPVNIKFIIEGMEE	R	A	L	I	K	F	1	0	1	1	0	1	1	0	0	1	2	1	0	0	1	0	0	0	0	1	0	0	11	0	1238.6871	Q96KN2	Q96KN2	182	192	CNDP1	Beta-Ala-His dipeptidase	yes	yes	2	9.9588E-18	110.38	By matching
ALERGLQDEDGYR	GKCPRQRRALERGLQD	LQDEDGYRMKFACYYP	R	A	L	Y	R	M	1	2	0	2	0	1	2	2	0	0	2	0	0	0	0	0	0	0	1	0	0	0	13	1	1520.7219	F8VNV9;Q6U2E9;F5GXS0;F8VWK3;B0UZ83;F8VW91;B0V2C8;F8VZD8;A2BHY4;F8VX64;P0C0L5;P0C0L4	Q6U2E9	1601	1613	C4B;C4A	Complement C4-B;Complement C4 beta chain;Complement C4-B alpha chain;C4a anaphylatoxin;C4b-B;C4d-B;Complement C4 gamma chain;Complement C4-A;Complement C4 beta chain;Complement C4-A alpha chain;C4a anaphylatoxin;C4b-A;C4d-A;Complement C4 gamma chain	no	no	2	1.015E-125	160.87
ALERGLQDEDGYRMK	GKCPRQRRALERGLQD	DEDGYRMKFACYYPRV	R	A	L	M	K	F	1	2	0	2	0	1	2	2	0	0	2	1	1	0	0	0	0	0	1	0	0	0	15	2	1779.8574	F8VNV9;Q6U2E9;F5GXS0;F8VWK3;B0UZ83;F8VW91;B0V2C8;F8VZD8;A2BHY4;F8VX64;P0C0L5;P0C0L4	Q6U2E9	1601	1615	C4B;C4A	Complement C4-B;Complement C4 beta chain;Complement C4-B alpha chain;C4a anaphylatoxin;C4b-B;C4d-B;Complement C4 gamma chain;Complement C4-A;Complement C4 beta chain;Complement C4-A alpha chain;C4a anaphylatoxin;C4b-A;C4d-A;Complement C4 gamma chain	no	no	2;3	1.6543E-08	80.102	By matching	By matching	By MS/MS	By matching	By MS/MS
ALESPERPFLAILGGAK	KELNYFAKALESPERP	LAILGGAKVADKIQLI	K	A	L	A	K	V	3	1	0	0	0	0	2	2	0	1	3	1	0	1	2	1	0	0	0	0	0	0	17	1	1767.9883	P00558;B4E1H9;B7Z7A9;B4DHM5	P00558	200	216	PGK1	Phosphoglycerate kinase 1;Phosphoglycerate kinase	no	no	2;3	3.2445E-111	140.8			By matching
ALEVSQAPVIFSHSAAR	VSDAVARRALEVSQAP	IFSHSAARGVCNSARN	R	A	L	A	R	G	4	1	0	0	0	1	1	0	1	1	1	0	0	1	1	3	0	0	0	2	0	0	17	0	1781.9424	Q9H4A9;C9J3S5;Q9H4A9-2	Q9H4A9	270	286	DPEP2	Dipeptidase 2	yes	no	2	0.0026407	39.585		By MS/MS
ALFLETEQLK	SKPEIVSKALFLETEQ	FLETEQLKKLGDCISE	K	A	L	L	K	K	1	0	0	0	0	1	2	0	0	0	3	1	0	1	0	0	1	0	0	0	0	0	10	0	1190.6547	F5GXJ9;Q13740-2;B4DTU0;Q13740	F5GXJ9	92	101	ALCAM	CD166 antigen	yes	no	2	0.025589	40.496
ALFLETEQLKK	SKPEIVSKALFLETEQ	LETEQLKKLGDCISED	K	A	L	K	K	L	1	0	0	0	0	1	2	0	0	0	3	2	0	1	0	0	1	0	0	0	0	0	11	1	1318.7497	F5GXJ9;Q13740-2;B4DTU0;Q13740	F5GXJ9	92	102	ALCAM	CD166 antigen	yes	no	2	0.03856	40.496
ALFVSEEEK	LLPAQDIKALFVSEEE	LFVSEEEKKLTRKEVY	K	A	L	E	K	K	1	0	0	0	0	0	3	0	0	0	1	1	0	1	0	1	0	0	0	1	0	0	9	0	1050.5233	B4E1Z4;E7EVA3;E7ETN3;P00751;H7C5H1	B4E1Z4	1132	1140	CFB	Complement factor B;Complement factor B Ba fragment;Complement factor B Bb fragment	yes	no	1;2	1.6204E-47	141.48	By MS/MS	By MS/MS	By MS/MS	By MS/MS	By MS/MS
ALFVSEEEKK	LLPAQDIKALFVSEEE	FVSEEEKKLTRKEVYI	K	A	L	K	K	L	1	0	0	0	0	0	3	0	0	0	1	2	0	1	0	1	0	0	0	1	0	0	10	1	1178.6183	B4E1Z4;E7EVA3;E7ETN3;P00751;H7C5H1	B4E1Z4	1132	1141	CFB	Complement factor B;Complement factor B Ba fragment;Complement factor B Bb fragment	yes	no	1;2	4.3629E-80	151.83	By MS/MS	By MS/MS	By MS/MS	By MS/MS	By MS/MS
ALFVSEEEKKLTR	LLPAQDIKALFVSEEE	EEEKKLTRKEVYIKNG	K	A	L	T	R	K	1	1	0	0	0	0	3	0	0	0	2	2	0	1	0	1	1	0	0	1	0	0	13	2	1548.8512	B4E1Z4;E7EVA3;E7ETN3;P00751;H7C5H1	B4E1Z4	1132	1144	CFB	Complement factor B;Complement factor B Ba fragment;Complement factor B Bb fragment	yes	no	2;3	0	227.56	By MS/MS	By MS/MS	By MS/MS	By MS/MS	By MS/MS
ALGDLISATK	NAVKDVAKALGDLISA	GDLISATKAAAGKVGD	K	A	L	T	K	A	2	0	0	1	0	0	0	1	0	1	2	1	0	0	0	1	1	0	0	0	0	0	10	0	987.56006	Q9Y490;Q5TCU6	Q9Y490	2090	2099	TLN1	Talin-1	no	no	1;2	1.4044E-06	94.363	By matching			By MS/MS	By MS/MS
ALGHLDLSGNR	VSWLHGLKALGHLDLS	HLDLSGNRLRKLPPGL	K	A	L	N	R	L	1	1	1	1	0	0	0	2	1	0	3	0	0	0	0	1	0	0	0	0	0	0	11	0	1151.6047	P02750;B4E1I8	P02750	165	175	LRG1	Leucine-rich alpha-2-glycoprotein	yes	no	1;2	0	217.02	By MS/MS	By MS/MS	By MS/MS	By MS/MS	By MS/MS
ALGHLDLSGNRLR	VSWLHGLKALGHLDLS	DLSGNRLRKLPPGLLA	K	A	L	L	R	K	1	2	1	1	0	0	0	2	1	0	4	0	0	0	0	1	0	0	0	0	0	0	13	1	1420.7899	P02750;B4E1I8	P02750	165	177	LRG1	Leucine-rich alpha-2-glycoprotein	yes	no	1;2;3	0	198.55	By MS/MS	By MS/MS	By MS/MS		By MS/MS
ALGHLDLSGNRLRK	VSWLHGLKALGHLDLS	LSGNRLRKLPPGLLAN	K	A	L	R	K	L	1	2	1	1	0	0	0	2	1	0	4	1	0	0	0	1	0	0	0	0	0	0	14	2	1548.8849	P02750;B4E1I8	P02750	165	178	LRG1	Leucine-rich alpha-2-glycoprotein	yes	no	2;3	0.011448	41.227
ALGISPFHEHAEVVFTANDSGPR	IDTKSYWKALGISPFH	TANDSGPRRYTIAALL	K	A	L	P	R	R	3	1	1	1	0	0	2	2	2	1	1	0	0	2	2	2	1	0	0	2	0	0	23	0	2450.1979	P02766;F5H868	P02766	101	123	TTR	Transthyretin	yes	no	2;3	8.4687E-06	46.493
ALGISPFHEHAEVVFTANDSGPRR	IDTKSYWKALGISPFH	ANDSGPRRYTIAALLS	K	A	L	R	R	Y	3	2	1	1	0	0	2	2	2	1	1	0	0	2	2	2	1	0	0	2	0	0	24	1	2606.299	P02766;F5H868	P02766	101	124	TTR	Transthyretin	yes	no	3	2.274E-45	94.259
ALGQNPTNAEVLK	SQCGDVMRALGQNPTN	PTNAEVLKVLGNPKSD	R	A	L	L	K	V	2	0	2	0	0	1	1	1	0	0	2	1	0	0	1	0	1	0	0	1	0	0	13	0	1353.7252	F8W1R7;G8JLA2;G3V1V0;B7Z6Z4;P60660-2;P60660;F8VZV5;F8VPF3;F8W1I5;P14649	F8W1R7	38	50	MYL6;MYL6B	Myosin light polypeptide 6;Myosin light chain 6B	yes	no	2	6.1919E-70	138.97	By matching	By matching		By MS/MS
ALGQNPTNAEVLKVLGNPK	SQCGDVMRALGQNPTN	LKVLGNPKSDEMNVKV	R	A	L	P	K	S	2	0	3	0	0	1	1	2	0	0	3	2	0	0	2	0	1	0	0	2	0	0	19	1	1962.0898	F8W1R7;G8JLA2;G3V1V0;B7Z6Z4;P60660-2;P60660;F8VZV5;F8VPF3;F8W1I5;P14649	F8W1R7	38	56	MYL6;MYL6B	Myosin light polypeptide 6;Myosin light chain 6B	yes	no	3	0.0014487	37.157
ALGTNPTNAEVR	SQVGDVLRALGTNPTN	NPTNAEVRKVLGNPSN	R	A	L	V	R	K	2	1	2	0	0	0	1	1	0	0	1	0	0	0	1	0	2	0	0	1	0	0	12	0	1241.6364	P05976-2;P05976	P05976-2	37	48	MYL1	Myosin light chain 1/3, skeletal muscle isoform	yes	no	2	0.038434	32.295
ALHQVFEHMLDVSK	AFILQDTKALHQVFEH	EHMLDVSKLTDTICGV	K	A	L	S	K	L	1	0	0	1	0	1	1	0	2	0	2	1	1	1	0	1	0	0	0	2	0	0	14	0	1652.8345	B4E1Z4;E7EVA3;F8VNY6;P06681;E9PFN7;Q5ST57;H0Y3H6;P06681-2;B4DQI1;E9PDZ0;B3KTX9;A2ABK0	B4E1Z4	291	304	C2	Complement C2;Complement C2b fragment;Complement C2a fragment	no	no	2	2.2285E-20	95.57	By matching
ALIEVLQPLIAEHQAR	MLTGELKKALIEVLQP	LIAEHQARRKEVTDEI	K	A	L	A	R	R	3	1	0	0	0	2	2	0	1	2	3	0	0	0	1	0	0	0	0	1	0	0	16	0	1800.0258	P23381-2;P23381	P23381-2	386	401	WARS	Tryptophan--tRNA ligase, cytoplasmic;T1-TrpRS;T2-TrpRS	yes	no	2	0.0070287	37.177
ALILGELEK	KKDVKVFRALILGELE	LILGELEKGQSQFQAL	R	A	L	E	K	G	1	0	0	0	0	0	2	1	0	1	3	1	0	0	0	0	0	0	0	0	0	0	9	0	984.58555	Q86UD1	Q86UD1	84	92	OAF	Out at first protein homolog	yes	yes	2	0.007913	53.756
ALKAWSVAR	SIQKFGERALKAWSVA	LKAWSVARLSQKFPKA	R	A	L	A	R	L	3	1	0	0	0	0	0	0	0	0	1	1	0	0	0	1	0	1	0	1	0	0	9	1	1000.5818	CON__P02769	CON__P02769	233	241			yes	yes	2	4.4283E-60	147.2	By matching	By matching	By MS/MS	By MS/MS	By MS/MS
ALKDEEKMELQEIQLK	GMKVIENRALKDEEKM	ELQEIQLKEAKHIAEE	R	A	L	L	K	E	1	0	0	1	0	2	4	0	0	1	3	3	1	0	0	0	0	0	0	0	0	0	16	2	1944.0238	Q5VU66;Q5VU72;Q5VU63;P06753-2;P06753-3;Q5VU58;Q5VU61;P06753	P06753-2	98	113	TPM3	Tropomyosin alpha-3 chain	no	no	2;3	1.5773E-287	192.16	By matching	By matching
ALLAFQESK	APKPECEKALLAFQES	LLAFQESKNLCEAMEN	K	A	L	S	K	N	2	0	0	0	0	1	1	0	0	0	2	1	0	1	0	1	0	0	0	0	0	0	9	0	1005.5495	P20851-2;P20851	P20851-2	204	212	C4BPB	C4b-binding protein beta chain	yes	no	2	2.723E-09	115.71
ALLEVVQSGGK	LTIKLVIKALLEVVQS	EVVQSGGKNIELAVMR	K	A	L	G	K	N	1	0	0	0	0	1	1	2	0	0	2	1	0	0	0	1	0	0	0	2	0	0	11	0	1099.6237	O14818-2;O14818;F5GY34;F5H3G5;Q8TAA3-2;Q8TAA3-5;Q8TAA3	O14818-2	124	134	PSMA7;PSMA8	Proteasome subunit alpha type-7;Proteasome subunit alpha type-7-like	yes	no	2	0.043833	31.348
ALLFVPR	VEGQLEFRALLFVPRR	RALLFVPRRAPFDLFE	R	A	L	P	R	R	1	1	0	0	0	0	0	0	0	0	2	0	0	1	1	0	0	0	0	1	0	0	7	0	814.50651	P07900;P07900-2;Q86U12	P07900	339	345	HSP90AA1	Heat shock protein HSP 90-alpha	yes	no	2	0.0073853	69.432
ALLQAQQA	DWQIRQVRALLQAQQA	ALLQAQQA________	R	A	L	Q	A	-	3	0	0	0	0	3	0	0	0	0	2	0	0	0	0	0	0	0	0	0	0	0	8	0	841.46577	E9PE48;E7EMI0;P04424	E9PE48	431	438	ASL	Argininosuccinate lyase	yes	no	1	0.00060038	95.793
ALLQSSASR	EVQDAELKALLQSSAS	LLQSSASRKTQKKKKK	K	A	L	S	R	K	2	1	0	0	0	1	0	0	0	0	2	0	0	0	0	3	0	0	0	0	0	0	9	0	931.50869	H0Y3X3;Q9UQ80	H0Y3X3	385	393	PA2G4	Proliferation-associated protein 2G4	yes	no	2	0.032027	38.567					By MS/MS
ALLTPVAIAAGR	AVGDVCGKALLTPVAI	PVAIAAGRKLAHRLFE	K	A	L	G	R	K	4	1	0	0	0	0	0	1	0	1	2	0	0	0	1	0	1	0	0	1	0	0	12	0	1151.7026	P00390-5;P00390-4;P00390-2;P00390-3;P00390	P00390-5	298	309	GSR	Glutathione reductase, mitochondrial	yes	no	2	0.0027717	52.247
ALLVHGGHRPSTAR	MVFHAPSRALLVHGGH	GHRPSTARFSVRVNST	R	A	L	A	R	F	2	2	0	0	0	0	0	2	2	0	2	0	0	0	1	1	1	0	0	1	0	0	14	1	1470.8168	Q7Z7M0;Q7Z7M0-2	Q7Z7M0	402	415	MEGF8	Multiple epidermal growth factor-like domains protein 8	yes	no	3	0.014907	38.3
ALMAAEDKYSQK	RIMDQTLKALMAAEDK	AEDKYSQKEDRYEEEI	K	A	L	Q	K	E	3	0	0	1	0	1	1	0	0	0	1	2	1	0	0	1	0	0	1	0	0	0	12	1	1353.6599	P09493-3;P09493-4;D9YZV2;H0YL42;H7BYY1;F5H7S3;B7Z596;D9YZV8	D9YZV8	206	217	TPM1	Tropomyosin alpha-1 chain	no	no	2	0.038766	63.662
ALMAAEDKYSQKEDR	RIMDQTLKALMAAEDK	KYSQKEDRYEEEIKVL	K	A	L	D	R	Y	3	1	0	2	0	1	2	0	0	0	1	2	1	0	0	1	0	0	1	0	0	0	15	2	1753.8305	P09493-3;P09493-4;D9YZV2;H0YL42;H7BYY1;F5H7S3;B7Z596;D9YZV8	D9YZV8	206	220	TPM1	Tropomyosin alpha-1 chain	no	no	2	0.025491	35.527
ALMDETMK	SQVTQELRALMDETMK	ALMDETMKELKAYKSE	R	A	L	M	K	E	1	0	0	1	0	0	1	0	0	0	1	1	2	0	0	0	1	0	0	0	0	0	8	0	937.42489	P02649;H0Y7L5;E9PEV4;E7ERP7	P02649	80	87	APOE	Apolipoprotein E	yes	no	1;2	8.125E-06	95.815			By matching		By MS/MS
ALMDETMKELK	SQVTQELRALMDETMK	DETMKELKAYKSELEE	R	A	L	L	K	A	1	0	0	1	0	0	2	0	0	0	2	2	2	0	0	0	1	0	0	0	0	0	11	1	1307.6465	P02649;H0Y7L5;E9PEV4;E7ERP7	P02649	80	90	APOE	Apolipoprotein E	yes	no	2	7.3383E-140	170.04	By MS/MS	By MS/MS	By MS/MS	By MS/MS	By matching
ALMDEVVK	EAFARGTKALMDEVVK	ALMDEVVKATSRGCIT	K	A	L	V	K	A	1	0	0	1	0	0	1	0	0	0	1	1	1	0	0	0	0	0	0	2	0	0	8	0	903.47355	P00558;B4E1H9;B7Z7A9;E7ERH5;B4DHM5	P00558	354	361	PGK1	Phosphoglycerate kinase 1;Phosphoglycerate kinase	no	no	1;2	0.032357	58.917
ALMDEVVKATSR	EAFARGTKALMDEVVK	EVVKATSRGCITIIGG	K	A	L	S	R	G	2	1	0	1	0	0	1	0	0	0	1	1	1	0	0	1	1	0	0	2	0	0	12	1	1318.6915	P00558;B4E1H9;B7Z7A9;E7ERH5;B4DHM5	P00558	354	365	PGK1	Phosphoglycerate kinase 1;Phosphoglycerate kinase	no	no	2	0.00017343	65.295				By matching
ALNHLPLEYNSALYSR	HLSDVFLKALNHLPLE	YNSALYSRIFDDFGTH	K	A	L	S	R	I	2	1	2	0	0	0	1	0	1	0	4	0	0	0	1	2	0	0	2	0	0	0	16	0	1859.953	P13671	P13671	341	356	C6	Complement component C6	yes	yes	2;3	0	226.67	By MS/MS	By MS/MS	By MS/MS		By MS/MS
ALNPSQTSMSGTLELPNIGAR	LSWFREGKALNPSQTS	ELPNIGAREGGEFTCR	K	A	L	A	R	E	2	1	2	0	0	1	1	2	0	1	3	0	1	0	2	3	2	0	0	0	0	0	21	0	2156.0896	Q08ET2	Q08ET2	292	312	SIGLEC14	Sialic acid-binding Ig-like lectin 14	yes	yes	2	7.2016E-05	48.832
ALNSIIDVYHK	________________	SIIDVYHKYSLIKGNF	K	A	L	H	K	Y	1	0	1	1	0	0	0	0	1	2	1	1	0	0	0	1	0	0	1	1	0	0	11	0	1271.6874	P05109	P05109	8	18	S100A8	Protein S100-A8;Protein S100-A8, N-terminally processed	yes	yes	2	1.883E-25	121.29	By MS/MS	By MS/MS		By matching	By MS/MS
ALPAASTILHYER	HWTIEAARALPAASTI	STILHYERGAEGDLAP	R	A	L	E	R	G	3	1	0	0	0	0	1	0	1	1	2	0	0	0	1	1	1	0	1	0	0	0	13	0	1440.7725	G3V5P6;O95428-4;O95428-6;O95428-5;O95428;B5MDP7	G3V5P6	218	230	PAPLN	Papilin	yes	no	2	0.039881	31.071
ALPAPIEK	YKCKVSNKALPAPIEK	ALPAPIEKTISKAKGQ	K	A	L	E	K	T	2	0	0	0	0	0	1	0	0	1	1	1	0	0	2	0	0	0	0	0	0	0	8	0	837.496	P01857;P01860	P01857	210	217	IGHG1;IGHG3	Ig gamma-1 chain C region;Ig gamma-3 chain C region	no	no	2	0.0087602	58.981	By MS/MS		By matching
ALPATPQLPSR	SRNGSTSRALPATPQL	ATPQLPSRSGVDSPRS	R	A	L	S	R	S	2	1	0	0	0	1	0	0	0	0	2	0	0	0	3	1	1	0	0	0	0	0	11	0	1149.6506	O43516-2;O43516;O43516-3;C9JL90;O43516-4	O43516-2	394	404	WIPF1	WAS/WASL-interacting protein family member 1	yes	no	2	0.010623	44.543
ALPGQLKPFETLLSQNQGGK	AGKDDYVKALPGQLKP	LSQNQGGKTFIVGDQI	K	A	L	G	K	T	1	0	1	0	0	3	1	3	0	0	4	2	0	1	2	1	1	0	0	0	0	0	20	1	2125.1532	P09211	P09211	122	141	GSTP1	Glutathione S-transferase P	yes	yes	2;3	1.9051E-07	56.017
ALPGTPVASSQPR	PNVGTDGRALPGTPVA	PVASSQPRFQAFANGS	R	A	L	P	R	F	2	1	0	0	0	1	0	1	0	0	1	0	0	0	3	2	1	0	0	1	0	0	13	0	1279.6884	O14498	O14498	291	303	ISLR	Immunoglobulin superfamily containing leucine-rich repeat protein	yes	yes	2	0.00267	59.227
ALPPLRLPR	KLQDNELRALPPLRLP	LPPLRLPRLLLLDLSH	R	A	L	P	R	L	1	2	0	0	0	0	0	0	0	0	3	0	0	0	3	0	0	0	0	0	0	0	9	1	1031.6604	Q6EMK4	Q6EMK4	162	170	VASN	Vasorin	yes	yes	2	9.8219E-07	101.54	By MS/MS	By MS/MS	By MS/MS
ALPTTYEK	TTFVDDIKALPTTYEK	ALPTTYEKGEYFAFLE	K	A	L	E	K	G	1	0	0	0	0	0	1	0	0	0	1	1	0	0	1	0	2	0	1	0	0	0	8	0	921.48075	P02748	P02748	325	332	C9	Complement component C9;Complement component C9a;Complement component C9b	yes	yes	1;2	0.0041338	69.598		By matching		By MS/MS	By MS/MS
ALQASALAAWGGK	KLSFSYGRALQASALA	ALAAWGGKAANKEATQ	R	A	L	G	K	A	5	0	0	0	0	1	0	2	0	0	2	1	0	0	0	1	0	1	0	0	0	0	13	0	1242.6721	P05062	P05062	305	317	ALDOB	Fructose-bisphosphate aldolase B	yes	yes	2	1.4549E-15	98.337
ALQASALK	ALTFSYGRALQASALK	ALQASALKAWGGKKEN	R	A	L	L	K	A	3	0	0	0	0	1	0	0	0	0	2	1	0	0	0	1	0	0	0	0	0	0	8	0	800.4756	P04075;H3BQN4;H3BR68	P04075	305	312	ALDOA	Fructose-bisphosphate aldolase A;Fructose-bisphosphate aldolase	yes	no	1;2	0.00031339	101.54		By MS/MS	By matching		By MS/MS
ALQDQLVLVAAK	KTSPVDEKALQDQLVL	QLVLVAAKLDTEDKLR	K	A	L	A	K	L	3	0	0	1	0	2	0	0	0	0	3	1	0	0	0	0	0	0	0	2	0	0	12	0	1267.75	P01019;E7EUC5	P01019	83	94	AGT	Angiotensinogen;Angiotensin-1;Angiotensin-2;Angiotensin-3;Angiotensin-4;Angiotensin 1-9;Angiotensin 1-7;Angiotensin 1-5;Angiotensin 1-4	yes	no	2	4.5931E-59	136.38	By MS/MS	By MS/MS	By MS/MS	By MS/MS	By MS/MS
ALQDQLVLVAAKLDTEDKLR	KTSPVDEKALQDQLVL	LDTEDKLRAAMVGMLA	K	A	L	L	R	A	3	1	0	3	0	2	1	0	0	0	5	2	0	0	0	0	1	0	0	2	0	0	20	2	2238.2583	P01019;E7EUC5	P01019	83	102	AGT	Angiotensinogen;Angiotensin-1;Angiotensin-2;Angiotensin-3;Angiotensin-4;Angiotensin 1-9;Angiotensin 1-7;Angiotensin 1-5;Angiotensin 1-4	yes	no	2;3	3.879E-31	93.776	By matching
ALQERDYIFGNYIER	VDMKEMEKALQERDYI	IFGNYIERLWAYLTIE	K	A	L	E	R	L	1	2	1	1	0	1	2	1	0	2	1	0	0	1	0	0	0	0	2	0	0	0	15	1	1885.9323	C9JX84;Q06033-2;Q06033;A8MXF4;F5H6B4	C9JX84	537	551	ITIH3	Inter-alpha-trypsin inhibitor heavy chain H3	yes	no	2;3	0	203.99	By matching	By MS/MS	By MS/MS		By matching
ALQEYAAK	TKRNNLRKALQEYAAK	ALQEYAAKFDPCQCAP	K	A	L	A	K	F	3	0	0	0	0	1	1	0	0	0	1	1	0	0	0	0	0	0	1	0	0	0	8	0	892.46543	P13671	P13671	510	517	C6	Complement component C6	yes	yes	2	0.00037952	86.833		By MS/MS		By MS/MS	By MS/MS
ALQEYRK	FMETVAEKALQEYRKK	KALQEYRKKHREE___	K	A	L	R	K	K	1	1	0	0	0	1	1	0	0	0	1	1	0	0	0	0	0	0	1	0	0	0	7	1	906.49232	P10909-4;P10909;P10909-5;P10909-2;E7ETA7;P10909-3;H0YAS8	P10909-4	405	411	CLU	Clusterin;Clusterin beta chain;Clusterin alpha chain	yes	no	2	0.005093	90.986	By matching				By matching
ALQEYRKK	FMETVAEKALQEYRKK	ALQEYRKKHREE____	K	A	L	K	K	H	1	1	0	0	0	1	1	0	0	0	1	2	0	0	0	0	0	0	1	0	0	0	8	2	1034.5873	P10909-4;P10909;P10909-5;P10909-2;E7ETA7;P10909-3;H0YAS8	P10909-4	405	412	CLU	Clusterin;Clusterin beta chain;Clusterin alpha chain	yes	no	2	0.00067055	101.72
ALQLEEERKR	ELSEQIQRALQLEEER	QLEEERKRAQEEAERL	R	A	L	K	R	A	1	2	0	0	0	1	3	0	0	0	2	1	0	0	0	0	0	0	0	0	0	0	10	2	1270.6993	E7EQR4;P15311	E7EQR4	340	349	EZR	Ezrin	yes	no	2	0.063153	37.556					By matching
ALQQLQEELQNK	KHNQELRKALQQLQEE	LQEELQNKSQQLRAWE	K	A	L	N	K	S	1	0	1	0	0	4	2	0	0	0	3	1	0	0	0	0	0	0	0	0	0	0	12	0	1440.7573	E9PJ64;F8WAP3;Q5VU43-6;Q5VU43-7;Q5VU43-3;Q5VU43;Q5VU43-4;E9PQG4;E9PL24;F8WAP5;Q5VU43-2	E9PJ64	540	551	PDE4DIP	Myomegalin	yes	no	3	0.038597	30.205
ALQTEMAR	SLAASERKALQTEMAR	ALQTEMARIKKWLTFS	K	A	L	A	R	I	2	1	0	0	0	1	1	0	0	0	1	0	1	0	0	0	1	0	0	0	0	0	8	0	918.4593	P11226	P11226	114	121	MBL2	Mannose-binding protein C	yes	yes	2	6.1216E-10	122.52	By MS/MS	By MS/MS		By MS/MS	By MS/MS
ALRDFALQNPSAVPR	WDCGCPLKALRDFALQ	QNPSAVPRFVQAICEG	K	A	L	P	R	F	3	2	1	1	0	1	0	0	0	0	2	0	0	1	2	1	0	0	0	1	0	0	15	1	1653.8951	P35858;E9PGU3	P35858	546	560	IGFALS	Insulin-like growth factor-binding protein complex acid labile subunit	yes	no	2	0	216.71	By MS/MS	By MS/MS	By MS/MS	By MS/MS	By MS/MS
ALSNVEGFER	PQGAHYMRALSNVEGF	SNVEGFERLICNQKKE	R	A	L	E	R	L	1	1	1	0	0	0	2	1	0	0	1	0	0	1	0	1	0	0	0	1	0	0	10	0	1120.5513	P08514-3;P08514-2;P08514	P08514-3	693	702	ITGA2B	Integrin alpha-IIb;Integrin alpha-IIb heavy chain;Integrin alpha-IIb light chain, form 1;Integrin alpha-IIb light chain, form 2	yes	no	2	0.028321	39.293					By matching
ALSTDPAAPNLK	SKLLLAAKALSTDPAA	DPAAPNLKSQLAAAAR	K	A	L	L	K	S	3	0	1	1	0	0	0	0	0	0	2	1	0	0	2	1	1	0	0	0	0	0	12	0	1196.6401	Q9Y490;Q5TCU6	Q9Y490	1321	1332	TLN1	Talin-1	no	no	2	7.7447E-06	85.813	By matching			By MS/MS	By MS/MS
ALSTDPAAPNLKSQLAAAAR	SKLLLAAKALSTDPAA	SQLAAAARAVTDSINQ	K	A	L	A	R	A	7	1	1	1	0	1	0	0	0	0	3	1	0	0	2	2	1	0	0	0	0	0	20	1	1965.0643	Q9Y490;Q5TCU6	Q9Y490	1321	1340	TLN1	Talin-1	no	no	2;3	1.4509E-11	67.928
ALSTGEKGFGYK	PKTAENFRALSTGEKG	GEKGFGYKGSCFHRII	R	A	L	Y	K	G	1	0	0	0	0	0	1	3	0	0	1	2	0	1	0	1	1	0	1	0	0	0	12	1	1256.6401	P62937;B4DM82;F8WE65;C9J5S7	P62937	38	49	PPIA	Peptidyl-prolyl cis-trans isomerase A;Peptidyl-prolyl cis-trans isomerase A, N-terminally processed;Peptidyl-prolyl cis-trans isomerase	yes	no	2	9.1797E-12	96.745				By matching
ALTDMPQMR	QKVPPEWKALTDMPQM	LTDMPQMRMELERPGG	K	A	L	M	R	M	1	1	0	1	0	1	0	0	0	0	1	0	2	0	1	0	1	0	0	0	0	0	9	0	1061.4998	P02671;P02671-2	P02671	250	258	FGA	Fibrinogen alpha chain;Fibrinopeptide A;Fibrinogen alpha chain	no	no	1;2	2.2519E-117	164.96	By MS/MS	By MS/MS	By MS/MS	By MS/MS	By MS/MS
ALTQTGGPHVK	TEFSVDARALTQTGGP	QTGGPHVKARVANPSG	R	A	L	V	K	A	1	0	0	0	0	1	0	2	1	0	1	1	0	0	1	0	2	0	0	1	0	0	11	0	1107.6037	P21333-2;P21333;Q5HY54;A6NDY9	P21333-2	1284	1294	FLNA	Filamin-A	no	no	2	5.1648E-50	136.5	By MS/MS	By MS/MS	By matching	By MS/MS	By MS/MS
ALTQTGGPHVKAR	TEFSVDARALTQTGGP	GGPHVKARVANPSGNL	R	A	L	A	R	V	2	1	0	0	0	1	0	2	1	0	1	1	0	0	1	0	2	0	0	1	0	0	13	1	1334.7419	P21333-2;P21333;Q5HY54;A6NDY9	P21333-2	1284	1296	FLNA	Filamin-A	no	no	2	3.8405E-22	105.03
ALTSELANAR	ERVQKHLKALTSELAN	TSELANARDESKKTAN	K	A	L	A	R	D	3	1	1	0	0	0	1	0	0	0	2	0	0	0	0	1	1	0	0	0	0	0	10	0	1044.5564	P26038	P26038	524	533	MSN	Moesin	yes	yes	2	5.015E-19	123.75	By matching	By matching		By matching
ALTSELANARDESK	ERVQKHLKALTSELAN	ANARDESKKTANDMIH	K	A	L	S	K	K	3	1	1	1	0	0	2	0	0	0	2	1	0	0	0	2	1	0	0	0	0	0	14	1	1503.7529	P26038	P26038	524	537	MSN	Moesin	yes	yes	2	1.6757E-122	154.72		By MS/MS	By matching	By MS/MS	By MS/MS
ALTSELANARDESKK	ERVQKHLKALTSELAN	NARDESKKTANDMIHA	K	A	L	K	K	T	3	1	1	1	0	0	2	0	0	0	2	2	0	0	0	2	1	0	0	0	0	0	15	2	1631.8479	P26038	P26038	524	538	MSN	Moesin	yes	yes	2;3	8.4876E-21	93.424			By matching	By MS/MS	By MS/MS
ALTVPELTQQVFDAK	SRGSQQYRALTVPELT	TQQVFDAKNMMAACDP	R	A	L	A	K	N	2	0	0	1	0	2	1	0	0	0	2	1	0	1	1	0	2	0	0	2	0	0	15	0	1658.8879	F8VUJ7;Q5JP53;F8VYX6;F8VW92;P07437;F5H894;E7EWR1;Q5ST81	F8VUJ7	255	269	TUBB	Tubulin beta chain	yes	no	2	2.0836E-05	75.316
ALVDTLK	YELQREDRALVDTLKF	RALVDTLKFVTQAEGA	R	A	L	L	K	F	1	0	0	1	0	0	0	0	0	0	2	1	0	0	0	0	1	0	0	1	0	0	7	0	758.4538	P04114;F5H109	P04114	1028	1034	APOB	Apolipoprotein B-100;Apolipoprotein B-48	yes	no	2	0.055069	46.426
ALVDTLKFVTQAEGAK	YELQREDRALVDTLKF	VTQAEGAKQTEATMTF	R	A	L	A	K	Q	3	0	0	1	0	1	1	1	0	0	2	2	0	1	0	0	2	0	0	2	0	0	16	1	1689.9301	P04114;F5H109	P04114	1028	1043	APOB	Apolipoprotein B-100;Apolipoprotein B-48	yes	no	2	0	255.72		By MS/MS	By MS/MS
ALVEQGFTVPEIK	QDWAKRMKALVEQGFT	GFTVPEIKTILGTMPA	K	A	L	I	K	T	1	0	0	0	0	1	2	1	0	1	1	1	0	1	1	0	1	0	0	2	0	0	13	0	1429.7817	P04114;F5H109	P04114	2579	2591	APOB	Apolipoprotein B-100;Apolipoprotein B-48	yes	no	2	1.0261E-109	154.65	By matching			By MS/MS	By MS/MS
ALVILAK	________________	RALVILAKGAEEMETV	R	A	L	A	K	G	2	0	0	0	0	0	0	0	0	1	2	1	0	0	0	0	0	0	0	1	0	0	7	0	726.50036	Q99497	Q99497	6	12	PARK7	Protein deglycase DJ-1	yes	yes	1	0.051849	58.661
ALVQQMEQLR	PYGENFNKALVQQMEQ	VQQMEQLRQKLGPHAG	K	A	L	L	R	Q	1	1	0	0	0	3	1	0	0	0	2	0	1	0	0	0	0	0	0	1	0	0	10	0	1214.6441	P06727	P06727	317	326	APOA4	Apolipoprotein A-IV	yes	yes	2	0	205.53	By MS/MS	By MS/MS	By MS/MS	By MS/MS	By MS/MS
ALVQQMEQLRQK	PYGENFNKALVQQMEQ	QMEQLRQKLGPHAGDV	K	A	L	Q	K	L	1	1	0	0	0	4	1	0	0	0	2	1	1	0	0	0	0	0	0	1	0	0	12	1	1470.7977	P06727	P06727	317	328	APOA4	Apolipoprotein A-IV	yes	yes	2;3	0	270.02	By MS/MS	By MS/MS	By MS/MS	By MS/MS	By MS/MS
ALWEKPFISSR	LVNYIYFKALWEKPFI	EKPFISSRTTPKDFYV	K	A	L	S	R	T	1	1	0	0	0	0	1	0	0	1	1	1	0	1	1	2	0	1	0	0	0	0	11	1	1332.719	P29622	P29622	217	227	SERPINA4	Kallistatin	yes	yes	2	3.0542E-25	120.84	By MS/MS	By matching	By MS/MS	By matching	By matching
ALYAQAR	IKEKTVGRALYAQARA	RALYAQARAKGKTAGL	R	A	L	A	R	A	3	1	0	0	0	1	0	0	0	0	1	0	0	0	0	0	0	0	1	0	0	0	7	0	791.42899	P19823;Q5T985;Q5T987;CON__Q9TRI1	P19823	140	146	ITIH2	Inter-alpha-trypsin inhibitor heavy chain H2	yes	no	2	0.00013642	106.76	By MS/MS		By matching	By MS/MS	By MS/MS
ALYLQYTDETFR	RIGRLYKKALYLQYTD	QYTDETFRTTIEKPVW	K	A	L	F	R	T	1	1	0	1	0	1	1	0	0	0	2	0	0	1	0	0	2	0	2	0	0	0	12	0	1518.7355	P00450;E9PFZ2;D6RE86	P00450	70	81	CP	Ceruloplasmin	no	no	2	0	224.24	By MS/MS	By MS/MS	By MS/MS	By MS/MS	By MS/MS
ALYVHGGYK	SVYDHRTRALYVHGGY	LYVHGGYKAFSANKYR	R	A	L	Y	K	A	1	0	0	0	0	0	0	2	1	0	1	1	0	0	0	0	0	0	2	1	0	0	9	0	1006.5236	O75882-3;O75882-2;H7BXY8;O75882	O75882-3	439	447	ATRN	Attractin	yes	no	1;2	0.0010175	99.919	By MS/MS	By matching		By matching	By matching
ALYWVNGQVPDGVSK	FFPDSVNKALYWVNGQ	QVPDGVSKVLVDHFGY	K	A	L	S	K	V	1	0	1	1	0	1	0	2	0	0	1	1	0	0	1	1	0	1	1	3	0	0	15	0	1631.8308	P04114;F5H109;A8MUN2	P04114	718	732	APOB	Apolipoprotein B-100;Apolipoprotein B-48	yes	no	2	1.3082E-75	126.63	By MS/MS	By matching	By matching	By MS/MS	By MS/MS
ALYYDLISSPDIHGTYK	RTESIIHRALYYDLIS	PDIHGTYKELLDTVTA	R	A	L	Y	K	E	1	0	0	2	0	0	0	1	1	2	2	1	0	0	1	2	1	0	3	0	0	0	17	0	1954.9676	P36955;I3L4Z0;I3L2R7	P36955	107	123	SERPINF1	Pigment epithelium-derived factor	yes	no	2;3	1.3762E-90	129.65	By matching		By MS/MS	By MS/MS	By MS/MS
ALYYDLISSPDIHGTYKELLDTVTAPQK	RTESIIHRALYYDLIS	DTVTAPQKNLKSASRI	R	A	L	Q	K	N	2	0	0	3	0	1	1	1	1	2	4	2	0	0	2	2	3	0	3	1	0	0	28	1	3150.6125	P36955;I3L4Z0	P36955	107	134	SERPINF1	Pigment epithelium-derived factor	yes	no	3	2.1646E-166	129.5
ALYYDLISSPDIHGTYKELLDTVTAPQKNLK	RTESIIHRALYYDLIS	TAPQKNLKSASRIVFE	R	A	L	L	K	S	2	0	1	3	0	1	1	1	1	2	5	3	0	0	2	2	3	0	3	1	0	0	31	2	3505.8345	P36955;I3L4Z0	P36955	107	137	SERPINF1	Pigment epithelium-derived factor	yes	no	3;4	4.3302E-128	110.47
AMAAEAEASR	KLPVQLQRAMAAEAEA	AAEAEASREARAKVIA	R	A	M	S	R	E	5	1	0	0	0	0	2	0	0	0	0	0	1	0	0	1	0	0	0	0	0	0	10	0	1005.4549	B4E2V5;P27105	B4E2V5	155	164	STOM	Erythrocyte band 7 integral membrane protein	yes	no	2	0.0026624	62.466
AMAELAA	WSVDPLDRAMAELAA_	RAMAELAA________	R	A	M	A	A	-	4	0	0	0	0	0	1	0	0	0	1	0	1	0	0	0	0	0	0	0	0	0	7	0	675.32616	F8WA45;P06396-2;F5H1A8;P06396-3;F5H8M4;Q5T0H8;Q5T0H7;P06396	P06396	776	782	GSN	Gelsolin	no	no	1	0.0026195	95.378	By MS/MS		By matching	By matching
AMAVEDIISR	GKTERARKAMAVEDII	AVEDIISRVRGGSSGW	K	A	M	S	R	V	2	1	0	1	0	0	1	0	0	2	0	0	1	0	0	1	0	0	0	1	0	0	10	0	1103.5645	P07357	P07357	413	422	C8A	Complement component C8 alpha chain	yes	yes	2	6.3093E-67	147.73	By MS/MS	By MS/MS	By MS/MS	By MS/MS	By MS/MS
AMDFNGILTIR	HNGKLPTRAMDFNGIL	FNGILTIRNVQLSDAG	R	A	M	I	R	N	1	1	1	1	0	0	0	1	0	2	1	0	1	1	0	0	1	0	0	0	0	0	11	0	1249.6489	P98160	P98160	1818	1828	HSPG2	Basement membrane-specific heparan sulfate proteoglycan core protein;Endorepellin;LG3 peptide	yes	yes	2	0.002203	51.286
AMGIMNSFVNDIFER	PDTGISSKAMGIMNSF	FVNDIFERIAGEASRL	K	A	M	E	R	I	1	1	2	1	0	0	1	1	0	2	0	0	2	2	0	1	0	0	0	1	0	0	15	0	1742.812	B4DR52;Q99880;Q99879;Q99877;Q93079;Q8N257;Q5QNW6;Q16778;P62807;P58876;P57053;P33778;P23527;P06899;O60814;Q5QNW6-2	B4DR52	59	73	HIST1H2BL;HIST1H2BM;HIST1H2BN;HIST1H2BH;HIST3H2BB;HIST2H2BF;HIST2H2BE;HIST1H2BC;HIST1H2BD;H2BFS;HIST1H2BB;HIST1H2BO;HIST1H2BJ;HIST1H2BK	Histone H2B;Histone H2B type 1-L;Histone H2B type 1-M;Histone H2B type 1-N;Histone H2B type 1-H;Histone H2B type 3-B;Histone H2B type 2-F;Histone H2B type 2-E;Histone H2B type 1-C/E/F/G/I;Histone H2B type 1-D;Histone H2B type F-S;Histone H2B type 1-B;Histone H2B type 1-O;Histone H2B type 1-J;Histone H2B type 1-K	yes	no	2	0.00041079	69.379
AMISSPPFR	FQCKFPHKAMISSPPF	MISSPPFRAICQEGKF	K	A	M	F	R	A	1	1	0	0	0	0	0	0	0	1	0	0	1	1	2	2	0	0	0	0	0	0	9	0	1004.5113	Q9BXR6	Q9BXR6	547	555	CFHR5	Complement factor H-related protein 5	yes	yes	2	1.5321E-13	122.52		By MS/MS		By MS/MS	By MS/MS
AMKDEEKMELQEMQLK	GMKVIENRAMKDEEKM	ELQEMQLKEAKHIAED	R	A	M	L	K	E	1	0	0	1	0	2	4	0	0	0	2	3	3	0	0	0	0	0	0	0	0	0	16	2	1979.9366	P07951-2;Q5TCU3;Q5TCU8;P07951;CON__Q3SX28	P07951-2	134	149	TPM2	Tropomyosin beta chain	no	no	2;3	0	248.54	By matching			By matching
AMKEYEEEER	RAKLRIEKAMKEYEEE	KEYEEEERKKRLGPGG	K	A	M	E	R	K	1	1	0	0	0	0	5	0	0	0	0	1	1	0	0	0	0	0	1	0	0	0	10	1	1312.5605	Q16543	Q16543	274	283	CDC37	Hsp90 co-chaperone Cdc37;Hsp90 co-chaperone Cdc37, N-terminally processed	yes	yes	2	0.006825	57.885
AMKPWIQPK	KTVYQHQKAMKPWIQP	MKPWIQPKTKVIPYVR	K	A	M	P	K	T	1	0	0	0	0	1	0	0	0	1	0	2	1	0	2	0	0	1	0	0	0	0	9	1	1097.6056	CON__P02663	CON__P02663	189	197			yes	yes	2	0.020091	46.129
AMSTTSISSPQPGK	EIFKQKERAMSTTSIS	ISSPQPGKLRSPFLQK	R	A	M	G	K	L	1	0	0	0	0	1	0	1	0	1	0	1	1	0	2	4	2	0	0	0	0	0	14	0	1390.6762	Q9UJU6;H0Y5J4;B4DDU5;B4DEM2;B4DDD6;Q9UJU6-2;Q9UJU6-3;C9J7P1;B4DDP6	Q9UJU6	267	280	DBNL	Drebrin-like protein	no	no	2	7.2543E-08	79.875					By MS/MS
AMSTTSISSPQPGKLR	EIFKQKERAMSTTSIS	SPQPGKLRSPFLQKQL	R	A	M	L	R	S	1	1	0	0	0	1	0	1	0	1	1	1	1	0	2	4	2	0	0	0	0	0	16	1	1659.8614	Q9UJU6;H0Y5J4;B4DDU5;B4DEM2;B4DDD6;Q9UJU6-2;Q9UJU6-3;C9J7P1;B4DDP6	Q9UJU6	267	282	DBNL	Drebrin-like protein	no	no	2	0.0054031	41.695
AMVASGSELGK	LATGDMLRAMVASGSE	ASGSELGKKLKATMDA	R	A	M	G	K	K	2	0	0	0	0	0	1	2	0	0	1	1	1	0	0	2	0	0	0	1	0	0	11	0	1048.5223	G3V213;F8VZG5;E7EWH4;F8W1A4;P54819-3;P54819-5;P54819-2;P54819;P54819-4;P54819-6	G3V213	52	62	AK2	Adenylate kinase 2, mitochondrial;Adenylate kinase 2, mitochondrial;Adenylate kinase 2, mitochondrial, N-terminally processed	yes	no	2	0.042576	31.597
AMVDMSEK	TISKVSHKAMVDMSEK	AMVDMSEKGTEAGAAS	K	A	M	E	K	G	1	0	0	1	0	0	1	0	0	0	0	1	2	0	0	1	0	0	0	1	0	0	8	0	909.39359	Q86U17	Q86U17	360	367	SERPINA11	Serpin A11	yes	yes	2	0.0049184	68.224
AMVSNAQLDNEK	EVEEKYKKAMVSNAQL	NAQLDNEKNNLIYQVD	K	A	M	E	K	N	2	0	2	1	0	1	1	0	0	0	1	1	1	0	0	1	0	0	0	1	0	0	12	0	1318.6187	Q9Y608-4;Q9Y608-2;Q9Y608;C9JSU1;A8MXR0;E7EVD7;E9PGZ2;Q32MZ4-3;Q32MZ4-2;Q32MZ4	Q9Y608-4	150	161	LRRFIP2;LRRFIP1	Leucine-rich repeat flightless-interacting protein 2;Leucine-rich repeat flightless-interacting protein 1	yes	no	2	0.00021403	70.089					By MS/MS
ANAGKPKDPTFIPAPIQAK	STCEQLAKANAGKPKD	IPAPIQAKTSPVDEKA	K	A	N	A	K	T	4	0	1	1	0	1	0	1	0	2	0	3	0	1	4	0	1	0	0	0	0	0	19	2	1963.0891	P01019;E7EUC5	P01019	57	75	AGT	Angiotensinogen;Angiotensin-1;Angiotensin-2;Angiotensin-3;Angiotensin-4;Angiotensin 1-9;Angiotensin 1-7;Angiotensin 1-5;Angiotensin 1-4	yes	no	2;3	0	236.96	By MS/MS	By MS/MS	By MS/MS	By MS/MS	By MS/MS
ANFENLAK	TSKTSNIRANFENLAK	ANFENLAKEKEQEDRR	R	A	N	A	K	E	2	0	2	0	0	0	1	0	0	0	1	1	0	1	0	0	0	0	0	0	0	0	8	0	905.46068	Q14247-3;Q14247;Q14247-2;B4E358;E9PKG3;E9PP90;H0YCD9	Q14247-3	315	322	CTTN	Src substrate cortactin	yes	no	2	0.007622	64.265				By MS/MS	By MS/MS
ANHEEVLAAGK	MDYESLEKANHEEVLA	EEVLAAGKQAAQKLEQ	K	A	N	G	K	Q	3	0	1	0	0	0	2	1	1	0	1	1	0	0	0	0	0	0	0	1	0	0	11	0	1137.5778	P00491	P00491	255	265	PNP	Purine nucleoside phosphorylase	yes	yes	2	9.419E-89	153.34			By matching	By MS/MS	By MS/MS
ANIAGATDVK	EGQRLVLKANIAGATD	IAGATDVKWVLNGVEL	K	A	N	V	K	W	3	0	1	1	0	0	0	1	0	1	0	1	0	0	0	0	1	0	0	1	0	0	10	0	958.50836	Q8WZ42-5;Q8WZ42-11;Q8WZ42-4;Q8WZ42-7;Q8WZ42-2;Q8WZ42;Q8WZ42-8;E7ENC6;Q8WZ42-3;Q8WZ42-10;Q8WZ42-9	Q8WZ42-5	32537	32546	TTN	Titin	yes	no	2	0.0015876	64.654	By matching
ANLFNKLVTELR	ISEQNIQRANLFNKLV	NKLVTELRGLSDEAVT	R	A	N	L	R	G	1	1	2	0	0	0	1	0	0	0	3	1	0	1	0	0	1	0	0	1	0	0	12	1	1416.8089	P04114;F5H109;A8MUN2	P04114	345	356	APOB	Apolipoprotein B-100;Apolipoprotein B-48	yes	no	2	8.7006E-06	86.803
ANLPQSFQVDTSK	GLSPGMVRANLPQSFQ	SFQVDTSKAGVAPLQV	R	A	N	S	K	A	1	0	1	1	0	2	0	0	0	0	1	1	0	1	1	2	1	0	0	1	0	0	13	0	1433.7151	P21333-2;P21333;Q5HY54;A6NDY9	P21333-2	1465	1477	FLNA	Filamin-A	no	no	2	2.9575E-38	116.71		By MS/MS		By MS/MS	By MS/MS
ANLPQSFQVDTSKAGVAPLQVK	GLSPGMVRANLPQSFQ	GVAPLQVKVQGPKGLV	R	A	N	V	K	V	3	0	1	1	0	3	0	1	0	0	2	2	0	1	2	2	1	0	0	3	0	0	22	1	2297.2379	P21333-2;P21333;Q5HY54;A6NDY9	P21333-2	1465	1486	FLNA	Filamin-A	no	no	2;3	6.8853E-37	91.166	By matching	By MS/MS
ANLQIDQINTDLNLER	LINDRLKKANLQIDQI	NTDLNLERSHAQKNEN	K	A	N	E	R	S	1	1	3	2	0	2	1	0	0	2	3	0	0	0	0	0	1	0	0	0	0	0	16	0	1868.9592	P35579;P35579-2;H0Y3P4	P35579	1755	1770	MYH9	Myosin-9	yes	no	2	0.0001958	68.413				By matching
ANLQSVPHASASRPR	IRALRRARANLQSVPH	HASASRPRVTEPISAE	R	A	N	P	R	V	3	2	1	0	0	1	0	0	1	0	1	0	0	0	2	3	0	0	0	1	0	0	15	1	1589.8386	G8JL88;E9PF24;O14791;O14791-2	G8JL88	170	184	APOL1	Apolipoprotein L1	yes	no	2;3	0.0049003	50.305	By matching			By matching
ANPTVTLFPPSSEELQANK	VTVLGQPKANPTVTLF	SEELQANKATLVCLIS	K	A	N	N	K	A	2	0	2	0	0	1	2	0	0	0	2	1	0	1	3	2	2	0	0	1	0	0	19	0	2042.032	B9A064;P0CG04	B9A064	113	131	IGLL5;IGLC1	Immunoglobulin lambda-like polypeptide 5;Ig lambda-1 chain C regions	yes	no	2	0.018573	24.029
ANQEELLPEGSITLIILLTDGDPTVGETNPLNIQK	MAVQLLEKANQEELLP	TNPLNIQKNVRKAING	K	A	N	Q	K	N	1	0	3	2	0	2	4	3	0	4	6	1	0	0	3	1	4	0	0	1	0	0	35	0	3744.9673	CON__Q3T052	CON__Q3T052	367	401			yes	yes	5	8.8198E-07	23.726
ANRGPAYGLSR	________________	GPAYGLSREVQQKIEK	M	A	N	S	R	E	2	2	1	0	0	0	0	2	0	0	1	0	0	0	1	1	0	0	1	0	0	0	11	1	1160.6051	P37802	P37802	2	12	TAGLN2	Transgelin-2	yes	yes	2	1.0601E-260	196.24	By MS/MS	By MS/MS	By MS/MS	By MS/MS	By MS/MS
ANRPFLVFIR	NPNRVTFKANRPFLVF	RPFLVFIREVPLNTII	K	A	N	I	R	E	1	2	1	0	0	0	0	0	0	1	1	0	0	2	1	0	0	0	0	1	0	0	10	1	1231.719	P01008;Q8TCE1	P01008	436	445	SERPINC1	Antithrombin-III	yes	no	2;3	0	213.53	By MS/MS	By MS/MS	By MS/MS	By matching
ANSAGATRAVEVLPK	STRLFQVRANSAGATR	RAVEVLPKAGALNSND	R	A	N	P	K	A	4	1	1	0	0	0	1	1	0	0	1	1	0	0	1	1	1	0	0	2	0	0	15	1	1482.8154	F8WA45;P06396-2;F5H1A8;P06396-3;F5H8M4;P06396;Q5T0H9	P06396	570	584	GSN	Gelsolin	no	no	2	5.3814E-171	166.46	By MS/MS	By MS/MS	By MS/MS		By MS/MS
ANSFLGEK	RVEASISKANSFLGEK	ANSFLGEKASAGLLGA	K	A	N	E	K	A	1	0	1	0	0	0	1	1	0	0	1	1	0	1	0	1	0	0	0	0	0	0	8	0	864.43413	F8VNV9;B0UZ83;F8VW91;B0V2C8;F8VZD8;P0C0L5;P0C0L4	F8VNV9	1175	1182	C4A;C4B	Complement C4-A;Complement C4 beta chain;Complement C4-A alpha chain;C4a anaphylatoxin;C4b-A;C4d-A;Complement C4 gamma chain;Complement C4-B;Complement C4 beta chain;Complement C4-B alpha chain;C4a anaphylatoxin;C4b-B;C4d-B;Complement C4 gamma chain	no	no	1;2	9.8827E-06	111.74	By MS/MS	By MS/MS	By MS/MS	By MS/MS	By MS/MS
ANTVQEATFQMELPK	VTSRVVNRANTVQEAT	TFQMELPKKAFITNFS	R	A	N	P	K	K	2	0	1	0	0	2	2	0	0	0	1	1	1	1	1	0	2	0	0	1	0	0	15	0	1705.8345	Q14624;Q14624-2;E9PGN5;F5H194;B7ZKJ8	Q14624	61	75	ITIH4	Inter-alpha-trypsin inhibitor heavy chain H4;70 kDa inter-alpha-trypsin inhibitor heavy chain H4;35 kDa inter-alpha-trypsin inhibitor heavy chain H4	no	no	2	0	203.78	By MS/MS	By MS/MS	By MS/MS	By MS/MS	By MS/MS
ANTVQEATFQMELPKK	VTSRVVNRANTVQEAT	FQMELPKKAFITNFSM	R	A	N	K	K	A	2	0	1	0	0	2	2	0	0	0	1	2	1	1	1	0	2	0	0	1	0	0	16	1	1833.9295	Q14624;Q14624-2;E9PGN5;F5H194;B7ZKJ8	Q14624	61	76	ITIH4	Inter-alpha-trypsin inhibitor heavy chain H4;70 kDa inter-alpha-trypsin inhibitor heavy chain H4;35 kDa inter-alpha-trypsin inhibitor heavy chain H4	no	no	2;3	0	265.56	By MS/MS	By MS/MS	By MS/MS	By MS/MS	By MS/MS
ANVFVQLPR	RNALRAIKANVFVQLP	NVFVQLPRLQKLYLDR	K	A	N	P	R	L	1	1	1	0	0	1	0	0	0	0	1	0	0	1	1	0	0	0	0	2	0	0	9	0	1042.5924	P35858;E9PGU3	P35858	235	243	IGFALS	Insulin-like growth factor-binding protein complex acid labile subunit	yes	no	2	1.1325E-36	138.78			By matching
ANWEAQQR	RRQFEDEKANWEAQQR	ANWEAQQRILEQQNSS	K	A	N	Q	R	I	2	1	1	0	0	2	1	0	0	0	0	0	0	0	0	0	0	1	0	0	0	0	8	0	1001.4679	B4DNE4;G3V1Q4;E7ES33;E7EPK1;Q16181-2;Q16181;Q5JXL7	B4DNE4	354	361	SEPT7;DKFZp586I031	Septin-7	yes	no	2	0.016971	55.531				By MS/MS	By MS/MS
ANYDVLESQK	EEIEAQIKANYDVLES	YDVLESQKGIGMNEPL	K	A	N	Q	K	G	1	0	1	1	0	1	1	0	0	0	1	1	0	0	0	1	0	0	1	1	0	0	10	0	1165.5615	F5H5V4;F5GX23;F8W7V8;O00233-2;O00233;F5H7X1	F5H5V4	39	48	PSMD9	26S proteasome non-ATPase regulatory subunit 9	yes	no	2	0.028579	39.179
APAVAEENPK	RGRCLPARAPAVAEEN	AVAEENPKESKPQAGT	R	A	P	P	K	E	3	0	1	0	0	0	2	0	0	0	0	1	0	0	2	0	0	0	0	1	0	0	10	0	1024.5189	P24592	P24592	109	118	IGFBP6	Insulin-like growth factor-binding protein 6	yes	yes	2	0.00051918	74.841
APDFVFYAPR	VIKPIDKKAPDFVFYA	DFVFYAPRLRINKRIL	K	A	P	P	R	L	2	1	0	1	0	0	0	0	0	0	0	0	0	2	2	0	0	0	1	1	0	0	10	0	1181.5869	P26038;H7BZI4;F5H1A7;P35241;A7YIJ8;E7EQR4;P15311	P26038	264	273	MSN;RDX;EZR	Moesin;Radixin;Ezrin	no	no	2	0.00032861	87.806		By MS/MS		By matching	By MS/MS
APDLQDLPWQVK	GVLTSEKRAPDLQDLP	QDLPWQVKLTNSEGKD	R	A	P	V	K	L	1	0	0	2	0	2	0	0	0	0	2	1	0	0	2	0	0	1	0	1	0	0	12	0	1408.7351	P22891;P22891-2	P22891	182	193	PROZ	Vitamin K-dependent protein Z	yes	no	2	3.9943E-29	119.21
APEPHVEEDDDDELDSK	________________	DDDELDSKLNYKPPPQ	K	A	P	S	K	L	1	0	0	5	0	0	4	0	1	0	1	1	0	0	2	1	0	0	0	1	0	0	17	0	1938.7967	P52566;F5H3P3;F5H6Q0;F5H2R5	P52566	5	21	ARHGDIB	Rho GDP-dissociation inhibitor 2	yes	no	2	2.1667E-123	143.83					By MS/MS
APEPHVEEDDDDELDSKLNYKPPPQK	________________	NYKPPPQKSLKELQEM	K	A	P	Q	K	S	1	0	1	5	0	1	4	0	1	0	2	3	0	0	5	1	0	0	1	1	0	0	26	2	3004.3938	P52566;F5H3P3;F5H6Q0;F5H2R5	P52566	5	30	ARHGDIB	Rho GDP-dissociation inhibitor 2	yes	no	3	2.6393E-102	112.74				By MS/MS	By MS/MS
APIIAVTR	QVARYRPRAPIIAVTR	APIIAVTRNPQTARQA	R	A	P	T	R	N	2	1	0	0	0	0	0	0	0	2	0	0	0	0	1	0	1	0	0	1	0	0	8	0	839.52289	P14618-2;H3BTN5;Q504U3;E7EUJ4;P14618;P14618-3;E9PF79	P14618	448	455	PKM;PKM2	Pyruvate kinase PKM;Pyruvate kinase	no	no	2	0.0039317	71.692		By MS/MS			By matching
APIIAVTRNPQTAR	QVARYRPRAPIIAVTR	TRNPQTARQAHLYRGI	R	A	P	A	R	Q	3	2	1	0	0	1	0	0	0	2	0	0	0	0	2	0	2	0	0	1	0	0	14	1	1506.8631	P14618-2;H3BTN5;Q504U3;E7EUJ4;P14618;P14618-3;E9PF79	P14618	448	461	PKM;PKM2	Pyruvate kinase PKM;Pyruvate kinase	no	no	2	2.3885E-12	85.837		By MS/MS
APLRELLR	EMPVDKAKAPLRELLR	APLRELLRERAEKMGQ	K	A	P	L	R	E	1	2	0	0	0	0	1	0	0	0	3	0	0	0	1	0	0	0	0	0	0	0	8	1	966.59745	Q13418;B7Z1I0;E9PM54;E9PNR4	Q13418	142	149	ILK	Integrin-linked protein kinase	yes	no	2	0.01784	57.59
APLVLKD	KEVAAQVKAPLVLKD_	KAPLVLKD________	K	A	P	K	D	-	1	0	0	1	0	0	0	0	0	0	2	1	0	0	1	0	0	0	0	1	0	0	7	1	754.45889	Q99497	Q99497	183	189	PARK7	Protein deglycase DJ-1	yes	yes	1;2	0.015505	69.998		By matching
APNTPASGANGDGSMSQTQSGSTVK	NYQNSTCRAPNTPASG	TQSGSTVKATYATSDF	R	A	P	V	K	A	3	0	2	1	0	2	0	4	0	0	0	1	1	0	2	5	3	0	0	1	0	0	25	0	2349.0503	CON__P15636	CON__P15636	287	311			yes	yes	2	0	318.89	By MS/MS	By MS/MS	By MS/MS	By MS/MS	By MS/MS
APNVVVTR	GPVVTDPKAPNVVVTR	APNVVVTRLTLVCESA	K	A	P	T	R	L	1	1	1	0	0	0	0	0	0	0	0	0	0	0	1	0	1	0	0	3	0	0	8	0	854.4974	P52566;F5H3P3;H0YGX7;F5H6Q0;F5H2R5	P52566	64	71	ARHGDIB	Rho GDP-dissociation inhibitor 2	yes	no	2	0.0032018	75.825					By MS/MS
APQLRETLLQDFR	ITAKLYGRAPQLRETL	ETLLQDFRVVAQGVGI	R	A	P	F	R	V	1	2	0	1	0	2	1	0	0	0	3	0	0	1	1	0	1	0	0	0	0	0	13	1	1585.8576	B7Z8R6;P02760	B7Z8R6	95	107	AMBP	Protein AMBP;Alpha-1-microglobulin;Inter-alpha-trypsin inhibitor light chain;Trypstatin	yes	no	2;3	4.5165E-38	116.58	By matching		By matching
APSPWGSIR	DATSAGEKAPSPWGSI	PSPWGSIRTGAQAAHV	K	A	P	I	R	T	1	1	0	0	0	0	0	1	0	1	0	0	0	0	2	2	0	1	0	0	0	0	9	0	969.50321	Q76LX8-2;Q76LX8;Q76LX8-3	Q76LX8-2	880	888	ADAMTS13	A disintegrin and metalloproteinase with thrombospondin motifs 13	yes	no	2	0.016322	47.706					By MS/MS
APSTYGGGLSVSSR	VLAGGSCRAPSTYGGG	GGLSVSSRFSSGGACG	R	A	P	S	R	F	1	1	0	0	0	0	0	3	0	0	1	0	0	0	1	4	1	0	1	1	0	0	14	0	1337.6575	CON__P08779;P08779	CON__P08779	42	55	KRT16	Keratin, type I cytoskeletal 16	yes	no	2	0.00074816	65.219	By matching
APSTYGGGLSVSSSR	VLAGGSCRAPSTYGGG	GLSVSSSRFSSGGAYG	R	A	P	S	R	F	1	1	0	0	0	0	0	3	0	0	1	0	0	0	1	5	1	0	1	1	0	0	15	0	1424.6896	CON__P02533;P02533	CON__P02533	42	56	KRT14	Keratin, type I cytoskeletal 14	yes	no	2	5.4913E-63	119.45	By MS/MS		By MS/MS	By matching
APSVPAAEPEYPK	________________	AAEPEYPKGIRAVLLG	M	A	P	P	K	G	3	0	0	0	0	0	2	0	0	0	0	1	0	0	4	1	0	0	1	1	0	0	13	0	1354.6769	G3V213;F8VZG5;E7EWH4;F8W1A4;P54819-3;P54819-5;P54819-2;P54819;F8VY04;F8VPP1	G3V213	2	14	AK2	Adenylate kinase 2, mitochondrial;Adenylate kinase 2, mitochondrial;Adenylate kinase 2, mitochondrial, N-terminally processed	yes	no	2	0.00065981	67.997					By MS/MS
APWIEQEGPEYWDR	ASQRMEPRAPWIEQEG	EGPEYWDRNTRNVKAQ	R	A	P	D	R	N	1	1	0	1	0	1	3	1	0	1	0	0	0	0	2	0	0	2	1	0	0	0	14	0	1774.7951	P01891;P10316;A2ARK8;Q5SPM3;P30457;P30453;P30450;P18462;F8VPA0;P16190;E9PLX5;E9PIJ3;F6T5B9;F6RI39	P01891	73	86	HLA-A	HLA class I histocompatibility antigen, A-68 alpha chain;HLA class I histocompatibility antigen, A-69 alpha chain;HLA class I histocompatibility antigen, A-66 alpha chain;HLA class I histocompatibility antigen, A-34 alpha chain;HLA class I histocompatibility antigen, A-26 alpha chain;HLA class I histocompatibility antigen, A-25 alpha chain;HLA class I histocompatibility antigen, A-33 alpha chain	no	no	2	0.010778	40.278
APWVEQEGPEYWDRETQK	ASPRGEPRAPWVEQEG	YWDRETQKYKRQAQTD	R	A	P	Q	K	Y	1	1	0	1	0	2	4	1	0	0	0	1	0	0	2	0	1	2	1	1	0	0	18	1	2247.0233	E7ERM2;B0S7Z4;B0S7Z5;B0S7Z6;Q29960-2;P30510;Q29960;P30508;B0UY12;B0UY14;B0UY15;Q29963;A2AEA2;A2AEA4;F5GXA6;P10321;E9PLQ4;B0V0C2;B0V0B9;B0V0C1;P30505;P04222;Q29865;Q95604;H0Y7F5;P30499;E9PL14;A2BF24;A2BF25;A2BF26;Q9TNN7;F8W9Z8;E9PM73;E9PME0;E9PQE4;H0Y7C7;H0Y777	E7ERM2	73	90	HLA-C	HLA class I histocompatibility antigen, Cw-16 alpha chain;HLA class I histocompatibility antigen, Cw-14 alpha chain;HLA class I histocompatibility antigen, Cw-12 alpha chain;HLA class I histocompatibility antigen, Cw-6 alpha chain;HLA class I histocompatibility antigen, Cw-7 alpha chain;HLA class I histocompatibility antigen, Cw-8 alpha chain;HLA class I histocompatibility antigen, Cw-3 alpha cha…	yes	no	2;3	0.004565	33.36
APYPNYDR	RDECFARRAPYPNYDR	APYPNYDRDILTIDIG	R	A	P	D	R	D	1	1	1	1	0	0	0	0	0	0	0	0	0	0	2	0	0	0	2	0	0	0	8	0	994.45084	Q16610;Q16610-2;Q16610-4	Q16610	400	407	ECM1	Extracellular matrix protein 1	yes	no	2	0.056574	36.557
APYYNYKDPAGHFHQVWYDNPQSISLK	NLWDKDQRAPYYNYKD	NPQSISLKATYIQNYR	R	A	P	L	K	A	2	0	2	2	0	2	0	1	2	1	1	2	0	1	3	2	0	1	4	1	0	0	27	1	3237.5308	Q01459	Q01459	313	339	CTBS	Di-N-acetylchitobiase	yes	yes	3	0.0053377	22.406
AQAELENVSGALNEAESK	EAAEKLQRAQAELENV	ALNEAESKTIRLSKEL	R	A	Q	S	K	T	4	0	2	0	0	1	4	1	0	0	2	1	0	0	0	2	0	0	0	1	0	0	18	0	1858.8909	F2Z2U8;G8JLL9;Q7Z406;Q7Z406-6;Q7Z406-2;Q7Z406-5;F2Z2S7	F2Z2U8	1335	1352	MYH14	Myosin-14	yes	no	2	0.00099652	45.347
AQAWGER	AGQPLQERAQAWGERL	RAQAWGERLRARMEEM	R	A	Q	E	R	L	2	1	0	0	0	1	1	1	0	0	0	0	0	0	0	0	0	1	0	0	0	0	7	0	816.38785	P02649;H0Y7L5	P02649	225	231	APOE	Apolipoprotein E	yes	no	2	0.00022063	100.19
AQAWGERLR	AGQPLQERAQAWGERL	QAWGERLRARMEEMGS	R	A	Q	L	R	A	2	2	0	0	0	1	1	1	0	0	1	0	0	0	0	0	0	1	0	0	0	0	9	1	1085.573	P02649;H0Y7L5	P02649	225	233	APOE	Apolipoprotein E	yes	no	2	3.6915E-09	116.13	By matching		By MS/MS		By MS/MS
AQAYQTGKDISTNYYASQK	GNMERIMKAQAYQTGK	TNYYASQKKTFEINPR	K	A	Q	Q	K	K	3	0	1	1	0	3	0	1	0	1	0	2	0	0	0	2	2	0	3	0	0	0	19	1	2136.0124	P14625;E9PEX3;H0YIV0	P14625	664	682	HSP90B1	Endoplasmin	yes	no	2	0.013848	27.224
AQAYQTGKDISTNYYASQKK	GNMERIMKAQAYQTGK	NYYASQKKTFEINPRH	K	A	Q	K	K	T	3	0	1	1	0	3	0	1	0	1	0	3	0	0	0	2	2	0	3	0	0	0	20	2	2264.1073	P14625;E9PEX3;H0YIV0	P14625	664	683	HSP90B1	Endoplasmin	yes	no	3	1.4573E-11	67.11		By MS/MS
AQEAPGQAEPPAAAEVQGAGNENEPR	QVREELLRAQEAPGQA	AGNENEPREADKSHPE	R	A	Q	P	R	E	7	1	2	0	0	3	5	3	0	0	0	0	0	0	4	0	0	0	0	1	0	0	26	0	2587.1899	O14745;E7EV06	O14745	113	138	SLC9A3R1	Na(+)/H(+) exchange regulatory cofactor NHE-RF1	yes	no	2	0.0016632	28.925
AQEREQIKTLNNK	DPEIQNVKAQEREQIK	QIKTLNNKFASFIDKV	K	A	Q	N	K	F	1	1	2	0	0	2	2	0	0	1	1	2	0	0	0	0	1	0	0	0	0	0	13	2	1570.8427	P35908;CON__P35908	P35908	176	188	KRT2	Keratin, type II cytoskeletal 2 epidermal	no	no	2;3	1.4025E-69	138.55	By MS/MS	By matching	By matching
AQGFTEDTIVFLPQTDK	EKFTAFCKAQGFTEDT	VFLPQTDKCMTEQ___	K	A	Q	D	K	C	1	0	0	2	0	2	1	1	0	1	1	1	0	2	1	0	3	0	0	1	0	0	17	0	1908.9469	H0Y5A1;F8W7I2;P41222	H0Y5A1	192	208	PTGDS	Prostaglandin-H2 D-isomerase	yes	no	2	1.045E-167	157.98		By matching		By MS/MS	By MS/MS
AQGPAASAEEPKPVEAPAANSDQTVTVKE	EAPSSTPKAQGPAASA	DQTVTVKE________	K	A	Q	K	E	-	7	0	1	1	0	2	4	1	0	0	0	2	0	0	4	2	2	0	0	3	0	0	29	2	2891.4149	P80723;P80723-2	P80723	199	227	BASP1	Brain acid soluble protein 1	yes	no	3	4.6788E-16	52.96
AQGYSGLSVK	YWDTNPTRAQGYSGLS	GYSGLSVKVVNSTTGP	R	A	Q	V	K	V	1	0	0	0	0	1	0	2	0	0	1	1	0	0	0	2	0	0	1	1	0	0	10	0	1008.524	P07996;CON__Q28194	P07996	1055	1064	THBS1	Thrombospondin-1	yes	no	2	0.00043065	83.862		By MS/MS	By matching	By MS/MS	By MS/MS
AQHVFQHAVPQEGKPITNQK	LKRATVQRAQHVFQHA	GKPITNQKSSGRCWIF	R	A	Q	Q	K	S	2	0	1	0	0	4	1	1	2	1	0	2	0	1	2	0	1	0	0	2	0	0	20	1	2256.1763	Q13867	Q13867	49	68	BLMH	Bleomycin hydrolase	yes	yes	3	0.015311	23.293
AQIDNLTR	EEDTSGYRAQIDNLTR	AQIDNLTRENRSLSEE	R	A	Q	T	R	E	1	1	1	1	0	1	0	0	0	1	1	0	0	0	0	0	1	0	0	0	0	0	8	0	929.49304	P15924	P15924	1393	1400	DSP	Desmoplakin	yes	yes	2	0.0025493	77.732
AQIHGGILR	PGGQLPAKAQIHGGIL	QIHGGILRLPAVEPTD	K	A	Q	L	R	L	1	1	0	0	0	1	0	2	1	2	1	0	0	0	0	0	0	0	0	0	0	0	9	0	963.5614	P98160	P98160	1911	1919	HSPG2	Basement membrane-specific heparan sulfate proteoglycan core protein;Endorepellin;LG3 peptide	yes	yes	2	0.055559	32.633
AQIPILR	VSVATTTKAQIPILRM	KAQIPILRMNFKQELN	K	A	Q	L	R	M	1	1	0	0	0	1	0	0	0	2	1	0	0	0	1	0	0	0	0	0	0	0	7	0	809.51232	P04114;F5H109	P04114	3431	3437	APOB	Apolipoprotein B-100;Apolipoprotein B-48	yes	no	2	6.3734E-18	114.54	By MS/MS	By MS/MS	By MS/MS	By MS/MS	By MS/MS
AQITGYR	LVRWTPPRAQITGYRL	RAQITGYRLTVGLTRR	R	A	Q	Y	R	L	1	1	0	0	0	1	0	1	0	1	0	0	0	0	0	0	1	0	1	0	0	0	7	0	807.4239	P02751-3;P02751;P02751-14;P02751-8;P02751-7;P02751-15;E7ERA1;E9PE77;P02751-11;P02751-9;F8W7G7;P02751-5;P02751-10;P02751-6;P02751-13;P02751-4;P02751-12	P02751-3	1022	1028	FN1	Fibronectin;Anastellin;Ugl-Y1;Ugl-Y2;Ugl-Y3	yes	no	2	6.0638E-29	138.07	By MS/MS	By MS/MS		By MS/MS	By matching
AQIWDTAGQER	QVDGKTIKAQIWDTAG	WDTAGQERYRAITSAY	K	A	Q	E	R	Y	2	1	0	1	0	2	1	1	0	1	0	0	0	0	0	0	1	1	0	0	0	0	11	0	1273.6051	H3BMH2;H3BSC1;B4DT13;P62491;Q15907	H3BMH2	62	72	RAB11A;RAB11B	Ras-related protein Rab-11A;Ras-related protein Rab-11B	yes	no	2	0.027225	36.417
AQKDEEKMEIQEIQLK	GMKVIESRAQKDEEKM	EIQEIQLKEAKHIAED	R	A	Q	L	K	E	1	0	0	1	0	3	4	0	0	2	1	3	1	0	0	0	0	0	0	0	0	0	16	2	1958.9983	P09493-3;P09493-4;D9YZV2;H0YKX5;H0YL42;H0YK20;H7BYY1;F5H7S3;B7Z596;P09493-2;D9YZV8	D9YZV8	134	149	TPM1	Tropomyosin alpha-1 chain	no	no	2;3	3.781E-287	191.35		By matching		By MS/MS	By MS/MS
AQLGDLPWQVAIK	KRIVGGKRAQLGDLPW	LPWQVAIKDASGITCG	R	A	Q	I	K	D	2	0	0	1	0	2	0	1	0	1	2	1	0	0	1	0	0	1	0	1	0	0	13	0	1437.798	G3XAM2;E7ETH0;P05156	G3XAM2	339	351	CFI	Complement factor I;Complement factor I heavy chain;Complement factor I light chain	yes	no	2	9.7316E-70	137.62			By matching
AQLGGPEAAKSDETAAK	IPVTFESRAQLGGPEA	KSDETAAK________	R	A	Q	A	K	-	5	0	0	1	0	1	2	2	0	0	1	2	0	0	1	1	1	0	0	0	0	0	17	1	1642.8162	P04792;B4DL87;C9J3N8	P04792	189	205	HSPB1	Heat shock protein beta-1	yes	no	2;3	1.1457E-82	123.55	By MS/MS	By MS/MS	By MS/MS	By matching	By MS/MS
AQLVDMK	QLLQKNVRAQLVDMKR	RAQLVDMKRLEVDIDI	R	A	Q	M	K	R	1	0	0	1	0	1	0	0	0	0	1	1	1	0	0	0	0	0	0	1	0	0	7	0	803.42112	P02671;Q6NSD8;P02671-2	P02671	161	167	FGA	Fibrinogen alpha chain;Fibrinopeptide A;Fibrinogen alpha chain	no	no	1;2	0.00014284	102.71	By MS/MS	By MS/MS	By matching	By MS/MS
AQLVDMKR	QLLQKNVRAQLVDMKR	AQLVDMKRLEVDIDIK	R	A	Q	K	R	L	1	1	0	1	0	1	0	0	0	0	1	1	1	0	0	0	0	0	0	1	0	0	8	1	959.52224	P02671;Q6NSD8;P02671-2	P02671	161	168	FGA	Fibrinogen alpha chain;Fibrinopeptide A;Fibrinogen alpha chain	no	no	2	0.00045469	111.95
AQMDLSGR	TCLYVMDRAQMDLSGR	AQMDLSGRGNPIKVSR	R	A	Q	G	R	G	1	1	0	1	0	1	0	1	0	0	1	0	1	0	0	1	0	0	0	0	0	0	8	0	876.41235	P00488;F5H080	P00488	246	253	F13A1	Coagulation factor XIII A chain	yes	no	2	3.64E-16	130.27				By MS/MS	By MS/MS
AQMDLSGRGNPIK	TCLYVMDRAQMDLSGR	SGRGNPIKVSRVGSAM	R	A	Q	I	K	V	1	1	1	1	0	1	0	2	0	1	1	1	1	0	1	1	0	0	0	0	0	0	13	1	1385.7085	P00488;F5H080	P00488	246	258	F13A1	Coagulation factor XIII A chain	yes	no	2	3.1364E-43	121.24		By MS/MS		By MS/MS	By MS/MS
AQMDLSGRGNPIKVSR	TCLYVMDRAQMDLSGR	GNPIKVSRVGSAMVNA	R	A	Q	S	R	V	1	2	1	1	0	1	0	2	0	1	1	1	1	0	1	2	0	0	0	1	0	0	16	2	1727.9101	P00488;F5H080	P00488	246	261	F13A1	Coagulation factor XIII A chain	yes	no	2;3	6.4166E-22	94.281		By MS/MS	By MS/MS
AQMVQEDLEK	EAVEWQQKAQMVQEDL	MVQEDLEKTRAELKTA	K	A	Q	E	K	T	1	0	0	1	0	2	2	0	0	0	1	1	1	0	0	0	0	0	0	1	0	0	10	0	1189.5649	P26038	P26038	449	458	MSN	Moesin	yes	yes	2	8.3317E-05	88.596		By matching		By MS/MS	By MS/MS
AQMVQEDLEKTR	EAVEWQQKAQMVQEDL	QEDLEKTRAELKTAMS	K	A	Q	T	R	A	1	1	0	1	0	2	2	0	0	0	1	1	1	0	0	0	1	0	0	1	0	0	12	1	1446.7137	P26038	P26038	449	460	MSN	Moesin	yes	yes	2	4.4483E-08	92.856		By MS/MS
AQMVQEDLEKTRAELK	EAVEWQQKAQMVQEDL	EKTRAELKTAMSTPHV	K	A	Q	L	K	T	2	1	0	1	0	2	3	0	0	0	2	2	1	0	0	0	1	0	0	1	0	0	16	2	1887.9724	P26038	P26038	449	464	MSN	Moesin	yes	yes	2;3	7.0694E-22	94.203		By MS/MS
AQPAQPADEPAEK	LEERPQRKAQPAQPAD	PADEPAEKADEPMEH_	K	A	Q	E	K	A	4	0	0	1	0	2	2	0	0	0	0	1	0	0	3	0	0	0	0	0	0	0	13	0	1350.6416	P25786;P25786-2;F5GX11	P25786	244	256	PSMA1	Proteasome subunit alpha type-1	yes	no	2	0.056443	27.672
AQPAQPADEPAEKADEPMEH	LEERPQRKAQPAQPAD	KADEPMEH________	K	A	Q	E	H	-	5	0	0	2	0	2	4	0	1	0	0	1	1	0	4	0	0	0	0	0	0	0	20	1	2159.943	P25786;P25786-2;F5GX11	P25786	244	263	PSMA1	Proteasome subunit alpha type-1	yes	no	2;3	2.9053E-07	55.575	By matching	By MS/MS
AQPGWGSPR	AGLQPVERAQPGWGSP	QPGWGSPRRPTEAEAR	R	A	Q	P	R	R	1	1	0	0	0	1	0	2	0	0	0	0	0	0	2	1	0	1	0	0	0	0	9	0	954.46716	G3V511;G3V3X5;Q14767	G3V511	88	96	LTBP2	Latent-transforming growth factor beta-binding protein 2	yes	no	2	0.061982	31.494
AQPVQVAEGSEPDGFWEALGGK	QELLRVLRAQPVQVAE	FWEALGGKAAYRTSPR	R	A	Q	G	K	A	3	0	0	1	0	2	3	4	0	0	1	1	0	1	2	1	0	1	0	2	0	0	22	0	2271.0808	F8WA45;P06396-2;F5H1A8;P06396-3;F5H8M4;Q5T0H8;Q5T0H7;P06396;Q5T0H9	P06396	627	648	GSN	Gelsolin	no	no	2	0	197.68	By MS/MS		By MS/MS	By MS/MS
AQPVQVAEGSEPDGFWEALGGKAAYR	QELLRVLRAQPVQVAE	LGGKAAYRTSPRLKDK	R	A	Q	Y	R	T	5	1	0	1	0	2	3	4	0	0	1	1	0	1	2	1	0	1	1	2	0	0	26	1	2732.3194	F8WA45;P06396-2;F5H1A8;P06396-3;F5H8M4;Q5T0H8;Q5T0H7;P06396;Q5T0H9	P06396	627	652	GSN	Gelsolin	no	no	2;3	0	229.2	By MS/MS		By MS/MS	By matching
AQPVQVAEGSEPDGFWEALGGKAAYRTSPR	QELLRVLRAQPVQVAE	AAYRTSPRLKDKKMDA	R	A	Q	P	R	L	5	2	0	1	0	2	3	4	0	0	1	1	0	1	3	2	1	1	1	2	0	0	30	2	3173.553	F8WA45;P06396-2;F5H1A8;P06396-3;F5H8M4;Q5T0H8;Q5T0H7;P06396;Q5T0H9	P06396	627	656	GSN	Gelsolin	no	no	3	6.5752E-276	153.97
AQPVQVAEGSEPDSFWEALGGK	LELLRVLRAQPVQVAE	FWEALGGKAAYRTSPR	R	A	Q	G	K	A	3	0	0	1	0	2	3	3	0	0	1	1	0	1	2	2	0	1	0	2	0	0	22	0	2301.0913	CON__Q3SX14	CON__Q3SX14	626	647			yes	yes	2	3.019E-26	69.088
AQQAADKYLYVDK	________________	DKYLYVDKNFINNPLA	M	A	Q	D	K	N	3	0	0	2	0	2	0	0	0	0	1	2	0	0	0	0	0	0	2	1	0	0	13	1	1511.762	P35579;B1AH99;Q5BKV1	P35579	2	14	MYH9	Myosin-9	yes	no	2	0.0054523	55.724
AQQELEEQTR	QIEEQTKKAQQELEEQ	QELEEQTRRALELEQE	K	A	Q	T	R	R	1	1	0	0	0	3	3	0	0	0	1	0	0	0	0	0	1	0	0	0	0	0	10	0	1230.584	P26038	P26038	361	370	MSN	Moesin	yes	yes	2	1.0262E-05	90.05					By MS/MS
AQQELEEQTRR	QIEEQTKKAQQELEEQ	ELEEQTRRALELEQER	K	A	Q	R	R	A	1	2	0	0	0	3	3	0	0	0	1	0	0	0	0	0	1	0	0	0	0	0	11	1	1386.6852	P26038	P26038	361	371	MSN	Moesin	yes	yes	2	8.9003E-104	159.09	By matching			By MS/MS	By MS/MS
AQQEQELAADAFK	EEQLAAAKAQQEQELA	ELAADAFKELDDDMDG	K	A	Q	F	K	E	4	0	0	1	0	3	2	0	0	0	1	1	0	1	0	0	0	0	0	0	0	0	13	0	1447.6943	P14314-2;P14314	P14314-2	207	219	PRKCSH	Glucosidase 2 subunit beta	yes	no	2	0.027815	34.611
AQQVSQGLDVLTAK	SSPVAMQKAQQVSQGL	GLDVLTAKVENAARKL	K	A	Q	A	K	V	2	0	0	1	0	3	0	1	0	0	2	1	0	0	0	1	1	0	0	2	0	0	14	0	1456.7886	P18206-2;P18206;F5H7T3;G8JLL3;Q5JQ13	P18206-2	353	366	VCL	Vinculin	yes	no	2	1.1504E-108	150.76		By matching	By matching
AQQVSQGLDVLTAKVENAAR	SSPVAMQKAQQVSQGL	AKVENAARKLEAMTNS	K	A	Q	A	R	K	4	1	1	1	0	3	1	1	0	0	2	1	0	0	0	1	1	0	0	3	0	0	20	1	2097.1178	P18206-2;P18206;F5H7T3;G8JLL3;Q5JQ13	P18206-2	353	372	VCL	Vinculin	yes	no	2	1.2843E-128	137.89	By MS/MS	By MS/MS
AQSIAYHLK	QAFLEAERAQSIAYHL	QSIAYHLKIEEQREKV	R	A	Q	L	K	I	2	0	0	0	0	1	0	0	1	1	1	1	0	0	0	1	0	0	1	0	0	0	9	0	1029.5607	Q14515;B4E2Z0	Q14515	374	382	SPARCL1	SPARC-like protein 1	yes	no	2	0.0016505	70.389		By matching			By matching
AQVARPGGDTIFGK	________________	GGDTIFGKIIRKEIPA	K	A	Q	G	K	I	2	1	0	1	0	1	0	3	0	1	0	1	0	1	1	0	1	0	0	1	0	0	14	1	1415.7521	D6RC06;D6REP8;D6RE99;D6RD60;P49773	D6RC06	8	21	HINT1	Histidine triad nucleotide-binding protein 1	yes	no	2	1.6516E-13	89.624	By matching				By MS/MS
AQVEQELTTLR	AEQTLRQKAQVEQELT	EQELTTLRLQLEETDH	K	A	Q	L	R	L	1	1	0	0	0	2	2	0	0	0	2	0	0	0	0	0	2	0	0	1	0	0	11	0	1286.683	Q15149-7;Q15149-8;Q15149-9;Q15149-5;Q15149-4;Q15149-6;Q15149-3;Q15149-2;Q15149	Q15149-7	2150	2160	PLEC	Plectin	yes	no	2	0.00035499	67.385
AQVSPTASDMLHMR	VELHNLYRAQVSPTAS	ASDMLHMRWDEELAAF	R	A	Q	M	R	W	2	1	0	1	0	1	0	0	1	0	1	0	2	0	1	2	1	0	0	1	0	0	14	0	1542.7283	Q6UXB8;Q6UXB8-2	Q6UXB8	45	58	PI16	Peptidase inhibitor 16	yes	no	2;3	4.6214E-72	135.14	By MS/MS		By MS/MS		By matching
AQVVSNLK	QAPSQEDRAQVVSNLK	AQVVSNLKGISMSSSK	R	A	Q	L	K	G	1	0	1	0	0	1	0	0	0	0	1	1	0	0	0	1	0	0	0	2	0	0	8	0	857.49707	Q9Y490;Q5TCU6	Q9Y490	1299	1306	TLN1	Talin-1	no	no	2	0.00013578	105.14					By MS/MS
AQVVSNLKGISMSSSK	QAPSQEDRAQVVSNLK	GISMSSSKLLLAAKAL	R	A	Q	S	K	L	1	0	1	0	0	1	0	1	0	1	1	2	1	0	0	5	0	0	0	2	0	0	16	1	1634.8662	Q9Y490;Q5TCU6	Q9Y490	1299	1314	TLN1	Talin-1	no	no	2	0.0011183	54.103
AQWANPFDPSK	LVNYIHFKAQWANPFD	ANPFDPSKTEDSSSFL	K	A	Q	S	K	T	2	0	1	1	0	1	0	0	0	0	0	1	0	1	2	1	0	1	0	0	0	0	11	0	1259.5935	P05543;CON__Q9TT36	P05543	208	218	SERPINA7	Thyroxine-binding globulin	yes	no	2	0.00038239	77.387				By MS/MS
AQWANPFDPSKTEDSSSFLIDK	LVNYIHFKAQWANPFD	SSSFLIDKTTTVQVPM	K	A	Q	D	K	T	2	0	1	3	0	1	1	0	0	1	1	2	0	2	2	4	1	1	0	0	0	0	22	1	2482.1652	P05543	P05543	208	229	SERPINA7	Thyroxine-binding globulin	yes	yes	2;3	8.4879E-24	83.082					By matching
AQYEDIAQK	DSIIAEVKAQYEDIAQ	QYEDIAQKSKAEAESL	K	A	Q	Q	K	S	2	0	0	1	0	2	1	0	0	1	0	1	0	0	0	0	0	0	1	0	0	0	9	0	1064.5138	P04264	P04264	356	364	KRT1	Keratin, type II cytoskeletal 1	yes	yes	1;2	1.5399E-88	157.99	By MS/MS	By MS/MS	By MS/MS	By MS/MS	By MS/MS
AQYEDIAQKSK	DSIIAEVKAQYEDIAQ	EDIAQKSKAEAESLYQ	K	A	Q	S	K	A	2	0	0	1	0	2	1	0	0	1	0	2	0	0	0	1	0	0	1	0	0	0	11	1	1279.6408	P04264	P04264	356	366	KRT1	Keratin, type II cytoskeletal 1	yes	yes	2	5.4563E-32	128.68	By MS/MS	By matching		By matching
AQYEEIANR	DSIIAEVKAQYEEIAN	QYEEIANRSRTEAESW	K	A	Q	N	R	S	2	1	1	0	0	1	2	0	0	1	0	0	0	0	0	0	0	0	1	0	0	0	9	0	1092.52	CON__P13647;P13647;E7EU87;H0YIN9;H0YI76	CON__P13647	344	352	KRT5	Keratin, type II cytoskeletal 5	yes	no	2	2.425E-123	170.5	By MS/MS			By MS/MS	By MS/MS
AQYEEIAQR	DSIIAEVKAQYEEIAQ	QYEEIAQRSKEEAEAL	K	A	Q	Q	R	S	2	1	0	0	0	2	2	0	0	1	0	0	0	0	0	0	0	0	1	0	0	0	9	0	1106.5356	CON__P02538;P02538;E7EUE8;F5H8K9;CON__P19013;F8VS64;P19013;CON__P48668;P48668;E7EQV7;CON__P04259;P35908;CON__P35908;P04259;F5H6G5	P35908	354	362	KRT6A;KRT4;KRT6C;KRT2;KRT6B	Keratin, type II cytoskeletal 6A;Keratin, type II cytoskeletal 4;Keratin, type II cytoskeletal 6C;Keratin, type II cytoskeletal 2 epidermal;Keratin, type II cytoskeletal 6B	no	no	2	8.2897E-89	159.79	By MS/MS	By MS/MS	By MS/MS	By matching	By MS/MS
AQYVLISPEASSR	ITPCPEEKAQYVLISP	ISPEASSRFGSSLITV	K	A	Q	S	R	F	2	1	0	0	0	1	1	0	0	1	1	0	0	0	1	3	0	0	1	1	0	0	13	0	1419.7358	P80108	P80108	787	799	GPLD1	Phosphatidylinositol-glycan-specific phospholipase D	yes	yes	2	3.2074E-162	167.73	By MS/MS	By MS/MS	By MS/MS	By MS/MS	By MS/MS
AREDIFMETLK	KQDSQLQKAREDIFME	DIFMETLKDIVEYYND	K	A	R	L	K	D	1	1	0	1	0	0	2	0	0	1	1	1	1	1	0	0	1	0	0	0	0	0	11	1	1351.6806	P25311;C9JEV0	P25311	92	102	AZGP1	Zinc-alpha-2-glycoprotein	yes	no	2	3.8918E-104	160.18	By matching				By MS/MS
AREEHRIPER	RGISMLNKAREEHRIP	EEHRIPERSTSIVIML	K	A	R	E	R	S	1	3	0	0	0	0	3	0	1	1	0	0	0	0	1	0	0	0	0	0	0	0	10	2	1291.6745	C9JX84;Q06033-2;Q06033;A8MXF4;F5H6B4;E7ET33	C9JX84	371	380	ITIH3	Inter-alpha-trypsin inhibitor heavy chain H3	yes	no	2;3	9.8397E-250	193.22	By MS/MS	By matching		By MS/MS	By MS/MS
AREQAEAEVASLNR	REVEGERRAREQAEAE	AEVASLNRRIQLVEEE	R	A	R	N	R	R	4	2	1	0	0	1	3	0	0	0	1	0	0	0	0	1	0	0	0	1	0	0	14	1	1542.775	Q5VU66;Q5VU72;D6R904;P06753-2;P06753-3;Q5VU58;Q5VU59	P06753-2	41	54	TPM3;DKFZp686J1372	Tropomyosin alpha-3 chain	no	no	2	1.4544E-26	102.08				By MS/MS	By MS/MS
AREQAEAEVASLNRR	REVEGERRAREQAEAE	EVASLNRRIQLVEEEL	R	A	R	R	R	I	4	3	1	0	0	1	3	0	0	0	1	0	0	0	0	1	0	0	0	1	0	0	15	2	1698.8761	Q5VU66;Q5VU72;D6R904;P06753-2;P06753-3;Q5VU58;Q5VU59	P06753-2	41	55	TPM3;DKFZp686J1372	Tropomyosin alpha-3 chain	no	no	3	7.6888E-96	138.01		By MS/MS	By MS/MS	By MS/MS	By MS/MS
AREQEELLAPADGTVELVR	ERRQLLPRAREQEELL	DGTVELVRALPLALVL	R	A	R	V	R	A	3	2	0	1	0	1	4	1	0	0	3	0	0	0	1	0	1	0	0	2	0	0	19	1	2095.0909	C9JGI3;P19971	C9JGI3	342	360	TYMP	Thymidine phosphorylase	yes	no	2	0.037244	22.626					By MS/MS
ARFEELNADLFR	DFYTSITRARFEELNA	ELNADLFRGTLDPVEK	R	A	R	F	R	G	2	2	1	1	0	0	2	0	0	0	2	0	0	2	0	0	0	0	0	0	0	0	12	1	1479.747	P11142;E9PKE3;P11142-2;E9PNE6;E9PN89;A8K7Q2;P54652	P11142	300	311	HSPA8;HSPA2	Heat shock cognate 71 kDa protein;Heat shock-related 70 kDa protein 2	yes	no	2	1.2452E-05	85.45	By matching
ARGQGSSPVAMQK	TDQVADLRARGQGSSP	SSPVAMQKAQQVSQGL	R	A	R	Q	K	A	2	1	0	0	0	2	0	2	0	0	0	1	1	0	1	2	0	0	0	1	0	0	13	1	1315.6667	P18206-2;P18206;F5H7T3;G8JLL3;Q5JQ13	P18206-2	340	352	VCL	Vinculin	yes	no	2	0.0082467	47.242					By MS/MS
ARINTDFE	RYPNHRHRARINTDFE	ARINTDFE________	R	A	R	F	E	-	1	1	1	1	0	0	1	0	0	1	0	0	0	1	0	0	1	0	0	0	0	0	8	1	964.46141	Q13103;C9J6K0	Q13103	204	211	SPP2	Secreted phosphoprotein 24	yes	no	2	8.5169E-06	108.46		By matching	By matching	By MS/MS	By MS/MS
ARISASAEELR	KKNAEELKARISASAE	SASAEELRQRLAPLAE	K	A	R	L	R	Q	3	2	0	0	0	0	2	0	0	1	1	0	0	0	0	2	0	0	0	0	0	0	11	1	1201.6415	P06727	P06727	254	264	APOA4	Apolipoprotein A-IV	yes	yes	2	0	219.43		By matching	By MS/MS	By MS/MS	By MS/MS
ARISASAEELRQR	KKNAEELKARISASAE	SAEELRQRLAPLAEDV	K	A	R	Q	R	L	3	3	0	0	0	1	2	0	0	1	1	0	0	0	0	2	0	0	0	0	0	0	13	2	1485.8012	P06727	P06727	254	266	APOA4	Apolipoprotein A-IV	yes	yes	2;3	0	218.11		By MS/MS	By MS/MS	By MS/MS	By MS/MS
ARKAMAVEDIISR	FGGGKTERARKAMAVE	AVEDIISRVRGGSSGW	R	A	R	S	R	V	3	2	0	1	0	0	1	0	0	2	0	1	1	0	0	1	0	0	0	1	0	0	13	2	1458.7977	P07357	P07357	410	422	C8A	Complement component C8 alpha chain	yes	yes	3	0.0049206	43.69
ARKTNPEIQSTLR	AELVQEGKARKTNPEI	PEIQSTLRKRLYLQ__	K	A	R	L	R	K	1	2	1	0	0	1	1	0	0	1	1	1	0	0	1	1	2	0	0	0	0	0	13	2	1512.8372	P31944	P31944	224	236	CASP14	Caspase-14;Caspase-14 subunit p17, mature form;Caspase-14 subunit p10, mature form;Caspase-14 subunit p20, intermediate form;Caspase-14 subunit p8, intermediate form	yes	yes	3	0.047666	31.071
ARLLPHANEVSQK	GKELEELRARLLPHAN	HANEVSQKIGDNLREL	R	A	R	Q	K	I	2	1	1	0	0	1	1	0	1	0	2	1	0	0	1	1	0	0	0	1	0	0	13	1	1461.8052	P06727	P06727	111	123	APOA4	Apolipoprotein A-IV	yes	yes	2;3	0	230.96	By MS/MS	By MS/MS	By MS/MS	By MS/MS	By MS/MS
ARLSKELQAAQAR	TPVAEETRARLSKELQ	ELQAAQARLGADMEDV	R	A	R	A	R	L	4	2	0	0	0	2	1	0	0	0	2	1	0	0	0	1	0	0	0	0	0	0	13	2	1440.8161	P02649;H0Y7L5;E9PEV4;E7ERP7	P02649	109	121	APOE	Apolipoprotein E	yes	no	3	0.0075602	46.282
ARMEEMGSR	QAWGERLRARMEEMGS	RMEEMGSRTRDRLDEV	R	A	R	S	R	T	1	2	0	0	0	0	2	1	0	0	0	0	2	0	0	1	0	0	0	0	0	0	9	1	1065.4695	P02649;H0Y7L5	P02649	234	242	APOE	Apolipoprotein E	yes	no	2	0.002255	78.513	By matching
ARPEDVISEGR	SWVEWYMRARPEDVIS	EDVISEGRGKTH____	R	A	R	G	R	G	1	2	0	1	0	0	2	1	0	1	0	0	0	0	1	1	0	0	0	1	0	0	11	1	1227.6208	P25325;E7ENL2	P25325	283	293	MPST	3-mercaptopyruvate sulfurtransferase	yes	no	2	0.00063653	64.224
ARPEDVVNLDLK	DGGLKKPKARPEDVVN	DVVNLDLKSTLRVLYN	K	A	R	L	K	S	1	1	1	2	0	0	1	0	0	0	2	1	0	0	1	0	0	0	0	2	0	0	12	1	1367.7409	B0QYM8;Q9HBI1;Q9HBI1-2	B0QYM8	299	310	PARVB	Beta-parvin	yes	no	2	0.00033584	70.373					By MS/MS
ARQLEEELR	RAEVAESRARQLEEEL	RQLEEELRTMDQALKS	R	A	R	L	R	T	1	2	0	0	0	1	3	0	0	0	2	0	0	0	0	0	0	0	0	0	0	0	9	1	1142.6044	P07951-2;CON__Q3SX28	P07951-2	190	198	TPM2	Tropomyosin beta chain	no	no	2	0.00078147	85.355
ASAGLLGAHAAAITAYALTLTK	ASSFLGEKASAGLLGA	AYALTLTKAPADLRGV	K	A	S	T	K	A	8	0	0	0	0	0	0	2	1	1	4	1	0	0	0	1	3	0	1	0	0	0	22	0	2084.163	F8VNV9;Q6U2E9;F5GXS0;F8VWK3;B0UZ83;F8VW91;B0V2C8;F8VZD8;A2BHY4;F8VX64	Q6U2E9	1183	1204	C4B;C4A	Complement C4-B;Complement C4 beta chain;Complement C4-B alpha chain;C4a anaphylatoxin;C4b-B;C4d-B;Complement C4 gamma chain;Complement C4-A;Complement C4 beta chain;Complement C4-A alpha chain;C4a anaphylatoxin;C4b-A;C4d-A;Complement C4 gamma chain	no	no	2;3	0	283.09
ASAGLLGAHAAAITAYALTLTKAPADLR	ASSFLGEKASAGLLGA	TKAPADLRGVAHNNLM	K	A	S	L	R	G	10	1	0	1	0	0	0	2	1	1	5	1	0	0	1	1	3	0	1	0	0	0	28	1	2707.5021	F8VNV9;Q6U2E9;F5GXS0;F8VWK3;A2BHY4;F8VX64	Q6U2E9	1183	1210	C4B	Complement C4-B;Complement C4 beta chain;Complement C4-B alpha chain;C4a anaphylatoxin;C4b-B;C4d-B;Complement C4 gamma chain	no	no	3	0	302.8
ASASDGSSFVVAR	TKKMGVGKASASDGSS	GSSFVVARYFPAGNVV	K	A	S	A	R	Y	3	1	0	1	0	0	0	1	0	0	0	0	0	1	0	4	0	0	0	2	0	0	13	0	1252.6048	Q5VZR0;Q9H4G4	Q5VZR0	94	106	GLIPR2	Golgi-associated plant pathogenesis-related protein 1	yes	no	2	5.1246E-71	141.13	By matching			By matching	By MS/MS
ASDEVTRLAK	QCAKDIAKASDEVTRL	DEVTRLAKEVAKQCTD	K	A	S	A	K	E	2	1	0	1	0	0	1	0	0	0	1	1	0	0	0	1	1	0	0	1	0	0	10	1	1088.5826	P18206-2;P18206;F5H7T3;Q5JQ13;B4DTM7	P18206-2	957	966	VCL	Vinculin	yes	no	2	7.1479E-10	99.343					By MS/MS
ASDNLVKAAQK	AAGNAVKRASDNLVKA	NLVKAAQKAAAFEEQE	R	A	S	Q	K	A	3	0	1	1	0	1	0	0	0	0	1	2	0	0	0	1	0	0	0	1	0	0	11	1	1143.6248	Q9Y490;Q5TCU6	Q9Y490	2466	2476	TLN1	Talin-1	no	no	2	3.0046E-89	156.01		By MS/MS
ASDVHEVRKVLGEK	VFASFIRKASDVHEVR	VRKVLGEKGKNIKIIS	K	A	S	E	K	G	1	1	0	1	0	0	2	1	1	0	1	2	0	0	0	1	0	0	0	3	0	0	14	2	1565.8526	P14618-2;H3BTN5;H3BQ34;Q504U3;E7EUJ4;P14618;P14618-3;E9PF79	P14618	248	261	PKM;PKM2	Pyruvate kinase PKM;Pyruvate kinase	no	no	2	0.008053	58.885
ASEFLGYWEPR	IISDSQIKASEFLGYW	FLGYWEPRLARLNNGG	K	A	S	P	R	L	1	1	0	0	0	0	2	1	0	0	1	0	0	1	1	1	0	1	1	0	0	0	11	0	1353.6354	P12259	P12259	1925	1935	F5	Coagulation factor V;Coagulation factor V heavy chain;Coagulation factor V light chain	yes	yes	2	7.2767E-05	88.021				By MS/MS
ASEGAEYDDQTSQR	AVGVSYWKASEGAEYD	YDDQTSQREKEDDKVF	K	A	S	Q	R	E	2	1	0	2	0	2	2	1	0	0	0	0	0	0	0	2	1	0	1	0	0	0	14	0	1555.6387	P00451;B1B0G9;B1B0G8	P00451	127	140	F8	Coagulation factor VIII;Factor VIIIa heavy chain, 200 kDa isoform;Factor VIIIa heavy chain, 92 kDa isoform;Factor VIII B chain;Factor VIIIa light chain	yes	no	2	4.1764E-28	105.19
ASEQAELPR	SVFEALPKASEQAELP	SEQAELPRCRQVGDHG	K	A	S	P	R	C	2	1	0	0	0	1	2	0	0	0	1	0	0	0	1	1	0	0	0	0	0	0	9	0	999.49852	Q86UD1;E9PJ29	Q86UD1	195	203	OAF	Out at first protein homolog	yes	no	2	3.6049E-15	125.82		By matching
ASESGKLWGGR	________________	SGKLWGGRFVGAVDPI	M	A	S	G	R	F	1	1	0	0	0	0	1	3	0	0	1	1	0	0	0	2	0	1	0	0	0	0	11	1	1146.5782	E9PE48;E7EMI0;P04424	E9PE48	2	12	ASL	Argininosuccinate lyase	yes	no	2	1.3067E-17	111.27
ASFNHFDK	QEQMQEFRASFNHFDK	ASFNHFDKDHGGALGP	R	A	S	D	K	D	1	0	1	1	0	0	0	0	1	0	0	1	0	2	0	1	0	0	0	0	0	0	8	0	964.44028	O43707;D6PXK4;F5GXS2;H7C144	O43707	772	779	ACTN4	Alpha-actinin-4	yes	no	2	0.022401	52.937
ASFNHFDR	QEQMNEFRASFNHFDR	ASFNHFDRKKTGMMDT	R	A	S	D	R	K	1	1	1	1	0	0	0	0	1	0	0	0	0	2	0	1	0	0	0	0	0	0	8	0	992.44643	P12814-2;P12814;P12814-3;H9KV75;B7TY16;H7C5W8;H0YJW3;H0YJ11;P35609;B2RCS5;Q08043;H0YGN3;B7Z4P8	P12814-2	753	760	ACTN1;ACTN2;ACTN3	Alpha-actinin-1;Alpha-actinin-2;Alpha-actinin-3	yes	no	2	0.018277	54.982
ASGADSKGDDLSTAILK	________________	DLSTAILKQKNRPNRL	M	A	S	L	K	Q	3	0	0	3	0	0	0	2	0	1	2	2	0	0	0	3	1	0	0	0	0	0	17	1	1647.8315	P55072	P55072	2	18	VCP	Transitional endoplasmic reticulum ATPase	yes	yes	2	3.0149E-184	159.95	By matching	By MS/MS		By MS/MS	By MS/MS
ASGADSKGDDLSTAILKQK	________________	STAILKQKNRPNRLIV	M	A	S	Q	K	N	3	0	0	3	0	1	0	2	0	1	2	3	0	0	0	3	1	0	0	0	0	0	19	2	1903.9851	P55072	P55072	2	20	VCP	Transitional endoplasmic reticulum ATPase	yes	yes	3	2.7363E-07	59.574
ASGANYSFHK	CIMEKVAKASGANYSF	GANYSFHKESGRFQDV	K	A	S	H	K	E	2	0	1	0	0	0	0	1	1	0	0	1	0	1	0	2	0	0	1	0	0	0	10	0	1080.4989	Q9UJU6;H0Y5J4;B4DDU5;B4DEM2;B4DDD6;Q9UJU6-2;Q9UJU6-3;C9J7P1	Q9UJU6	135	144	DBNL	Drebrin-like protein	no	no	2	0.00027897	88.134					By MS/MS
ASGANYSFHKESGR	CIMEKVAKASGANYSF	SFHKESGRFQDVGPQA	K	A	S	G	R	F	2	1	1	0	0	0	1	2	1	0	0	1	0	1	0	3	0	0	1	0	0	0	14	1	1509.6961	Q9UJU6;H0Y5J4;B4DDU5;B4DEM2;B4DDD6;Q9UJU6-2;Q9UJU6-3;C9J7P1	Q9UJU6	135	148	DBNL	Drebrin-like protein	no	no	2	0.0074034	48.899
ASGSLPYTQTLQDHLNSLK	AMSSWLQKASGSLPYT	QDHLNSLKEFNLQNMG	K	A	S	L	K	E	1	0	1	1	0	2	0	1	1	0	4	1	0	0	1	3	2	0	1	0	0	0	19	0	2072.0538	P04114;F5H109	P04114	1241	1259	APOB	Apolipoprotein B-100;Apolipoprotein B-48	yes	no	2;3	0.0037998	30.489
ASGVAVSDGVIK	________________	AVSDGVIKVFNDMKVR	M	A	S	I	K	V	2	0	0	1	0	0	0	2	0	1	0	1	0	0	0	2	0	0	0	3	0	0	12	0	1101.603	P23528;E9PP50;E9PS23	P23528	2	13	CFL1	Cofilin-1	yes	no	1	0.027211	62.463
ASGVAVSDGVIKVFNDMK	________________	IKVFNDMKVRKSSTPE	M	A	S	M	K	V	2	0	1	2	0	0	0	2	0	1	0	2	1	1	0	2	0	0	0	4	0	0	18	1	1835.9451	P23528;E9PP50;E9PS23	P23528	2	19	CFL1	Cofilin-1	yes	no	2	8.1835E-209	164.43	By MS/MS	By MS/MS	By MS/MS	By MS/MS	By matching
ASGVAVSDGVIKVFNDMKVR	________________	VFNDMKVRKSSTPEEV	M	A	S	V	R	K	2	1	1	2	0	0	0	2	0	1	0	2	1	1	0	2	0	0	0	5	0	0	20	2	2091.1147	P23528;E9PP50;E9PS23	P23528	2	21	CFL1	Cofilin-1	yes	no	2;3	1.8625E-87	116.39		By MS/MS	By MS/MS
ASHEEVEGLVEK	DTWSWGERASHEEVEG	EVEGLVEKIRFPMMLP	R	A	S	E	K	I	1	0	0	0	0	0	4	1	1	0	1	1	0	0	0	1	0	0	0	2	0	0	12	0	1325.6463	B4DVE1;Q08380;B4DI70	B4DVE1	322	333	LGALS3BP	Galectin-3-binding protein	yes	no	2	8.6006E-26	113.24
ASHLGLAR	ELRRQHARASHLGLAR	ASHLGLARSNLDEDII	R	A	S	A	R	S	2	1	0	0	0	0	0	1	1	0	2	0	0	0	0	1	0	0	0	0	0	0	8	0	823.46644	P01024;B4E216	P01024	741	748	C3	Complement C3;Complement C3 beta chain;C3-beta-c;Complement C3 alpha chain;C3a anaphylatoxin;Acylation stimulating protein;Complement C3b alpha chain;Complement C3c alpha chain fragment 1;Complement C3dg fragment;Complement C3g fragment;Complement C3d fragment;Complement C3f fragment;Complement C3c alpha chain fragment 2	yes	no	2	0.00016988	90.37	By MS/MS	By MS/MS
ASIHEAWTDGK	LAEKFRQKASIHEAWT	HEAWTDGKEAMLRQKD	K	A	S	G	K	E	2	0	0	1	0	0	1	1	1	1	0	1	0	0	0	1	1	1	0	0	0	0	11	0	1213.5728	P12814-2;P12814;P12814-3;H9KV75;B7TY16;O43707;D6PXK4;E7EV83	P12814-2	403	413	ACTN1;ACTN4	Alpha-actinin-1;Alpha-actinin-4	no	no	2	6.0216E-26	124.42	By matching			By MS/MS	By MS/MS
ASIHEAWTDGKEAMLR	LAEKFRQKASIHEAWT	DGKEAMLRQKDYETAT	K	A	S	L	R	Q	3	1	0	1	0	0	2	1	1	1	1	1	1	0	0	1	1	1	0	0	0	0	16	1	1813.8781	P12814-2;P12814;P12814-3;H9KV75;B7TY16	P12814-2	403	418	ACTN1	Alpha-actinin-1	yes	no	2	0.00023883	69.331
ASIPFSVVGSNQLIEAK	KEQTRLLKASIPFSVV	SNQLIEAKGKKVRGRL	K	A	S	A	K	G	2	0	1	0	0	1	1	1	0	2	1	1	0	1	1	3	0	0	0	2	0	0	17	0	1758.9516	B5MCX3;Q15019;Q15019-2;H7C2Y0	B5MCX3	193	209	SEPT2	Septin-2	yes	no	2	0.00016455	56.817
ASITALEAK	GTVKSKYKASITALEA	SITALEAKIAQLEEQL	K	A	S	A	K	I	3	0	0	0	0	0	1	0	0	1	1	1	0	0	0	1	1	0	0	0	0	0	9	0	902.5073	P35579;P35579-2;H0Y3P4	P35579	1807	1815	MYH9	Myosin-9	yes	no	2	0.021748	43.308
ASKPGWWLLNTEVGENQR	SFKTLEMKASKPGWWL	TEVGENQRAGMQTPFL	K	A	S	Q	R	A	1	1	2	0	0	1	2	2	0	0	2	1	0	0	1	1	1	2	0	1	0	0	18	1	2084.0439	P12259	P12259	1876	1893	F5	Coagulation factor V;Coagulation factor V heavy chain;Coagulation factor V light chain	yes	yes	2;3	0.00031012	50.493
ASLENSLEETK	LQSQLSMKASLENSLE	ENSLEETKGRYCMQLA	K	A	S	T	K	G	1	0	1	0	0	0	3	0	0	0	2	1	0	0	0	2	1	0	0	0	0	0	11	0	1219.5932	CON__P08779;P08779;CON__Q9Z2K1;CON__Q3ZAW8;CON__P02533;P02533	CON__P02533	353	363	KRT16;KRT14	Keratin, type I cytoskeletal 16;Keratin, type I cytoskeletal 14	no	no	2	0.00035499	71.085
ASLENSLEETKGR	LQSQLSMKASLENSLE	SLEETKGRYCMQLAQI	K	A	S	G	R	Y	1	1	1	0	0	0	3	1	0	0	2	1	0	0	0	2	1	0	0	0	0	0	13	1	1432.7158	CON__P08779;P08779;CON__Q9Z2K1;CON__Q3ZAW8;CON__P02533;P02533	CON__P02533	353	365	KRT16;KRT14	Keratin, type I cytoskeletal 16;Keratin, type I cytoskeletal 14	no	no	2	8.1749E-05	76.311
ASLGTGTASPR	GGSPTSPRASLGTGTA	GTGTASPRTSLEVSPN	R	A	S	P	R	T	2	1	0	0	0	0	0	2	0	0	1	0	0	0	1	2	2	0	0	0	0	0	11	0	1016.5251	Q9UBW5;Q9UBW5-2;F5H0W4	Q9UBW5	450	460	BIN2	Bridging integrator 2	yes	no	2	0.00045375	64.121
ASLHGGEPTTIIR	ITEPSIGRASLHGGEP	GEPTTIIRQDLGSPEG	R	A	S	I	R	Q	1	1	0	0	0	0	1	2	1	2	1	0	0	0	1	1	2	0	0	0	0	0	13	0	1350.7256	P14543-2;P14543	P14543-2	872	884	NID1	Nidogen-1	yes	no	2	0.0033206	52.576
ASLMNDDFEK	SELHLEVKASLMNDDF	LMNDDFEKIKNWQKEA	K	A	S	E	K	I	1	0	1	2	0	0	1	0	0	0	1	1	1	1	0	1	0	0	0	0	0	0	10	0	1168.507	Q9UNF0-2;Q9UNF0;B0QYG7;B0QYG8	Q9UNF0-2	102	111	PACSIN2	Protein kinase C and casein kinase substrate in neurons protein 2	yes	no	2	0.010285	46.955
ASPAFLASQNTK	IRVSVQLKASPAFLAS	FLASQNTKGEESYCIC	K	A	S	T	K	G	3	0	1	0	0	1	0	0	0	0	1	1	0	1	1	2	1	0	0	0	0	0	12	0	1233.6354	P20742	P20742	836	847	PZP	Pregnancy zone protein	yes	yes	2	0.045959	30.729
ASPDWGYDDK	________________	PDWGYDDKNGPEQWSK	M	A	S	D	K	N	1	0	0	3	0	0	0	1	0	0	0	1	0	0	1	1	0	1	1	0	0	0	10	0	1152.4724	P00915;E5RHP7;E5RH81;E5RFE7;E5RIF9;E5RG43;E5RGU8;E5RFL2;E5RII2;E5RHS7	P00915	2	11	CA1	Carbonic anhydrase 1	yes	no	1	0.0042207	76.064
ASPDWGYDDKNGPEQWSK	________________	NGPEQWSKLYPIANGN	M	A	S	S	K	L	1	0	1	3	0	1	1	2	0	0	0	2	0	0	2	2	0	2	1	0	0	0	18	1	2078.897	P00915;E5RHP7;E5RH81;E5RIF9;E5RG43;E5RGU8;E5RFL2;E5RII2;E5RHS7	P00915	2	19	CA1	Carbonic anhydrase 1	yes	no	2	0	217.4	By MS/MS		By MS/MS	By MS/MS	By MS/MS
ASPFPVYK	VSLNCRARASPFPVYK	ASPFPVYKWRMNNGDV	R	A	S	Y	K	W	1	0	0	0	0	0	0	0	0	0	0	1	0	1	2	1	0	0	1	1	0	0	8	0	907.48035	Q12860-2;Q12860;Q12860-3;F8VUI8;F8VUI9	Q12860-2	58	65	CNTN1	Contactin-1	yes	no	2	0.033632	45.081
ASSEGGTAAGAGLDSLHK	RFQNLDKKASSEGGTA	AGLDSLHKNSVSQISV	K	A	S	H	K	N	4	0	0	1	0	0	1	4	1	0	2	1	0	0	0	3	1	0	0	0	0	0	18	0	1627.7802	O15143	O15143	309	326	ARPC1B	Actin-related protein 2/3 complex subunit 1B	yes	yes	2	2.245E-152	154.39	By matching		By matching	By MS/MS	By MS/MS
ASSFLGEK	RVEASISKASSFLGEK	ASSFLGEKASAGLLGA	K	A	S	E	K	A	1	0	0	0	0	0	1	1	0	0	1	1	0	1	0	2	0	0	0	0	0	0	8	0	837.42323	Q6U2E9;F5GXS0;F8VWK3;A2BHY4;F8VX64	Q6U2E9	1175	1182	C4B	Complement C4-B;Complement C4 beta chain;Complement C4-B alpha chain;C4a anaphylatoxin;C4b-B;C4d-B;Complement C4 gamma chain	no	no	1;2	1.224E-05	114.28	By MS/MS	By MS/MS	By MS/MS	By MS/MS	By MS/MS
ASSIIDELFQDR	VMQDHFSRASSIIDEL	IDELFQDRFFTREPQD	R	A	S	D	R	F	1	1	0	2	0	1	1	0	0	2	1	0	0	1	0	2	0	0	0	0	0	0	12	0	1392.6885	P10909-4;P10909;P10909-5;P10909-2;E7ETA7;P10909-3;H0YLK8;E7ERK6;H0YC35	P10909-4	150	161	CLU	Clusterin;Clusterin beta chain;Clusterin alpha chain;Clusterin	yes	no	2	0	219.42	By MS/MS			By matching
ASSIIDELFQDRFFTR	VMQDHFSRASSIIDEL	FQDRFFTREPQDTYHY	R	A	S	T	R	E	1	2	0	2	0	1	1	0	0	2	1	0	0	3	0	2	1	0	0	0	0	0	16	1	1943.9741	P10909-4;P10909;P10909-5;P10909-2;E7ETA7;P10909-3;H0YLK8;E7ERK6;H0YC35	P10909-4	150	165	CLU	Clusterin;Clusterin beta chain;Clusterin alpha chain;Clusterin	yes	no	2	2.1958E-109	147.83
ASSLESGVPSR	APKLLMYKASSLESGV	LESGVPSRFIGSGSGT	K	A	S	S	R	F	1	1	0	0	0	0	1	1	0	0	1	0	0	0	1	4	0	0	0	1	0	0	11	0	1088.5462	P01598	P01598	51	61		Ig kappa chain V-I region EU	yes	yes	2	0.0022631	55.261
ASSLIEEAK	TASDVLDKASSLIEEA	SSLIEEAKKAAGHPGD	K	A	S	A	K	K	2	0	0	0	0	0	2	0	0	1	1	1	0	0	0	2	0	0	0	0	0	0	9	0	946.49713	Q9Y490;Q5TCU6	Q9Y490	1162	1170	TLN1	Talin-1	no	no	2	1.0672E-73	152.11				By MS/MS	By MS/MS
ASSLIEEAKK	TASDVLDKASSLIEEA	SLIEEAKKAAGHPGDP	K	A	S	K	K	A	2	0	0	0	0	0	2	0	0	1	1	2	0	0	0	2	0	0	0	0	0	0	10	1	1074.5921	Q9Y490;Q5TCU6	Q9Y490	1162	1171	TLN1	Talin-1	no	no	2	1.4968E-06	94.692				By MS/MS	By MS/MS
ASSQVNVEGQSR	YMTFLSSKASSQVNVE	VNVEGQSRLNEKILEE	K	A	S	S	R	L	1	1	1	0	0	2	1	1	0	0	0	0	0	0	0	3	0	0	0	2	0	0	12	0	1260.6058	O43665-3;O43665-2;O43665	O43665-3	102	113	RGS10	Regulator of G-protein signaling 10	yes	no	2	4.7402E-41	130.1					By MS/MS
ASTPNGYDNGIIWATWK	YQGGTYSKASTPNGYD	GIIWATWKTRWYSMKK	K	A	S	W	K	T	2	0	2	1	0	0	0	2	0	2	0	1	0	0	1	1	2	2	1	0	0	0	17	0	1892.9057	C9JEU5;P02679-2;C9JC84;P02679	C9JEU5	391	407	FGG	Fibrinogen gamma chain	yes	no	2	7.2254E-74	116.51	By MS/MS	By MS/MS	By MS/MS		By MS/MS
ASTPNGYDNGIIWATWKTR	YQGGTYSKASTPNGYD	IWATWKTRWYSMKKTT	K	A	S	T	R	W	2	1	2	1	0	0	0	2	0	2	0	1	0	0	1	1	3	2	1	0	0	0	19	1	2150.0545	C9JEU5;P02679-2;C9JC84;P02679	C9JEU5	391	409	FGG	Fibrinogen gamma chain	yes	no	2;3	0.0020434	36.923
ASTSTTIRSHSSSR	________________	IRSHSSSRRGFSANSA	M	A	S	S	R	R	1	2	0	0	0	0	0	0	1	1	0	0	0	0	0	6	3	0	0	0	0	0	14	1	1476.7281	CON__P02538;P02538;CON__P48668;P48668;E7EQV7;CON__P04259;P04259;F5H6G5	CON__P02538	2	15	KRT6A;KRT6C;KRT6B	Keratin, type II cytoskeletal 6A;Keratin, type II cytoskeletal 6C;Keratin, type II cytoskeletal 6B	no	no	3	1.6349E-20	97.69					By matching
ASTSTTIRSHSSSRR	________________	RSHSSSRRGFSANSAR	M	A	S	R	R	G	1	3	0	0	0	0	0	0	1	1	0	0	0	0	0	6	3	0	0	0	0	0	15	2	1632.8292	CON__P02538;P02538;CON__P48668;P48668;CON__P04259;P04259;F5H6G5	CON__P02538	2	16	KRT6A;KRT6C;KRT6B	Keratin, type II cytoskeletal 6A;Keratin, type II cytoskeletal 6C;Keratin, type II cytoskeletal 6B	no	no	3	3.0506E-05	76.01
ASVDSGSSEEQGGSSR	RDQADGSRASVDSGSS	EEQGGSSRALVSTLVP	R	A	S	S	R	A	1	1	0	1	0	1	2	3	0	0	0	0	0	0	0	6	0	0	0	1	0	0	16	0	1538.6445	P01833	P01833	623	638	PIGR	Polymeric immunoglobulin receptor;Secretory component	yes	yes	2	0.00019306	67.415
ASVDTKEAEGAPQVEAGK	TFSRPGGRASVDTKEA	APQVEAGKRLEELRRR	R	A	S	G	K	R	4	0	0	1	0	1	3	2	0	0	0	2	0	0	1	1	1	0	0	2	0	0	18	1	1785.8745	Q05682-4;Q05682-6;Q05682-2;Q05682;F5H1Z9;Q05682-5;C9J813;E9PGZ1;E7EX44;Q05682-3	Q05682-4	262	279	CALD1	Caldesmon	yes	no	2	1.1673E-251	178.57	By matching	By MS/MS		By MS/MS	By MS/MS
ASVDTKEAEGAPQVEAGKR	TFSRPGGRASVDTKEA	PQVEAGKRLEELRRRR	R	A	S	K	R	L	4	1	0	1	0	1	3	2	0	0	0	2	0	0	1	1	1	0	0	2	0	0	19	2	1941.9756	Q05682-4;Q05682-6;Q05682-2;Q05682;F5H1Z9;Q05682-5;C9J813;E9PGZ1;E7EX44;Q05682-3	Q05682-4	262	280	CALD1	Caldesmon	yes	no	2;3	4.9749E-245	172.3		By MS/MS	By matching
ASVGQDSPEPR	LKAVDTNRASVGQDSP	GQDSPEPRSFTDLLLD	R	A	S	P	R	S	1	1	0	1	0	1	1	1	0	0	0	0	0	0	2	2	0	0	0	1	0	0	11	0	1141.5364	F5H554;Q6UX71;Q6UX71-2	F5H554	66	76	PLXDC2	Plexin domain-containing protein 2	yes	no	2	4.3076E-40	131.83	By MS/MS	By MS/MS		By MS/MS	By MS/MS
ASVSVTAEDEGTQR	GNDSFSAKASVSVTAE	AEDEGTQRLTCAVILG	K	A	S	Q	R	L	2	1	0	1	0	1	2	1	0	0	0	0	0	0	0	2	2	0	0	2	0	0	14	0	1448.6743	P05362;E7ESS4	P05362	274	287	ICAM1	Intercellular adhesion molecule 1	yes	no	2	0.00098955	69.92
ASWIAQK	DIIDPAFRASWIAQKL	RASWIAQKLNLAKTQY	R	A	S	Q	K	L	2	0	0	0	0	1	0	0	0	1	0	1	0	0	0	1	0	1	0	0	0	0	7	0	802.43374	Q01459	Q01459	120	126	CTBS	Di-N-acetylchitobiase	yes	yes	1;2	0.0031194	89.673				By matching	By MS/MS
ASWIAQKLNLAK	DIIDPAFRASWIAQKL	AQKLNLAKTQYMDGIN	R	A	S	A	K	T	3	0	1	0	0	1	0	0	0	1	2	2	0	0	0	1	0	1	0	0	0	0	12	1	1341.7769	Q01459	Q01459	120	131	CTBS	Di-N-acetylchitobiase	yes	yes	2	0.00022049	72.29	By matching
ASYAQQPAESR	GIDTLLIRASYAQQPA	AQQPAESRVSGISMDV	R	A	S	S	R	V	3	1	0	0	0	2	1	0	0	0	0	0	0	0	1	2	0	0	1	0	0	0	11	0	1206.5629	P98160	P98160	1091	1101	HSPG2	Basement membrane-specific heparan sulfate proteoglycan core protein;Endorepellin;LG3 peptide	yes	yes	2	4.4804E-20	107.09
ATADDELSFK	AIAKYDFKATADDELS	ADDELSFKRGDILKVL	K	A	T	F	K	R	2	0	0	2	0	0	1	0	0	0	1	1	0	1	0	1	1	0	0	0	0	0	10	0	1095.5084	P62993;P62993-2	P62993	11	20	GRB2	Growth factor receptor-bound protein 2	yes	no	2	0.012244	46.352
ATAGDTHLGGEDFDNR	DDGIFEVKATAGDTHL	GGEDFDNRLVNHFVEE	K	A	T	N	R	L	2	1	1	3	0	0	1	3	1	0	1	0	0	1	0	0	2	0	0	0	0	0	16	0	1674.7234	P17066;B4DHP5;E7EP11;P48741;H0YG33;P08107;F8VZJ4;F5H1D3;F5GZ62;E7EP94;Q5SP16	H0YG33	288	303	HSPA6;HSPA7;HSPA1A	Heat shock 70 kDa protein 6;Putative heat shock 70 kDa protein 7;Heat shock 70 kDa protein 1A	no	no	2	0.00020981	69.485					By MS/MS
ATAPQTQHVSPMR	EKSSPGHRATAPQTQH	TQHVSPMRQVEPPAKK	R	A	T	M	R	Q	2	1	0	0	0	2	0	0	1	0	0	0	1	0	2	1	2	0	0	1	0	0	13	0	1422.7038	E9PPR1;E9PL12;E9PQ49;E9PI39;E9PK01;E9PRY8;P29692;P29692-2;E9PL71;F8W934;P29692-3;E9PK06;E9PQZ1;E9PBQ9	E9PPR1	124	136	EEF1D	Elongation factor 1-delta	yes	no	2	1.0963E-06	79.875
ATAVMPDGQFK	GHPAPNFKATAVMPDG	VMPDGQFKDISLSDYK	K	A	T	F	K	D	2	0	0	1	0	1	0	1	0	0	0	1	1	1	1	0	1	0	0	1	0	0	11	0	1163.5645	Q06830	Q06830	17	27	PRDX1	Peroxiredoxin-1	yes	yes	2	0.0023271	51.286				By MS/MS
ATAVVDGAFK	GKPAPDFKATAVVDGA	AVVDGAFKEVKLSDYK	K	A	T	F	K	E	3	0	0	1	0	0	0	1	0	0	0	1	0	1	0	0	1	0	0	2	0	0	10	0	977.5182	P32119;A6NIW5;P32119-2	P32119	17	26	PRDX2	Peroxiredoxin-2	yes	no	2	0.00051918	74.841				By MS/MS	By MS/MS
ATAVVDGAFKEVK	GKPAPDFKATAVVDGA	DGAFKEVKLSDYKGKY	K	A	T	V	K	L	3	0	0	1	0	0	1	1	0	0	0	2	0	1	0	0	1	0	0	3	0	0	13	1	1333.7242	P32119;A6NIW5;P32119-2	P32119	17	29	PRDX2	Peroxiredoxin-2	yes	no	2	3.3062E-184	176.89	By MS/MS	By matching	By MS/MS	By MS/MS
ATDAEADVASLNRR	KLELAEKKATDAEADV	DVASLNRRIQLVEEEL	K	A	T	R	R	I	4	2	1	2	0	0	1	0	0	0	1	0	0	0	0	1	1	0	0	1	0	0	14	1	1487.7328	P09493-3;P09493-4;D9YZV2;H0YKX5;P07951-2;Q5TCU3;Q5TCU8;P07951;CON__Q3SX28	P09493-3	78	91	TPM1;TPM2	Tropomyosin alpha-1 chain;Tropomyosin beta chain	no	no	2	3.7858E-12	85.271
ATEDEGSEQK	IYRSPEKKATEDEGSE	EDEGSEQKIPEATNRR	K	A	T	Q	K	I	1	0	0	1	0	1	3	1	0	0	0	1	0	0	0	1	1	0	0	0	0	0	10	0	1092.4571	P01008;Q8TCE1	P01008	62	71	SERPINC1	Antithrombin-III	yes	no	2	0.011585	46.64
ATEDEGSEQKIPEATNR	IYRSPEKKATEDEGSE	KIPEATNRRVWELSKA	K	A	T	N	R	R	2	1	1	1	0	1	4	1	0	1	0	1	0	0	1	1	2	0	0	0	0	0	17	1	1873.8654	P01008;Q8TCE1	P01008	62	78	SERPINC1	Antithrombin-III	yes	no	1;2;3	0	343.55	By MS/MS	By MS/MS	By MS/MS	By MS/MS	By MS/MS
ATEDEGSEQKIPEATNRR	IYRSPEKKATEDEGSE	IPEATNRRVWELSKAN	K	A	T	R	R	V	2	2	1	1	0	1	4	1	0	1	0	1	0	0	1	1	2	0	0	0	0	0	18	2	2029.9665	P01008;Q8TCE1	P01008	62	79	SERPINC1	Antithrombin-III	yes	no	2;3	0	336.03	By MS/MS	By MS/MS	By MS/MS	By MS/MS	By MS/MS
ATEHLSTLSEK	RLAEYHAKATEHLSTL	HLSTLSEKAKPALEDL	K	A	T	E	K	A	1	0	0	0	0	0	2	0	1	0	2	1	0	0	0	2	2	0	0	0	0	0	11	0	1214.6143	P02647;F8W696	P02647	220	230	APOA1	Apolipoprotein A-I;Proapolipoprotein A-I;Truncated apolipoprotein A-I	yes	no	2	0	246.08	By MS/MS	By MS/MS	By MS/MS	By MS/MS	By MS/MS
ATEPVIAFYEK	KRLETYYKATEPVIAF	PVIAFYEKRGIVRKVN	K	A	T	E	K	R	2	0	0	0	0	0	2	0	0	1	0	1	0	1	1	0	1	0	1	1	0	0	11	0	1266.6496	P00568;Q5T9B7;H0Y4J6	P00568	156	166	AK1	Adenylate kinase isoenzyme 1	yes	no	2	0.0022099	56.087				By MS/MS	By MS/MS
ATEPVIAFYEKR	KRLETYYKATEPVIAF	VIAFYEKRGIVRKVNA	K	A	T	K	R	G	2	1	0	0	0	0	2	0	0	1	0	1	0	1	1	0	1	0	1	1	0	0	12	1	1422.7507	P00568;Q5T9B7;H0Y4J6	P00568	156	167	AK1	Adenylate kinase isoenzyme 1	yes	no	2	0.00028665	78.324		By matching	By matching	By matching
ATFMVGSYGPRPEEYEFLTPVEEAPK	RTGVKVDKATFMVGSY	TPVEEAPKGMLARGTY	K	A	T	P	K	G	2	1	0	0	0	0	5	2	0	0	1	1	1	2	4	1	2	0	2	2	0	0	26	1	2943.4001	P52566;H0YGX7	P52566	139	164	ARHGDIB	Rho GDP-dissociation inhibitor 2	yes	no	3	7.5231E-90	110.03
ATGGGLSSVGGGSSTIK	GFSSSSGRATGGGLSS	GGGSSTIKYTTTSSSS	R	A	T	I	K	Y	1	0	0	0	0	0	0	6	0	1	1	1	0	0	0	4	2	0	0	1	0	0	17	0	1434.7314	CON__P04259;P04259;F5H6G5	CON__P04259	534	550	KRT6B	Keratin, type II cytoskeletal 6B	no	no	2	6.6907E-74	116.83		By matching			By MS/MS
ATGKNLSEAQLR	QELGAALKATGKNLSE	NLSEAQLRKLISEVDS	K	A	T	L	R	K	2	1	1	0	0	1	1	1	0	0	2	1	0	0	0	1	1	0	0	0	0	0	12	1	1286.6943	Q9NZT1	Q9NZT1	39	50	CALML5	Calmodulin-like protein 5	yes	yes	2	0.00023426	67.997			By matching
ATGPNLAR	KNAVPAGKATGPNLAR	ATGPNLARRGPLPIPK	K	A	T	A	R	R	2	1	1	0	0	0	0	1	0	0	1	0	0	0	1	0	1	0	0	0	0	0	8	0	798.4348	Q9H939	Q9H939	300	307	PSTPIP2	Proline-serine-threonine phosphatase-interacting protein 2	yes	yes	2	0.0069476	65.252
ATGVLYDYVNK	SLKDNVPKATGVLYDY	VLYDYVNKYHWEHTGL	K	A	T	N	K	Y	1	0	1	1	0	0	0	1	0	0	1	1	0	0	0	0	1	0	2	2	0	0	11	0	1241.6292	P04114;F5H109	P04114	4077	4087	APOB	Apolipoprotein B-100;Apolipoprotein B-48	yes	no	1;2	0	208.15	By MS/MS	By MS/MS	By MS/MS	By MS/MS	By MS/MS
ATGVLYDYVNKYHWEHTGLTLR	SLKDNVPKATGVLYDY	EHTGLTLREVSSKLRR	K	A	T	L	R	E	1	1	1	1	0	0	1	2	2	0	3	1	0	0	0	0	3	1	3	2	0	0	22	1	2635.3183	P04114;F5H109	P04114	4077	4098	APOB	Apolipoprotein B-100;Apolipoprotein B-48	yes	no	2;3	1.9133E-84	114.63
ATGVLYDYVNKYHWEHTGLTLREVSSK	SLKDNVPKATGVLYDY	TLREVSSKLRRNLQNN	K	A	T	S	K	L	1	1	1	1	0	0	2	2	2	0	3	2	0	0	0	2	3	1	3	3	0	0	27	2	3165.5883	P04114;F5H109	P04114	4077	4103	APOB	Apolipoprotein B-100;Apolipoprotein B-48	yes	no	3	0.00084748	28.782
ATIKSESGF	TKFLNWIKATIKSESG	TIKSESGF________	K	A	T	G	F	-	1	0	0	0	0	0	1	1	0	1	0	1	0	1	0	2	1	0	0	0	0	0	9	1	938.47091	F5H5M6;Q14520	F5H5M6	526	534	HABP2	Hyaluronan-binding protein 2;Hyaluronan-binding protein 2 50 kDa heavy chain;Hyaluronan-binding protein 2 50 kDa heavy chain alternate form;Hyaluronan-binding protein 2 27 kDa light chain;Hyaluronan-binding protein 2 27 kDa light chain alternate form	yes	no	1;2	0.0019545	76.85	By MS/MS
ATISHVSPDSLYLFR	KDSDKDLKATISHVSP	PDSLYLFRVQAVCRND	K	A	T	F	R	V	1	1	0	1	0	0	0	0	1	1	2	0	0	1	1	3	1	0	1	1	0	0	15	0	1704.8835	P23470-2;P23470	P23470-2	408	422	PTPRG	Receptor-type tyrosine-protein phosphatase gamma	yes	no	2	0.0063669	42.52
ATITGYR	TVHWIAPRATITGYRI	RATITGYRIRHHPEHF	R	A	T	Y	R	I	1	1	0	0	0	0	0	1	0	1	0	0	0	0	0	0	2	0	1	0	0	0	7	0	780.413	P02751-3;P02751;P02751-14;P02751-8;P02751-7;P02751-15;E7ERA1;E9PE77;P02751-11;P02751-9;F8W7G7;P02751-5;P02751-10;P02751-6;P02751-13;P02751-4;H0Y7Z1	P02751-3	1383	1389	FN1	Fibronectin;Anastellin;Ugl-Y1;Ugl-Y2;Ugl-Y3	yes	no	2	3.1805E-13	126.24	By MS/MS	By MS/MS	By MS/MS		By MS/MS
ATITGYRIR	TVHWIAPRATITGYRI	TITGYRIRHHPEHFSG	R	A	T	I	R	H	1	2	0	0	0	0	0	1	0	2	0	0	0	0	0	0	2	0	1	0	0	0	9	1	1049.5982	P02751-3;P02751;P02751-14;P02751-8;P02751-7;P02751-15;E7ERA1;E9PE77;P02751-11;P02751-9;F8W7G7;P02751-5;P02751-10;P02751-6;P02751-13;P02751-4;H0Y7Z1	P02751-3	1383	1391	FN1	Fibronectin;Anastellin;Ugl-Y1;Ugl-Y2;Ugl-Y3	yes	no	2	1.593E-06	102.62
ATKKEPAVLELEGK	QTSPSPKRATKKEPAV	AVLELEGKKWRVENQE	R	A	T	G	K	K	2	0	0	0	0	0	3	1	0	0	2	3	0	0	1	0	1	0	0	1	0	0	14	2	1511.8559	Q01518-2;Q01518;F5H6Z3	Q01518-2	313	326	CAP1	Adenylyl cyclase-associated protein 1	yes	no	2	0.023865	38.977
ATLADIVEQLQEK	RGDLVKGKATLADIVE	IVEQLQEKEAGPGLPA	K	A	T	E	K	E	2	0	0	1	0	2	2	0	0	1	2	1	0	0	0	0	1	0	0	1	0	0	13	0	1456.7773	E9PDB1;Q9H254;C9JY79;Q9H254-3	E9PDB1	2321	2333	SPTBN4	Spectrin beta chain, non-erythrocytic 4	yes	no	2	0.0045509	48.568	By MS/MS	By MS/MS
ATLDVDEAGTEAAAATSFAIK	EASKSFHKATLDVDEA	AATSFAIKFFSAQTNR	K	A	T	I	K	F	7	0	0	2	0	0	2	1	0	1	1	1	0	1	0	1	3	0	0	1	0	0	21	0	2051.0059	P29622	P29622	366	386	SERPINA4	Kallistatin	yes	yes	2	1.6047E-242	167.53	By matching
ATLENDFVVLKK	YEEEAHRRATLENDFV	NDFVVLKKDVDGVFLS	R	A	T	K	K	D	1	0	1	1	0	0	1	0	0	0	2	2	0	1	0	0	1	0	0	2	0	0	12	1	1375.7711	CON__Q8N1N4-2;CON__Q7RTT2;Q8N1N4;Q8N1N4-2	CON__Q8N1N4-2	209	220	KRT78	Keratin, type II cytoskeletal 78	yes	no	2	0.012493	66.538
ATLGPAVRPLPWQR	LLLQLSEKATLGPAVR	VRPLPWQRVDRDVAPG	K	A	T	Q	R	V	2	2	0	0	0	1	0	1	0	0	2	0	0	0	3	0	1	1	0	1	0	0	14	1	1560.8889	P00746	P00746	124	137	CFD	Complement factor D	yes	yes	2	5.7141E-05	76.728
ATLLDIYK	ENVFVKYKATLLDIYK	ATLLDIYKTGEAVAEK	K	A	T	Y	K	T	1	0	0	1	0	0	0	0	0	1	2	1	0	0	0	0	1	0	1	0	0	0	8	0	935.53278	P01031	P01031	1579	1586	C5	Complement C5;Complement C5 beta chain;Complement C5 alpha chain;C5a anaphylatoxin;Complement C5 alpha chain	yes	yes	1;2	0.022531	63.565					By matching
ATLPDADKER	TTAHEQFKATLPDADK	LPDADKERLAILGIHN	K	A	T	E	R	L	2	1	0	2	0	0	1	0	0	0	1	1	0	0	1	0	1	0	0	0	0	0	10	1	1114.5619	P12814-2;P12814;P12814-3;H9KV75;B7TY16;H7C5W8	P12814-2	556	565	ACTN1	Alpha-actinin-1	yes	no	2	2.1628E-11	110.39	By matching	By MS/MS			By MS/MS
ATLYALSHAVNNYHK	MARDQRSRATLYALSH	HAVNNYHKTNPTGTQE	R	A	T	H	K	T	3	0	2	0	0	0	0	0	2	0	2	1	0	0	0	1	1	0	2	1	0	0	15	0	1700.8635	P04114;F5H109;A8MUN2	P04114	440	454	APOB	Apolipoprotein B-100;Apolipoprotein B-48	yes	no	2;3	0	234.85	By matching	By MS/MS	By matching	By matching	By matching
ATMQNLNDR	GLLAGGEKATMQNLND	TMQNLNDRLASYLDKV	K	A	T	D	R	L	1	1	2	1	0	1	0	0	0	0	1	0	1	0	0	0	1	0	0	0	0	0	9	0	1061.4924	CON__Q04695;Q04695;CON__Q9QWL7;H9KV34;A8MW45;F5H7G6;C9JH30;CON__Q9C075;CON__Q99PS0;Q9C075	CON__Q04695	86	94	KRT17;KRT23	Keratin, type I cytoskeletal 17;Keratin, type I cytoskeletal 23	yes	no	2	0.0048312	61.78
ATNYNAGDR	WESGYNTRATNYNAGD	TNYNAGDRSTDYGIFQ	R	A	T	D	R	S	2	1	2	1	0	0	0	1	0	0	0	0	0	0	0	0	1	0	1	0	0	0	9	0	980.43117	P61626;F8VV32	P61626	60	68	LYZ	Lysozyme C;Lysozyme	yes	no	2	0.025886	41.399
ATNYNAGDRSTDYGIFQINSR	WESGYNTRATNYNAGD	GIFQINSRYWCNDGKT	R	A	T	S	R	Y	2	2	3	2	0	1	0	2	0	2	0	0	0	1	0	2	2	0	2	0	0	0	21	1	2362.0938	P61626;F8VV32	P61626	60	80	LYZ	Lysozyme C;Lysozyme	yes	no	2;3	2.4015E-35	90.464		By MS/MS
ATQKIAFSATR	KGESGDYKATQKIAFS	KIAFSATRTINVPLRR	K	A	T	T	R	T	3	1	0	0	0	1	0	0	0	1	0	1	0	1	0	1	2	0	0	0	0	0	11	1	1192.6564	D6RA08;D6R934;P02746;D6RGJ1	D6RA08	116	126	C1QB	Complement C1q subcomponent subunit B	yes	no	2	0.00022071	85.973		By MS/MS	By MS/MS
ATQVGEKTPKDESANQEEPEAR	AMLARRRKATQVGEKT	NQEEPEARVPAQSESV	K	A	T	A	R	V	3	1	1	1	0	2	5	1	0	0	0	2	0	0	2	1	2	0	0	1	0	0	22	2	2413.1357	P50552	P50552	277	298	VASP	Vasodilator-stimulated phosphoprotein	yes	yes	2;3	0	215.42	By matching	By MS/MS		By MS/MS	By MS/MS
ATQVSKGIRDNER	SNRYERLKATQVSKGI	KGIRDNERSGRARVHV	K	A	T	E	R	S	1	2	1	1	0	1	1	1	0	1	0	1	0	0	0	1	1	0	0	1	0	0	13	2	1472.7696	CON__Q3SX14;Q5T0I1;F8WA45;P06396-2;F5H1A8;P06396-3;F5H8M4;Q5T0I0;P06396	P06396	240	252	GSN	Gelsolin	no	no	2;3	5.0038E-231	185.27	By MS/MS	By MS/MS			By MS/MS
ATVLNYLPK	RGEAFTLKATVLNYLP	TVLNYLPKCIRVSVQL	K	A	T	P	K	C	1	0	1	0	0	0	0	0	0	0	2	1	0	0	1	0	1	0	1	1	0	0	9	0	1017.5859	H0YGH4;P01023;H0YGH6;CON__ENSEMBL:ENSBTAP00000024146;P20742;P20742-2	H0YGH4	827	835	A2M;PZP	Alpha-2-macroglobulin;Pregnancy zone protein	no	no	2	7.3905E-06	90.64
ATVMLYDDGNK	ETVICSSRATVMLYDD	MLYDDGNKRWLPAGTG	R	A	T	N	K	R	1	0	1	2	0	0	0	1	0	0	1	1	1	0	0	0	1	0	1	1	0	0	11	0	1225.5649	P50552	P50552	11	21	VASP	Vasodilator-stimulated phosphoprotein	yes	yes	2	0.00020408	84.479					By MS/MS
ATVMLYDDGNKR	ETVICSSRATVMLYDD	LYDDGNKRWLPAGTGP	R	A	T	K	R	W	1	1	1	2	0	0	0	1	0	0	1	1	1	0	0	0	1	0	1	1	0	0	12	1	1381.666	P50552	P50552	11	22	VASP	Vasodilator-stimulated phosphoprotein	yes	yes	2	1.5827E-84	149.23		By MS/MS		By matching
ATVNPSAPR	DLSHNSLRATVNPSAP	TVNPSAPRCMWSSALN	R	A	T	P	R	C	2	1	1	0	0	0	0	0	0	0	0	0	0	0	2	1	1	0	0	1	0	0	9	0	911.48248	P08571	P08571	263	271	CD14	Monocyte differentiation antigen CD14;Monocyte differentiation antigen CD14, urinary form;Monocyte differentiation antigen CD14, membrane-bound form	yes	yes	2	1.7531E-08	96.143	By MS/MS		By matching		By MS/MS
ATVVYQGER	SCKVPVKKATVVYQGE	TVVYQGERVKIQEKFK	K	A	T	E	R	V	1	1	0	0	0	1	1	1	0	0	0	0	0	0	0	0	1	0	1	2	0	0	9	0	1021.5193	P02749	P02749	271	279	APOH	Beta-2-glycoprotein 1	yes	yes	1;2	4.8164E-137	169.09	By MS/MS	By MS/MS	By MS/MS	By MS/MS	By MS/MS
ATVVYQGERVK	SCKVPVKKATVVYQGE	VYQGERVKIQEKFKNG	K	A	T	V	K	I	1	1	0	0	0	1	1	1	0	0	0	1	0	0	0	0	1	0	1	3	0	0	11	1	1248.6826	P02749	P02749	271	281	APOH	Beta-2-glycoprotein 1	yes	yes	2	8.8892E-261	196.11	By MS/MS	By MS/MS	By MS/MS	By MS/MS	By MS/MS
ATVVYQGERVKIQEK	SCKVPVKKATVVYQGE	ERVKIQEKFKNGMLHG	K	A	T	E	K	F	1	1	0	0	0	2	2	1	0	1	0	2	0	0	0	0	1	0	1	3	0	0	15	2	1746.9628	P02749	P02749	271	285	APOH	Beta-2-glycoprotein 1	yes	yes	2;3	2.1441E-286	190.19		By MS/MS	By MS/MS
ATWSGAVLAGR	PPPRPQLRATWSGAVL	SGAVLAGRDAVLRCEG	R	A	T	G	R	D	3	1	0	0	0	0	0	2	0	0	1	0	0	0	0	1	1	1	0	1	0	0	11	0	1087.5774	P04217;P04217-2	P04217	407	417	A1BG	Alpha-1B-glycoprotein	yes	no	2	8.6358E-140	168.46	By MS/MS	By MS/MS	By MS/MS	By MS/MS	By MS/MS
ATWSGAVLAGRDAVLR	PPPRPQLRATWSGAVL	AGRDAVLRCEGPIPDV	R	A	T	L	R	C	4	2	0	1	0	0	0	2	0	0	2	0	0	0	0	1	1	1	0	2	0	0	16	1	1641.8951	P04217;P04217-2	P04217	407	422	A1BG	Alpha-1B-glycoprotein	yes	no	2	0	229.68	By MS/MS	By MS/MS	By MS/MS	By matching
ATYIQNYR	NPQSISLKATYIQNYR	ATYIQNYRLRGIGMWN	K	A	T	Y	R	L	1	1	1	0	0	1	0	0	0	1	0	0	0	0	0	0	1	0	2	0	0	0	8	0	1027.5087	Q01459	Q01459	340	347	CTBS	Di-N-acetylchitobiase	yes	yes	2	4.2832E-06	104.21			By MS/MS	By matching	By MS/MS
AVAEPGIQLK	YWQANPFRAVAEPGIQ	AEPGIQLKAVKSSTGP	R	A	V	L	K	A	2	0	0	0	0	1	1	1	0	1	1	1	0	0	1	0	0	0	0	1	0	0	10	0	1024.5917	G3XAP6;E9PFW4;B4DKJ3;P49747;CON__ENSEMBL:ENSBTAP00000006074;E7ES19;P35443	G3XAP6	596	605	COMP;THBS4	Cartilage oligomeric matrix protein;Thrombospondin-4	no	no	1;2	4.7468E-19	123.86	By MS/MS	By MS/MS	By MS/MS	By MS/MS	By MS/MS
AVAEPGIQLKAVK	YWQANPFRAVAEPGIQ	GIQLKAVKSSTGPGEQ	R	A	V	V	K	S	3	0	0	0	0	1	1	1	0	1	1	2	0	0	1	0	0	0	0	2	0	0	13	1	1322.7922	G3XAP6;E9PFW4;B4DKJ3;P49747;CON__ENSEMBL:ENSBTAP00000006074;E7ES19;P35443	G3XAP6	596	608	COMP;THBS4	Cartilage oligomeric matrix protein;Thrombospondin-4	no	no	2	0.00082274	66.004
AVAEQIPLLVQGVR	PLLVQSCKAVAEQIPL	PLLVQGVRGSQAQPDS	K	A	V	V	R	G	2	1	0	0	0	2	1	1	0	1	2	0	0	0	1	0	0	0	0	3	0	0	14	0	1491.8773	Q9Y490;Q5TCU6	Q9Y490	958	971	TLN1	Talin-1	no	no	2	2.0734E-95	145.83		By MS/MS	By MS/MS	By matching	By MS/MS
AVAGNISDPGLQK	SPMVMDAKAVAGNISD	ISDPGLQKSFLDSGYR	K	A	V	Q	K	S	2	0	1	1	0	1	0	2	0	1	1	1	0	0	1	1	0	0	0	1	0	0	13	0	1268.6725	P18206-2;P18206;F5H7T3;G8JLL3;Q5JQ13	P18206-2	803	815	VCL	Vinculin	yes	no	2	4.714E-286	195.72	By MS/MS	By MS/MS	By MS/MS	By MS/MS	By MS/MS
AVAGNISDPGLQKSFLDSGYR	SPMVMDAKAVAGNISD	SFLDSGYRILGAVAKV	K	A	V	Y	R	I	2	1	1	2	0	1	0	3	0	1	2	1	0	1	1	3	0	0	1	1	0	0	21	1	2194.1018	P18206-2;P18206;F5H7T3;G8JLL3;Q5JQ13	P18206-2	803	823	VCL	Vinculin	yes	no	2;3	9.9621E-56	100.53		By MS/MS	By matching		By matching
AVASFLR	PESEPEVKAVASFLRR	KAVASFLRRNINQIKA	K	A	V	L	R	R	2	1	0	0	0	0	0	0	0	0	1	0	0	1	0	1	0	0	0	1	0	0	7	0	762.43882	Q96IY4;Q96IY4-2	Q96IY4	291	297	CPB2	Carboxypeptidase B2	yes	no	2	0.00011969	100.07	By matching		By matching
AVASFLRR	PESEPEVKAVASFLRR	AVASFLRRNINQIKAY	K	A	V	R	R	N	2	2	0	0	0	0	0	0	0	0	1	0	0	1	0	1	0	0	0	1	0	0	8	1	918.53993	Q96IY4;Q96IY4-2	Q96IY4	291	298	CPB2	Carboxypeptidase B2	yes	no	2	7.3366E-43	144.38	By MS/MS			By matching	By MS/MS
AVDAALKK	CNDKDLFKAVDAALKK	AVDAALKKYNSQNQSN	K	A	V	K	K	Y	3	0	0	1	0	0	0	0	0	0	1	2	0	0	0	0	0	0	0	1	0	0	8	1	814.49125	B4DPP8;P01042-2;C9JEX1;P01042	P01042	36	43	KNG1	Kininogen-1;Kininogen-1 heavy chain;T-kinin;Bradykinin;Lysyl-bradykinin;Kininogen-1 light chain;Low molecular weight growth-promoting factor	no	no	2	0.0029795	81.296					By MS/MS
AVDAALKKYNSQNQSNNQFVLYR	CNDKDLFKAVDAALKK	NNQFVLYRITEATKTV	K	A	V	Y	R	I	3	1	4	1	0	3	0	0	0	0	2	2	0	1	0	2	0	0	2	2	0	0	23	2	2670.3514	B4DPP8;P01042-2;C9JEX1;P01042	P01042	36	58	KNG1	Kininogen-1;Kininogen-1 heavy chain;T-kinin;Bradykinin;Lysyl-bradykinin;Kininogen-1 light chain;Low molecular weight growth-promoting factor	no	no	2;3	0	206.92		By MS/MS
AVDSLVPIGR	EPMQTGIKAVDSLVPI	DSLVPIGRGQRELIIG	K	A	V	G	R	G	1	1	0	1	0	0	0	1	0	1	1	0	0	0	1	1	0	0	0	2	0	0	10	0	1025.5869	A8K092;P25705	A8K092	145	154	ATP5A1	ATP synthase subunit alpha, mitochondrial	yes	no	2	0.0057261	51.445
AVDTNRASVGQDSPEPR	KRNLDFLKAVDTNRAS	GQDSPEPRSFTDLLLD	K	A	V	P	R	S	2	2	1	2	0	1	1	1	0	0	0	0	0	0	2	2	1	0	0	2	0	0	17	1	1797.8606	F5H554;Q6UX71;Q6UX71-2	F5H554	60	76	PLXDC2	Plexin domain-containing protein 2	yes	no	2	0.015333	31.883		By matching		By MS/MS
AVDTWSWGER	PSELALLKAVDTWSWG	DTWSWGERASHEEVEG	K	A	V	E	R	A	1	1	0	1	0	0	1	1	0	0	0	0	0	0	0	1	1	2	0	1	0	0	10	0	1205.5465	B4DVE1;Q08380;B4DI70	B4DVE1	312	321	LGALS3BP	Galectin-3-binding protein	yes	no	2	0.0066299	48.998					By matching
AVEDEATKGTR	TSLLKTVKAVEDEATK	DEATKGTRALEATTEH	K	A	V	T	R	A	2	1	0	1	0	0	2	1	0	0	0	1	0	0	0	0	2	0	0	1	0	0	11	1	1175.5782	Q9Y490;Q5TCU6	Q9Y490	2134	2144	TLN1	Talin-1	no	no	2	0.023133	42.031	By matching
AVEHINKTIAPALVSK	YMGKGVSKAVEHINKT	IAPALVSKKLNVTEQE	K	A	V	S	K	K	3	0	1	0	0	0	1	0	1	2	1	2	0	0	1	1	1	0	0	2	0	0	16	1	1689.9778	P06733	P06733	65	80	ENO1	Alpha-enolase	yes	yes	2	2.8026E-287	191.4		By MS/MS	By MS/MS
AVEKPPQTEHIEL	WTNLFAKKAVEKPPQT	PQTEHIEL________	K	A	V	E	L	-	1	0	0	0	0	1	3	0	1	1	1	1	0	0	2	0	1	0	0	1	0	0	13	1	1489.7777	I3L0R9;B7Z795;E9PAU8;P23141;P23141-2;H3BQV8;I3L1E2	I3L0R9	325	337	CES1	Carboxylic ester hydrolase;Liver carboxylesterase 1	yes	no	2	0.032737	36.944
AVENINSTLGPALLQK	YLGKGVLKAVENINST	LGPALLQKKLSVADQE	K	A	V	Q	K	K	2	0	2	0	0	1	1	1	0	1	3	1	0	0	1	1	1	0	0	1	0	0	16	0	1666.9254	P13929-2;P13929	P13929-2	65	80	ENO3	Beta-enolase	yes	no	2	0.00025858	63.681
AVEPQLQEEER	RNWSLPNRAVEPQLQE	PQLQEEERMVYVAFSE	R	A	V	E	R	M	1	1	0	0	0	2	4	0	0	0	1	0	0	0	1	0	0	0	0	1	0	0	11	0	1326.6416	B3KUE5;E7EV16;P55058-2;P55058	B3KUE5	272	282	PLTP	Phospholipid transfer protein	yes	no	2	0.0043831	47.712
AVEVLPK	ANSAGATRAVEVLPKA	RAVEVLPKAGALNSND	R	A	V	P	K	A	1	0	0	0	0	0	1	0	0	0	1	1	0	0	1	0	0	0	0	2	0	0	7	0	754.45889	F8WA45;P06396-2;F5H1A8;P06396-3;F5H8M4;P06396;Q5T0H9	P06396	578	584	GSN	Gelsolin	no	no	2	0.0076949	70.912		By matching	By matching		By MS/MS
AVEVLPKAGALNSNDAFVLK	ANSAGATRAVEVLPKA	SNDAFVLKTPSAAYLW	R	A	V	L	K	T	4	0	2	1	0	0	1	1	0	0	3	2	0	1	1	1	0	0	0	3	0	0	20	1	2055.1364	F8WA45;P06396-2;F5H1A8;P06396-3;F5H8M4;P06396;Q5T0H9	P06396	578	597	GSN	Gelsolin	no	no	2;3	1.2738E-63	109.32	By MS/MS	By MS/MS	By MS/MS
AVFPSIVGR	FAGDDAPRAVFPSIVG	VFPSIVGRPRHQGVMV	R	A	V	G	R	P	1	1	0	0	0	0	0	1	0	1	0	0	0	1	1	1	0	0	0	2	0	0	9	0	944.54435	P68133;P68032;Q5T8M8;A6NL76;P63267;P62736;Q5T8M7;F5H1C1;E7EQV5;E9PG30;C9JUM1;F8WB63;B8ZZJ2;C9JFL5;F6UVQ4;F6QUT6;F8WCH0;P60709;B4E335;P63261;F5H0N0;B4DW52;I3L3I4;I3L3I0;I3L1U9;I3L4N8;G5E9R0;E7EVS6;I3L3R2;C9JZR7;C9JTX5;Q6S8J3;A5A3E0;P0CG38	P60709	29	37	ACTA1;ACTC1;ACTG2;ACTA2;ACTB;ACTG1;POTEE;POTEF;POTEI	Actin, alpha skeletal muscle;Actin, alpha cardiac muscle 1;Actin, gamma-enteric smooth muscle;Actin, aortic smooth muscle;Actin, cytoplasmic 1;Actin, cytoplasmic 1, N-terminally processed;Actin, cytoplasmic 2;Actin, cytoplasmic 2, N-terminally processed;POTE ankyrin domain family member E;POTE ankyrin domain family member F;POTE ankyrin domain family member I	no	no	2	1.0365E-06	102.51		By MS/MS
AVFPSIVGRPR	FAGDDAPRAVFPSIVG	PSIVGRPRHQGVMVGM	R	A	V	P	R	H	1	2	0	0	0	0	0	1	0	1	0	0	0	1	2	1	0	0	0	2	0	0	11	1	1197.6982	P68133;P68032;Q5T8M8;A6NL76;P63267;P62736;Q5T8M7;F5H1C1;E7EQV5;E9PG30;C9JUM1;F8WB63;B8ZZJ2;C9JFL5;F6UVQ4;F6QUT6;F8WCH0;P60709;B4E335;P63261;F5H0N0;B4DW52;I3L3I4;I3L3I0;I3L1U9;I3L4N8;G5E9R0;E7EVS6;I3L3R2;C9JZR7;C9JTX5;Q6S8J3;A5A3E0;P0CG38	P60709	29	39	ACTA1;ACTC1;ACTG2;ACTA2;ACTB;ACTG1;POTEE;POTEF;POTEI	Actin, alpha skeletal muscle;Actin, alpha cardiac muscle 1;Actin, gamma-enteric smooth muscle;Actin, aortic smooth muscle;Actin, cytoplasmic 1;Actin, cytoplasmic 1, N-terminally processed;Actin, cytoplasmic 2;Actin, cytoplasmic 2, N-terminally processed;POTE ankyrin domain family member E;POTE ankyrin domain family member F;POTE ankyrin domain family member I	no	no	2	1.4714E-172	167.12	By MS/MS	By MS/MS	By MS/MS	By MS/MS	By MS/MS
AVFQESIR	EQVVEDHRAVFQESIR	AVFQESIRWLEDEKAL	R	A	V	I	R	W	1	1	0	0	0	1	1	0	0	1	0	0	0	1	0	1	0	0	0	1	0	0	8	0	948.50288	O00139-2;O00139-1;E9PB70;O00139;O00139-4	O00139-2	584	591	KIF2A	Kinesin-like protein KIF2A	yes	no	2	0.046198	39.646
AVFQKENEER	GNKCAMCKAVFQKENE	FQKENEERKRKEEEDQ	K	A	V	E	R	K	1	1	1	0	0	1	3	0	0	0	0	1	0	1	0	0	0	0	0	1	0	0	10	1	1248.6099	E7EWP9;Q9NQ38-2;Q9NQ38;Q9NQ38-3	E7EWP9	651	660	SPINK5	Serine protease inhibitor Kazal-type 5;Hemofiltrate peptide HF6478;Hemofiltrate peptide HF7665	yes	no	2	0.060961	34.692
AVFVDLEPTVIDEVR	GAGKHVPRAVFVDLEP	PTVIDEVRTGTYRQLF	R	A	V	V	R	T	1	1	0	2	0	0	2	0	0	1	1	0	0	1	1	0	1	0	0	4	0	0	15	0	1700.8985	F5H5D3;Q9BQE3;P68363;G3V1U9;Q71U36;F8VVB9;E9PGK3;F8VQQ4;F8VX09;F8VWV9;F8VRZ4;F8VS66;F8VRK0	F5H5D3	135	149	TUBA1C;TUBA1B;TUBA1A	Tubulin alpha-1C chain;Tubulin alpha-1B chain;Tubulin alpha-1A chain	yes	no	2	0.0012015	62.861					By matching
AVFVSEGK	HEGTRPVRAVFVSEGK	AVFVSEGKILTTGFSR	R	A	V	G	K	I	1	0	0	0	0	0	1	1	0	0	0	1	0	1	0	1	0	0	0	2	0	0	8	0	835.44397	P31146;H3BRY3;H3BTU6;H3BRJ0	P31146	226	233	CORO1A	Coronin-1A;Coronin	yes	no	2	0.0087602	58.981		By MS/MS			By MS/MS
AVGAYSK	DGRRDIIRAVGAYSKS	RAVGAYSKSGTLACTG	R	A	V	S	K	S	2	0	0	0	0	0	0	1	0	0	0	1	0	0	0	1	0	0	1	1	0	0	7	0	694.36499	CON__P15636	CON__P15636	229	235			yes	yes	2	0.018517	62.659
AVGEEVWHSK	LKYKAEWRAVGEEVWH	GEEVWHSKWYDAKEAS	R	A	V	S	K	W	1	0	0	0	0	0	2	1	1	0	0	1	0	0	0	1	0	1	0	2	0	0	10	0	1140.5564	P13591-4;P13591-3;P13591-1;E9PLH7;P13591;H7BYX6;P13591-5	P13591-4	539	548	NCAM1	Neural cell adhesion molecule 1	yes	no	2	0.0026624	62.466				By matching	By MS/MS
AVGGLGKLGK	KGLDGAKKAVGGLGKL	GGLGKLGKDAVEDLES	K	A	V	G	K	D	1	0	0	0	0	0	0	4	0	0	2	2	0	0	0	0	0	0	0	1	0	0	10	1	898.56	P81605-2;P81605	P81605	76	85	DCD	Dermcidin;Survival-promoting peptide;DCD-1	no	no	2	0.009765	49.06
AVGGLGKLGKDAVEDLESVGK	KGLDGAKKAVGGLGKL	EDLESVGKGGEERLVF	K	A	V	G	K	G	2	0	0	2	0	0	2	5	0	0	3	3	0	0	0	1	0	0	0	3	0	0	21	2	2041.1055	P81605-2;P81605	P81605	76	96	DCD	Dermcidin;Survival-promoting peptide;DCD-1	no	no	2	0.0033993	31.488
AVGKVIPELNGK	PASTGAAKAVGKVIPE	VIPELNGKLTGMAFRV	K	A	V	G	K	L	1	0	1	0	0	0	1	2	0	1	1	2	0	0	1	0	0	0	0	2	0	0	12	1	1223.7238	P04406;E7EUT4;E7EUT5	P04406	216	227	GAPDH	Glyceraldehyde-3-phosphate dehydrogenase	yes	no	2	8.2527E-49	132.79	By MS/MS	By MS/MS	By MS/MS		By MS/MS
AVGLAGTFR	FQCFQQARAVGLAGTF	VGLAGTFRAFLSSRLQ	R	A	V	F	R	A	2	1	0	0	0	0	0	2	0	0	1	0	0	1	0	0	1	0	0	1	0	0	9	0	890.4974	H7BXV5;F8WDA7;F5GZA2;P39060-2;P39060-1;P39060;H7C457	H7BXV5	543	551	COL18A1	Collagen alpha-1(XVIII) chain;Endostatin	yes	no	2	0.0065549	56.916
AVGRLEAVSHTSDMHR	NLVERLERAVGRLEAV	SHTSDMHRGYADSPSK	R	A	V	H	R	G	2	2	0	1	0	0	1	1	2	0	1	0	1	0	0	2	1	0	0	2	0	0	16	1	1764.8689	Q01518-2;Q01518;Q5T0R1;Q5T0R9;Q5T0R7;Q5T0R6;Q5T0R5;Q5T0R4;Q5T0R3;Q5T0R2;Q5T0S3;Q5T0R8	Q01518-2	14	29	CAP1	Adenylyl cyclase-associated protein 1;Adenylyl cyclase-associated protein	yes	no	2;3	1.6373E-153	159.69	By matching	By MS/MS	By MS/MS		By MS/MS
AVGSGATFSHYYYMILSR	DTLNLNLRAVGSGATF	YYYMILSRGQIVFMNR	R	A	V	S	R	G	2	1	0	0	0	0	0	2	1	1	1	0	1	1	0	3	1	0	3	1	0	0	18	0	2021.9669	F8VNV9;Q6U2E9;F5GXS0;B0UZ83;F8VW91;B0V2C8;F8VZD8;A2BHY4;F8VX64;P0C0L5;P0C0L4	Q6U2E9	495	512	C4B;C4A	Complement C4-B;Complement C4 beta chain;Complement C4-B alpha chain;C4a anaphylatoxin;C4b-B;C4d-B;Complement C4 gamma chain;Complement C4-A;Complement C4 beta chain;Complement C4-A alpha chain;C4a anaphylatoxin;C4b-A;C4d-A;Complement C4 gamma chain	no	no	2;3	1.5415E-75	119.8
AVGVPALGFSPMNR	ATDNRYIRAVGVPALG	LGFSPMNRTPVLLHDH	R	A	V	N	R	T	2	1	1	0	0	0	0	2	0	0	1	0	1	1	2	1	0	0	0	2	0	0	14	0	1414.7391	C9J9D8;C9J6I6;Q03154;C9JMV9;C9JWD4	C9J9D8	282	295	ACY1;ABHD14A-ACY1	Aminoacylase-1	yes	no	2	0.0077625	42.317
AVGYLITGYQR	LTQEIKAKAVGYLITG	YLITGYQRQLNYKHQD	K	A	V	Q	R	Q	1	1	0	0	0	1	0	2	0	1	1	0	0	0	0	0	1	0	2	1	0	0	11	0	1239.6612	P20742;P20742-2	P20742	1010	1020	PZP	Pregnancy zone protein	yes	no	2	1.0227E-20	115.78		By matching		By matching	By matching
AVIQHFQEK	NLPKADKKAVIQHFQE	VIQHFQEKVESLEQEA	K	A	V	E	K	V	1	0	0	0	0	2	1	0	1	1	0	1	0	1	0	0	0	0	0	1	0	0	9	0	1098.5822	E9PEV0;E9PG40;P05067-10;P05067-3;P05067-4;P05067-5;P05067-6;P05067-7;B4DII8;P05067-8;P05067-9;P05067;H7C104;H7C0V9;H7C2L2	E9PEV0	320	328	APP	Amyloid beta A4 protein;N-APP;Soluble APP-alpha;Soluble APP-beta;C99;Beta-amyloid protein 42;Beta-amyloid protein 40;C83;P3(42);P3(40);C80;Gamma-secretase C-terminal fragment 59;Gamma-secretase C-terminal fragment 57;Gamma-secretase C-terminal fragment 50;C31	yes	no	2	0.0096072	52.579			By matching
AVISPGFDVFAK	GKEFLIEKAVISPGFD	PGFDVFAKKNQGILEF	K	A	V	A	K	K	2	0	0	1	0	0	0	1	0	1	0	1	0	2	1	1	0	0	0	2	0	0	12	0	1249.6707	B4E1Z4;E7EVA3;E7ETN3;F8VNY6;P06681;E9PFN7;Q5ST57;H0Y3H6;P06681-2;B4DQI1;E9PDZ0	B4E1Z4	385	396	C2	Complement C2;Complement C2b fragment;Complement C2a fragment	no	no	2	8.4904E-34	122.7	By MS/MS		By MS/MS	By MS/MS
AVISPGFDVFAKK	GKEFLIEKAVISPGFD	GFDVFAKKNQGILEFY	K	A	V	K	K	N	2	0	0	1	0	0	0	1	0	1	0	2	0	2	1	1	0	0	0	2	0	0	13	1	1377.7656	B4E1Z4;E7EVA3;E7ETN3;F8VNY6;P06681;E9PFN7;Q5ST57;H0Y3H6;P06681-2;B4DQI1;E9PDZ0	B4E1Z4	385	397	C2	Complement C2;Complement C2b fragment;Complement C2a fragment	no	no	2	1.4674E-34	112.44	By MS/MS	By MS/MS	By matching		By MS/MS
AVKSSTGPGEQLR	AEPGIQLKAVKSSTGP	TGPGEQLRNALWHTGD	K	A	V	L	R	N	1	1	0	0	0	1	1	2	0	0	1	1	0	0	1	2	1	0	0	1	0	0	13	1	1328.7048	G3XAP6;E9PFW4;B4DKJ3;P49747;CON__ENSEMBL:ENSBTAP00000006074	G3XAP6	606	618	COMP	Cartilage oligomeric matrix protein	yes	no	2	1.9399E-70	140.82	By matching				By matching
AVLDVFEEGTEASAATAVK	AVSQVVHKAVLDVFEE	ASAATAVKITLLSALV	K	A	V	V	K	I	5	0	0	1	0	0	3	1	0	0	1	1	0	1	0	1	2	0	0	3	0	0	19	0	1906.9524	G3V5I3;P01011;G3V3A0	G3V5I3	386	404	SERPINA3	Alpha-1-antichymotrypsin;Alpha-1-antichymotrypsin His-Pro-less	yes	no	1;2	2.66E-269	179.46	By MS/MS	By MS/MS	By MS/MS	By MS/MS	By MS/MS
AVLDVFEEGTEASAATAVKITLLSALVETR	AVSQVVHKAVLDVFEE	LSALVETRTIVRFNRP	K	A	V	T	R	T	6	1	0	1	0	0	4	1	0	1	4	1	0	1	0	2	4	0	0	4	0	0	30	1	3103.6653	G3V5I3;P01011;G3V3A0	G3V5I3	386	415	SERPINA3	Alpha-1-antichymotrypsin;Alpha-1-antichymotrypsin His-Pro-less	yes	no	3	3.2915E-161	124.06
AVLEEDEEVTEEAEMEPEDKGH	YQQFQDAKAVLEEDEE	MEPEDKGH________	K	A	V	G	H	-	2	0	0	2	0	0	9	1	1	0	1	1	1	0	1	0	1	0	0	2	0	0	22	1	2514.0592	Q9H4B7	Q9H4B7	430	451	TUBB1	Tubulin beta-1 chain	yes	yes	2	4.6356E-17	70.452
AVLEKTDEPGKYTADGGK	SGRCQEVKAVLEKTDE	KYTADGGKHVAYIIRS	K	A	V	G	K	H	2	0	0	2	0	0	2	3	0	0	1	3	0	0	1	0	2	0	1	1	0	0	18	2	1877.9371	P31025	P31025	84	101	LCN1	Lipocalin-1	yes	yes	2	0.00047512	49.768
AVLHIGEK	KLSNAAHKAVLHIGEK	AVLHIGEKGTEAAAVP	K	A	V	E	K	G	1	0	0	0	0	0	1	1	1	1	1	1	0	0	0	0	0	0	0	1	0	0	8	0	865.50215	P05543	P05543	353	360	SERPINA7	Thyroxine-binding globulin	yes	yes	1;2	1.6939E-32	140.09	By MS/MS	By MS/MS		By MS/MS	By MS/MS
AVLHVHGGGGPR	SAGQQVARAVLHVHGG	VHGGGGPRVQVSPERT	R	A	V	P	R	V	1	1	0	0	0	0	0	4	2	0	1	0	0	0	1	0	0	0	0	2	0	0	12	0	1155.6261	P98160	P98160	1946	1957	HSPG2	Basement membrane-specific heparan sulfate proteoglycan core protein;Endorepellin;LG3 peptide	yes	yes	2	0.0061286	46.352	By matching
AVLKGGPLDGTYR	EFDDSQDKAVLKGGPL	GPLDGTYRLIQFHFHW	K	A	V	Y	R	L	1	1	0	1	0	0	0	3	0	0	2	1	0	0	1	0	1	0	1	1	0	0	13	1	1345.7354	P00918	P00918	77	89	CA2	Carbonic anhydrase 2	yes	yes	2	0.0042014	56.569
AVLLGPPGAGKGTQAPR	PEYPKGIRAVLLGPPG	GKGTQAPRLAENFCVC	R	A	V	P	R	L	3	1	0	0	0	1	0	4	0	0	2	1	0	0	3	0	1	0	0	1	0	0	17	1	1588.9049	G3V213;F8VZG5;E7EWH4;F8W1A4;P54819-3;P54819-5;P54819-2;P54819	G3V213	18	34	AK2	Adenylate kinase 2, mitochondrial;Adenylate kinase 2, mitochondrial;Adenylate kinase 2, mitochondrial, N-terminally processed	yes	no	2	0.0094369	33.36
AVLTIDEK	KLSKAVHKAVLTIDEK	AVLTIDEKGTEAAGAM	K	A	V	E	K	G	1	0	0	1	0	0	1	0	0	1	1	1	0	0	0	0	1	0	0	1	0	0	8	0	887.4964	P01009	P01009	360	367	SERPINA1	Alpha-1-antitrypsin;Short peptide from AAT	yes	yes	2	0.0082676	80.438				By MS/MS	By MS/MS
AVLVDLEPGTMDSIR	YGRKYVPRAVLVDLEP	PGTMDSIRSSKLGALF	R	A	V	I	R	S	1	1	0	2	0	0	1	1	0	1	2	0	1	0	1	1	1	0	0	2	0	0	15	0	1614.8287	Q9H4B7;CON__ENSEMBL:ENSBTAP00000025008	Q9H4B7	63	77	TUBB1	Tubulin beta-1 chain	yes	no	2	1.1471E-13	85.837		By MS/MS		By MS/MS	By MS/MS
AVLVDLEPGTMDSVR	TGGKYVPRAVLVDLEP	PGTMDSVRSGPFGQIF	R	A	V	V	R	S	1	1	0	2	0	0	1	1	0	0	2	0	1	0	1	1	1	0	0	3	0	0	15	0	1600.8131	P68371;P04350;Q3ZCM7;B4DJ43;F8W813	P68371	63	77	TUBB4B;TUBB4A;TUBB8	Tubulin beta-4B chain;Tubulin beta-4A chain;Tubulin beta-8 chain	yes	no	2	0.0028006	51.771			By matching
AVLYNYR	RNEQVEIRAVLYNYRQ	RAVLYNYRQNQELKVR	R	A	V	Y	R	Q	1	1	1	0	0	0	0	0	0	0	1	0	0	0	0	0	0	0	2	1	0	0	7	0	897.47085	P01024	P01024	849	855	C3	Complement C3;Complement C3 beta chain;C3-beta-c;Complement C3 alpha chain;C3a anaphylatoxin;Acylation stimulating protein;Complement C3b alpha chain;Complement C3c alpha chain fragment 1;Complement C3dg fragment;Complement C3g fragment;Complement C3d fragment;Complement C3f fragment;Complement C3c alpha chain fragment 2	yes	yes	2	0.022292	57.463
AVLYNYRQNQELK	RNEQVEIRAVLYNYRQ	YRQNQELKVRVELLHN	R	A	V	L	K	V	1	1	2	0	0	2	1	0	0	0	2	1	0	0	0	0	0	0	2	1	0	0	13	1	1637.8526	P01024	P01024	849	861	C3	Complement C3;Complement C3 beta chain;C3-beta-c;Complement C3 alpha chain;C3a anaphylatoxin;Acylation stimulating protein;Complement C3b alpha chain;Complement C3c alpha chain fragment 1;Complement C3dg fragment;Complement C3g fragment;Complement C3d fragment;Complement C3f fragment;Complement C3c alpha chain fragment 2	yes	yes	2	0.0049077	52.576
AVMDDFAAFVEK	KATKEQLKAVMDDFAA	DFAAFVEKCCKADDKE	K	A	V	E	K	C	3	0	0	2	0	0	1	0	0	0	0	1	1	2	0	0	0	0	0	2	0	0	12	0	1341.6275	CON__P02768-1;P02768;E7ESU5;H0YA55;B7WNR0;D6RHD5;C9JKR2;P02768-2;Q8IUK7	CON__P02768-1	570	581	ALB	Serum albumin	yes	no	2	4.6609E-09	94.688
AVMGAMKPGVWWPDMHR	EAVLRSSRAVMGAMKP	VWWPDMHRLADRIHLE	R	A	V	H	R	L	2	1	0	1	0	0	0	2	1	0	0	1	3	0	2	0	0	2	0	2	0	0	17	1	1967.9321	E9PCE8;P12955;P12955-2	E9PCE8	251	267	PEPD	Xaa-Pro dipeptidase	yes	no	3	0.02369	28.032
AVNRADTAKEVSFDVELPK	AHNVVTMRAVNRADTA	SFDVELPKTAFITNFT	R	A	V	P	K	T	3	1	1	2	0	0	2	0	0	0	1	2	0	1	1	1	1	0	0	3	0	0	19	2	2088.0851	C9JX84;Q06033-2;Q06033;A8MXF4;F5H6B4;E7ET33	C9JX84	62	80	ITIH3	Inter-alpha-trypsin inhibitor heavy chain H3	yes	no	2;3	5.7532E-185	160.27	By MS/MS	By MS/MS	By MS/MS	By matching
AVNVYSTSVTSDNLSR	________________	VTSDNLSRHDMLAWIN	M	A	V	S	R	H	1	1	2	1	0	0	0	0	0	0	1	0	0	0	0	4	2	0	1	3	0	0	16	0	1711.8377	Q15691	Q15691	2	17	MAPRE1	Microtubule-associated protein RP/EB family member 1	yes	yes	2	0.0051489	58.98
AVPEAPTPVPK	RVPEVIKKAVPEAPTP	EAPTPVPKKVEAPPAK	K	A	V	P	K	K	2	0	0	0	0	0	1	0	0	0	0	1	0	0	4	0	1	0	0	2	0	0	11	0	1104.6179	Q8WZ42-5;Q8WZ42-11;Q8WZ42-4;Q8WZ42-7;Q8WZ42-2;Q8WZ42;Q8WZ42-8;H7C1P9	Q8WZ42-5	10600	10610	TTN	Titin	yes	no	2	0.035506	32.999
AVPHPDSQPDTIDHDLLLLQLSEK	KRLYDVLRAVPHPDSQ	LLLQLSEKATLGPAVR	R	A	V	E	K	A	1	0	0	4	0	2	1	0	2	1	5	1	0	0	3	2	1	0	0	1	0	0	24	0	2680.3708	P00746	P00746	100	123	CFD	Complement factor D	yes	yes	2;3	1.2993E-78	107.47			By matching	By matching
AVPPNNSNAAEDDLPTVELQGVVPR	RTAFGGRRAVPPNNSN	ELQGVVPRGVNLQEFL	R	A	V	P	R	G	3	1	3	2	0	1	2	1	0	0	2	0	0	0	4	1	1	0	0	4	0	0	25	0	2601.3035	P00488;F5H080;Q9NQP5;A6PVK5;H0Y796	P00488	14	38	F13A1	Coagulation factor XIII A chain	yes	no	2	1.8537E-172	134.91	By MS/MS	By MS/MS	By MS/MS	By MS/MS	By matching
AVPVAADQR	RDTDGQPRAVPVAADQ	VPVAADQRTVTVEDLE	R	A	V	Q	R	T	3	1	0	1	0	1	0	0	0	0	0	0	0	0	1	0	0	0	0	2	0	0	9	0	925.49813	H0Y3W5;G5E9A9;B0V046;B0UYX3;E7EWZ8;E7EU03;E7EPQ1;E7EPZ9;P22105-3;P22105;H0Y6M7	H0Y3W5	2544	2552	TNXB	Tenascin-X	yes	no	2	0.02974	39.622				By MS/MS
AVPYPQR	KVLPVPQKAVPYPQRD	KAVPYPQRDMPIQAFL	K	A	V	Q	R	D	1	1	0	0	0	1	0	0	0	0	0	0	0	0	2	0	0	0	1	1	0	0	7	0	829.44464	CON__P02666	CON__P02666	177	183			yes	yes	2	0.0073853	72.021	By MS/MS	By MS/MS	By MS/MS		By matching
AVQHREVQGFESATFLGYFK	LDDYLNGRAVQHREVQ	ATFLGYFKSGLKYKKG	R	A	V	F	K	S	2	1	0	0	0	2	2	2	1	0	1	1	0	3	0	1	1	0	1	2	0	0	20	1	2313.1542	CON__Q3SX14;Q5T0I1;F8WA45;P06396-2;F5H1A8;P06396-3;Q5T0I0;P06396	P06396	143	162	GSN	Gelsolin	no	no	2;3	0	215.98					By matching
AVQHREVQGFESATFLGYFKSGLK	LDDYLNGRAVQHREVQ	GYFKSGLKYKKGGVAS	R	A	V	L	K	Y	2	1	0	0	0	2	2	3	1	0	2	2	0	3	0	2	1	0	1	2	0	0	24	2	2698.3867	CON__Q3SX14;Q5T0I1;F8WA45;P06396-2;F5H1A8;P06396-3;Q5T0I0;P06396	P06396	143	166	GSN	Gelsolin	no	no	3	2.2524E-07	50.271
AVQPGETYTYK	GRNNTMIRAVQPGETY	PGETYTYKWNILEFDE	R	A	V	Y	K	W	1	0	0	0	0	1	1	1	0	0	0	1	0	0	1	0	2	0	2	1	0	0	11	0	1255.6085	P12259	P12259	474	484	F5	Coagulation factor V;Coagulation factor V heavy chain;Coagulation factor V light chain	yes	yes	2	2.2998E-06	90.05		By MS/MS			By MS/MS
AVQQPDGLAVLGIFLK	TKYGDFGKAVQQPDGL	AVLGIFLKVGSAKPGL	K	A	V	L	K	V	2	0	0	1	0	2	0	2	0	1	3	1	0	1	1	0	0	0	0	2	0	0	16	0	1667.961	P00918	P00918	133	148	CA2	Carbonic anhydrase 2	yes	yes	2	0.062373	68.481
AVQSLDKNGVDLLMK	FKANDIEKAVQSLDKN	NGVDLLMKYIYKGFES	K	A	V	M	K	Y	1	0	1	2	0	1	0	1	0	0	3	2	1	0	0	1	0	0	0	2	0	0	15	1	1629.876	O15511;O15511-2;B1ALC0	O15511	94	108	ARPC5	Actin-related protein 2/3 complex subunit 5	yes	no	2	2.2742E-05	75.376	By matching
AVRMPSPFR	LGLEEQLRAVRMPSPF	VRMPSPFRSSALMGMC	R	A	V	F	R	S	1	2	0	0	0	0	0	0	0	0	0	0	1	1	2	1	0	0	0	1	0	0	9	1	1059.5648	E7EUL7;E7END2;E9PHV5;P28290-2;P28290-3;P28290	E7EUL7	544	552	SSFA2	Sperm-specific antigen 2	yes	no	2	7.0411E-06	94.85	By MS/MS
AVRPGYPK	YCYELDEKAVRPGYPK	AVRPGYPKLIRDVWGI	K	A	V	P	K	L	1	1	0	0	0	0	0	1	0	0	0	1	0	0	2	0	0	0	1	1	0	0	8	1	886.50249	P04004;CON__Q3ZBS7	P04004	187	194	VTN	Vitronectin;Vitronectin V65 subunit;Vitronectin V10 subunit;Somatomedin-B	yes	no	2	1.0547E-22	132.57	By matching	By MS/MS		By MS/MS	By MS/MS
AVSEKEVDSGNDIYGNPIKR	ADVVIRAKAVSEKEVD	IYGNPIKRIQYEIKQI	K	A	V	K	R	I	1	1	2	2	0	0	2	2	0	2	0	2	0	0	1	2	0	0	1	2	0	0	20	2	2190.0917	P16035	P16035	49	68	TIMP2	Metalloproteinase inhibitor 2	yes	yes	2	0.016426	25.619	By matching
AVSMPSFSILGSDVR	AFGYVFPKAVSMPSFS	SILGSDVRVPSYTLIL	K	A	V	V	R	V	1	1	0	1	0	0	0	1	0	1	1	0	1	1	1	4	0	0	0	2	0	0	15	0	1564.7919	P04114;F5H109	P04114	3277	3291	APOB	Apolipoprotein B-100;Apolipoprotein B-48	yes	no	2	2.7947E-68	122.33		By matching	By matching	By MS/MS	By MS/MS
AVSPLPYLR	PTFEACHRAVSPLPYL	VSPLPYLRNCRYDVCS	R	A	V	L	R	N	1	1	0	0	0	0	0	0	0	0	2	0	0	0	2	1	0	0	1	1	0	0	9	0	1014.5862	P04275	P04275	598	606	VWF	von Willebrand factor;von Willebrand antigen 2	yes	yes	2	0.016442	47.603
AVSQGKTAGLVK	VAKKQYEKAVSQGKTA	GKTAGLVKASGRKLEK	K	A	V	V	K	A	2	0	0	0	0	1	0	2	0	0	1	2	0	0	0	1	1	0	0	2	0	0	12	1	1157.6768	C9JX84;Q06033-2;Q06033;A8MXF4;F5H6B4;E7ET33;CON__Q0V8M9	C9JX84	113	124	ITIH3	Inter-alpha-trypsin inhibitor heavy chain H3	yes	no	2	3.7405E-84	146.67	By MS/MS	By MS/MS
AVSQGKTAGLVKASGR	VAKKQYEKAVSQGKTA	GLVKASGRKLEKFTVS	K	A	V	G	R	K	3	1	0	0	0	1	0	3	0	0	1	2	0	0	0	2	1	0	0	2	0	0	16	2	1528.8685	C9JX84;Q06033-2;Q06033;A8MXF4;F5H6B4;E7ET33;CON__Q0V8M9	C9JX84	113	128	ITIH3	Inter-alpha-trypsin inhibitor heavy chain H3	yes	no	3	5.7822E-07	79.317
AVSSFDPEIDLSNQSGR	TLYEITYKAVSSFDPE	DLSNQSGRVSKLGNET	K	A	V	G	R	V	1	1	1	2	0	1	1	1	0	1	1	0	0	1	1	4	0	0	0	1	0	0	17	0	1820.8541	E7EVX9;E7EPS8;F8WA38;P28827	E7EVX9	309	325	PTPRM	Protein-tyrosine-phosphatase;Receptor-type tyrosine-protein phosphatase mu	yes	no	2	0.048326	23.226
AVSTGVKVPR	________________	STGVKVPRNFRLLEEL	M	A	V	P	R	N	1	1	0	0	0	0	0	1	0	0	0	1	0	0	1	1	1	0	0	3	0	0	10	1	1012.6029	Q15819	Q15819	2	11	UBE2V2	Ubiquitin-conjugating enzyme E2 variant 2	yes	yes	2	1.9742E-11	111.61	By matching	By MS/MS		By matching	By MS/MS
AVTELNEPLSNEDR	DDMASAMKAVTELNEP	EPLSNEDRNLLSVAYK	K	A	V	D	R	N	1	1	2	1	0	0	3	0	0	0	2	0	0	0	1	1	1	0	0	1	0	0	14	0	1585.7584	Q04917	Q04917	29	42	YWHAH	14-3-3 protein eta	yes	yes	2	2.0443E-122	153.09
AVTELNEPLSNEDRNLLSVAYK	DDMASAMKAVTELNEP	NLLSVAYKNVVGARRS	K	A	V	Y	K	N	2	1	3	1	0	0	3	0	0	0	4	1	0	0	1	2	1	0	1	2	0	0	22	1	2474.2653	Q04917	Q04917	29	50	YWHAH	14-3-3 protein eta	yes	yes	2;3	7.6974E-84	111.66
AVTELNEPLSNEDRNLLSVAYKNVVGAR	DDMASAMKAVTELNEP	YKNVVGARRSSWRVIS	K	A	V	A	R	R	3	2	4	1	0	0	3	1	0	0	4	1	0	0	1	2	1	0	1	4	0	0	28	2	3070.6047	Q04917	Q04917	29	56	YWHAH	14-3-3 protein eta	yes	yes	3	0.012715	19.535
AVTEQGAELSNEER	DDMATCMKAVTEQGAE	AELSNEERNLLSVAYK	K	A	V	E	R	N	2	1	1	0	0	1	4	1	0	0	1	0	0	0	0	1	1	0	0	1	0	0	14	0	1531.7114	P27348;E9PG15	P27348	28	41	YWHAQ	14-3-3 protein theta	yes	no	2	3.8247E-05	76.759		By matching		By matching
AVTEQGHELSNEER	DDMAAAMKAVTEQGHE	HELSNEERNLLSVAYK	K	A	V	E	R	N	1	1	1	0	0	1	4	1	1	0	1	0	0	0	0	1	1	0	0	1	0	0	14	0	1597.7332	P31946;Q4VY19;Q4VY20;P31946-2	P31946-2	30	43	YWHAB	14-3-3 protein beta/alpha;14-3-3 protein beta/alpha, N-terminally processed	no	no	2	6.6571E-222	182.35	By MS/MS	By MS/MS	By MS/MS	By MS/MS	By MS/MS
AVTEQGHELSNEERNLLSVAYK	DDMAAAMKAVTEQGHE	NLLSVAYKNVVGARRS	K	A	V	Y	K	N	2	1	2	0	0	1	4	1	1	0	3	1	0	0	0	2	1	0	1	2	0	0	22	1	2486.2401	P31946;Q4VY19;Q4VY20;P31946-2	P31946-2	30	51	YWHAB	14-3-3 protein beta/alpha;14-3-3 protein beta/alpha, N-terminally processed	no	no	3	0.016061	21.569
AVTGYNDPETGNIISLFQAMNKELIEK	EKLLSAERAVTGYNDP	MNKELIEKGHGIRLLE	R	A	V	E	K	G	2	0	3	1	0	1	3	2	0	3	2	2	1	1	1	1	2	0	1	1	0	0	27	1	2994.5008	P15924;P15924-2	P15924	2335	2361	DSP	Desmoplakin	yes	no	3	5.6821E-19	55.158
AVTQALNR	QRLAQVAKAVTQALNR	AVTQALNRCVSCLPGQ	K	A	V	N	R	C	2	1	1	0	0	1	0	0	0	0	1	0	0	0	0	0	1	0	0	1	0	0	8	0	871.48756	Q9Y490;Q5TCU6	Q9Y490	1191	1198	TLN1	Talin-1	no	no	2	1.5425E-06	119.29		By MS/MS		By MS/MS	By MS/MS
AVVEVDESGTR	QVSEMVHKAVVEVDES	EVDESGTRAAAATGTI	K	A	V	T	R	A	1	1	0	1	0	0	2	1	0	0	0	0	0	0	0	1	1	0	0	3	0	0	11	0	1160.5673	P05154;F5H6K7;E9PHH2;G3V345	P05154	351	361	SERPINA5	Plasma serine protease inhibitor	yes	no	2	4.7233E-32	128.01	By MS/MS	By MS/MS	By MS/MS	By MS/MS	By MS/MS
AVVFLEPQWYR	GMRTDLPKAVVFLEPQ	FLEPQWYRVLEKDSVT	K	A	V	Y	R	V	1	1	0	0	0	1	1	0	0	0	1	0	0	1	1	0	0	1	1	2	0	0	11	0	1406.7347	H0Y755;E9PG94;P08637;C9JC71	H0Y755	43	53	FCGR3A	Low affinity immunoglobulin gamma Fc region receptor III-A	yes	no	2	0.0021414	57.149					By matching
AVVGDAQYHHFR	IASDDGFKAVVGDAQY	DAQYHHFRHRLPLARV	K	A	V	F	R	H	2	1	0	1	0	1	0	1	2	0	0	0	0	1	0	0	0	0	1	2	0	0	12	0	1398.6793	P47929	P47929	100	111	LGALS7	Galectin-7	yes	yes	2	0.00011191	71.176
AVVVHAGEDDLGR	GPHSIVGRAVVVHAGE	AGEDDLGRGGNQASVE	R	A	V	G	R	G	2	1	0	2	0	0	1	2	1	0	1	0	0	0	0	0	0	0	0	3	0	0	13	0	1336.6735	P08294	P08294	177	189	SOD3	Extracellular superoxide dismutase [Cu-Zn]	yes	yes	2	2.0467E-11	93.348	By matching		By matching	By matching	By matching
AVVVHAGEDDLGRGGNQASVENGNAGR	GPHSIVGRAVVVHAGE	VENGNAGRRLACCVVG	R	A	V	G	R	R	4	2	3	2	0	1	2	6	1	0	1	0	0	0	0	1	0	0	0	4	0	0	27	1	2648.2651	P08294	P08294	177	203	SOD3	Extracellular superoxide dismutase [Cu-Zn]	yes	yes	3	6.4613E-07	43.241			By MS/MS
AVVVHAGEDDLGRGGNQASVENGNAGRR	GPHSIVGRAVVVHAGE	ENGNAGRRLACCVVGV	R	A	V	R	R	L	4	3	3	2	0	1	2	6	1	0	1	0	0	0	0	1	0	0	0	4	0	0	28	2	2804.3662	P08294	P08294	177	204	SOD3	Extracellular superoxide dismutase [Cu-Zn]	yes	yes	3	3.5664E-24	60.472			By matching
AVYEAVLR	GKFTADQKAVYEAVLR	AVYEAVLRSSRAVMGA	K	A	V	L	R	S	2	1	0	0	0	0	1	0	0	0	1	0	0	0	0	0	0	0	1	2	0	0	8	0	919.51272	E9PCE8;P12955;P12955-2	E9PCE8	240	247	PEPD	Xaa-Pro dipeptidase	yes	no	2	0.022758	52.716
AWAYYSAVNPEK	ESPGSACRAWAYYSAV	YSAVNPEKDIHSGLIG	R	A	W	E	K	D	3	0	1	0	0	0	1	0	0	0	0	1	0	0	1	1	0	1	2	1	0	0	12	0	1397.6616	P12259;CON__Q28107	P12259	1727	1738	F5	Coagulation factor V;Coagulation factor V heavy chain;Coagulation factor V light chain	no	no	2	0.00027337	63.091				By MS/MS	By MS/MS
AWFLESK	RDLGPLTKAWFLESKD	KAWFLESKDSLLKKTH	K	A	W	S	K	D	1	0	0	0	0	0	1	0	0	0	1	1	0	1	0	1	0	1	0	0	0	0	7	0	879.44905	P55056	P55056	99	105	APOC4	Apolipoprotein C-IV	yes	yes	2	0.0019276	91.906					By MS/MS
AWFLESKDSLLK	RDLGPLTKAWFLESKD	ESKDSLLKKTHSLCPR	K	A	W	L	K	K	1	0	0	1	0	0	1	0	0	0	3	2	0	1	0	2	0	1	0	0	0	0	12	1	1435.7711	P55056	P55056	99	110	APOC4	Apolipoprotein C-IV	yes	yes	2	0.046433	34.264
AWFLESKDSLLKK	RDLGPLTKAWFLESKD	SKDSLLKKTHSLCPRL	K	A	W	K	K	T	1	0	0	1	0	0	1	0	0	0	3	3	0	1	0	2	0	1	0	0	0	0	13	2	1563.8661	P55056	P55056	99	111	APOC4	Apolipoprotein C-IV	yes	yes	2	0.014906	44.436
AWGESTPLANKPGK	ISPQNASRAWGESTPL	PLANKPGKQSGHPKFP	R	A	W	G	K	Q	2	0	1	0	0	0	1	2	0	0	1	2	0	0	2	1	1	1	0	0	0	0	14	1	1454.7518	P12259	P12259	981	994	F5	Coagulation factor V;Coagulation factor V heavy chain;Coagulation factor V light chain	yes	yes	2	2.7919E-138	157.5	By MS/MS	By matching	By MS/MS	By MS/MS	By MS/MS
AWGGKKENLK	ALQASALKAWGGKKEN	GGKKENLKAAQEEYVK	K	A	W	L	K	A	1	0	1	0	0	0	1	2	0	0	1	3	0	0	0	0	0	1	0	0	0	0	10	2	1129.6244	P04075;H3BQN4;H3BR68	P04075	313	322	ALDOA	Fructose-bisphosphate aldolase A;Fructose-bisphosphate aldolase	yes	no	2	0.00084853	79.659
AWGPGLEGGVVGK	ECGNQKVRAWGPGLEG	LEGGVVGKSADFVVEA	R	A	W	G	K	S	1	0	0	0	0	0	1	5	0	0	1	1	0	0	1	0	0	1	0	2	0	0	13	0	1225.6455	P21333-2;P21333;Q5HY54;A6NDY9	P21333-2	581	593	FLNA	Filamin-A	no	no	2	4.2857E-21	100.38		By matching		By MS/MS
AWITAPVALR	PHLVRQKRAWITAPVA	ITAPVALREGEDLSKK	R	A	W	L	R	E	3	1	0	0	0	0	0	0	0	1	1	0	0	0	1	0	1	1	0	1	0	0	10	0	1096.6393	Q14126	Q14126	50	59	DSG2	Desmoglein-2	yes	yes	2	0.062754	29.767
AWLMASR	EKASEEEKAWLMASRQ	KAWLMASRQQLAKETS	K	A	W	S	R	Q	2	1	0	0	0	0	0	0	0	0	1	0	1	0	0	1	0	1	0	0	0	0	7	0	833.42179	G3V2W1;Q9UK55	G3V2W1	106	112	SERPINA10	Protein Z-dependent protease inhibitor	yes	no	2	0.00011331	101.69			By MS/MS	By MS/MS	By MS/MS
AWLMSDKTDLEAK	SFYEYLLKAWLMSDKT	DKTDLEAKKMYFDAVQ	K	A	W	A	K	K	2	0	0	2	0	0	1	0	0	0	2	2	1	0	0	1	1	1	0	0	0	0	13	1	1506.7388	P33908	P33908	422	434	MAN1A1	Mannosyl-oligosaccharide 1,2-alpha-mannosidase IA	yes	yes	2	0.043868	33.842					By matching
AYAAGFGDR	ENFYQNWKAYAAGFGD	YAAGFGDRREEFWLGL	K	A	Y	D	R	R	3	1	0	1	0	0	0	2	0	0	0	0	0	1	0	0	0	0	1	0	0	0	9	0	926.42463	E9PC84;P24821-4;P24821;F5H7V9;P24821-6;P24821-5;P24821-2;P24821-3;H0YGZ3	E9PC84	1769	1777	TNC	Tenascin	yes	no	2	0.019036	45.368
AYDATHLVK	GTDQSKWKAYDATHLV	YDATHLVKSYPGSQLD	K	A	Y	V	K	S	2	0	0	1	0	0	0	0	1	0	1	1	0	0	0	0	1	0	1	1	0	0	9	0	1016.5291	H7BZT7;P10768	H7BZT7	149	157	ESD	S-formylglutathione hydrolase	yes	no	2	0.00048743	85.716	By MS/MS	By matching		By matching	By matching
AYGDRIER	GYLLPDTKAYGDRIER	AYGDRIERMLRLSLNI	K	A	Y	E	R	M	1	2	0	1	0	0	1	1	0	1	0	0	0	0	0	0	0	0	1	0	0	0	8	1	978.48829	P14625;E9PEX3;H0YIV0	P14625	734	741	HSP90B1	Endoplasmin	yes	no	2	4.4604E-06	117.89		By MS/MS			By MS/MS
AYGPGIEPTGNMVK	KLNPKKARAYGPGIEP	EPTGNMVKKRAEFTVE	R	A	Y	V	K	K	1	0	1	0	0	0	1	3	0	1	0	1	1	0	2	0	1	0	1	1	0	0	14	0	1432.7021	P21333-2;P21333;Q5HY54;A6NDY9;F8WE98	P21333-2	286	299	FLNA	Filamin-A	no	no	2	3.4906E-16	92.65	By matching			By MS/MS	By matching
AYGPGIEPTGNMVKK	KLNPKKARAYGPGIEP	PTGNMVKKRAEFTVET	R	A	Y	K	K	R	1	0	1	0	0	0	1	3	0	1	0	2	1	0	2	0	1	0	1	1	0	0	15	1	1560.797	P21333-2;P21333;Q5HY54;A6NDY9;F8WE98	P21333-2	286	300	FLNA	Filamin-A	no	no	2	0.0051967	47.774
AYGQALAK	GDKIATRKAYGQALAK	AYGQALAKLGHASDRI	K	A	Y	A	K	L	3	0	0	0	0	1	0	1	0	0	1	1	0	0	0	0	0	0	1	0	0	0	8	0	820.4443	P29401;E7EPA7;B4E022;B3KSI4	P29401	320	327	TKT	Transketolase	yes	no	2	0.0079802	62.464				By MS/MS	By MS/MS
AYISMHSYSQHIVFPYSYTR	RRNINQIKAYISMHSY	VFPYSYTRSKSKDHEE	K	A	Y	T	R	S	1	1	0	0	0	1	0	0	2	2	0	0	1	1	1	4	1	0	4	1	0	0	20	0	2449.1525	Q96IY4;Q96IY4-2	Q96IY4	305	324	CPB2	Carboxypeptidase B2	yes	no	2;3	2.642E-14	76.301
AYKSELEEQLTPVAEETR	DETMKELKAYKSELEE	TPVAEETRARLSKELQ	K	A	Y	T	R	A	2	1	0	0	0	1	5	0	0	0	2	1	0	0	1	1	2	0	1	1	0	0	18	1	2092.0324	P02649;H0Y7L5;E9PEV4;E7ERP7	P02649	91	108	APOE	Apolipoprotein E	yes	no	2;3	0	294.93	By MS/MS	By MS/MS	By MS/MS		By MS/MS
AYKSELEEQLTPVAEETRAR	DETMKELKAYKSELEE	VAEETRARLSKELQAA	K	A	Y	A	R	L	3	2	0	0	0	1	5	0	0	0	2	1	0	0	1	1	2	0	1	1	0	0	20	2	2319.1707	P02649;H0Y7L5;E9PEV4;E7ERP7	P02649	91	110	APOE	Apolipoprotein E	yes	no	2;3	0	221.85	By MS/MS	By MS/MS	By MS/MS		By MS/MS
AYLEEECPATLR	PVYVQRAKAYLEEECP	EECPATLRKYLKYSKN	K	A	Y	L	R	K	2	1	0	0	1	0	3	0	0	0	2	0	0	0	1	0	1	0	1	0	0	0	12	0	1450.6762	P25311;C9JEV0	P25311	180	191	AZGP1	Zinc-alpha-2-glycoprotein	yes	no	2	0.0025473	54.772
AYLEEECPATLRK	PVYVQRAKAYLEEECP	ECPATLRKYLKYSKNI	K	A	Y	R	K	Y	2	1	0	0	1	0	3	0	0	0	2	1	0	0	1	0	1	0	1	0	0	0	13	1	1578.7712	P25311;C9JEV0	P25311	180	192	AZGP1	Zinc-alpha-2-glycoprotein	yes	no	2	6.7557E-21	101.53				By MS/MS	By MS/MS
AYLQQLR	KQEDEVMRAYLQQLRQ	RAYLQQLRQETGLRLC	R	A	Y	L	R	Q	1	1	0	0	0	2	0	0	0	0	2	0	0	0	0	0	0	0	1	0	0	0	7	0	890.4974	B4DM63;O15145	B4DM63	131	137	ARPC3	Actin-related protein 2/3 complex subunit 3	yes	no	2	0.0022473	82.263					By MS/MS
AYNRPTLR	YIRISPTRAYNRPTLR	AYNRPTLRLELQGCEV	R	A	Y	L	R	L	1	2	1	0	0	0	0	0	0	0	1	0	0	0	1	0	1	0	1	0	0	0	8	1	989.54066	P12259	P12259	2048	2055	F5	Coagulation factor V;Coagulation factor V heavy chain;Coagulation factor V light chain	yes	yes	2	0.0012424	104.2	By matching		By MS/MS
AYSDLSR	QNFTLCFRAYSDLSRA	RAYSDLSRAYSLFSYN	R	A	Y	S	R	A	1	1	0	1	0	0	0	0	0	0	1	0	0	0	0	2	0	0	1	0	0	0	7	0	810.38718	P02743	P02743	58	64	APCS	Serum amyloid P-component;Serum amyloid P-component(1-203)	yes	yes	2	9.5786E-41	146.21	By MS/MS	By MS/MS		By matching
AYSDMREANYIGSDK	DGARDMWRAYSDMREA	ANYIGSDKYFHARGNY	R	A	Y	D	K	Y	2	1	1	2	0	0	1	1	0	1	0	1	1	0	0	2	0	0	2	0	0	0	15	1	1718.757	P0DJI8;E9PQD6;E9PR14;G3V1D9;G3XAK9;P0DJI9	P0DJI8	38	52	SAA1;SAA2	Serum amyloid A-1 protein;Amyloid protein A;Serum amyloid protein A(2-104);Serum amyloid protein A(3-104);Serum amyloid protein A(2-103);Serum amyloid protein A(2-102);Serum amyloid protein A(4-101);Serum amyloid A protein;Serum amyloid A-2 protein	no	no	2	9.7311E-190	167.29
AYSDMREANYIGSDKYFHAR	DGARDMWRAYSDMREA	SDKYFHARGNYDAAKR	R	A	Y	A	R	G	3	2	1	2	0	0	1	1	1	1	0	1	1	1	0	2	0	0	3	0	0	0	20	2	2393.0859	P0DJI8;E9PQD6;E9PR14;G3V1D9;G3XAK9;P0DJI9	P0DJI8	38	57	SAA1;SAA2	Serum amyloid A-1 protein;Amyloid protein A;Serum amyloid protein A(2-104);Serum amyloid protein A(3-104);Serum amyloid protein A(2-103);Serum amyloid protein A(2-102);Serum amyloid protein A(4-101);Serum amyloid A protein;Serum amyloid A-2 protein	no	no	2;3;4	0	249.28				By matching
AYSEAHEISK	TVVESSEKAYSEAHEI	SEAHEISKEHMQPTHP	K	A	Y	S	K	E	2	0	0	0	0	0	2	0	1	1	0	1	0	0	0	2	0	0	1	0	0	0	10	0	1133.5353	P61981;B4DE78;B4DHC4	P61981	153	162	YWHAG	14-3-3 protein gamma;14-3-3 protein gamma, N-terminally processed	yes	no	2	1.9767E-25	129.88				By MS/MS	By MS/MS
AYSEAHEISKEHMQPTHPIR	TVVESSEKAYSEAHEI	MQPTHPIRLGLALNYS	K	A	Y	I	R	L	2	1	0	0	0	1	3	0	3	2	0	1	1	0	2	2	1	0	1	0	0	0	20	1	2360.1332	P61981;B4DE78;B4DHC4	P61981	153	172	YWHAG	14-3-3 protein gamma;14-3-3 protein gamma, N-terminally processed	yes	no	3	2.4794E-05	52.185
AYSHSVSLTR	YVGLVTVRAYSHSVSL	SHSVSLTRGEVGFVLV	R	A	Y	T	R	G	1	1	0	0	0	0	0	0	1	0	1	0	0	0	0	3	1	0	1	1	0	0	10	0	1119.5673	Q9Y6R7	Q9Y6R7	535	544	FCGBP	IgGFc-binding protein	yes	yes	2	0.0070953	48.602
AYSLFSYNTQGR	RAYSDLSRAYSLFSYN	FSYNTQGRDNELLVYK	R	A	Y	G	R	D	1	1	1	0	0	1	0	1	0	0	1	0	0	1	0	2	1	0	2	0	0	0	12	0	1405.6626	P02743	P02743	65	76	APCS	Serum amyloid P-component;Serum amyloid P-component(1-203)	yes	yes	2	0	231.92	By MS/MS	By MS/MS	By MS/MS	By matching
AYSLFSYNTQGRDNELLVYK	RAYSDLSRAYSLFSYN	DNELLVYKERVGEYSL	R	A	Y	Y	K	E	1	1	2	1	0	1	1	1	0	0	3	1	0	1	0	2	1	0	3	1	0	0	20	1	2380.1699	P02743	P02743	65	84	APCS	Serum amyloid P-component;Serum amyloid P-component(1-203)	yes	yes	2;3	1.8054E-225	169.85
AYSLFSYNTQGRDNELLVYKER	RAYSDLSRAYSLFSYN	ELLVYKERVGEYSLYI	R	A	Y	E	R	V	1	2	2	1	0	1	2	1	0	0	3	1	0	1	0	2	1	0	3	1	0	0	22	2	2665.3136	P02743	P02743	65	86	APCS	Serum amyloid P-component;Serum amyloid P-component(1-203)	yes	yes	2;3	0	250.86		By matching	By MS/MS
AYTNFDAERDALNIETAIK	PSAYGSVKAYTNFDAE	LNIETAIKTKGVDEVT	K	A	Y	I	K	T	4	1	2	2	0	0	2	0	0	2	1	1	0	1	0	0	2	0	1	0	0	0	19	1	2154.0593	H0YN42;P07355;P07355-2;H0YMD0;H0YMU9;H0YKS4;H0YMM1;A6NMY6;H0YKV8;H0YKL9;H0YKZ7;H0YLV6;H0YMT9;H0YKX9;H0YMW4;H0YMD9;H0YKN4;H0YNB8	H0YN42	29	47	ANXA2;ANXA2P2	Annexin;Annexin A2;Putative annexin A2-like protein	yes	no	2	0.0026664	35.625
AYTNFDAERDALNIETAIKTK	PSAYGSVKAYTNFDAE	IETAIKTKGVDEVTIV	K	A	Y	T	K	G	4	1	2	2	0	0	2	0	0	2	1	2	0	1	0	0	3	0	1	0	0	0	21	2	2383.202	H0YN42;P07355;P07355-2;H0YMD0;H0YMU9;H0YKS4;H0YMM1;A6NMY6;H0YKV8;H0YKL9;H0YKZ7;H0YLV6;H0YMT9;H0YKX9;H0YMW4;H0YMD9;H0YKN4	H0YN42	29	49	ANXA2;ANXA2P2	Annexin;Annexin A2;Putative annexin A2-like protein	yes	no	3	0.017816	22.24
AYWDIMISNHQNSNR	QGVGDMGRAYWDIMIS	SNHQNSNRYLYARGNY	R	A	Y	N	R	Y	1	1	3	1	0	1	0	0	1	2	0	0	1	0	0	2	0	1	1	0	0	0	15	0	1847.8373	P35542	P35542	38	52	SAA4	Serum amyloid A-4 protein	yes	yes	2	5.6981E-122	148.57				By matching
AYYENSPQQVFSTEFEVK	NMGQWKIRAYYENSPQ	FSTEFEVKEYVLPSFE	R	A	Y	V	K	E	1	0	1	0	0	2	3	0	0	0	0	1	0	2	1	2	1	0	2	2	0	0	18	0	2164.9953	P01024;B4E216	P01024	208	225	C3	Complement C3;Complement C3 beta chain;C3-beta-c;Complement C3 alpha chain;C3a anaphylatoxin;Acylation stimulating protein;Complement C3b alpha chain;Complement C3c alpha chain fragment 1;Complement C3dg fragment;Complement C3g fragment;Complement C3d fragment;Complement C3f fragment;Complement C3c alpha chain fragment 2	yes	no	2	0.015044	27.224
AYYHLLEQVAPK	STDIKDSKAYYHLLEQ	LLEQVAPKGDEEGVPA	K	A	Y	P	K	G	2	0	0	0	0	1	1	0	1	0	2	1	0	0	1	0	0	0	2	1	0	0	12	0	1430.7558	P13796	P13796	298	309	LCP1	Plastin-2	yes	yes	2	0.029256	35.268
CASIQKFGERALK	SSARQRLRCASIQKFG	KFGERALKAWSVARLS	R	C	A	L	K	A	2	1	0	0	1	1	1	1	0	1	1	2	0	1	0	1	0	0	0	0	0	0	13	2	1506.7977	CON__P02769	CON__P02769	223	235			yes	yes	3	0.060488	28.361	By matching	By matching			By matching
CASLQKFGER	SSAKQRLKCASLQKFG	SLQKFGERAFKAWAVA	K	C	A	E	R	A	1	1	0	0	1	1	1	1	0	0	1	1	0	1	0	1	0	0	0	0	0	0	10	1	1194.5815	CON__P02768-1;P02768;E7ESU5;H0YA55;B7WNR0;D6RHD5	CON__P02768-1	224	233	ALB	Serum albumin	yes	no	2	5.4962E-197	185.77	By matching	By MS/MS		By MS/MS	By MS/MS
CCAADDKEACFAVEGPK	NFVAFVDKCCAADDKE	CFAVEGPKLVVSTQTA	K	C	C	P	K	L	4	0	0	2	3	0	2	1	0	0	0	2	0	1	1	0	0	0	0	1	0	0	17	1	1926.791	CON__P02769	CON__P02769	581	597			yes	yes	2	6.9159E-06	67.646		By matching			By MS/MS
CCTESLVNR	PVSEKVTKCCTESLVN	CTESLVNRRPCFSALT	K	C	C	N	R	R	0	1	1	0	2	0	1	0	0	0	1	0	0	0	0	1	1	0	0	1	0	0	9	0	1137.4907	CON__P02769;CON__P02768-1;P02768;E7ESU5;H0YA55;B7WNR0;D6RHD5;C9JKR2;P02768-2;Q8IUK7	CON__P02769	499	507	ALB	Serum albumin	no	no	2	3.2611E-60	146.81		By MS/MS		By MS/MS	By MS/MS
CDSSPDSAEDVRK	KFSVVYAKCDSSPDSA	DSAEDVRKVCQDCPLL	K	C	D	R	K	V	1	1	0	3	1	0	1	0	0	0	0	1	0	0	1	3	0	0	0	1	0	0	13	1	1464.6151	F5H0Q5;P02765;CON__P12763	F5H0Q5	198	210	AHSG	Alpha-2-HS-glycoprotein;Alpha-2-HS-glycoprotein chain A;Alpha-2-HS-glycoprotein chain B	yes	no	2	4.6065E-29	109					By MS/MS
CLAPLEGAR	SGRALRLRCLAPLEGA	LAPLEGARFALVREDR	R	C	L	A	R	F	2	1	0	0	1	0	1	1	0	0	2	0	0	0	1	0	0	0	0	0	0	0	9	0	985.5015	P04217;P04217-2;B3KWB5	P04217	325	333	A1BG	Alpha-1B-glycoprotein	yes	no	2	0.003128	66.27					By MS/MS
CLVNLIEK	SNFTGAKKCLVNLIEK	CLVNLIEKVASYGVKP	K	C	L	E	K	V	0	0	1	0	1	0	1	0	0	1	2	1	0	0	0	0	0	0	0	1	0	0	8	0	987.5423	B4E1Z4;E7EVA3;E7ETN3;P00751;B0UXW4;P00751-2	B4E1Z4	794	801	CFB	Complement factor B;Complement factor B Ba fragment;Complement factor B Bb fragment	yes	no	1;2	9.8827E-06	113.26				By MS/MS	By MS/MS
CNLLAEK	KEATEAAKCNLLAEKQ	KCNLLAEKQYGFCKAT	K	C	N	E	K	Q	1	0	1	0	1	0	1	0	0	0	2	1	0	0	0	0	0	0	0	0	0	0	7	0	846.42694	F5H0Q5;P02765;C9JV77;CON__P12763	F5H0Q5	285	291	AHSG	Alpha-2-HS-glycoprotein;Alpha-2-HS-glycoprotein chain A;Alpha-2-HS-glycoprotein chain B	yes	no	2	0.0038254	77.923				By MS/MS	By MS/MS
CPGRPWK	FPDTTSPKCPGRPWKS	KCPGRPWKSVSEINPT	K	C	P	W	K	S	0	1	0	0	1	0	0	1	0	0	0	1	0	0	2	0	0	1	0	0	0	0	7	1	899.44359	P01042	P01042	614	620	KNG1	Kininogen-1;Kininogen-1 heavy chain;T-kinin;Bradykinin;Lysyl-bradykinin;Kininogen-1 light chain;Low molecular weight growth-promoting factor	yes	yes	2	0.027988	60.788
CRGLSISVTGIRPCVAEAA	ECEAGVLRCRGLSISV	RPCVAEAA________	R	C	R	A	A	-	3	2	0	0	2	0	1	2	0	2	1	0	0	0	1	2	1	0	0	2	0	0	19	2	2016.0245	CON__Q29RQ1	CON__Q29RQ1	825	843			yes	yes	2;3	7.2029E-10	70.802	By matching		By MS/MS
CSVFYGAPSK	DYYNPERRCSVFYGAP	VFYGAPSKSRLLATLC	R	C	S	S	K	S	1	0	0	0	1	0	0	1	0	0	0	1	0	1	1	2	0	0	1	1	0	0	10	0	1114.5117	F8VNV9;Q6U2E9;F5GXS0;F8VWK3;B0UZ83;F8VW91;B0V2C8;F8VZD8;A2BHY4;F8VX64;P0C0L5;P0C0L4	Q6U2E9	1566	1575	C4B;C4A	Complement C4-B;Complement C4 beta chain;Complement C4-B alpha chain;C4a anaphylatoxin;C4b-B;C4d-B;Complement C4 gamma chain;Complement C4-A;Complement C4 beta chain;Complement C4-A alpha chain;C4a anaphylatoxin;C4b-A;C4d-A;Complement C4 gamma chain	no	no	2	0.001024	82.417					By MS/MS
DAAKAATGECTATVGKR	TWQDCEYKDAAKAATG	CTATVGKRSSTKFSVA	K	D	A	K	R	S	5	1	0	1	1	0	1	2	0	0	0	2	0	0	0	0	3	0	0	1	0	0	17	2	1705.8417	B4DPP8;P01042-2;C9JEX1;P01042	P01042	98	114	KNG1	Kininogen-1;Kininogen-1 heavy chain;T-kinin;Bradykinin;Lysyl-bradykinin;Kininogen-1 light chain;Low molecular weight growth-promoting factor	no	no	2	0.0018165	43.955
DAATDVASRNDPK	DRSLNFRRDAATDVAS	VASRNDPKYVGRVLSA	R	D	A	P	K	Y	3	1	1	3	0	0	0	0	0	0	0	1	0	0	1	1	1	0	0	1	0	0	13	1	1358.6426	Q08188;E7ERY7	Q08188	202	214	TGM3	Protein-glutamine gamma-glutamyltransferase E;Protein-glutamine gamma-glutamyltransferase E 50 kDa catalytic chain;Protein-glutamine gamma-glutamyltransferase E 27 kDa non-catalytic chain	yes	no	2	0.032737	36.944
DADDLQKR	KLRKRLLRDADDLQKR	DADDLQKRLAVYQAGA	R	D	A	K	R	L	1	1	0	3	0	1	0	0	0	0	1	1	0	0	0	0	0	0	0	0	0	0	8	1	959.46722	P02649;H0Y7L5;E9PEV4;E7ERP7	P02649	169	176	APOE	Apolipoprotein E	yes	no	2	0.0020057	106.36
DADPDTFFAK	SENVCQERDADPDTFF	DPDTFFAKFTFEYSRR	R	D	A	A	K	F	2	0	0	3	0	0	0	0	0	0	0	1	0	2	1	0	1	0	0	0	0	0	10	0	1125.4979	P43652	P43652	344	353	AFM	Afamin	yes	yes	1;2	0.003094	76.679
DADVQNFVSFISKDSIQK	ASRLVTQRDADVQNFV	ISKDSIQKSLQMYLER	R	D	A	Q	K	S	1	0	1	3	0	2	0	0	0	2	0	2	0	2	0	3	0	0	0	2	0	0	18	1	2040.0164	H3BP91;P42126-2;P42126;Q96DC0	H3BP91	263	280	ECI1;DCI	Enoyl-CoA delta isomerase 1, mitochondrial	yes	no	2	0.0050759	34.649
DAEAWFNEK	QLAEQNRKDAEAWFNE	AEAWFNEKSKELTTEI	K	D	A	E	K	S	2	0	1	1	0	0	2	0	0	0	0	1	0	1	0	0	0	1	0	0	0	0	9	0	1108.4825	CON__P13645;P13645;CON__Q7Z3Y7;Q7Z3Y7;CON__Q148H6;CON__Q7Z3Y8;Q7Z3Y8;CON__Q7Z3Z0;Q7Z3Z0	CON__P13645	335	343	KRT10;KRT28;KRT27;KRT25	Keratin, type I cytoskeletal 10;Keratin, type I cytoskeletal 28;Keratin, type I cytoskeletal 27;Keratin, type I cytoskeletal 25	no	no	1;2	1.1153E-47	143.03	By MS/MS	By MS/MS	By MS/MS		By MS/MS
DAEAWFNEKSK	QLAEQNRKDAEAWFNE	AWFNEKSKELTTEIDN	K	D	A	S	K	E	2	0	1	1	0	0	2	0	0	0	0	2	0	1	0	1	0	1	0	0	0	0	11	1	1323.6095	CON__P13645;P13645	CON__P13645	335	345	KRT10	Keratin, type I cytoskeletal 10	yes	no	2	0.00078544	78.342
DAEDWFFSK	KMAEKNRKDAEDWFFS	AEDWFFSKTEELNREV	K	D	A	S	K	T	1	0	0	2	0	0	1	0	0	0	0	1	0	2	0	1	0	1	0	0	0	0	9	0	1143.4873	CON__Q04695;Q04695;CON__Q9QWL7;H9KV34;A8MW45;F5GWP8	CON__Q04695	270	278	KRT17	Keratin, type I cytoskeletal 17	no	no	2	0.0063218	57.532
DAEEWFFTK	KMAEKNRKDAEEWFFT	AEEWFFTKTEELNREV	K	D	A	T	K	T	1	0	0	1	0	0	2	0	0	0	0	1	0	2	0	0	1	1	0	0	0	0	9	0	1171.5186	CON__P02533;P02533	CON__P02533	301	309	KRT14	Keratin, type I cytoskeletal 14	no	no	2	2.3457E-06	93.649	By matching
DAEEWFFTKTEELNR	KMAEKNRKDAEEWFFT	TKTEELNREVATNSEL	K	D	A	N	R	E	1	1	1	1	0	0	4	0	0	0	1	1	0	2	0	0	2	1	0	0	0	0	15	1	1913.8796	CON__P02533;P02533	CON__P02533	301	315	KRT14	Keratin, type I cytoskeletal 14	no	no	2	0.0076019	44.252
DAEMPATEKDLAEDAPWKK	PGGGVDTRDAEMPATE	AEDAPWKKIQQNTFTR	R	D	A	K	K	I	4	0	0	3	0	0	3	0	0	0	1	3	1	0	2	0	1	1	0	0	0	0	19	2	2144.0096	P21333-2;P21333;Q5HY54	P21333-2	25	43	FLNA	Filamin-A	yes	no	2;3	2.1464E-07	58.123				By matching
DAETWFLSK	QMAEKNRRDAETWFLS	AETWFLSKTEELNKEV	R	D	A	S	K	T	1	0	0	1	0	0	1	0	0	0	1	1	0	1	0	1	1	1	0	0	0	0	9	0	1095.5237	CON__P08779;P08779	CON__P08779	303	311	KRT16	Keratin, type I cytoskeletal 16	yes	no	2	0.011481	51.276
DAFLGSFLYEYSR	CKNYQEAKDAFLGSFL	SFLYEYSRRHPEYAVS	K	D	A	S	R	R	1	1	0	1	0	0	1	1	0	0	2	0	0	2	0	2	0	0	2	0	0	0	13	0	1566.7355	CON__P02769	CON__P02769	347	359			yes	yes	2	3.9176E-231	184.1
DAGEGLLAVQITDPEGKPK	VEFTIDAKDAGEGLLA	TDPEGKPKKTHIQDNH	K	D	A	P	K	K	2	0	0	2	0	1	2	3	0	1	2	2	0	0	2	0	1	0	0	1	0	0	19	1	1937.0106	P21333-2;P21333;Q5HY54;A6NDY9	P21333-2	1574	1592	FLNA	Filamin-A	no	no	2	1.4214E-105	126.14		By MS/MS		By matching	By MS/MS
DAGPLLISLK	AEEWLGGRDAGPLLIS	GPLLISLKDGYVPPKS	R	D	A	L	K	D	1	0	0	1	0	0	0	1	0	1	3	1	0	0	1	1	0	0	0	0	0	0	10	0	1025.6121	P31146	P31146	384	393	CORO1A	Coronin-1A	yes	yes	2	0.0032861	61.344
DAGTIAGLNVLR	DSQRQATKDAGTIAGL	IAGLNVLRIINEPTAA	K	D	A	L	R	I	2	1	1	1	0	0	0	2	0	1	2	0	0	0	0	0	1	0	0	1	0	0	12	0	1198.667	P11142;E9PKE3;P11142-2;E9PN89;E9PLF4;E9PQQ4;E9PQK7;E9PK54;E9PI65	P11142	160	171	HSPA8	Heat shock cognate 71 kDa protein	yes	no	2	8.6563E-26	113.22	By MS/MS	By MS/MS	By matching	By matching	By MS/MS
DAGTIAGLNVMR	DAQRQATKDAGTIAGL	IAGLNVMRIINEPTAA	K	D	A	M	R	I	2	1	1	1	0	0	0	2	0	1	1	0	1	0	0	0	1	0	0	1	0	0	12	0	1216.6234	P11021;B4DEF7	P11021	186	197	HSPA5	78 kDa glucose-regulated protein	yes	no	2	1.0902E-28	116.55		By MS/MS		By MS/MS	By MS/MS
DAGVIAGLNVLR	DSQRQATKDAGVIAGL	IAGLNVLRIINEPTAA	K	D	A	L	R	I	2	1	1	1	0	0	0	2	0	1	2	0	0	0	0	0	0	0	0	2	0	0	12	0	1196.6877	H0YG33;P08107;F8VZJ4;F5H1D3;F5GZ62;E7EP94	H0YG33	227	238	HSPA1A	Heat shock 70 kDa protein 1A	no	no	2	0.048474	30.205
DAGYPKPIFK	WRFTNDIKDAGYPKPI	GYPKPIFKGFGGLTGQ	K	D	A	F	K	G	1	0	0	1	0	0	0	1	0	1	0	2	0	1	2	0	0	0	1	0	0	0	10	1	1134.6073	Q92954-6;E7EQ48;Q92954-5;Q92954-4;Q92954-3;Q92954-2;Q92954	Q92954-6	1182	1191	PRG4	Proteoglycan 4;Proteoglycan 4 C-terminal part	yes	no	2	1.0609E-10	104.05	By matching			By MS/MS
DAHKSEVAHR	YSRGVFRRDAHKSEVA	HKSEVAHRFKDLGEEN	R	D	A	H	R	F	2	1	0	1	0	0	1	0	2	0	0	1	0	0	0	1	0	0	0	1	0	0	10	1	1148.5687	CON__P02768-1;P02768;B7WNR0;C9JKR2;P02768-2;Q8IUK7;H7C013	CON__P02768-1	25	34	ALB	Serum albumin	yes	no	2	9.6945E-11	107.06
DAIPENLPPLTADFAEDK	HCIAEVEKDAIPENLP	TADFAEDKDVCKNYQE	K	D	A	D	K	D	3	0	1	3	0	0	2	0	0	1	2	1	0	1	3	0	1	0	0	0	0	0	18	0	1954.9524	CON__P02769	CON__P02769	319	336			yes	yes	2	0.00028364	49.066
DAIPENLPPLTADFAEDKDVCK	HCIAEVEKDAIPENLP	AEDKDVCKNYQEAKDA	K	D	A	C	K	N	3	0	1	4	1	0	2	0	0	1	2	2	0	1	3	0	1	0	0	1	0	0	22	1	2457.1734	CON__P02769	CON__P02769	319	340			yes	yes	2;3	3.9985E-37	92.792				By MS/MS
DAKGISQEQMNEFR	VENQILTRDAKGISQE	QEQMNEFRASFNHFDR	R	D	A	F	R	A	1	1	1	1	0	2	2	1	0	1	0	1	1	1	0	1	0	0	0	0	0	0	14	1	1651.7624	P12814-2;P12814;P12814-3;H9KV75;B7TY16;H7C5W8;H0YJW3;H0YJ11	P12814-2	739	752	ACTN1	Alpha-actinin-1	yes	no	2	5.1729E-08	82.529
DAKLDKSQIHDIVLVGGSTR	DPVEKALRDAKLDKSQ	VLVGGSTRIPKIQKLL	R	D	A	T	R	I	1	1	0	3	0	1	0	2	1	2	2	2	0	0	0	2	1	0	0	2	0	0	20	2	2151.1648	P11142;E9PKE3;P11142-2;E9PNE6;E9PN89;A8K7Q2	P11142	323	342	HSPA8	Heat shock cognate 71 kDa protein	yes	no	2	0.010374	27.012		By matching
DALSSVQESQVAQQAR	KHATKTAKDALSSVQE	SQVAQQARGWVTDGFS	K	D	A	A	R	G	3	1	0	1	0	4	1	0	0	0	1	0	0	0	0	3	0	0	0	2	0	0	16	0	1715.8438	P02656	P02656	45	60	APOC3	Apolipoprotein C-III	yes	yes	1;2	0	275.83	By MS/MS	By MS/MS	By MS/MS	By MS/MS	By MS/MS
DAPLKEIK	LHPGIDVRDAPLKEIK	DAPLKEIKVTSSRRFI	R	D	A	I	K	V	1	0	0	1	0	0	1	0	0	1	1	2	0	0	1	0	0	0	0	0	0	0	8	1	912.52803	E7EVX9;E7EPS8;F8WA38;P28827	E7EVX9	14	21	PTPRM	Protein-tyrosine-phosphatase;Receptor-type tyrosine-protein phosphatase mu	yes	no	2	0.049191	45.368
DAPQDFHPDR	SPFMADIRDAPQDFHP	PQDFHPDRVKARGPGL	R	D	A	D	R	V	1	1	0	3	0	1	0	0	1	0	0	0	0	1	2	0	0	0	0	0	0	0	10	0	1196.521	P21333-2;P21333;Q5HY54;A6NDY9	P21333-2	665	674	FLNA	Filamin-A	no	no	2	0.00042067	69.721
DAPQDFHPDRVK	SPFMADIRDAPQDFHP	DFHPDRVKARGPGLEK	R	D	A	V	K	A	1	1	0	3	0	1	0	0	1	0	0	1	0	1	2	0	0	0	0	1	0	0	12	1	1423.6844	P21333-2;P21333;Q5HY54;A6NDY9	P21333-2	665	676	FLNA	Filamin-A	no	no	2	4.1963E-05	82.069
DAQEKLELTEK	DKYSEDLKDAQEKLEL	EKLELTEKKASDAEGD	K	D	A	E	K	K	1	0	0	1	0	1	3	0	0	0	2	2	0	0	0	0	1	0	0	0	0	0	11	1	1302.6667	P67936-2	P67936-2	66	76	TPM4	Tropomyosin alpha-4 chain	yes	yes	2	0.021952	42.426				By MS/MS	By MS/MS
DAQGQPQAVPVSGDLR	DSFLVQYRDAQGQPQA	VPVSGDLRAVAVSGLD	R	D	A	L	R	A	2	1	0	2	0	3	0	2	0	0	1	0	0	0	2	1	0	0	0	2	0	0	16	0	1636.8169	H0Y3W5;G5E9A9;B0V046;B0UYX3;E7EWZ8;E7EU03;E7EPQ1;E7EPZ9;P22105-3;P22105;H0Y6M7	H0Y3W5	2350	2365	TNXB	Tenascin-X	yes	no	2	0.0010581	59.728	By matching
DAQIFIQK	ENIAGHLKDAQIFIQK	DAQIFIQKKAVKNFTE	K	D	A	Q	K	K	1	0	0	1	0	2	0	0	0	2	0	1	0	1	0	0	0	0	0	0	0	0	8	0	961.52328	P04040	P04040	469	476	CAT	Catalase	yes	yes	2	0.013361	57.047
DAQIFIQKK	ENIAGHLKDAQIFIQK	AQIFIQKKAVKNFTEV	K	D	A	K	K	A	1	0	0	1	0	2	0	0	0	2	0	2	0	1	0	0	0	0	0	0	0	0	9	1	1089.6182	P04040	P04040	469	477	CAT	Catalase	yes	yes	2	0.0094627	62.463					By MS/MS
DAQYAPGYDK	DKKGSCERDAQYAPGY	QYAPGYDKVKDISEVV	R	D	A	D	K	V	2	0	0	2	0	1	0	1	0	0	0	1	0	0	1	0	0	0	2	0	0	0	10	0	1126.4931	B4E1Z4;E7EVA3;E7ETN3;P00751;H7C5H1	B4E1Z4	1161	1170	CFB	Complement factor B;Complement factor B Ba fragment;Complement factor B Bb fragment	yes	no	1;2	8.7446E-15	119.27	By MS/MS	By MS/MS	By MS/MS	By MS/MS	By MS/MS
DAQYAPGYDKVK	DKKGSCERDAQYAPGY	APGYDKVKDISEVVTP	R	D	A	V	K	D	2	0	0	2	0	1	0	1	0	0	0	2	0	0	1	0	0	0	2	1	0	0	12	1	1353.6565	B4E1Z4;E7EVA3;E7ETN3;P00751;H7C5H1	B4E1Z4	1161	1172	CFB	Complement factor B;Complement factor B Ba fragment;Complement factor B Bb fragment	yes	no	2	5.5625E-71	142.38	By MS/MS	By MS/MS	By MS/MS	By MS/MS	By matching
DAQYAPGYDKVKDISEVVTPR	DKKGSCERDAQYAPGY	ISEVVTPRFLCTGGVS	R	D	A	P	R	F	2	1	0	3	0	1	1	1	0	1	0	2	0	0	2	1	1	0	2	3	0	0	21	2	2350.1805	B4E1Z4;E7EVA3;E7ETN3;P00751;H7C5H1	B4E1Z4	1161	1181	CFB	Complement factor B;Complement factor B Ba fragment;Complement factor B Bb fragment	yes	no	2;3	0	262.91	By MS/MS	By MS/MS	By MS/MS	By MS/MS
DASGVTFTWTPSSGK	TCTLTGLRDASGVTFT	TWTPSSGKSAVQGPPE	R	D	A	G	K	S	1	0	0	1	0	0	0	2	0	0	0	1	0	1	1	3	3	1	0	1	0	0	15	0	1539.7205	P01876	P01876	154	168	IGHA1	Ig alpha-1 chain C region	yes	yes	2	1.2636E-08	80.507		By matching
DATNVGDEGGFAPNILENK	VIKEKYGKDATNVGDE	APNILENKEGLELLKT	K	D	A	N	K	E	2	0	3	2	0	0	2	3	0	1	1	1	0	1	1	0	1	0	0	1	0	0	19	0	1959.9174	P06733;P06733-2	P06733	203	221	ENO1	Alpha-enolase	yes	no	2	5.1051E-127	139.11					By MS/MS
DATNVGDEGGFAPNILENKEGLELLK	VIKEKYGKDATNVGDE	KEGLELLKTAIGKAGY	K	D	A	L	K	T	2	0	3	2	0	0	4	4	0	1	4	2	0	1	1	0	1	0	0	1	0	0	26	1	2742.3712	P06733;P06733-2	P06733	203	228	ENO1	Alpha-enolase	yes	no	3	0.0018392	29.855
DATRFKHLR	NVSLVCPKDATRFKHL	ATRFKHLRKYTYNYEA	K	D	A	L	R	K	1	2	0	1	0	0	0	0	1	0	1	1	0	1	0	0	1	0	0	0	0	0	9	2	1142.6309	P04114;F5H109;A8MUN2	P04114	42	50	APOB	Apolipoprotein B-100;Apolipoprotein B-48	yes	no	2	0.012593	56.916
DAVEDLESVGK	GGLGKLGKDAVEDLES	EDLESVGKGGEERLVF	K	D	A	G	K	G	1	0	0	2	0	0	2	1	0	0	1	1	0	0	0	1	0	0	0	2	0	0	11	0	1160.5561	P81605-2;P81605	P81605	86	96	DCD	Dermcidin;Survival-promoting peptide;DCD-1	no	no	1;2	0.00032743	119.68				By matching	By MS/MS
DAVEKPQEFTIVAFVK	IIDALEMRDAVEKPQE	FTIVAFVKYDKNQDVH	R	D	A	V	K	Y	2	0	0	1	0	1	2	0	0	1	0	2	0	2	1	0	1	0	0	3	0	0	16	1	1819.972	P04114;F5H109	P04114	2044	2059	APOB	Apolipoprotein B-100;Apolipoprotein B-48	yes	no	2	8.5055E-43	109.04					By matching
DAVTYTEHAK	VFLENVIRDAVTYTEH	VTYTEHAKRKTVTAMD	R	D	A	A	K	R	2	0	0	1	0	0	1	0	1	0	0	1	0	0	0	0	2	0	1	1	0	0	10	0	1133.5353	P62805	P62805	69	78	HIST1H4A	Histone H4	yes	yes	2	0.00088008	83.862
DAVTYTEHAKR	VFLENVIRDAVTYTEH	TYTEHAKRKTVTAMDV	R	D	A	K	R	K	2	1	0	1	0	0	1	0	1	0	0	1	0	0	0	0	2	0	1	1	0	0	11	1	1289.6364	P62805	P62805	69	79	HIST1H4A	Histone H4	yes	yes	2	0.025339	43.68
DAWVRDIKK	QAAFLEERDAWVRDIK	AWVRDIKKAIKCIEGG	R	D	A	K	K	A	1	1	0	2	0	0	0	0	0	1	0	2	0	0	0	0	0	1	0	1	0	0	9	2	1129.6244	P08567	P08567	90	98	PLEK	Pleckstrin	yes	yes	2	0.0019964	82.261					By MS/MS
DDDIAALVVDNGSGMCK	________________	DNGSGMCKAGFAGDDA	M	D	D	C	K	A	2	0	1	4	1	0	0	2	0	1	1	1	1	0	0	1	0	0	0	2	0	0	17	0	1778.7815	P60709;B4E335;B4DW52;G5E9R0;E7EVS6;C9JZR7;C9JTX5	P60709	2	18	ACTB	Actin, cytoplasmic 1;Actin, cytoplasmic 1, N-terminally processed	yes	no	2	7.7802E-62	113.11					By MS/MS
DDEEFIESNK	DHPEKVNKDDEEFIES	EEFIESNKMHAINGRM	K	D	D	N	K	M	0	0	1	2	0	0	3	0	0	1	0	1	0	1	0	1	0	0	0	0	0	0	10	0	1224.5146	P00450;H7C5N5;E9PFZ2	P00450	948	957	CP	Ceruloplasmin	no	no	2	9.8691E-132	171.85				By MS/MS	By MS/MS
DDEEFIESNKMHAINGR	DHPEKVNKDDEEFIES	KMHAINGRMFGNLQGL	K	D	D	G	R	M	1	1	2	2	0	0	3	1	1	2	0	1	1	1	0	1	0	0	0	0	0	0	17	1	2003.9007	P00450;H7C5N5;E9PFZ2	P00450	948	964	CP	Ceruloplasmin	no	no	2;3	1.0149E-32	97.904	By matching
DDFLIYDR	WTLLNGSKDDFLIYDR	DDFLIYDRCGRLVYHL	K	D	D	D	R	C	0	1	0	3	0	0	0	0	0	1	1	0	0	1	0	0	0	0	1	0	0	0	8	0	1055.4924	D6REX5;P49908;D6RIS9	D6REX5	132	139	SEPP1	Selenoprotein P	yes	no	2	0.044285	40.352				By matching
DDGLFSGDPNWFPK	LGGLAVARDDGLFSGD	GDPNWFPKKSKENPRN	R	D	D	P	K	K	0	0	1	3	0	0	0	2	0	0	1	1	0	2	2	1	0	1	0	0	0	0	14	0	1593.71	P37802	P37802	140	153	TAGLN2	Transgelin-2	yes	yes	2	0.00045002	71.513		By matching		By matching
DDGLFSGDPNWFPKK	LGGLAVARDDGLFSGD	DPNWFPKKSKENPRNF	R	D	D	K	K	S	0	0	1	3	0	0	0	2	0	0	1	2	0	2	2	1	0	1	0	0	0	0	15	1	1721.8049	P37802	P37802	140	154	TAGLN2	Transgelin-2	yes	yes	2	3.2698E-108	143.25		By MS/MS		By MS/MS	By MS/MS
DDGLFSGDPNWFPKKSK	LGGLAVARDDGLFSGD	NWFPKKSKENPRNFSD	R	D	D	S	K	E	0	0	1	3	0	0	0	2	0	0	1	3	0	2	2	2	0	1	0	0	0	0	17	2	1936.9319	P37802	P37802	140	156	TAGLN2	Transgelin-2	yes	yes	2	0.00052754	51.495
DDILNGSHPVSFDK	NLLYVQARDDILNGSH	SHPVSFDKACEFAGFQ	R	D	D	D	K	A	0	0	1	3	0	0	0	1	1	1	1	1	0	1	1	2	0	0	0	1	0	0	14	0	1542.7314	Q9Y490;Q5TCU6	Q9Y490	221	234	TLN1	Talin-1	no	no	2	7.1485E-95	144.29		By matching		By MS/MS	By MS/MS
DDKESVPISDTIIPAVPPPTDLR	NVSVYTVKDDKESVPI	VPPPTDLRFTNIGPDT	K	D	D	L	R	F	1	1	0	4	0	0	1	0	0	3	1	1	0	0	5	2	2	0	0	2	0	0	23	1	2474.2904	P02751-3;P02751;P02751-14;P02751-8;E9PE77;P02751-9;F8W7G7;P02751-5;P02751-10;P02751-6;P02751-4	P02751-3	1252	1274	FN1	Fibronectin;Anastellin;Ugl-Y1;Ugl-Y2;Ugl-Y3	yes	no	2;3	2.9774E-36	88.976			By matching
DDKHEQDMVNGIMLSVEK	VDHFGYTKDDKHEQDM	GIMLSVEKLIKDLKSK	K	D	D	E	K	L	0	0	1	3	0	1	2	1	1	1	1	2	2	0	0	1	0	0	0	2	0	0	18	1	2086.9663	P04114;F5H109;A8MUN2	P04114	743	760	APOB	Apolipoprotein B-100;Apolipoprotein B-48	yes	no	2;3	1.3283E-83	123.36					By MS/MS
DDLYVSDAFHK	PGIVAEGRDDLYVSDA	YVSDAFHKAFLEVNEE	R	D	D	H	K	A	1	0	0	3	0	0	0	0	1	0	1	1	0	1	0	1	0	0	1	1	0	0	11	0	1308.5986	P01008	P01008	392	402	SERPINC1	Antithrombin-III	yes	yes	2	7.9073E-207	182.93		By MS/MS	By MS/MS	By MS/MS	By MS/MS
DDNPNLPR	NECFLQHKDDNPNLPR	DDNPNLPRLVRPEVDV	K	D	D	P	R	L	0	1	2	2	0	0	0	0	0	0	1	0	0	0	2	0	0	0	0	0	0	0	8	0	939.44101	CON__P02768-1;P02768;E7ESU5;Q8IUK7;H7C013	CON__P02768-1	131	138	ALB	Serum albumin	yes	no	2	4.46E-05	105.81
DDPDAPLQPVTPLQLFEGR	EYDELPAKDDPDAPLQ	PLQLFEGRRNRRRREA	K	D	D	G	R	R	1	1	0	3	0	2	1	1	0	0	3	0	0	1	4	0	1	0	0	1	0	0	19	0	2107.0586	F8VNV9;Q6U2E9;F5GXS0;F8VWK3;B0UZ83;F8VW91;B0V2C8;F8VZD8;A2BHY4;F8VX64;P0C0L5;P0C0L4	Q6U2E9	1429	1447	C4B;C4A	Complement C4-B;Complement C4 beta chain;Complement C4-B alpha chain;C4a anaphylatoxin;C4b-B;C4d-B;Complement C4 gamma chain;Complement C4-A;Complement C4 beta chain;Complement C4-A alpha chain;C4a anaphylatoxin;C4b-A;C4d-A;Complement C4 gamma chain	no	no	2	1.8643E-09	64.249
DDPDAPLQPVTPLQLFEGRR	EYDELPAKDDPDAPLQ	LQLFEGRRNRRRREAP	K	D	D	R	R	N	1	2	0	3	0	2	1	1	0	0	3	0	0	1	4	0	1	0	0	1	0	0	20	1	2263.1597	F8VNV9;Q6U2E9;F5GXS0;F8VWK3;B0UZ83;F8VW91;B0V2C8;F8VZD8;A2BHY4;F8VX64;P0C0L5;P0C0L4	Q6U2E9	1429	1448	C4B;C4A	Complement C4-B;Complement C4 beta chain;Complement C4-B alpha chain;C4a anaphylatoxin;C4b-B;C4d-B;Complement C4 gamma chain;Complement C4-A;Complement C4 beta chain;Complement C4-A alpha chain;C4a anaphylatoxin;C4b-A;C4d-A;Complement C4 gamma chain	no	no	2;3	2.181E-141	142.88	By MS/MS
DDPHACYSTVFDK	TLEECCAKDDPHACYS	CYSTVFDKLKHLVDEP	K	D	D	D	K	L	1	0	0	3	1	0	0	0	1	0	0	1	0	1	1	1	1	0	1	1	0	0	13	0	1553.6457	CON__P02769	CON__P02769	387	399			yes	yes	2	2.9743E-206	177.38			By matching	By MS/MS	By MS/MS
DDSPDLPK	NECFLSHKDDSPDLPK	DDSPDLPKLKPDPNTL	K	D	D	P	K	L	0	0	0	3	0	0	0	0	0	0	1	1	0	0	2	1	0	0	0	0	0	0	8	0	885.40798	CON__P02769	CON__P02769	131	138			yes	yes	1;2	0.00044033	111.95		By matching		By MS/MS
DEAANTLIADYVAK	GGMLAMPKDEAANTLI	LIADYVAKSGFFRVFI	K	D	E	A	K	S	4	0	1	2	0	0	1	0	0	1	1	1	0	0	0	0	1	0	1	1	0	0	14	0	1492.7409	Q9Y6Z7	Q9Y6Z7	188	201	COLEC10	Collectin-10	yes	yes	2	1.6775E-08	83.692
DEASSVEVTWPDGK	VAHFGLGKDEASSVEV	EVTWPDGKMVSRNVAS	K	D	E	G	K	M	1	0	0	2	0	0	2	1	0	0	0	1	0	0	1	2	1	1	0	2	0	0	14	0	1518.6838	Q9NQ79-3;Q9NQ79-2;Q9NQ79;Q5T4F6	Q9NQ79-3	498	511	CRTAC1	Cartilage acidic protein 1	yes	no	2	0.023057	33.842
DEDNNLLTEK	VLVTLYERDEDNNLLT	DNNLLTEKQKLRVKKI	R	D	E	E	K	Q	0	0	2	2	0	0	2	0	0	0	2	1	0	0	0	0	1	0	0	0	0	0	10	0	1189.5463	P09486;F5GY03;E5RK62	P09486	182	191	SPARC	SPARC	yes	no	2	3.6968E-34	135.99
DEEFPEQK	RPPPPEEKDEEFPEQK	DEEFPEQKAGEVINQP	K	D	E	Q	K	A	0	0	0	1	0	1	3	0	0	0	0	1	0	1	1	0	0	0	0	0	0	0	8	0	1020.44	P18206-2;P18206;F5H7T3;G8JLL3;Q5JQ13;B4DTM7	P18206-2	882	889	VCL	Vinculin	yes	no	2	0.0019533	79.474		By MS/MS
DEIPHNDIALLK	KYSHYNERDEIPHNDI	HNDIALLKLKPVDGHC	R	D	E	L	K	L	1	0	1	2	0	0	1	0	1	2	2	1	0	0	1	0	0	0	0	0	0	0	12	0	1376.73	F5H5M6;Q14520	F5H5M6	379	390	HABP2	Hyaluronan-binding protein 2;Hyaluronan-binding protein 2 50 kDa heavy chain;Hyaluronan-binding protein 2 50 kDa heavy chain alternate form;Hyaluronan-binding protein 2 27 kDa light chain;Hyaluronan-binding protein 2 27 kDa light chain alternate form	yes	no	2	0.0026339	50.088		By MS/MS
DEPTYILNIK	QVFLYPEKDEPTYILN	PTYILNIKRGIISALL	K	D	E	I	K	R	0	0	1	1	0	0	1	0	0	2	1	1	0	0	1	0	1	0	1	0	0	0	10	0	1204.634	P04114;F5H109;A8MUN2	P04114	148	157	APOB	Apolipoprotein B-100;Apolipoprotein B-48	yes	no	2	0.00091777	67.334				By MS/MS	By MS/MS
DEPTYILNIKR	QVFLYPEKDEPTYILN	TYILNIKRGIISALLV	K	D	E	K	R	G	0	1	1	1	0	0	1	0	0	2	1	1	0	0	1	0	1	0	1	0	0	0	11	1	1360.7351	P04114;F5H109;A8MUN2	P04114	148	158	APOB	Apolipoprotein B-100;Apolipoprotein B-48	yes	no	2	0.0006733	76.332					By MS/MS
DESANQEEPEAR	QVGEKTPKDESANQEE	NQEEPEARVPAQSESV	K	D	E	A	R	V	2	1	1	1	0	1	4	0	0	0	0	0	0	0	1	1	0	0	0	0	0	0	12	0	1373.5695	P50552	P50552	287	298	VASP	Vasodilator-stimulated phosphoprotein	yes	yes	2	1.7356E-244	188.91
DESKKTANDMIHAENMR	TSELANARDESKKTAN	MIHAENMRLGRDKYKT	R	D	E	M	R	L	2	1	2	2	0	0	2	0	1	1	0	2	2	0	0	1	1	0	0	0	0	0	17	2	1988.9044	P26038	P26038	534	550	MSN	Moesin	yes	yes	3	0.00095413	40.616
DFADIPNLR	KIKKLTAKDFADIPNL	FADIPNLRRLDFTGNL	K	D	F	L	R	R	1	1	1	2	0	0	0	0	0	1	1	0	0	1	1	0	0	0	0	0	0	0	9	0	1059.5349	P20774;Q5TBF5	P20774	138	146	OGN	Mimecan	yes	no	2	0.00037831	86.67				By MS/MS
DFAEHLLIPR	LPVCTPEKDFAEHLLI	AEHLLIPRTRGLLSGW	K	D	F	P	R	T	1	1	0	1	0	0	1	0	1	1	2	0	0	1	1	0	0	0	0	0	0	0	10	0	1209.6506	P22891;P22891-2	P22891	286	295	PROZ	Vitamin K-dependent protein Z	yes	no	2	4.7738E-11	104.22				By MS/MS	By MS/MS
DFALLSLQVPLKDAK	DFTLSSERDFALLSLQ	QVPLKDAKSCGLHQLL	R	D	F	A	K	S	2	0	0	2	0	1	0	0	0	0	4	2	0	1	1	1	0	0	0	1	0	0	15	1	1656.9451	F8VNV9;Q6U2E9;F5GXS0;B0UZ83;F8VW91;B0V2C8;F8VZD8;A2BHY4;F8VX64;P0C0L5;P0C0L4	Q6U2E9	81	95	C4B;C4A	Complement C4-B;Complement C4 beta chain;Complement C4-B alpha chain;C4a anaphylatoxin;C4b-B;C4d-B;Complement C4 gamma chain;Complement C4-A;Complement C4 beta chain;Complement C4-A alpha chain;C4a anaphylatoxin;C4b-A;C4d-A;Complement C4 gamma chain	no	no	2	0	242.26	By matching	By MS/MS
DFALQNPSAVPR	GCPLKALRDFALQNPS	QNPSAVPRFVQAICEG	R	D	F	P	R	F	2	1	1	1	0	1	0	0	0	0	1	0	0	1	2	1	0	0	0	1	0	0	12	0	1313.6728	P35858;E9PGU3	P35858	549	560	IGFALS	Insulin-like growth factor-binding protein complex acid labile subunit	yes	no	2	1.232E-131	165.58	By MS/MS		By MS/MS	By MS/MS	By MS/MS
DFDFVPPVVR	LLALLQLKDFDFVPPV	DFVPPVVRWLNEQRYY	K	D	F	V	R	W	0	1	0	2	0	0	0	0	0	0	0	0	0	2	2	0	0	0	0	3	0	0	10	0	1189.6132	P01024	P01024	1245	1254	C3	Complement C3;Complement C3 beta chain;C3-beta-c;Complement C3 alpha chain;C3a anaphylatoxin;Acylation stimulating protein;Complement C3b alpha chain;Complement C3c alpha chain fragment 1;Complement C3dg fragment;Complement C3g fragment;Complement C3d fragment;Complement C3f fragment;Complement C3c alpha chain fragment 2	yes	yes	2	0.00034715	82.287				By MS/MS	By MS/MS
DFDPAVTEYIQR	SLNEGYARDFDPAVTE	AVTEYIQRKKFPPDNS	R	D	F	Q	R	K	1	1	0	2	0	1	1	0	0	1	0	0	0	1	1	0	1	0	1	1	0	0	12	0	1452.6885	P09467;Q5VZC3	P09467	219	230	FBP1	Fructose-1,6-bisphosphatase 1	yes	no	2	0.0027119	54.343					By MS/MS
DFDTALK	GNDAYKKKDFDTALKH	KDFDTALKHYDKAKEL	K	D	F	L	K	H	1	0	0	2	0	0	0	0	0	0	1	1	0	1	0	0	1	0	0	0	0	0	7	0	808.39668	P31948;F5H0T1;G3XAD8	P31948	240	246	STIP1	Stress-induced-phosphoprotein 1	yes	no	2	0.018943	60.76
DFEQPLAISR	GFRLVGGKDFEQPLAI	EQPLAISRVTPGSKAA	K	D	F	S	R	V	1	1	0	1	0	1	1	0	0	1	1	0	0	1	1	1	0	0	0	0	0	0	10	0	1174.5982	O00151	O00151	23	32	PDLIM1	PDZ and LIM domain protein 1	yes	yes	2	9.0558E-12	112.13		By matching			By MS/MS
DFGSFDK	ELLEAIKRDFGSFDKF	RDFGSFDKFKEKLTAA	R	D	F	D	K	F	0	0	0	2	0	0	0	1	0	0	0	1	0	2	0	1	0	0	0	0	0	0	7	0	814.34973	B3KUK2;P04179-2;P04179;G8JLJ2;F5H3C5;F5H4R2;F5GYZ5	B3KUK2	78	84	SOD2	Superoxide dismutase [Mn], mitochondrial	yes	no	2	0.053017	47.082
DFGSFDKFKEK	ELLEAIKRDFGSFDKF	SFDKFKEKLTAASVGV	R	D	F	E	K	L	0	0	0	2	0	0	1	1	0	0	0	3	0	3	0	1	0	0	0	0	0	0	11	2	1346.6507	B3KUK2;P04179-2;P04179;G8JLJ2;F5H3C5;F5H4R2;F5GYZ5	B3KUK2	78	88	SOD2	Superoxide dismutase [Mn], mitochondrial	yes	no	2	2.0329E-16	105.65
DFHINLFQVLPWLK	KQVPAHARDFHINLFQ	FQVLPWLKEKLQDEDL	R	D	F	L	K	E	0	0	1	1	0	1	0	0	1	1	3	1	0	2	1	0	0	1	0	1	0	0	14	0	1768.9665	B4E1Z4;E7EVA3;E7ETN3;P00751;H7C5H1	B4E1Z4	1242	1255	CFB	Complement factor B;Complement factor B Ba fragment;Complement factor B Bb fragment	yes	no	2	0.0037563	58.885
DFHINLFR	RSKVPPPRDFHINLFR	DFHINLFRMQPWLRQH	R	D	F	F	R	M	0	1	1	1	0	0	0	0	1	1	1	0	0	2	0	0	0	0	0	0	0	0	8	0	1060.5454	P06681;E9PFN7;Q5ST57;H0Y3H6;P06681-2;B4DQI1	P06681	727	734	C2	Complement C2;Complement C2b fragment;Complement C2a fragment	yes	no	2	6.9156E-24	135.83	By matching	By MS/MS	By MS/MS	By matching	By matching
DFLPKEYVK	KAGFLDLKDFLPKEYV	FLPKEYVKQKGERKIF	K	D	F	V	K	Q	0	0	0	1	0	0	1	0	0	0	1	2	0	1	1	0	0	0	1	1	0	0	9	1	1137.607	Q9Y490;Q5TCU6	Q9Y490	264	272	TLN1	Talin-1	no	no	2	0.057613	36.684
DFLPVDPATSNGR	DPEISWFKDFLPVDPA	DPATSNGRIKQLRSGA	K	D	F	G	R	I	1	1	1	2	0	0	0	1	0	0	1	0	0	1	2	1	1	0	0	1	0	0	13	0	1387.6732	P10586-2;P10586;A2A437	P10586-2	171	183	PTPRF	Receptor-type tyrosine-protein phosphatase F	yes	no	2	0.0077002	44.511					By MS/MS
DFLPVDPSASNGR	DPEITWFKDFLPVDPS	DPSASNGRIKQLRSDQ	K	D	F	G	R	I	1	1	1	2	0	0	0	1	0	0	1	0	0	1	2	2	0	0	0	1	0	0	13	0	1373.6575	G8JL96;F8W9T5;F8W846;E9PDC5;Q13332-6;Q13332-3;Q13332-4;Q13332-2;Q13332;F5H2T4;F8W800;H0YG31;Q13332-7;Q13332-5	G8JL96	171	183	PTPRS	Protein-tyrosine-phosphatase;Receptor-type tyrosine-protein phosphatase S	yes	no	2	0.039881	31.071
DFLQSLK	QQDSPGNKDFLQSLKG	KDFLQSLKGFPRGDKL	K	D	F	L	K	G	0	0	0	1	0	1	0	0	0	0	2	1	0	1	0	1	0	0	0	0	0	0	7	0	849.45962	P08697;P08697-2	P08697	455	461	SERPINF2	Alpha-2-antiplasmin	yes	no	2	6.7375E-08	121.31	By matching			By MS/MS	By MS/MS
DFLQSLKGFPR	QQDSPGNKDFLQSLKG	QSLKGFPRGDKLFGPD	K	D	F	P	R	G	0	1	0	1	0	1	0	1	0	0	2	1	0	2	1	1	0	0	0	0	0	0	11	1	1306.7034	P08697;P08697-2	P08697	455	465	SERPINF2	Alpha-2-antiplasmin	yes	no	2	0.0004728	81.017
DFMIQGGDFTR	SKFHRVIKDFMIQGGD	IQGGDFTRGDGTGGKS	K	D	F	T	R	G	0	1	0	2	0	1	0	2	0	1	0	0	1	2	0	0	1	0	0	0	0	0	11	0	1285.5761	P23284	P23284	99	109	PPIB	Peptidyl-prolyl cis-trans isomerase B	yes	yes	2	0.039742	32.159
DFMIQGGDFTRGDGTGGK	SKFHRVIKDFMIQGGD	RGDGTGGKSIYGERFP	K	D	F	G	K	S	0	1	0	3	0	1	0	6	0	1	0	1	1	2	0	0	2	0	0	0	0	0	18	1	1857.8316	P23284	P23284	99	116	PPIB	Peptidyl-prolyl cis-trans isomerase B	yes	yes	2	2.5262E-17	85.563			By matching		By MS/MS
DFNIPGFPTVRFFK	ETNSAVCRDFNIPGFP	FPTVRFFKAFTKNGSG	R	D	F	F	K	A	0	1	1	1	0	0	0	1	0	1	0	1	0	4	2	0	1	0	0	1	0	0	14	1	1683.8773	O00391;O00391-2;A8MXT8	O00391	112	125	QSOX1	Sulfhydryl oxidase 1	yes	no	3	0.06251	26.532
DFPIAKGER	NGPEHWHKDFPIAKGE	FPIAKGERQSPVDIDT	K	D	F	E	R	Q	1	1	0	1	0	0	1	1	0	1	0	1	0	1	1	0	0	0	0	0	0	0	9	1	1031.54	P00918;E5RID5;E5RK37	P00918	19	27	CA2	Carbonic anhydrase 2	yes	no	2	2.5911E-08	101.65	By matching			By MS/MS	By MS/MS
DFPLVDGHNDLPLVLR	EQARALMRDFPLVDGH	NDLPLVLRQVYQKGLQ	R	D	F	L	R	Q	0	1	1	3	0	0	0	1	1	0	4	0	0	1	2	0	0	0	0	2	0	0	16	0	1818.9628	Q9H4A9;I3L4H3;I3L348;I3L248	Q9H4A9	82	97	DPEP2	Dipeptidase 2;Dipeptidase	yes	no	2	0.0012075	51.495
DFSAEYEEDGK	TKGTFAHRDFSAEYEE	AEYEEDGKYEGLQEWE	R	D	F	G	K	Y	1	0	0	2	0	0	3	1	0	0	0	1	0	1	0	1	0	0	1	0	0	0	11	0	1288.5095	P04114;F5H109	P04114	3953	3963	APOB	Apolipoprotein B-100;Apolipoprotein B-48	yes	no	2	0.052925	29.544
DFSAEYEEDGKYEGLQEWEGK	TKGTFAHRDFSAEYEE	GLQEWEGKAHLNIKSP	R	D	F	G	K	A	1	0	0	2	0	1	6	3	0	0	1	2	0	1	0	1	0	1	2	0	0	0	21	1	2508.0605	P04114;F5H109	P04114	3953	3973	APOB	Apolipoprotein B-100;Apolipoprotein B-48	yes	no	2;3	0	264.67				By matching
DFSLWEK	IITTPPLKDFSLWEKT	KDFSLWEKTGLKEFLK	K	D	F	E	K	T	0	0	0	1	0	0	1	0	0	0	1	1	0	1	0	1	0	1	0	0	0	0	7	0	923.43888	P04114;F5H109	P04114	3149	3155	APOB	Apolipoprotein B-100;Apolipoprotein B-48	yes	no	1;2	1.653E-35	120.49				By MS/MS
DFTCVHQALK	ESILSYPKDFTCVHQA	TCVHQALKGFTTKGVT	K	D	F	L	K	G	1	0	0	1	1	1	0	0	1	0	1	1	0	1	0	0	1	0	0	1	0	0	10	0	1217.5863	E9PGN7;P05155;B4E1F0;B4E1H2;H9KV48	E9PGN7	236	245	SERPING1	Plasma protease C1 inhibitor	yes	no	2	0.023914	51.276
DFTFDLYR	TVAPSSRRDFTFDLYR	DFTFDLYRALASAAPS	R	D	F	Y	R	A	0	1	0	2	0	0	0	0	0	0	1	0	0	2	0	0	1	0	1	0	0	0	8	0	1075.4975	P05154;G3V5Q9;G3V2M1;G3V264;G3V482;G3V265;G3V4B4;G3V3F5	P05154	47	54	SERPINA5	Plasma serine protease inhibitor	yes	no	2	1.8168E-93	155.75	By MS/MS		By MS/MS	By MS/MS	By MS/MS
DFTVSAMHGDMDQKER	LTEKMHARDFTVSAMH	GDMDQKERDVIMREFR	R	D	F	E	R	D	1	1	0	3	0	1	1	1	1	0	0	1	2	1	0	1	1	0	0	1	0	0	16	1	1865.8036	P60842	P60842	296	311	EIF4A1	Eukaryotic initiation factor 4A-I	yes	yes	2	0.046951	27.714
DFVQPPTK	NCDIYPGKDFVQPPTK	DFVQPPTKICVGCPRD	K	D	F	T	K	I	0	0	0	1	0	1	0	0	0	0	0	1	0	1	2	0	1	0	0	1	0	0	8	0	930.48108	B4DPP8;P01042-2;C9JEX1;P01042	P01042	255	262	KNG1	Kininogen-1;Kininogen-1 heavy chain;T-kinin;Bradykinin;Lysyl-bradykinin;Kininogen-1 light chain;Low molecular weight growth-promoting factor	no	no	1;2	4.0006E-43	144.12	By MS/MS		By MS/MS	By MS/MS	By MS/MS
DFYDSAGKQH	RHMKNWIRDFYDSAGK	YDSAGKQH________	R	D	F	Q	H	-	1	0	0	2	0	1	0	1	1	0	0	1	0	1	0	1	0	0	1	0	0	0	10	1	1166.4993	P42785;B7Z7Q6;A8MU24	P42785	487	496	PRCP	Lysosomal Pro-X carboxypeptidase	yes	no	2	0.0046517	61.593
DFYVDENTTVR	ISSRTTPKDFYVDENT	VDENTTVRVPMMLQDQ	K	D	F	V	R	V	0	1	1	2	0	0	1	0	0	0	0	0	0	1	0	0	2	0	1	2	0	0	11	0	1357.615	P29622	P29622	232	242	SERPINA4	Kallistatin	yes	yes	2	2.1545E-89	155.97					By MS/MS
DGADFAKWR	ERCAQYKKDGADFAKW	GADFAKWRCVLKIGEH	K	D	G	W	R	C	2	1	0	2	0	0	0	1	0	0	0	1	0	1	0	0	0	1	0	0	0	0	9	1	1064.5039	P04075;H3BQN4;H3BUH7;H3BPS8;H3BR04;H3BMQ8;H3BU78;P09972;B7Z1N6;A8MVZ9;C9J8F3	P04075	141	149	ALDOA;ALDOC	Fructose-bisphosphate aldolase A;Fructose-bisphosphate aldolase;Fructose-bisphosphate aldolase C	no	no	2	5.4768E-06	92.838
DGAGDVAFVK	SGAFKCLKDGAGDVAF	AGDVAFVKHSTIFENL	K	D	G	V	K	H	2	0	0	2	0	0	0	2	0	0	0	1	0	1	0	0	0	0	0	2	0	0	10	0	977.48181	P02787;C9JVG0	P02787	216	225	TF	Serotransferrin	yes	no	2	0.00042956	70.808	By matching			By matching
DGDSVMVLPTIPEEEAK	VATPVDWKDGDSVMVL	TIPEEEAKKLFPKGVF	K	D	G	A	K	K	1	0	0	2	0	0	3	1	0	1	1	1	1	0	2	1	1	0	0	2	0	0	17	0	1828.8764	P30041	P30041	183	199	PRDX6	Peroxiredoxin-6	yes	yes	2	0.00012417	58.98				By MS/MS
DGEDQTQDTELVETRPAGDGTFQK	EITLTWQRDGEDQTQD	AGDGTFQKWAAVVVPS	R	D	G	Q	K	W	1	1	0	4	0	3	3	3	0	0	1	1	0	1	1	0	4	0	0	1	0	0	24	1	2636.1838	E7ERM2;B0S7Z4;B0S7Z5;B0S7Z6;Q29960-2;Q29960;P30508;B0UY12;B0UY14;B0UY15;Q29963;A2AEA2;A2AEA4;F5GXA6;P10321;O19617;A2ABE5;A2ABE6;A2ABE7;F8VZB9;P30501;P30505;Q07000;Q95604;A2BF24;A2BF25;A2BF26;Q9TNN7;P01891;P10316;A2ARK8;H3BM09;A9R9N8;F8VU18;H3BM16;Q5SPM3;A9R9N7;P30457;P30453;P30450;P18462;P01892;F8VPA0;P16190	E7ERM2	244	267	HLA-C;HLA-A	HLA class I histocompatibility antigen, Cw-16 alpha chain;HLA class I histocompatibility antigen, Cw-12 alpha chain;HLA class I histocompatibility antigen, Cw-6 alpha chain;HLA class I histocompatibility antigen, Cw-7 alpha chain;HLA class I histocompatibility antigen, Cw-2 alpha chain;HLA class I histocompatibility antigen, Cw-8 alpha chain;HLA class I histocompatibility antigen, Cw-15 alpha cha…	no	no	3	2.1292E-07	50.202				By MS/MS	By MS/MS
DGEEAGAYDGPR	YPTLKIFRDGEEAGAY	AGAYDGPRTADGIVSH	R	D	G	P	R	T	2	1	0	2	0	0	2	3	0	0	0	0	0	0	1	0	0	0	1	0	0	0	12	0	1235.5055	B3KQT9;G5EA52;P30101;H7BZJ3	B3KQT9	83	94	PDIA3	Protein disulfide-isomerase;Protein disulfide-isomerase A3	no	no	2	0.00028442	76.326		By MS/MS		By matching
DGERHAFILQDTK	LNELGSKKDGERHAFI	AFILQDTKALHQVFEH	K	D	G	T	K	A	1	1	0	2	0	1	1	1	1	1	1	1	0	1	0	0	1	0	0	0	0	0	13	1	1528.7634	B4E1Z4;E7EVA3;F8VNY6;P06681;E9PFN7;Q5ST57;H0Y3H6;P06681-2;B4DQI1;E9PDZ0;B3KTX9;A2ABK0	B4E1Z4	278	290	C2	Complement C2;Complement C2b fragment;Complement C2a fragment	no	no	2	3.3496E-50	125.97					By MS/MS
DGEYVVEVR	SIEVPIPRDGEYVVEV	GEYVVEVRAHSDGGDG	R	D	G	V	R	A	0	1	0	1	0	0	2	1	0	0	0	0	0	0	0	0	0	0	1	3	0	0	9	0	1064.5138	Q12860-2;Q12860;H0YIJ1	Q12860-2	958	966	CNTN1	Contactin-1	yes	no	2	0.0042784	63.426					By MS/MS
DGFFGNPR	VSVFVPPRDGFFGNPR	DGFFGNPRKSKLICQA	R	D	G	P	R	K	0	1	1	1	0	0	0	2	0	0	0	0	0	2	1	0	0	0	0	0	0	0	8	0	908.41407	P01871;P01871-2;P04220	P01871	121	128	IGHM	Ig mu chain C region;Ig mu heavy chain disease protein	yes	no	2	0.00278	77.058					By matching
DGFVQDEGTMFPVGK	CPSPPALKDGFVQDEG	GTMFPVGKNVVYTCNE	K	D	G	G	K	N	0	0	0	2	0	1	1	3	0	0	0	1	1	2	1	0	1	0	0	2	0	0	15	0	1625.7396	P10643;E7EPA5	P10643	579	593	C7	Complement component C7	yes	no	2	1.2664E-75	126.77	By matching	By matching		By MS/MS	By MS/MS
DGKIFVWK	CFILDHGKDGKIFVWK	DGKIFVWKGKQANTEE	K	D	G	W	K	G	0	0	0	1	0	0	0	1	0	1	0	2	0	1	0	0	0	1	0	1	0	0	8	1	991.5491	CON__Q3SX14;F8WA45;P06396-2;F5H1A8;P06396-3;F5H8M4;P06396;Q5T0H9	P06396	339	346	GSN	Gelsolin	no	no	2	9.3547E-07	120.15	By MS/MS	By matching		By MS/MS	By MS/MS
DGKIFVWKGK	CFILDHGKDGKIFVWK	KIFVWKGKQANTEERK	K	D	G	G	K	Q	0	0	0	1	0	0	0	2	0	1	0	3	0	1	0	0	0	1	0	1	0	0	10	2	1176.6655	F8WA45;P06396-2;F5H1A8;P06396-3;F5H8M4;P06396;Q5T0H9	P06396	339	348	GSN	Gelsolin	no	no	2	0.016964	47.844
DGKLKPLPGETMEK	QEVKAAARDGKLKPLP	LPGETMEKCTQDLGNS	R	D	G	E	K	C	0	0	0	1	0	0	2	2	0	0	2	3	1	0	2	0	1	0	0	0	0	0	14	2	1541.8123	Q9Y490;Q5TCU6	Q9Y490	1073	1086	TLN1	Talin-1	no	no	2	0.0018398	67.326		By matching
DGKYDLDFKSPTDPSR	VAASEFYRDGKYDLDF	KSPTDPSRYITGDQLG	R	D	G	S	R	Y	0	1	0	4	0	0	0	1	0	0	1	2	0	1	2	2	1	0	1	0	0	0	16	2	1839.8639	P09104;F5H0C8;B7Z2X9	P09104	254	269	ENO2	Gamma-enolase;Enolase	yes	no	2	0.012764	37.645
DGKYGFYTHVFR	SWGEGCDRDGKYGFYT	GFYTHVFRLKKWIQKV	R	D	G	F	R	L	0	1	0	1	0	0	0	2	1	0	0	1	0	2	0	0	1	0	2	1	0	0	12	1	1488.715	P00734;E9PIT3;CON__P00735	P00734	597	608	F2	Prothrombin;Activation peptide fragment 1;Activation peptide fragment 2;Thrombin light chain;Thrombin heavy chain	yes	no	2	0.00021157	66.989
DGLILTSR	YSENRVEKDGLILTSR	DGLILTSRGPGTSFEF	K	D	G	S	R	G	0	1	0	1	0	0	0	1	0	1	2	0	0	0	0	1	1	0	0	0	0	0	8	0	873.49198	Q99497	Q99497	149	156	PARK7	Protein deglycase DJ-1	yes	yes	2	0.00032885	87.639					By MS/MS
DGLKYHYLIR	KHFQNLGKDGLKYHYL	LKYHYLIRLTKIAPQL	K	D	G	I	R	L	0	1	0	1	0	0	0	1	1	1	2	1	0	0	0	0	0	0	2	0	0	0	10	1	1276.6928	P43652	P43652	425	434	AFM	Afamin	yes	yes	2	6.4489E-06	86.344
DGNDHSLWR	LTAAHCFRDGNDHSLW	GNDHSLWRVNVGDPKS	R	D	G	W	R	V	0	1	1	2	0	0	0	1	1	0	1	0	0	0	0	1	0	1	0	0	0	0	9	0	1098.4843	B4E1Z4;E7EVA3;E7ETN3;F8VNY6;P06681;E9PFN7;Q5ST57;H0Y3H6;P06681-2;B4DQI1;E9PDZ0;B3KTX9	B4E1Z4	358	366	C2	Complement C2;Complement C2b fragment;Complement C2a fragment	no	no	2	3.9961E-190	187.55
DGNGEVTDKPVKQAQVQIR	YTLTVEARDGNGEVTD	KQAQVQIRILDVNDNI	R	D	G	I	R	I	1	1	1	2	0	3	1	2	0	1	0	2	0	0	1	0	1	0	0	3	0	0	19	2	2081.0865	Q14126	Q14126	243	261	DSG2	Desmoglein-2	yes	yes	2;3	3.604E-61	107.72		By MS/MS	By MS/MS
DGNGYISAAELR	EAFRVFDKDGNGYISA	YISAAELRHVMTNLGE	K	D	G	L	R	H	2	1	1	1	0	0	1	2	0	1	1	0	0	0	0	1	0	0	1	0	0	0	12	0	1264.6048	E7ETZ0;H0Y7A7;E7EMB3;P62158;Q96HY3;G3V361	E7ETZ0	97	108	CALM1;CALM2	Calmodulin	yes	no	2	0.024208	37.613
DGNPFYFTDHR	EPTFSWTKDGNPFYFT	PFYFTDHRIIPSNNSG	K	D	G	H	R	I	0	1	1	2	0	0	0	1	1	0	0	0	0	2	1	0	1	0	1	0	0	0	11	0	1367.5895	O00533-2;O00533;C9J905;C9JH37;C9JW79	O00533-2	72	82	CHL1	Neural cell adhesion molecule L1-like protein;Processed neural cell adhesion molecule L1-like protein	yes	no	2	4.1187E-140	170.4		By MS/MS			By MS/MS
DGNTLTYYR	NGLCNRDRDGNTLTYY	GNTLTYYRRPWNVASL	R	D	G	Y	R	R	0	1	1	1	0	0	0	1	0	0	1	0	0	0	0	0	2	0	2	0	0	0	9	0	1101.5091	P02748	P02748	186	194	C9	Complement component C9;Complement component C9a;Complement component C9b	yes	yes	2	4.3703E-74	154.85	By MS/MS	By matching	By MS/MS	By matching	By MS/MS
DGPALSGPQSR	TPWLRVHRDGPALSGP	ALSGPQSRALQEALVL	R	D	G	S	R	A	1	1	0	1	0	1	0	2	0	0	1	0	0	0	2	2	0	0	0	0	0	0	11	0	1083.5309	C9JGI3;P19971;H9KVA0	C9JGI3	410	420	TYMP	Thymidine phosphorylase	yes	no	2	0.0023108	49.448
DGQERDAPIVNK	VYTIQVLRDGQERDAP	RDAPIVNKVVTPLSPP	R	D	G	N	K	V	1	1	1	2	0	1	1	1	0	1	0	1	0	0	1	0	0	0	0	1	0	0	12	1	1340.6684	P02751-3;P02751;P02751-14;P02751-8;P02751-7;P02751-15;E7ERA1;E9PE77;P02751-11;P02751-9;F8W7G7;P02751-5;P02751-10;P02751-6;P02751-13;P02751-4;P02751-12	P02751-3	1158	1169	FN1	Fibronectin;Anastellin;Ugl-Y1;Ugl-Y2;Ugl-Y3	yes	no	2	1.3753E-33	122.39	By MS/MS	By matching		By MS/MS	By MS/MS
DGRGALQNIIPASTGAAK	GPSGKLWRDGRGALQN	PASTGAAKAVGKVIPE	R	D	G	A	K	A	4	1	1	1	0	1	0	3	0	2	1	1	0	0	1	1	1	0	0	0	0	0	18	1	1738.9326	P04406;E7EUT4;E7EUT5	P04406	198	215	GAPDH	Glyceraldehyde-3-phosphate dehydrogenase	yes	no	2	3.816E-124	144.27	By MS/MS	By MS/MS	By MS/MS		By MS/MS
DGRGALQNIIPASTGAAKAVGK	GPSGKLWRDGRGALQN	GAAKAVGKVIPELNGK	R	D	G	G	K	V	5	1	1	1	0	1	0	4	0	2	1	2	0	0	1	1	1	0	0	1	0	0	22	2	2094.1546	P04406;E7EUT4;E7EUT5	P04406	198	219	GAPDH	Glyceraldehyde-3-phosphate dehydrogenase	yes	no	3	0.0015219	29.333
DGRPEIQLHNHWAQLTVGAGPR	DWFMLGLRDGRPEIQL	LTVGAGPRLDDGRWHQ	R	D	G	P	R	L	2	2	1	1	0	2	1	3	2	1	2	0	0	0	2	0	1	1	0	1	0	0	22	1	2451.252	I3L145;P04278;I3L1J1;B0FWH4;E9PGW1;B4DYU0;P04278-2;F5H5Z8;I3L1N7;I3L2X4;I3L4B9;B0FWH6;I3L1C1;I3L2F1;B0FWH5;E9PH59;I3L1G4;B0FWH7;E9PGQ3	I3L145	44	65	SHBG	Sex hormone-binding globulin	yes	no	3	0.0044327	25.155
DGSNKSGAEEQGPIDGPSK	GAEKQTPKDGSNKSGA	GPIDGPSKSGAEEQTS	K	D	G	S	K	S	1	0	1	2	0	1	2	4	0	1	0	2	0	0	2	3	0	0	0	0	0	0	19	1	1871.8497	O43493-2;O43493-5;O43493-3;F8WBK2;O43493;O43493-4;O43493-6;F8W8W7	O43493-2	219	237	TGOLN2	Trans-Golgi network integral membrane protein 2	yes	no	2	3.1347E-21	85.855				By MS/MS
DGSPDVTTADIGANTPDATK	ATSSPGLRDGSPDVTT	ANTPDATKGCPDVQAS	R	D	G	T	K	G	3	0	1	4	0	0	0	2	0	1	0	1	0	0	2	1	4	0	0	1	0	0	20	0	1944.8912	Q96PD5;Q96PD5-2	Q96PD5	175	194	PGLYRP2	N-acetylmuramoyl-L-alanine amidase	yes	no	2	0	203.06		By matching	By MS/MS	By MS/MS	By MS/MS
DGSSKSGAEDQTPKDVPNK	GADGQTPKDGSSKSGA	TPKDVPNKSGAEKQTP	K	D	G	N	K	S	1	0	1	3	0	1	1	2	0	0	0	3	0	0	2	3	1	0	0	1	0	0	19	2	1958.9181	O43493-2;O43493-5;O43493-3;F8WBK2;O43493;O43493-4;O43493-6;F8W8W7	O43493-2	191	209	TGOLN2	Trans-Golgi network integral membrane protein 2	yes	no	2	0.03359	24.407				By matching
DGSTIPIAK	GTEPDMIRDGSTIPIA	GSTIPIAKMFQEIVHK	R	D	G	A	K	M	1	0	0	1	0	0	0	1	0	2	0	1	0	0	1	1	1	0	0	0	0	0	9	0	900.49165	Q96KN2	Q96KN2	447	455	CNDP1	Beta-Ala-His dipeptidase	yes	yes	1;2	0.0013151	72.607
DGTFPLPIGESVTVTR	LPELKCLKDGTFPLPI	GESVTVTRDLEGTYLC	K	D	G	T	R	D	0	1	0	1	0	0	1	2	0	1	1	0	0	1	2	1	3	0	0	2	0	0	16	0	1687.8781	P05362;E7ESS4	P05362	434	449	ICAM1	Intercellular adhesion molecule 1	yes	no	2	0.0016365	47.548	By matching
DGTHVVENVDATHIGK	LIYITAKKDGTHVVEN	VDATHIGKLIVTKQIG	K	D	G	G	K	L	1	0	1	2	0	0	1	2	2	1	0	1	0	0	0	0	2	0	0	3	0	0	16	0	1690.8275	P00488;F5H080	P00488	448	463	F13A1	Coagulation factor XIII A chain	yes	no	2	3.8205E-235	178.02	By matching	By MS/MS		By MS/MS	By MS/MS
DGTHVVENVDATHIGKLIVTK	LIYITAKKDGTHVVEN	IGKLIVTKQIGGDGMM	K	D	G	T	K	Q	1	0	1	2	0	0	1	2	2	2	1	2	0	0	0	0	3	0	0	4	0	0	21	1	2245.2066	P00488;F5H080	P00488	448	468	F13A1	Coagulation factor XIII A chain	yes	no	3	0.038803	18.825
DGTKGEKGEPGQGLR	GFPGKDGRDGTKGEKG	GEPGQGLRGLQGPPGK	R	D	G	L	R	G	0	1	0	1	0	1	2	5	0	0	1	2	0	0	1	0	1	0	0	0	0	0	15	2	1527.7641	P11226	P11226	53	67	MBL2	Mannose-binding protein C	yes	yes	2	2.3904E-13	85.493
DGTPGEKGEKGDPGLIGPK	GAPGRDGRDGTPGEKG	DPGLIGPKGDIGETGV	R	D	G	P	K	G	0	0	0	2	0	0	2	6	0	1	1	3	0	0	3	0	1	0	0	0	0	0	19	2	1850.9374	Q15848	Q15848	59	77	ADIPOQ	Adiponectin	yes	yes	2	1.9161E-07	61.276
DGTPPIDAHTR	APLNSVFKDGTPPIDA	PPIDAHTRNLLRNHII	K	D	G	T	R	N	1	1	0	2	0	0	0	1	1	1	0	0	0	0	2	0	2	0	0	0	0	0	11	0	1178.568	G8JLA8;Q15582;B9ZVW9;H0Y8L3;H0Y9D7	G8JLA8	422	432	TGFBI	Transforming growth factor-beta-induced protein ig-h3	yes	no	2	0.0043831	47.712				By MS/MS	By MS/MS
DGTVTTDWK	GANDFMLRDGTVTTDW	GTVTTDWKTLVQEWTV	R	D	G	W	K	T	0	0	0	2	0	0	0	1	0	0	0	1	0	0	0	0	3	1	0	1	0	0	9	0	1021.4716	P04275	P04275	2100	2108	VWF	von Willebrand factor;von Willebrand antigen 2	yes	yes	2	0.0037427	64.841					By matching
DGVDFGKWR	ERCAQYKKDGVDFGKW	GVDFGKWRAVLRIADQ	K	D	G	W	R	A	0	1	0	2	0	0	0	2	0	0	0	1	0	1	0	0	0	1	0	1	0	0	9	1	1078.5196	P05062;C9J4K3;Q5T7D5	P05062	141	149	ALDOB	Fructose-bisphosphate aldolase B	yes	no	2	1.9195E-08	109.11	By matching			By matching
DGVVEITGKHEER	DELTVKTKDGVVEITG	ITGKHEERQDEHGYIS	K	D	G	E	R	Q	0	1	0	1	0	0	3	2	1	1	0	1	0	0	0	0	1	0	0	2	0	0	13	1	1467.7318	P04792;B4DL87	P04792	115	127	HSPB1	Heat shock protein beta-1	yes	no	2	0.00041959	72.891
DGVVEITGKHEERQDEHGYISR	DELTVKTKDGVVEITG	DEHGYISRCFTRKYTL	K	D	G	S	R	C	0	2	0	2	0	1	4	3	2	2	0	1	0	0	0	1	1	0	1	2	0	0	22	2	2553.2208	P04792;B4DL87	P04792	115	136	HSPB1	Heat shock protein beta-1	yes	no	3	0.002585	33.79
DGYLFQLLR	DLINKRRRDGYLFQLL	GYLFQLLRIADAHLDR	R	D	G	L	R	I	0	1	0	1	0	1	0	1	0	0	3	0	0	1	0	0	0	0	1	0	0	0	9	0	1123.6026	P04196	P04196	44	52	HRG	Histidine-rich glycoprotein	yes	yes	2	8.8576E-137	149.82	By MS/MS		By matching
DGYVLRLNR	RDINKDRKDGYVLRLN	GYVLRLNRVNDAQEYR	K	D	G	N	R	V	0	2	1	1	0	0	0	1	0	0	2	0	0	0	0	0	0	0	1	1	0	0	9	1	1104.604	E9PG06;Q9UGM5;E9PG08;F8WAW1;F8WEP7	E9PG06	58	66	FETUB	Fetuin-B	yes	no	2	0.032863	43.083					By MS/MS
DHAVDLIQK	STLPPETKDHAVDLIQ	HAVDLIQKGYMRIQQF	K	D	H	Q	K	G	1	0	0	2	0	1	0	0	1	1	1	1	0	0	0	0	0	0	0	1	0	0	9	0	1037.5506	F8VNV9;Q6U2E9;F5GXS0;B0UZ83;F8VW91;B0V2C8;F8VZD8;A2BHY4;F8VX64;P0C0L5;P0C0L4	Q6U2E9	1043	1051	C4B;C4A	Complement C4-B;Complement C4 beta chain;Complement C4-B alpha chain;C4a anaphylatoxin;C4b-B;C4d-B;Complement C4 gamma chain;Complement C4-A;Complement C4 beta chain;Complement C4-A alpha chain;C4a anaphylatoxin;C4b-A;C4d-A;Complement C4 gamma chain	no	no	1;2	0	223.93	By MS/MS	By MS/MS	By MS/MS	By MS/MS	By MS/MS
DHAVDLIQKGYMR	STLPPETKDHAVDLIQ	LIQKGYMRIQQFRKAD	K	D	H	M	R	I	1	1	0	2	0	1	0	1	1	1	1	1	1	0	0	0	0	0	1	1	0	0	13	1	1544.7769	F8VNV9;Q6U2E9;F5GXS0;B0UZ83;F8VW91;B0V2C8;F8VZD8;A2BHY4;F8VX64;P0C0L5;P0C0L4	Q6U2E9	1043	1055	C4B;C4A	Complement C4-B;Complement C4 beta chain;Complement C4-B alpha chain;C4a anaphylatoxin;C4b-B;C4d-B;Complement C4 gamma chain;Complement C4-A;Complement C4 beta chain;Complement C4-A alpha chain;C4a anaphylatoxin;C4b-A;C4d-A;Complement C4 gamma chain	no	no	2	0	201.04	By MS/MS	By MS/MS	By MS/MS	By MS/MS	By matching
DHEELSLVASEAVR	SYTRSKSKDHEELSLV	LVASEAVRAIEKISKN	K	D	H	V	R	A	2	1	0	1	0	0	3	0	1	0	2	0	0	0	0	2	0	0	0	2	0	0	14	0	1553.7686	Q96IY4;Q96IY4-2	Q96IY4	329	342	CPB2	Carboxypeptidase B2	yes	no	2	1.6195E-94	141.54	By matching
DHENELLNK	RPQGSTCRDHENELLN	HENELLNKQSVPAHFV	R	D	H	N	K	Q	0	0	2	1	0	0	2	0	1	0	2	1	0	0	0	0	0	0	0	0	0	0	9	0	1110.5306	B4E1Z4;E7EVA3;E7ETN3;F8VNY6;P06681;E9PFN7;Q5ST57;H0Y3H6;P06681-2;B4DQI1;E9PDZ0	B4E1Z4	449	457	C2	Complement C2;Complement C2b fragment;Complement C2a fragment	no	no	1;2	0	218.94	By matching		By matching	By matching	By MS/MS
DHENIVIAK	DKLGETYKDHENIVIA	HENIVIAKMDSTANEV	K	D	H	A	K	M	1	0	1	1	0	0	1	0	1	2	0	1	0	0	0	0	0	0	0	1	0	0	9	0	1037.5506	P07237;F5H8J2;E7EPA8;I3L2P8;H7BZ94;B4DUA5;H0Y3Z3	P07237	416	424	P4HB	Protein disulfide-isomerase	yes	no	2	0.038028	56.916
DHFEEAMR	DPVPEIRRDHFEEAMR	DHFEEAMRFARRSVSD	R	D	H	M	R	F	1	1	0	1	0	0	2	0	1	0	0	0	1	1	0	0	0	0	0	0	0	0	8	0	1033.4287	P55072	P55072	734	741	VCP	Transitional endoplasmic reticulum ATPase	yes	yes	2	0.00016157	103.74		By MS/MS	By matching
DHHHPHKPHEHGPPPPPDER	PFKPHGSRDHHHPHKP	PPPPPDERDHSHGPPL	R	D	H	E	R	D	0	1	0	2	0	0	2	1	6	0	0	1	0	0	7	0	0	0	0	0	0	0	20	1	2349.09	P04196	P04196	285	304	HRG	Histidine-rich glycoprotein	yes	yes	2;3	0	252.75	By matching		By MS/MS		By matching
DHLGFQVTWPDESK	QLVCPVTRDHLGFQVT	VTWPDESKAGGSWDLA	R	D	H	S	K	A	0	0	0	2	0	1	1	1	1	0	1	1	0	1	1	1	1	1	0	1	0	0	14	0	1657.7736	P22792	P22792	450	463	CPN2	Carboxypeptidase N subunit 2	yes	yes	2	2.2698E-300	196.37	By matching			By MS/MS
DHSAIPVINR	KIQTQLQRDHSAIPVI	SAIPVINRAQIINDAF	R	D	H	N	R	A	1	1	1	1	0	0	0	0	1	2	0	0	0	0	1	1	0	0	0	1	0	0	10	0	1120.5989	P15144;B4DP96	P15144	649	658	ANPEP	Aminopeptidase N	yes	no	2	3.3895E-11	101.65	By MS/MS	By matching			By matching
DHSGQVFSVVSNGK	TLLALERKDHSGQVFS	FSVVSNGKAGTLDLSL	K	D	H	G	K	A	0	0	1	1	0	1	0	2	1	0	0	1	0	1	0	3	0	0	0	3	0	0	14	0	1459.7056	P07996	P07996	111	124	THBS1	Thrombospondin-1	yes	yes	2	0.0063999	44.132
DHSKPISNPSDNKELPK	VPEQPSRKDHSKPISN	SDNKELPKADTNQLAD	K	D	H	P	K	A	0	0	2	2	0	0	1	0	1	1	1	3	0	0	3	3	0	0	0	0	0	0	17	2	1904.9592	O43493-2;O43493-5;O43493-3;F8WBK2;O43493	O43493-2	261	277	TGOLN2	Trans-Golgi network integral membrane protein 2	yes	no	2	0.0069233	37.687
DIAANEENRK	NKIGFEEKDIAANEEN	AANEENRKWMRENVPE	K	D	I	R	K	W	2	1	2	1	0	0	2	0	0	1	0	1	0	0	0	0	0	0	0	0	0	0	10	1	1158.5629	O75368	O75368	38	47	SH3BGRL	SH3 domain-binding glutamic acid-rich-like protein	yes	yes	2	0.001535	76.228
DIAKASDEVTR	RALIQCAKDIAKASDE	KASDEVTRLAKEVAKQ	K	D	I	T	R	L	2	1	0	2	0	0	1	0	0	1	0	1	0	0	0	1	1	0	0	1	0	0	11	1	1203.6095	P18206-2;P18206;F5H7T3;Q5JQ13;B4DTM7	P18206-2	953	963	VCL	Vinculin	yes	no	2	9.0031E-21	117.79	By matching	By MS/MS
DIALLKLSSPAVITDK	LFLEPTRKDIALLKLS	SPAVITDKVIPACLPS	K	D	I	D	K	V	2	0	0	2	0	0	0	0	0	2	3	2	0	0	1	2	1	0	0	1	0	0	16	1	1682.9818	P00747;Q68DS2	P00747	665	680	PLG;DKFZp779M0222	Plasminogen;Plasmin heavy chain A;Activation peptide;Angiostatin;Plasmin heavy chain A, short form;Plasmin light chain B	yes	no	2	1.093E-68	123.14			By matching
DIALMKLK	NWRENLDRDIALMKLK	DIALMKLKKPVAFSDY	R	D	I	L	K	K	1	0	0	1	0	0	0	0	0	1	2	2	1	0	0	0	0	0	0	0	0	0	8	1	930.55722	P00734	P00734	462	469	F2	Prothrombin;Activation peptide fragment 1;Activation peptide fragment 2;Thrombin light chain;Thrombin heavy chain	yes	yes	2	0.033467	47.869
DIAPTLTLYVGK	HSENATAKDIAPTLTL	TLTLYVGKKQLVEIEK	K	D	I	G	K	K	1	0	0	1	0	0	0	1	0	1	2	1	0	0	1	0	2	0	1	1	0	0	12	0	1289.7231	P00738;Q0VAC5;I3L0D3;H3BS21;P00739;P00739-2	P00738	216	227	HP;HPR	Haptoglobin;Haptoglobin alpha chain;Haptoglobin beta chain;Haptoglobin-related protein	yes	no	2	0.00019216	77.597
DIAPTLTLYVGKK	HSENATAKDIAPTLTL	LTLYVGKKQLVEIEKV	K	D	I	K	K	Q	1	0	0	1	0	0	0	1	0	1	2	2	0	0	1	0	2	0	1	1	0	0	13	1	1417.8181	P00738;Q0VAC5;I3L0D3;H3BS21;P00739;P00739-2	P00738	216	228	HP;HPR	Haptoglobin;Haptoglobin alpha chain;Haptoglobin beta chain;Haptoglobin-related protein	yes	no	2	4.4542E-38	117.79
DIAWTEDSKR	QPFAGKIKDIAWTEDS	AWTEDSKRIAVVGEGR	K	D	I	K	R	I	1	1	0	2	0	0	1	0	0	1	0	1	0	0	0	1	1	1	0	0	0	0	10	1	1219.5833	O75083;D6RD66	O75083	107	116	WDR1	WD repeat-containing protein 1	yes	no	2	1.4968E-06	94.692				By matching	By MS/MS
DIDKDLVI	GCFGIKQKDIDKDLVI	DIDKDLVI________	K	D	I	V	I	-	0	0	0	3	0	0	0	0	0	2	1	1	0	0	0	0	0	0	0	1	0	0	8	1	929.50696	P09486	P09486	296	303	SPARC	SPARC	yes	yes	2	0.026555	55.112
DIDTLRDPGSQLR	SLFINVCRDIDTLRDP	RDPGSQLRACPPGTAA	R	D	I	L	R	A	0	2	0	3	0	1	0	1	0	1	2	0	0	0	1	1	1	0	0	0	0	0	13	1	1484.7583	P11717	P11717	214	226	IGF2R	Cation-independent mannose-6-phosphate receptor	yes	yes	2	0.018174	41.621
DIENQYETQITQIEHEVSSSGQEVQSSAK	QLIAKNRKDIENQYET	QEVQSSAKEVTQLRHG	K	D	I	A	K	E	1	0	1	1	0	5	5	1	1	3	0	1	0	0	0	5	2	0	1	2	0	0	29	0	3263.5066	P35527;CON__P35527	P35527	340	368	KRT9	Keratin, type I cytoskeletal 9	yes	no	3	1.48E-22	59.048
DIEYFVNQR	LEMCSIQRDIEYFVNQ	IEYFVNQRKTGQIPPA	R	D	I	Q	R	K	0	1	1	1	0	1	1	0	0	1	0	0	0	1	0	0	0	0	1	1	0	0	9	0	1182.5669	Q9H939	Q9H939	264	272	PSTPIP2	Proline-serine-threonine phosphatase-interacting protein 2	yes	yes	2	0.0062999	57.59
DIFAQQR	QYQIPDVRDIFAQQRE	RDIFAQQRESKETAPG	R	D	I	Q	R	E	1	1	0	1	0	2	0	0	0	1	0	0	0	1	0	0	0	0	0	0	0	0	7	0	876.44537	Q8N392-2;Q8N392	Q8N392-2	128	134	ARHGAP18	Rho GTPase-activating protein 18	yes	no	2	0.024071	56.51
DIFTGLIGPMK	YSAVDPTKDIFTGLIG	TGLIGPMKICKKGSLH	K	D	I	M	K	I	0	0	0	1	0	0	0	2	0	2	1	1	1	1	1	0	1	0	0	0	0	0	11	0	1190.6369	P00450;E9PFZ2;CON__ENSEMBL:ENSBTAP00000031900	P00450	548	558	CP	Ceruloplasmin	no	no	2	2.2225E-40	133.81	By MS/MS	By MS/MS	By MS/MS	By MS/MS	By MS/MS
DIIDPAFR	LKGDVSLKDIIDPAFR	DIIDPAFRASWIAQKL	K	D	I	F	R	A	1	1	0	2	0	0	0	0	0	2	0	0	0	1	1	0	0	0	0	0	0	0	8	0	945.49198	Q01459	Q01459	112	119	CTBS	Di-N-acetylchitobiase	yes	yes	2	0.00011484	91.9					By MS/MS
DIIRAVGAYSK	CPEGDGRRDIIRAVGA	RAVGAYSKSGTLACTG	R	D	I	S	K	S	2	1	0	1	0	0	0	1	0	2	0	1	0	0	0	1	0	0	1	1	0	0	11	1	1191.6612	CON__P15636	CON__P15636	225	235			yes	yes	2	4.4334E-40	133.15	By matching		By MS/MS	By matching	By MS/MS
DILLEKK	KLPEEIQRDILLEKKK	RDILLEKKKVAQDQLR	R	D	I	K	K	K	0	0	0	1	0	0	1	0	0	1	2	2	0	0	0	0	0	0	0	0	0	0	7	1	857.52222	P33908;Q6P052	P33908	149	155	MAN1A1	Mannosyl-oligosaccharide 1,2-alpha-mannosidase IA	yes	no	2	0.058347	54.205
DINTFIHGNK	RGLTSPCKDINTFIHG	NTFIHGNKRSIKAICE	K	D	I	N	K	R	0	0	2	1	0	0	0	1	1	2	0	1	0	1	0	0	1	0	0	0	0	0	10	0	1157.5829	P03950	P03950	65	74	ANG	Angiogenin	yes	yes	2	0.0012036	66.19					By MS/MS
DINTFIHGNKR	RGLTSPCKDINTFIHG	TFIHGNKRSIKAICEN	K	D	I	K	R	S	0	1	2	1	0	0	0	1	1	2	0	1	0	1	0	0	1	0	0	0	0	0	11	1	1313.684	P03950	P03950	65	75	ANG	Angiogenin	yes	yes	2	0.00010538	88.596		By matching		By matching	By MS/MS
DINYVNPVIK	LLTSLNLKDINYVNPV	NYVNPVIKWLSEEQRY	K	D	I	I	K	W	0	0	2	1	0	0	0	0	0	2	0	1	0	0	1	0	0	0	1	2	0	0	10	0	1173.6394	P01031	P01031	1263	1272	C5	Complement C5;Complement C5 beta chain;Complement C5 alpha chain;C5a anaphylatoxin;Complement C5 alpha chain	yes	yes	2	8.1154E-06	91.095	By matching	By MS/MS	By matching	By MS/MS	By MS/MS
DIPTNSPELEETLTHTITK	KICVGCPRDIPTNSPE	TLTHTITKLNAENNAT	R	D	I	T	K	L	0	0	1	1	0	0	3	0	1	2	2	1	0	0	2	1	5	0	0	0	0	0	19	0	2138.0743	B4DPP8;P01042-2;C9JEX1;P01042	P01042	270	288	KNG1	Kininogen-1;Kininogen-1 heavy chain;T-kinin;Bradykinin;Lysyl-bradykinin;Kininogen-1 light chain;Low molecular weight growth-promoting factor	no	no	2;3	0	220.03	By MS/MS	By MS/MS	By MS/MS	By MS/MS	By MS/MS
DIQMTQSPSSLSASVGDR	________________	LSASVGDRVTITCRAS	-	D	I	D	R	V	1	1	0	2	0	2	0	1	0	1	1	0	1	0	1	5	1	0	0	1	0	0	18	0	1877.8789	P80362;P01610;P01609;P01608;P01607;P01600;P01599;P01594;P01593	P80362	1	18		Ig kappa chain V-I region WAT;Ig kappa chain V-I region WEA;Ig kappa chain V-I region Scw;Ig kappa chain V-I region Roy;Ig kappa chain V-I region Rei;Ig kappa chain V-I region Hau;Ig kappa chain V-I region Gal;Ig kappa chain V-I region AU;Ig kappa chain V-I region AG	yes	no	2	9.4198E-09	75.608
DIQMTQSPSTLSASVGDR	________________	LSASVGDRVTITCRAS	-	D	I	D	R	V	1	1	0	2	0	2	0	1	0	1	1	0	1	0	1	4	2	0	0	1	0	0	18	0	1891.8946	P01598;P01596	P01598	1	18		Ig kappa chain V-I region EU;Ig kappa chain V-I region CAR	yes	no	2	1.3734E-05	60.062
DIRHDPSLQPWSVSYDGGSAK	SPVELHTKDIRHDPSL	SYDGGSAKTILNNGKT	K	D	I	A	K	T	1	1	0	3	0	1	0	2	1	1	1	1	0	0	2	4	0	1	1	1	0	0	21	1	2314.0978	P07451	P07451	37	57	CA3	Carbonic anhydrase 3	yes	yes	2;3	0.0019893	30.652
DISEVVTPR	APGYDKVKDISEVVTP	ISEVVTPRFLCTGGVS	K	D	I	P	R	F	0	1	0	1	0	0	1	0	0	1	0	0	0	0	1	1	1	0	0	2	0	0	9	0	1014.5346	B4E1Z4;E7EVA3;E7ETN3;P00751;H7C5H1	B4E1Z4	1173	1181	CFB	Complement factor B;Complement factor B Ba fragment;Complement factor B Bb fragment	yes	no	1;2	1.2061E-164	179.37	By MS/MS	By MS/MS	By MS/MS	By MS/MS	By MS/MS
DISLSDYK	VMPDGQFKDISLSDYK	DISLSDYKGKYVVFFF	K	D	I	Y	K	G	0	0	0	2	0	0	0	0	0	1	1	1	0	0	0	2	0	0	1	0	0	0	8	0	939.45493	Q06830	Q06830	28	35	PRDX1	Peroxiredoxin-1	yes	yes	2	0.027085	50.04
DISQAYYTVYKK	TRTSRQMKDISQAYYT	AYYTVYKKSLGDDISS	K	D	I	K	K	S	1	0	0	1	0	1	0	0	0	1	0	2	0	0	0	1	1	0	3	1	0	0	12	1	1477.7453	P12429;D6RFG5;D6RA82	P12429	127	138	ANXA3	Annexin A3;Annexin	yes	no	2	0.0058514	48.568					By MS/MS
DISTNYYASQK	AQAYQTGKDISTNYYA	TNYYASQKKTFEINPR	K	D	I	Q	K	K	1	0	1	1	0	1	0	0	0	1	0	1	0	0	0	2	1	0	2	0	0	0	11	0	1288.5935	P14625;E9PEX3;H0YIV0	P14625	672	682	HSP90B1	Endoplasmin	yes	no	2	0.046952	30.729
DISTNYYASQKK	AQAYQTGKDISTNYYA	NYYASQKKTFEINPRH	K	D	I	K	K	T	1	0	1	1	0	1	0	0	0	1	0	2	0	0	0	2	1	0	2	0	0	0	12	1	1416.6885	P14625;E9PEX3;H0YIV0	P14625	672	683	HSP90B1	Endoplasmin	yes	no	2	0.0012007	61.11		By MS/MS			By MS/MS
DIVMTQSPDSLAVSLGER	________________	LAVSLGERATINCKSS	-	D	I	E	R	A	1	1	0	2	0	1	1	1	0	1	2	0	1	0	1	3	1	0	0	2	0	0	18	0	1916.9513	P01625	P01625	1	18		Ig kappa chain V-IV region Len	yes	yes	2	0.0001759	50.957
DIVSGLK	KIHFKVNRDIVSGLKY	RDIVSGLKYVQHTYRT	R	D	I	L	K	Y	0	0	0	1	0	0	0	1	0	1	1	1	0	0	0	1	0	0	0	1	0	0	7	0	730.4225	P52566;F5H3P3;H0YGX7	P52566	118	124	ARHGDIB	Rho GDP-dissociation inhibitor 2	yes	no	1	0.031707	69.383
DIVSGLKYVQHTYR	KIHFKVNRDIVSGLKY	KYVQHTYRTGVKVDKA	R	D	I	Y	R	T	0	1	0	1	0	1	0	1	1	1	1	1	0	0	0	1	1	0	2	2	0	0	14	1	1677.8839	P52566;F5H3P3;H0YGX7	P52566	118	131	ARHGDIB	Rho GDP-dissociation inhibitor 2	yes	no	2	0.014847	40.857
DIYKGVDMR	HQISACHRDIYKGVDM	IYKGVDMRGVNFNVSK	R	D	I	M	R	G	0	1	0	2	0	0	0	1	0	1	0	1	1	0	0	0	0	0	1	1	0	0	9	1	1095.5383	H0YAC1;P03952;E7EQA8;E9PBC5;C9IYG8;C9JCT1;C9J075	H0YAC1	162	170	KLKB1	Plasma kallikrein;Plasma kallikrein heavy chain;Plasma kallikrein light chain	yes	no	1;2	2.4408E-09	117.7		By MS/MS	By matching	By MS/MS
DIYVDLDMK	HQISACNKDIYVDLDM	IYVDLDMKGINYNSSV	K	D	I	M	K	G	0	0	0	3	0	0	0	0	0	1	1	1	1	0	0	0	0	0	1	1	0	0	9	0	1110.5267	P03951;D6RB32	P03951	113	121	F11	Coagulation factor XI;Coagulation factor XIa heavy chain;Coagulation factor XIa light chain	yes	no	2	0.017325	46.001
DKDEAEQAVSR	KNYEQKCRDKDEAEQA	EAEQAVSRSANLVNPK	R	D	K	S	R	S	2	1	0	2	0	1	2	0	0	0	0	1	0	0	0	1	0	0	0	1	0	0	11	1	1246.579	Q9H939;Q9H939-2	Q9H939	150	160	PSTPIP2	Proline-serine-threonine phosphatase-interacting protein 2	yes	no	2	0.011259	46.069
DKDQEVLLQTFLDDASPGDK	ALRKMEPKDKDQEVLL	DDASPGDKRLAAYLML	K	D	K	D	K	R	1	0	0	5	0	2	1	1	0	0	3	2	0	1	1	1	1	0	0	1	0	0	20	1	2233.075	P04114;F5H109;A8MUN2	P04114	538	557	APOB	Apolipoprotein B-100;Apolipoprotein B-48	yes	no	2	2.7189E-14	77.959
DKDQEVLLQTFLDDASPGDKR	ALRKMEPKDKDQEVLL	DASPGDKRLAAYLMLM	K	D	K	K	R	L	1	1	0	5	0	2	1	1	0	0	3	2	0	1	1	1	1	0	0	1	0	0	21	2	2389.1761	P04114;F5H109;A8MUN2	P04114	538	558	APOB	Apolipoprotein B-100;Apolipoprotein B-48	yes	no	2;3	0	212.24	By matching				By MS/MS
DKEAPQKSWAP	DWIHGHIRDKEAPQKS	APQKSWAP________	R	D	K	A	P	-	2	0	0	1	0	1	1	0	0	0	0	2	0	0	2	1	0	1	0	0	0	0	11	2	1255.6197	F5H880;E7END6;P04070;B4DPQ7;H7BYX9	F5H880	410	420	PROC	Vitamin K-dependent protein C;Vitamin K-dependent protein C light chain;Vitamin K-dependent protein C heavy chain;Activation peptide	yes	no	2	0.0084209	47.712
DKEPLTAYNYK	LSLMGYFKDKEPLTAY	PLTAYNYKKQMHRKFR	K	D	K	Y	K	K	1	0	1	1	0	0	1	0	0	0	1	2	0	0	1	0	1	0	2	0	0	0	11	1	1340.6612	Q9UNW1;B4E394;F5H683	Q9UNW1	386	396	MINPP1	Multiple inositol polyphosphate phosphatase 1	yes	no	2	0.023133	42.031
DKEPLTAYNYKK	LSLMGYFKDKEPLTAY	LTAYNYKKQMHRKFRS	K	D	K	K	K	Q	1	0	1	1	0	0	1	0	0	0	1	3	0	0	1	0	1	0	2	0	0	0	12	2	1468.7562	Q9UNW1;B4E394;F5H683	Q9UNW1	386	397	MINPP1	Multiple inositol polyphosphate phosphatase 1	yes	no	2	0.034301	40.377
DKGEYTLVVK	YSVSYLLKDKGEYTLV	GEYTLVVKWGDEHIPG	K	D	K	V	K	W	0	0	0	1	0	0	1	1	0	0	1	2	0	0	0	0	1	0	1	2	0	0	10	1	1150.6234	P21333-2;P21333;Q5HY54;E9PHF0;A6NDY9	P21333-2	2614	2623	FLNA	Filamin-A	no	no	2	9.5315E-54	142.1				By MS/MS	By matching
DKGQAGLQR	ESLRKKSRDKGQAGLQ	KGQAGLQRALEILQEE	R	D	K	Q	R	A	1	1	0	1	0	2	0	2	0	0	1	1	0	0	0	0	0	0	0	0	0	0	9	1	971.51484	F8VNV9;Q6U2E9;F5GXS0;B0UZ83;F8VW91;B0V2C8;F8VZD8;A2BHY4;F8VX64;P0C0L5;P0C0L4	Q6U2E9	748	756	C4B;C4A	Complement C4-B;Complement C4 beta chain;Complement C4-B alpha chain;C4a anaphylatoxin;C4b-B;C4d-B;Complement C4 gamma chain;Complement C4-A;Complement C4 beta chain;Complement C4-A alpha chain;C4a anaphylatoxin;C4b-A;C4d-A;Complement C4 gamma chain	no	no	2	5.3473E-188	183.43	By MS/MS	By matching	By MS/MS	By MS/MS	By matching
DKHADPDFTR	DLQDFLSKDKHADPDF	HADPDFTRKLWAYLTI	K	D	K	T	R	K	1	1	0	3	0	0	0	0	1	0	0	1	0	1	1	0	1	0	0	0	0	0	10	1	1200.5523	P19823;Q5T985	P19823	572	581	ITIH2	Inter-alpha-trypsin inhibitor heavy chain H2	yes	no	2	0	232.56	By MS/MS	By MS/MS	By matching	By MS/MS	By MS/MS
DKHADPDFTRK	DLQDFLSKDKHADPDF	ADPDFTRKLWAYLTIN	K	D	K	R	K	L	1	1	0	3	0	0	0	0	1	0	0	2	0	1	1	0	1	0	0	0	0	0	11	2	1328.6473	P19823;Q5T985	P19823	572	582	ITIH2	Inter-alpha-trypsin inhibitor heavy chain H2	yes	no	2	1.9949E-139	167.71	By MS/MS			By MS/MS	By MS/MS
DKIGVELTGR	DLDAYNTKDKIGVELT	IGVELTGRTLADLTLL	K	D	K	G	R	T	0	1	0	1	0	0	1	2	0	1	1	1	0	0	0	0	1	0	0	1	0	0	10	1	1086.6033	P04114;F5H109	P04114	2003	2012	APOB	Apolipoprotein B-100;Apolipoprotein B-48	yes	no	2	8.7287E-198	187.31	By MS/MS	By MS/MS	By MS/MS	By MS/MS	By MS/MS
DKIQNTLQK	GWGYRKLRDKIQNTLQ	KIQNTLQKAKIPLVTN	R	D	K	Q	K	A	0	0	1	1	0	2	0	0	0	1	1	2	0	0	0	0	1	0	0	0	0	0	9	1	1086.6033	P03951;E9PGP2;P03951-2	P03951	526	534	F11	Coagulation factor XI;Coagulation factor XIa heavy chain;Coagulation factor XIa light chain	yes	no	2	0	219.72	By MS/MS	By MS/MS		By MS/MS	By MS/MS
DKKGISTSAASPAVGTVGMDMDEDDDFSK	DLHLRYQKDKKGISTS	DEDDDFSKWNFYYSPQ	K	D	K	S	K	W	3	0	0	6	0	0	1	3	0	1	0	3	2	1	1	4	2	0	0	2	0	0	29	2	2973.3219	P04114;F5H109	P04114	3993	4021	APOB	Apolipoprotein B-100;Apolipoprotein B-48	yes	no	3	1.7076E-269	156.92				By MS/MS	By MS/MS
DKLSGEYEK	EEYVYEMRDKLSGEYE	KLSGEYEKFVSEDDRN	R	D	K	E	K	F	0	0	0	1	0	0	2	1	0	0	1	2	0	0	0	1	0	0	1	0	0	0	9	1	1067.5135	P34932	P34932	630	638	HSPA4	Heat shock 70 kDa protein 4	yes	yes	2	0.039189	41.109
DKNRWEDPGK	NKFLTTAKDKNRWEDP	NRWEDPGKQLYNVEAT	K	D	K	G	K	Q	0	1	1	2	0	0	1	1	0	0	0	2	0	0	1	0	0	1	0	0	0	0	10	2	1243.5945	P01024	P01024	1216	1225	C3	Complement C3;Complement C3 beta chain;C3-beta-c;Complement C3 alpha chain;C3a anaphylatoxin;Acylation stimulating protein;Complement C3b alpha chain;Complement C3c alpha chain fragment 1;Complement C3dg fragment;Complement C3g fragment;Complement C3d fragment;Complement C3f fragment;Complement C3c alpha chain fragment 2	yes	yes	2	7.9135E-20	125.72					By MS/MS
DKPMYDEIFYTLSPVDGK	DAEWVVARDKPMYDEI	TLSPVDGKITGANAKK	R	D	K	G	K	I	0	0	0	3	0	0	1	1	0	1	1	2	1	1	2	1	1	0	2	1	0	0	18	1	2117.0027	Q9NZN3	Q9NZN3	444	461	EHD3	EH domain-containing protein 3	yes	yes	2	3.3167E-05	54.964
DKVDGTWDKPAPK	KSLLCITKDKVDGTWD	TWDKPAPKCEYFNKYS	K	D	K	P	K	C	1	0	0	3	0	0	0	1	0	0	0	3	0	0	2	0	1	1	0	1	0	0	13	2	1455.7358	Q5SR47;C9J0D9;P20023-2;P20023;P20023-4;P20023-3	Q5SR47	69	81	CR2	Complement receptor type 2	yes	no	2	0.030033	39.91
DKVNSFFSTFK	SFLEKDLRDKVNSFFS	NSFFSTFKEKESQDKT	R	D	K	F	K	E	0	0	1	1	0	0	0	0	0	0	0	2	0	3	0	2	1	0	0	1	0	0	11	1	1318.6558	P06727	P06727	349	359	APOA4	Apolipoprotein A-IV	yes	yes	2	0	265.53	By MS/MS	By MS/MS	By MS/MS	By MS/MS
DKVNSFFSTFKEK	SFLEKDLRDKVNSFFS	FFSTFKEKESQDKTLS	R	D	K	E	K	E	0	0	1	1	0	0	1	0	0	0	0	3	0	3	0	2	1	0	0	1	0	0	13	2	1575.7933	P06727	P06727	349	361	APOA4	Apolipoprotein A-IV	yes	yes	2;3	0	296.1	By MS/MS	By MS/MS	By MS/MS	By matching	By matching
DKVTAWK	NAFIGDIKDKVTAWKQ	KDKVTAWKQYRKAAIS	K	D	K	W	K	Q	1	0	0	1	0	0	0	0	0	0	0	2	0	0	0	0	1	1	0	1	0	0	7	1	846.45995	P19827;B7Z549;F5H7E1;F8WAS2;CON__Q0VCM5	P19827	115	121	ITIH1	Inter-alpha-trypsin inhibitor heavy chain H1	yes	no	2	1.1941E-65	155.88
DKVTAWKQYR	NAFIGDIKDKVTAWKQ	VTAWKQYRKAAISGEN	K	D	K	Y	R	K	1	1	0	1	0	1	0	0	0	0	0	2	0	0	0	0	1	1	1	1	0	0	10	2	1293.683	P19827;B7Z549;F5H7E1;F8WAS2;CON__Q0VCM5	P19827	115	124	ITIH1	Inter-alpha-trypsin inhibitor heavy chain H1	yes	no	2	0.0063132	61.344
DLAAFDK	KFTRPLFKDLAAFDKS	KDLAAFDKSHDQAVRT	K	D	L	D	K	S	2	0	0	2	0	0	0	0	0	0	1	1	0	1	0	0	0	0	0	0	0	0	7	0	778.38612	P09960;F8VV40	P09960	574	580	LTA4H	Leukotriene A-4 hydrolase	yes	no	2	0.059273	45.081		By matching
DLAAFDKSHDQAVR	KFTRPLFKDLAAFDKS	KSHDQAVRTYQEHKAS	K	D	L	V	R	T	3	1	0	3	0	1	0	0	1	0	1	1	0	1	0	1	0	0	0	1	0	0	14	1	1571.7692	P09960;F8VV40	P09960	574	587	LTA4H	Leukotriene A-4 hydrolase	yes	no	2	0.0046518	60.657
DLADELALVDVIEDK	CAISILMKDLADELAL	LVDVIEDKLKGEMMDL	K	D	L	D	K	L	2	0	0	4	0	0	2	0	0	1	3	1	0	0	0	0	0	0	0	2	0	0	15	0	1656.8458	P00338;P00338-3;F5GXH2;F5GYU2;F5GXY2;P00338-5;P00338-4;P00338-2;F5GZQ4;F5H5J4;F5H6W8	P00338	43	57	LDHA	L-lactate dehydrogenase A chain	yes	no	2	0.010213	38.376
DLAEDAPWK	AEMPATEKDLAEDAPW	LAEDAPWKKIQQNTFT	K	D	L	W	K	K	2	0	0	2	0	0	1	0	0	0	1	1	0	0	1	0	0	1	0	0	0	0	9	0	1043.4924	P21333-2;P21333;Q5HY54;O75369-6;O75369-3;O75369-2;O75369-9;O75369;O75369-8;O75369-5;O75369-4;Q14315-2;Q14315;A6NDY9;F8WE98	P21333-2	34	42	FLNA;FLNB;FLNC	Filamin-A;Filamin-B;Filamin-C	no	no	2	0.0072868	54.982					By MS/MS
DLAEDAPWKK	AEMPATEKDLAEDAPW	AEDAPWKKIQQNTFTR	K	D	L	K	K	I	2	0	0	2	0	0	1	0	0	0	1	2	0	0	1	0	0	1	0	0	0	0	10	1	1171.5873	P21333-2;P21333;Q5HY54;O75369-6;O75369-3;O75369-2;O75369-9;O75369;O75369-8;O75369-5;O75369-4;Q14315-2;Q14315;A6NDY9;F8WE98	P21333-2	34	43	FLNA;FLNB;FLNC	Filamin-A;Filamin-B;Filamin-C	no	no	2	0.00095907	86.898				By MS/MS	By MS/MS
DLAQYDAAHHEEFKR	LLIQTATRDLAQYDAA	AHHEEFKRYEMLKEHE	R	D	L	K	R	Y	3	1	0	2	0	1	2	0	2	0	1	1	0	1	0	0	0	0	1	0	0	0	15	1	1828.8493	Q02818;C9JKZ2;H7BZI1	Q02818	164	178	NUCB1	Nucleobindin-1	yes	no	3	0.0079449	32.523
DLASIAR	PIQSVFTRDLASIARL	RDLASIARLRIAKGGV	R	D	L	A	R	L	2	1	0	1	0	0	0	0	0	1	1	0	0	0	0	1	0	0	0	0	0	0	7	0	744.413	P07996;CON__Q28194	P07996	190	196	THBS1	Thrombospondin-1	yes	no	1;2	0.01689	69.383
DLATVYVDVLKDSGR	QSPWDRVKDLATVYVD	DVLKDSGRDYVSQFEG	K	D	L	G	R	D	1	1	0	3	0	0	0	1	0	0	2	1	0	0	0	1	1	0	1	3	0	0	15	1	1649.8625	P02647	P02647	37	51	APOA1	Apolipoprotein A-I;Proapolipoprotein A-I;Truncated apolipoprotein A-I	yes	yes	2	0.0046544	58.079
DLDMFINASK	ATPDEQNRDLDMFINA	DMFINASKNFNLNITW	R	D	L	S	K	N	1	0	1	2	0	0	0	0	0	1	1	1	1	1	0	1	0	0	0	0	0	0	10	0	1152.5485	O75882-3;O75882-2;H7BXY8;O75882	O75882-3	1118	1127	ATRN	Attractin	yes	no	2	0.00039824	69.721
DLDQASLAAVSQQLAPR	AALNSCLRDLDQASLA	VSQQLAPREGISQEAL	R	D	L	P	R	E	4	1	0	2	0	3	0	0	0	0	3	0	0	0	1	2	0	0	0	1	0	0	17	0	1781.9272	Q9Y490	Q9Y490	1674	1690	TLN1	Talin-1	yes	yes	2	4.3549E-137	149.97	By matching	By MS/MS	By MS/MS
DLDSQTMMVLVNYIFFK	GKITDLIKDLDSQTMM	LVNYIFFKAKWEMPFD	K	D	L	F	K	A	0	0	1	2	0	1	0	0	0	1	2	1	2	2	0	1	1	0	1	2	0	0	17	0	2063.0108	G3V5I3;P01011;G3V595;P01011-2	G3V5I3	223	239	SERPINA3	Alpha-1-antichymotrypsin;Alpha-1-antichymotrypsin His-Pro-less	yes	no	2	4.3241E-168	159.34
DLEAHIDSANK	KKLEMDLKDLEAHIDS	AHIDSANKNRDEAIKQ	K	D	L	N	K	N	2	0	1	2	0	0	1	0	1	1	1	1	0	0	0	1	0	0	0	0	0	0	11	0	1211.5782	P35579;P35579-2;H0Y3P4	P35579	1621	1631	MYH9	Myosin-9	yes	no	2	0.010582	44.564
DLEAKEVTPR	TTGLEAPRDLEAKEVT	EAKEVTPRTALLTWTE	R	D	L	P	R	T	1	1	0	1	0	0	2	0	0	0	1	1	0	0	1	0	1	0	0	1	0	0	10	1	1156.6088	H0Y3W5;G5E9A9;B0V046;B0UYX3;E7EWZ8;E7EU03;E7EPQ1;E7EPZ9;P22105-3;P22105;H0Y6M7;P22105-2	H0Y3W5	2990	2999	TNXB	Tenascin-X	yes	no	2	0.0014707	77.744		By matching
DLEEAEEYKEAR	QRILENEKDLEEAEEY	AEEYKEARLVLDSVKL	K	D	L	A	R	L	2	1	0	1	0	0	5	0	0	0	1	1	0	0	0	0	0	0	1	0	0	0	12	1	1480.6682	E5RJD8;O75347;E5RIW3;E5RIX8	E5RJD8	98	109	TBCA	Tubulin-specific chaperone A	yes	no	2	1.3682E-17	102.87
DLEEATLQHEATAATLR	AEFQKMRRDLEEATLQ	EATAATLRKKHADSVA	R	D	L	L	R	K	4	1	0	1	0	1	3	0	1	0	3	0	0	0	0	0	3	0	0	0	0	0	17	0	1867.9276	Q9UKX2;P12882;Q9UKX3	Q9UKX2	1183	1199	MYH2;MYH1;MYH13	Myosin-2;Myosin-1;Myosin-13	yes	no	2	7.4607E-43	102.69
DLEEPINFR	WYWTRQDRDLEEPINF	LEEPINFRLPENRISK	R	D	L	F	R	L	0	1	1	1	0	0	2	0	0	1	1	0	0	1	1	0	0	0	0	0	0	0	9	0	1131.556	Q9NPH3-2;Q9NPH3;Q9NPH3-5;Q9NPH3-3;C9J1D9;C9JT28	Q9NPH3-2	78	86	IL1RAP	Interleukin-1 receptor accessory protein	yes	no	2	0.0022879	68.224
DLEEPINFRLPENR	WYWTRQDRDLEEPINF	NFRLPENRISKEKDVL	R	D	L	N	R	I	0	2	2	1	0	0	3	0	0	1	2	0	0	1	2	0	0	0	0	0	0	0	14	1	1740.8795	Q9NPH3-2;Q9NPH3;Q9NPH3-5;Q9NPH3-3;C9J1D9;C9JT28	Q9NPH3-2	78	91	IL1RAP	Interleukin-1 receptor accessory protein	yes	no	2	0.01593	40.278
DLEGLSQRHEEK	EVKRKLQKDLEGLSQR	LSQRHEEKVAAYDKLE	K	D	L	E	K	V	0	1	0	1	0	1	3	1	1	0	2	1	0	0	0	1	0	0	0	0	0	0	12	1	1439.7005	P35579	P35579	1393	1404	MYH9	Myosin-9	yes	yes	2	0.0032254	55.724
DLEIEVVLFHPNYNINGKK	VSVGGEKRDLEIEVVL	NYNINGKKEAGIPEFY	R	D	L	K	K	E	0	0	3	1	0	0	2	1	1	2	2	2	0	1	1	0	0	0	1	2	0	0	19	1	2241.1794	B4E1Z4;E7ETN3;P00751;B0UXW4;H7C5H1	B4E1Z4	1049	1067	CFB	Complement factor B;Complement factor B Ba fragment;Complement factor B Bb fragment	yes	no	3	0.0018817	30.945
DLFKAVDAALK	EEIDCNDKDLFKAVDA	KAVDAALKKYNSQNQS	K	D	L	L	K	K	3	0	0	2	0	0	0	0	0	0	2	2	0	1	0	0	0	0	0	1	0	0	11	1	1189.6707	B4DPP8;P01042-2;C9JEX1;P01042	P01042	32	42	KNG1	Kininogen-1;Kininogen-1 heavy chain;T-kinin;Bradykinin;Lysyl-bradykinin;Kininogen-1 light chain;Low molecular weight growth-promoting factor	no	no	2	0.0018755	61.48				By MS/MS
DLGEEHFK	SEIAHRFKDLGEEHFK	DLGEEHFKGLVLIAFS	K	D	L	F	K	G	0	0	0	1	0	0	2	1	1	0	1	1	0	1	0	0	0	0	0	0	0	0	8	0	973.45051	CON__P02769	CON__P02769	37	44			yes	yes	1;2	3.8226E-05	101.43				By matching	By MS/MS
DLGLAADLPGGAEGAAAQPQAVLR	MKPKQVSRDLGLAADL	AQPQAVLRQPELRVIS	R	D	L	L	R	Q	7	1	0	2	0	2	1	4	0	0	4	0	0	0	2	0	0	0	0	1	0	0	24	0	2260.1812	Q9HBR0	Q9HBR0	934	957	SLC38A10	Putative sodium-coupled neutral amino acid transporter 10	yes	yes	2	0.0013158	36.935
DLGLAADLPGGAEGAAAQPQAVLRQPELR	MKPKQVSRDLGLAADL	VLRQPELRVISDGEQG	R	D	L	L	R	V	7	2	0	2	0	3	2	4	0	0	5	0	0	0	3	0	0	0	0	1	0	0	29	1	2883.5203	Q9HBR0	Q9HBR0	934	962	SLC38A10	Putative sodium-coupled neutral amino acid transporter 10	yes	yes	3	0.00013596	32.882
DLGTESQIFISR	ISDLLVPKDLGTESQI	ESQIFISRTYDATTHF	K	D	L	S	R	T	0	1	0	1	0	1	1	1	0	2	1	0	0	1	0	2	1	0	0	0	0	0	12	0	1364.6936	E7EU23;P50395;P50395-2	E7EU23	395	406	GDI2	Rab GDP dissociation inhibitor beta	yes	no	2	0.00087939	59.225					By MS/MS
DLHLSDVFLK	LNFTTKAKDLHLSDVF	HLSDVFLKALNHLPLE	K	D	L	L	K	A	0	0	0	2	0	0	0	0	1	0	3	1	0	1	0	1	0	0	0	1	0	0	10	0	1185.6394	P13671	P13671	331	340	C6	Complement component C6	yes	yes	2	5.3118E-114	166.97	By MS/MS	By MS/MS	By MS/MS		By MS/MS
DLIDFDDRQQIYAAEK	TVDSAIARDLIDFDDR	QQIYAAEKAITGFDDP	R	D	L	E	K	A	2	1	0	4	0	2	1	0	0	2	1	1	0	1	0	0	0	0	1	0	0	0	16	1	1938.9323	P15924;P15924-2	P15924	2076	2091	DSP	Desmoplakin	yes	no	2	0.0054031	41.695
DLIHDQDEDEEEEEGQR	DNRVTSFRDLIHDQDE	EEEEEGQRFYAGGSER	R	D	L	Q	R	F	0	1	0	4	0	2	6	1	1	1	1	0	0	0	0	0	0	0	0	0	0	0	17	0	2084.8407	Q9UNZ2;Q9UNZ2-5;F2Z2K0;Q9UNZ2-4	Q9UNZ2	77	93	NSFL1C	NSFL1 cofactor p47	yes	no	2	0.00030503	50.178					By matching
DLKDEIVR	DRLSRENRDLKDEIVR	DLKDEIVRLNDSILQA	R	D	L	V	R	L	0	1	0	2	0	0	1	0	0	1	1	1	0	0	0	0	0	0	0	1	0	0	8	1	986.53966	P15924	P15924	1248	1255	DSP	Desmoplakin	yes	yes	2	0.045169	47.603
DLKMLETVR	PFGGKSSRDLKMLETV	LKMLETVRTPALHFKS	R	D	L	V	R	T	0	1	0	1	0	0	1	0	0	0	2	1	1	0	0	0	1	0	0	1	0	0	9	1	1103.6009	P04114;F5H109	P04114	1309	1317	APOB	Apolipoprotein B-100;Apolipoprotein B-48	yes	no	2	1.3644E-13	123.86	By matching		By MS/MS	By MS/MS
DLKMLETVRTPALHFK	PFGGKSSRDLKMLETV	RTPALHFKSVGFHLPS	R	D	L	F	K	S	1	1	0	1	0	0	1	0	1	0	3	2	1	1	1	0	2	0	0	1	0	0	16	2	1898.0448	P04114;F5H109	P04114	1309	1324	APOB	Apolipoprotein B-100;Apolipoprotein B-48	yes	no	2;3	0.00060933	78.326
DLKPAIVK	VLQDVPVRDLKPAIVK	DLKPAIVKVYDYYETD	R	D	L	V	K	V	1	0	0	1	0	0	0	0	0	1	1	2	0	0	1	0	0	0	0	1	0	0	8	1	882.55385	H0YGH4;P01023;CON__ENSEMBL:ENSBTAP00000024146	H0YGH4	1456	1463	A2M	Alpha-2-macroglobulin	no	no	2	3.4334E-05	97.635
DLKSKEVPEAR	LSVEKLIKDLKSKEVP	SKEVPEARAYLRILGE	K	D	L	A	R	A	1	1	0	1	0	0	2	0	0	0	1	2	0	0	1	1	0	0	0	1	0	0	11	2	1270.6881	P04114;F5H109;A8MUN2	P04114	764	774	APOB	Apolipoprotein B-100;Apolipoprotein B-48	yes	no	2;3	7.4152E-62	144.57	By matching		By MS/MS	By MS/MS	By MS/MS
DLKVEDIPLAR	PVPDIYLRDLKVEDIP	VEDIPLARITLPDFRL	R	D	L	A	R	I	1	1	0	2	0	0	1	0	0	1	2	1	0	0	1	0	0	0	0	1	0	0	11	1	1267.7136	P04114;F5H109	P04114	2695	2705	APOB	Apolipoprotein B-100;Apolipoprotein B-48	yes	no	1;2	4.4132E-290	200.93	By MS/MS	By MS/MS	By MS/MS	By MS/MS	By MS/MS
DLLFKDSAHGFLK	LFSSPHGKDLLFKDSA	DSAHGFLKVPPRMDAK	K	D	L	L	K	V	1	0	0	2	0	0	0	1	1	0	3	2	0	2	0	1	0	0	0	0	0	0	13	1	1489.7929	P02787	P02787	311	323	TF	Serotransferrin	yes	yes	2	9.5967E-39	119.87
DLLGIYEK	RRWYVPVKDLLGIYEK	DLLGIYEKLYGRKVIT	K	D	L	E	K	L	0	0	0	1	0	0	1	1	0	1	2	1	0	0	0	0	0	0	1	0	0	0	8	0	949.51205	P80108	P80108	188	195	GPLD1	Phosphatidylinositol-glycan-specific phospholipase D	yes	yes	2	0.028092	49.418			By matching
DLLKANVK	RREGMERKDLLKANVK	DLLKANVKIFKSQGAA	K	D	L	V	K	I	1	0	1	1	0	0	0	0	0	0	2	2	0	0	0	0	0	0	0	1	0	0	8	1	899.54402	P40925-2;P40925;F5H098;C9JF79;C9JRL4;C9JLV6	P40925-2	11	18	MDH1	Malate dehydrogenase, cytoplasmic;Malate dehydrogenase	yes	no	2	0.011265	64.265
DLLLDPAWEK	QPEEDWDRDLLLDPAW	LLDPAWEKQQRKTFTA	R	D	L	E	K	Q	1	0	0	2	0	0	1	0	0	0	3	1	0	0	1	0	0	1	0	0	0	0	10	0	1198.6234	P12814-2;P12814;P12814-3;B7TY16;P35609;B2RCS5;Q08043;D6RH00;O43707;D6PXK4;E7EV83;F5GXS2	P12814-2	22	31	ACTN1;ACTN2;ACTN3;ACTN4	Alpha-actinin-1;Alpha-actinin-2;Alpha-actinin-3;Alpha-actinin-4	no	no	2	0.0063424	49.777			By matching
DLLLPQPDLR	NKLQVLGKDLLLPQPD	LLPQPDLRYLFLNGNK	K	D	L	L	R	Y	0	1	0	2	0	1	0	0	0	0	4	0	0	0	2	0	0	0	0	0	0	0	10	0	1178.6659	P02750;B4E1I8	P02750	230	239	LRG1	Leucine-rich alpha-2-glycoprotein	yes	no	1;2	1.8038E-112	164.97	By MS/MS	By MS/MS	By MS/MS	By MS/MS	By MS/MS
DLLLTVK	TKPVPEPRDLLLTVKM	RDLLLTVKMDLSRHGT	R	D	L	V	K	M	0	0	0	1	0	0	0	0	0	0	3	1	0	0	0	0	1	0	0	1	0	0	7	0	800.50076	B1AHL2;P23142-4	B1AHL2	691	697	FBLN1	Fibulin-1	yes	no	1;2	0.00013189	113.7	By MS/MS
DLLPASLGSYYR	FLDPFVLRDLLPASLG	ASLGSYYRYTGSLTTP	R	D	L	Y	R	Y	1	1	0	1	0	0	0	1	0	0	3	0	0	0	1	2	0	0	2	0	0	0	12	0	1353.6929	P23470-2;P23470	P23470-2	240	251	PTPRG	Receptor-type tyrosine-protein phosphatase gamma	yes	no	2	0.031985	34
DLLPSRDR	QLEQVIAKDLLPSRDR	DLLPSRDRQHLPLIKM	K	D	L	D	R	Q	0	2	0	2	0	0	0	0	0	0	2	0	0	0	1	1	0	0	0	0	0	0	8	1	970.51959	P02671;P02671-2	P02671	211	218	FGA	Fibrinogen alpha chain;Fibrinopeptide A;Fibrinogen alpha chain	no	no	2	3.547E-15	125.98	By MS/MS	By MS/MS	By matching	By MS/MS	By MS/MS
DLLPSRDRQHLPLIK	QLEQVIAKDLLPSRDR	RQHLPLIKMKPVPDLV	K	D	L	I	K	M	0	2	0	2	0	1	0	0	1	1	4	1	0	0	2	1	0	0	0	0	0	0	15	2	1800.037	P02671;P02671-2	P02671	211	225	FGA	Fibrinogen alpha chain;Fibrinopeptide A;Fibrinogen alpha chain	no	no	2;3	4.168E-06	78.902			By matching	By matching
DLLQTVEDQYK	EKQDNSIKDLLQTVED	QTVEDQYKQLNQQHSQ	K	D	L	Y	K	Q	0	0	0	2	0	2	1	0	0	0	2	1	0	0	0	0	1	0	1	1	0	0	11	0	1350.6667	Q9Y5C1	Q9Y5C1	177	187	ANGPTL3	Angiopoietin-related protein 3	yes	yes	2	0.00032743	72.29					By MS/MS
DLLYIGK	ITVIDEIRDLLYIGKD	RDLLYIGKDRKNPRED	R	D	L	G	K	D	0	0	0	1	0	0	0	1	0	1	2	1	0	0	0	0	0	0	1	0	0	0	7	0	820.46945	B4E1Z4;E7EVA3;E7ETN3;P00751;B0UXW4;H7C5H1;P00751-2	B4E1Z4	909	915	CFB	Complement factor B;Complement factor B Ba fragment;Complement factor B Bb fragment	yes	no	1;2	0.008748	74.415				By MS/MS	By MS/MS
DLLYIGKDR	ITVIDEIRDLLYIGKD	LLYIGKDRKNPREDYL	R	D	L	D	R	K	0	1	0	2	0	0	0	1	0	1	2	1	0	0	0	0	0	0	1	0	0	0	9	1	1091.5975	B4E1Z4;E7EVA3;E7ETN3;P00751;B0UXW4;H7C5H1;P00751-2	B4E1Z4	909	917	CFB	Complement factor B;Complement factor B Ba fragment;Complement factor B Bb fragment	yes	no	1;2	2.7894E-13	121.73	By MS/MS	By MS/MS	By MS/MS
DLLYIGKDRK	ITVIDEIRDLLYIGKD	LYIGKDRKNPREDYLD	R	D	L	R	K	N	0	1	0	2	0	0	0	1	0	1	2	2	0	0	0	0	0	0	1	0	0	0	10	2	1219.6925	B4E1Z4;E7EVA3;E7ETN3;P00751;B0UXW4;H7C5H1;P00751-2	B4E1Z4	909	918	CFB	Complement factor B;Complement factor B Ba fragment;Complement factor B Bb fragment	yes	no	2	0.00081264	87.184		By matching
DLMEKVK	QTVTDYGKDLMEKVKS	KDLMEKVKSPELQAEA	K	D	L	V	K	S	0	0	0	1	0	0	1	0	0	0	1	2	1	0	0	0	0	0	0	1	0	0	7	1	861.46299	P02652	P02652	47	53	APOA2	Apolipoprotein A-II;Proapolipoprotein A-II;Truncated apolipoprotein A-II	yes	yes	2	0.044673	53.554
DLMEKVKSPELQAEAK	QTVTDYGKDLMEKVKS	PELQAEAKSYFEKSKE	K	D	L	A	K	S	2	0	0	1	0	1	3	0	0	0	2	3	1	0	1	1	0	0	0	1	0	0	16	2	1814.9448	P02652	P02652	47	62	APOA2	Apolipoprotein A-II;Proapolipoprotein A-II;Truncated apolipoprotein A-II	yes	yes	2;3	2.0436E-122	149.86
DLQEPQEPR	LESVKKLKDLQEPQEP	LQEPQEPRVGKLRNFA	K	D	L	P	R	V	0	1	0	1	0	2	2	0	0	0	1	0	0	0	2	0	0	0	0	0	0	0	9	0	1110.5306	Q02747	Q02747	41	49	GUCA2A	Guanylin;HMW-guanylin;Guanylin	yes	yes	2	0.0013015	76.679			By MS/MS	By MS/MS	By MS/MS
DLQEVKAAAR	SVVQNLEKDLQEVKAA	QEVKAAARDGKLKPLP	K	D	L	A	R	D	3	1	0	1	0	1	1	0	0	0	1	1	0	0	0	0	0	0	0	1	0	0	10	1	1099.5986	Q9Y490;Q5TCU6	Q9Y490	1063	1072	TLN1	Talin-1	no	no	2	7.0555E-11	102.52					By MS/MS
DLQFSEIR	SPVLESPRDLQFSEIR	DLQFSEIRETSAKVNW	R	D	L	I	R	E	0	1	0	1	0	1	1	0	0	1	1	0	0	1	0	1	0	0	0	0	0	0	8	0	1006.5084	H0Y3W5;G5E9A9;B0V046;B0UYX3;E7EWZ8;E7EU03;E7EPQ1;E7EPZ9;P22105-3;P22105;H0Y6M7;P22105-2;Q16473	H0Y3W5	2813	2820	TNXB;TNXA	Tenascin-X;Putative tenascin-XA	yes	no	2	0.0041338	69.598					By matching
DLQFSEIRETSAK	SPVLESPRDLQFSEIR	EIRETSAKVNWMPPPS	R	D	L	A	K	V	1	1	0	1	0	1	2	0	0	1	1	1	0	1	0	2	1	0	0	0	0	0	13	1	1522.7627	H0Y3W5;G5E9A9;B0V046;B0UYX3;E7EWZ8;E7EU03;E7EPQ1;E7EPZ9;P22105-3;P22105;H0Y6M7;P22105-2;Q16473	H0Y3W5	2813	2825	TNXB;TNXA	Tenascin-X;Putative tenascin-XA	yes	no	2	0.00032797	73.386	By matching			By MS/MS
DLQFVEVTDVK	SDTVPSPRDLQFVEVT	FVEVTDVKVTIMWTPP	R	D	L	V	K	V	0	0	0	2	0	1	1	0	0	0	1	1	0	1	0	0	1	0	0	3	0	0	11	0	1291.666	P02751-3;P02751;P02751-14;P02751-8;P02751-7;P02751-15;E7ERA1;E9PE77;P02751-11;P02751-9;F8W7G7;P02751-5;P02751-10;P02751-6;P02751-13;P02751-4;P02751-12	P02751-3	912	922	FN1	Fibronectin;Anastellin;Ugl-Y1;Ugl-Y2;Ugl-Y3	yes	no	1;2	6.7781E-233	188.91	By MS/MS	By MS/MS	By MS/MS	By MS/MS	By MS/MS
DLQNFLK	EFKELVRKDLQNFLKK	KDLQNFLKKENKNEKV	K	D	L	L	K	K	0	0	1	1	0	1	0	0	0	0	2	1	0	1	0	0	0	0	0	0	0	0	7	0	876.47052	P06702	P06702	44	50	S100A9	Protein S100-A9	yes	yes	2	0.0015897	83.753		By MS/MS			By MS/MS
DLQNFLKK	EFKELVRKDLQNFLKK	DLQNFLKKENKNEKVI	K	D	L	K	K	E	0	0	1	1	0	1	0	0	0	0	2	2	0	1	0	0	0	0	0	0	0	0	8	1	1004.5655	P06702	P06702	44	51	S100A9	Protein S100-A9	yes	yes	1;2	4.4069E-15	126.52	By MS/MS	By MS/MS	By MS/MS		By MS/MS
DLQNFLKKENK	EFKELVRKDLQNFLKK	NFLKKENKNEKVIEHI	K	D	L	N	K	N	0	0	2	1	0	1	1	0	0	0	2	3	0	1	0	0	0	0	0	0	0	0	11	2	1375.746	P06702	P06702	44	54	S100A9	Protein S100-A9	yes	yes	2	7.4628E-21	118.87
DLQREIVESGR	QVLIVASKDLQREIVE	REIVESGRGTASPKEF	K	D	L	G	R	G	0	2	0	1	0	1	2	1	0	1	1	0	0	0	0	1	0	0	0	1	0	0	11	1	1300.6735	O00291	O00291	843	853	HIP1	Huntingtin-interacting protein 1	yes	yes	2	0.058031	32.254
DLQYVEK	VLDRRTQRDLQYVEKM	RDLQYVEKMENQMKGL	R	D	L	E	K	M	0	0	0	1	0	1	1	0	0	0	1	1	0	0	0	0	0	0	1	1	0	0	7	0	893.44945	Q6IMJ5;Q99784-3;Q99784;F5H810;F5GZQ2;F8W870;Q99784-4;Q99784-2	Q6IMJ5	91	97	OLFM1	Noelin	yes	no	2	0.0019348	86.794				By matching	By MS/MS
DLQYVEKMENQMK	VLDRRTQRDLQYVEKM	EKMENQMKGLESKFKQ	R	D	L	M	K	G	0	0	1	1	0	2	2	0	0	0	1	2	2	0	0	0	0	0	1	1	0	0	13	1	1654.7695	Q6IMJ5;Q99784-3;Q99784;F5H810;F5GZQ2;F8W870;Q99784-4;Q99784-2	Q6IMJ5	91	103	OLFM1	Noelin	yes	no	2	1.45E-06	80.632	By matching			By MS/MS
DLRDKVNSFFSTFK	GHLSFLEKDLRDKVNS	NSFFSTFKEKESQDKT	K	D	L	F	K	E	0	1	1	2	0	0	0	0	0	0	1	2	0	3	0	2	1	0	0	1	0	0	14	2	1702.8679	P06727	P06727	346	359	APOA4	Apolipoprotein A-IV	yes	yes	2;3	1.2704E-299	193.47		By matching
DLSGLDAETLLK	________________	LDAETLLKGRGVHGSF	R	D	L	L	K	G	1	0	0	2	0	0	1	1	0	0	4	1	0	0	0	1	1	0	0	0	0	0	12	0	1273.6765	P29350;P29350-3;G3V0F8;F5GZM7;F5H5H9;F5H1Z8;F5H0N8;F5H1V7;F5H4Z1;F5GXD4	P29350	8	19	PTPN6	Tyrosine-protein phosphatase non-receptor type 6	yes	no	2	0.00056433	65.179
DLSGLDAETLLKGR	________________	AETLLKGRGVHGSFLA	R	D	L	G	R	G	1	1	0	2	0	0	1	2	0	0	4	1	0	0	0	1	1	0	0	0	0	0	14	1	1486.7991	P29350;P29350-3;G3V0F8;F5GZM7;F5H5H9;F5H1Z8;F5H0N8;F5H1V7;F5H4Z1;F5GXD4	P29350	8	21	PTPN6	Tyrosine-protein phosphatase non-receptor type 6	yes	no	2	0.0094083	44.252
DLSLREGK	SNKDDRPKDLSLREGK	DLSLREGKFTDSENVC	K	D	L	G	K	F	0	1	0	1	0	0	1	1	0	0	2	1	0	0	0	1	0	0	0	0	0	0	8	1	916.49779	P43652	P43652	325	332	AFM	Afamin	yes	yes	2	2.9498E-55	148.52	By matching	By matching		By MS/MS	By MS/MS
DLTDYLMK	LRLDLAGRDLTDYLMK	DLTDYLMKILTERGYS	R	D	L	M	K	I	0	0	0	2	0	0	0	0	0	0	2	1	1	0	0	0	1	0	1	0	0	0	8	0	997.47903	P68133;P68032;P63267;P62736;Q5T8M7;F5H1C1;E9PG30;P60709;B4E335;P63261;F5H0N0;B4DW52;I3L3I4;F5GYT4;I3L3I0;I3L1U9;I3L4N8;B4DUI8;Q562R1	P60709	184	191	ACTA1;ACTC1;ACTG2;ACTA2;ACTB;ACTG1;ACTBL2	Actin, alpha skeletal muscle;Actin, alpha cardiac muscle 1;Actin, gamma-enteric smooth muscle;Actin, aortic smooth muscle;Actin, cytoplasmic 1;Actin, cytoplasmic 1, N-terminally processed;Actin, cytoplasmic 2;Actin, cytoplasmic 2, N-terminally processed;Beta-actin-like protein 2	no	no	1;2	0.00012963	120.46	By matching	By matching	By matching		By MS/MS
DLTSLGHNENQQGSFSSQGGSSFSVPIFYSSK	DLKTDFYKDLTSLGHN	VPIFYSSKRSENINHN	K	D	L	S	K	R	0	0	2	1	0	3	1	4	1	1	2	1	0	3	1	9	1	0	1	1	0	0	32	0	3391.5593	P13671	P13671	257	288	C6	Complement component C6	yes	yes	3	1.5343E-13	43.873
DLVFSTWDHK	PNAIPENKDLVFSTWD	VFSTWDHKAKGHFNCP	K	D	L	H	K	A	0	0	0	2	0	0	0	0	1	0	1	1	0	1	0	1	1	1	0	1	0	0	10	0	1246.5982	Q9Y5C1	Q9Y5C1	378	387	ANGPTL3	Angiopoietin-related protein 3	yes	yes	2	0.00045156	73.499					By MS/MS
DLWQKRQK	FQYMYLLKDLWQKRQK	DLWQKRQKQVKDNENV	K	D	L	Q	K	Q	0	1	0	1	0	2	0	0	0	0	1	2	0	0	0	0	0	1	0	0	0	0	8	2	1100.6091	P02675;B4E1D3	P02675	153	160	FGB	Fibrinogen beta chain;Fibrinopeptide B;Fibrinogen beta chain	yes	no	2	0.025669	57.047
DLWVNIDQMEK	GPSDSASRDLWVNIDQ	VNIDQMEKDKVKIHGI	R	D	L	E	K	D	0	0	1	2	0	1	1	0	0	1	1	1	1	0	0	0	0	1	0	1	0	0	11	0	1389.6599	F5H554;Q6UX71	F5H554	116	126	PLXDC2	Plexin domain-containing protein 2	yes	no	2	0.028979	35.594
DLYANTVLSGGTTMYPGIADR	KCDVDIRKDLYANTVL	MYPGIADRMQKEITAL	K	D	L	D	R	M	2	1	1	2	0	0	0	3	0	1	2	0	1	0	1	1	3	0	2	1	0	0	21	0	2214.0627	P60709;B4E335;P63261;F5H0N0;B4DW52;I3L3I4;F5GYT4	P60709	292	312	ACTB;ACTG1	Actin, cytoplasmic 1;Actin, cytoplasmic 1, N-terminally processed;Actin, cytoplasmic 2;Actin, cytoplasmic 2, N-terminally processed	yes	no	2	4.6984E-133	132.83		By matching	By MS/MS
DLYDAGVKR	ELIDQDARDLYDAGVK	LYDAGVKRKGTDVPKW	R	D	L	K	R	K	1	1	0	2	0	0	0	1	0	0	1	1	0	0	0	0	0	0	1	1	0	0	9	1	1035.5349	H0YN42;P07355;P07355-2;H0YMD0;H0YMU9;H0YM50;H0YN28;H0YL33;B3KRQ1;H0YNP5	H0YN42	197	205	ANXA2	Annexin;Annexin A2	yes	no	2	0.049702	42.19
DMAEAHKEAMSR	RDKEKQARDMAEAHKE	AHKEAMSRKLGQSESQ	R	D	M	S	R	K	3	1	0	1	0	0	2	0	1	0	0	1	2	0	0	1	0	0	0	0	0	0	12	1	1374.602	F5H5V4;F5GX23;F8W7V8;O00233-2;O00233;F5H169;F5H182	F5H5V4	111	122	PSMD9	26S proteasome non-ATPase regulatory subunit 9	yes	no	2	4.1742E-25	110.38		By matching
DMPASEDLQDLQK	RQGHPENRDMPASEDL	EDLQDLQKKLCRKRCI	R	D	M	Q	K	K	1	0	0	3	0	2	1	0	0	0	2	1	1	0	1	1	0	0	0	0	0	0	13	0	1488.6766	D6REX5;P49908	D6REX5	262	274	SEPP1	Selenoprotein P	yes	no	2	2.7569E-125	149.96	By MS/MS	By MS/MS	By MS/MS	By MS/MS	By MS/MS
DMPASEDLQDLQKK	RQGHPENRDMPASEDL	DLQDLQKKLCRKRCIN	R	D	M	K	K	L	1	0	0	3	0	2	1	0	0	0	2	2	1	0	1	1	0	0	0	0	0	0	14	1	1616.7716	D6REX5;P49908	D6REX5	262	275	SEPP1	Selenoprotein P	yes	no	2	8.3013E-176	169.79	By MS/MS	By MS/MS	By MS/MS	By MS/MS	By MS/MS
DMTEVISSLENANYK	SVLNDNSRDMTEVISS	SLENANYKDHENGTGT	R	D	M	Y	K	D	1	0	2	1	0	0	2	0	0	1	1	1	1	0	0	2	1	0	1	1	0	0	15	0	1712.7927	P06681;E9PFN7;B4DQI1;E9PDZ0;B3KTX9;A2ABK0;H0Y868	P06681	315	329	C2	Complement C2;Complement C2b fragment;Complement C2a fragment	yes	no	2	4.2981E-52	111.12
DMVEYKDR	EEMEKLVKDMVEYKDR	DMVEYKDRCMADKTLP	K	D	M	D	R	C	0	1	0	2	0	0	1	0	0	0	0	1	1	0	0	0	0	0	1	1	0	0	8	1	1054.4753	P43652	P43652	69	76	AFM	Afamin	yes	yes	2	1.1953E-17	120.99				By matching
DMYSFLEDMGLK	PVSSTNEKDMYSFLED	FLEDMGLKAFTNSKIR	K	D	M	L	K	A	0	0	0	2	0	0	1	1	0	0	2	1	2	1	0	1	0	0	1	0	0	0	12	0	1447.6363	H0YGH4;P01023	H0YGH4	680	691	A2M	Alpha-2-macroglobulin	yes	no	2	4.3425E-49	132.03			By matching		By MS/MS
DNAGAATEEFIK	LNAWRGQRDNAGAATE	AATEEFIKRAEVNGLA	R	D	N	I	K	R	3	0	1	1	0	0	2	1	0	1	0	1	0	1	0	0	1	0	0	0	0	0	12	0	1264.5935	P09972;B7Z1N6;A8MVZ9;B7Z3K7	P09972	319	330	ALDOC	Fructose-bisphosphate aldolase C;Fructose-bisphosphate aldolase	yes	no	2	0.040421	31.881
DNAGAATEEFIKR	LNAWRGQRDNAGAATE	ATEEFIKRAEVNGLAA	R	D	N	K	R	A	3	1	1	1	0	0	2	1	0	1	0	1	0	1	0	0	1	0	0	0	0	0	13	1	1420.6947	P09972;B7Z1N6;A8MVZ9;B7Z3K7	P09972	319	331	ALDOC	Fructose-bisphosphate aldolase C;Fructose-bisphosphate aldolase	yes	no	2	0.013128	46.206
DNCVTVPNSGQEDVDR	CPERQCRKDNCVTVPN	SGQEDVDRDGIGDACD	K	D	N	D	R	D	0	1	2	3	1	1	1	1	0	0	0	0	0	0	1	1	1	0	0	3	0	0	16	0	1803.7694	G3XAP6;E9PFW4;B4DKJ3;P49747	G3XAP6	257	272	COMP	Cartilage oligomeric matrix protein	yes	no	2	0.04564	25.823
DNDGWLTSDPR	MFFSTYDRDNDGWLTS	GWLTSDPRKQCSKEDG	R	D	N	P	R	K	0	1	1	3	0	0	0	1	0	0	1	0	0	0	1	1	1	1	0	0	0	0	11	0	1274.5527	P02675;B4E1D3;D6REL8	P02675	411	421	FGB	Fibrinogen beta chain;Fibrinopeptide B;Fibrinogen beta chain	yes	no	2	1.6794E-89	156.14		By MS/MS		By MS/MS	By MS/MS
DNDGWLTSDPRK	MFFSTYDRDNDGWLTS	WLTSDPRKQCSKEDGG	R	D	N	R	K	Q	0	1	1	3	0	0	0	1	0	0	1	1	0	0	1	1	1	1	0	0	0	0	12	1	1402.6477	P02675;B4E1D3;D6REL8	P02675	411	422	FGB	Fibrinogen beta chain;Fibrinopeptide B;Fibrinogen beta chain	yes	no	2	0	222.73
DNDLISLPK	KLQILSLRDNDLISLP	NDLISLPKEIGELTQL	R	D	N	P	K	E	0	0	1	2	0	0	0	0	0	1	2	1	0	0	1	1	0	0	0	0	0	0	9	0	1013.5393	Q15404;Q15404-2;F2Z2H2	Q15404	166	174	RSU1	Ras suppressor protein 1	yes	no	2	0.011251	51.436
DNEDFQESNR	SEPEKVDKDNEDFQES	EDFQESNRMYSVNGYT	K	D	N	N	R	M	0	1	2	2	0	1	2	0	0	0	0	0	0	1	0	1	0	0	0	0	0	0	10	0	1252.4956	P00450;E9PFZ2;CON__ENSEMBL:ENSBTAP00000031900	P00450	249	258	CP	Ceruloplasmin	no	no	2	0	248.14		By MS/MS		By MS/MS	By MS/MS
DNEETGFGSGTR	QQLEQFKKDNEETGFG	TGFGSGTRALEQALEK	K	D	N	T	R	A	0	1	1	1	0	0	2	3	0	0	0	0	0	1	0	1	2	0	0	0	0	0	12	0	1268.5269	P15144;B4DP96	P15144	924	935	ANPEP	Aminopeptidase N	yes	no	2	4.7091E-08	91.62					By MS/MS
DNELLVYK	FSYNTQGRDNELLVYK	DNELLVYKERVGEYSL	R	D	N	Y	K	E	0	0	1	1	0	0	1	0	0	0	2	1	0	0	0	0	0	0	1	1	0	0	8	0	992.51786	P02743	P02743	77	84	APCS	Serum amyloid P-component;Serum amyloid P-component(1-203)	yes	yes	1;2	5.1494E-69	155.07	By matching	By MS/MS	By MS/MS	By matching
DNELLVYKER	FSYNTQGRDNELLVYK	ELLVYKERVGEYSLYI	R	D	N	E	R	V	0	1	1	1	0	0	2	0	0	0	2	1	0	0	0	0	0	0	1	1	0	0	10	1	1277.6616	P02743	P02743	77	86	APCS	Serum amyloid P-component;Serum amyloid P-component(1-203)	yes	yes	2	0	227.36	By MS/MS	By MS/MS	By MS/MS	By MS/MS	By MS/MS
DNENVVNEYSSELEK	QKRQKQVKDNENVVNE	EYSSELEKHQLYIDET	K	D	N	E	K	H	0	0	3	1	0	0	4	0	0	0	1	1	0	0	0	2	0	0	1	2	0	0	15	0	1767.7799	P02675;B4E1D3	P02675	164	178	FGB	Fibrinogen beta chain;Fibrinopeptide B;Fibrinogen beta chain	yes	no	2	0	224.33	By MS/MS	By MS/MS		By MS/MS	By MS/MS
DNEQHVFK	INALASKKDNEQHVFK	DNEQHVFKVKDMENLE	K	D	N	F	K	V	0	0	1	1	0	1	1	0	1	0	0	1	0	1	0	0	0	0	0	1	0	0	8	0	1015.4723	B4E1Z4;E7EVA3;E7ETN3;P00751;B0UXW4;H7C5H1;P00751-2	B4E1Z4	949	956	CFB	Complement factor B;Complement factor B Ba fragment;Complement factor B Bb fragment	yes	no	2	1.4441E-15	128				By MS/MS	By MS/MS
DNEQHVFKVK	INALASKKDNEQHVFK	EQHVFKVKDMENLEDV	K	D	N	V	K	D	0	0	1	1	0	1	1	0	1	0	0	2	0	1	0	0	0	0	0	2	0	0	10	1	1242.6357	B4E1Z4;E7EVA3;E7ETN3;P00751;B0UXW4;H7C5H1;P00751-2	B4E1Z4	949	958	CFB	Complement factor B;Complement factor B Ba fragment;Complement factor B Bb fragment	yes	no	2	0	221.59	By MS/MS	By MS/MS		By MS/MS	By MS/MS
DNERVFSLQWGEVK	VSGWGREKDNERVFSL	SLQWGEVKLISNCSKF	K	D	N	V	K	L	0	1	1	1	0	1	2	1	0	0	1	1	0	1	0	1	0	1	0	2	0	0	14	1	1705.8424	G3XAM2;E7ETH0;P05156	G3XAM2	470	483	CFI	Complement factor I;Complement factor I heavy chain;Complement factor I light chain	yes	no	2	0.00057323	72.898
DNHLLGTFDLTGIPPAPR	EGERPLTKDNHLLGTF	TGIPPAPRGVPQIEVT	K	D	N	P	R	G	1	1	1	2	0	0	0	2	1	1	3	0	0	1	3	0	2	0	0	0	0	0	18	0	1933.0058	P11021	P11021	475	492	HSPA5	78 kDa glucose-regulated protein	yes	yes	2	0.00050002	54.103
DNIQGITKPAIR	KRHRKVLRDNIQGITK	GITKPAIRRLARRGGV	R	D	N	I	R	R	1	1	1	1	0	1	0	1	0	3	0	1	0	0	1	0	1	0	0	0	0	0	12	1	1324.7463	P62805	P62805	25	36	HIST1H4A	Histone H4	yes	yes	2	2.5622E-195	182.37	By matching
DNIQGITKPAIRR	KRHRKVLRDNIQGITK	ITKPAIRRLARRGGVK	R	D	N	R	R	L	1	2	1	1	0	1	0	1	0	3	0	1	0	0	1	0	1	0	0	0	0	0	13	2	1480.8474	P62805	P62805	25	37	HIST1H4A	Histone H4	yes	yes	2;3	8.7784E-29	107.46					By matching
DNLQHKDSSVPNTGTAR	PPIYRFWKDNLQHKDS	VPNTGTARMVETTAYA	K	D	N	A	R	M	1	1	2	2	0	1	0	1	1	0	1	1	0	0	1	2	2	0	0	1	0	0	17	1	1838.8871	P01031	P01031	1230	1246	C5	Complement C5;Complement C5 beta chain;Complement C5 alpha chain;C5a anaphylatoxin;Complement C5 alpha chain	yes	yes	2;3	0	267.01	By MS/MS	By MS/MS	By MS/MS	By MS/MS	By MS/MS
DNLTLWTSDTQGDEAEAGEGGEN	TLIMQLLRDNLTLWTS	EAGEGGEN________	R	D	N	E	N	-	2	0	2	3	0	1	4	4	0	0	2	0	0	0	0	1	3	1	0	0	0	0	23	0	2407.9888	P63104;B0AZS6;E7EX24;B7Z2E6;H0YB80	P63104	223	245	YWHAZ	14-3-3 protein zeta/delta	yes	no	2	0.0064847	25.157
DNLTLWTSENQGDEGDAGEGEN	TLIMQLLRDNLTLWTS	GDAGEGEN________	R	D	N	E	N	-	1	0	3	3	0	1	4	4	0	0	2	0	0	0	0	1	2	1	0	0	0	0	22	0	2349.9469	P31946;P31946-2	P31946-2	225	246	YWHAB	14-3-3 protein beta/alpha;14-3-3 protein beta/alpha, N-terminally processed	no	no	2	0.011804	22.044
DNSALDPIIHGLK	IFFQVSPRDNSALDPI	DPIIHGLKGVVHHEKE	R	D	N	L	K	G	1	0	1	2	0	0	0	1	1	2	2	1	0	0	1	1	0	0	0	0	0	0	13	0	1391.7409	P23470-2;P23470	P23470-2	210	222	PTPRG	Receptor-type tyrosine-protein phosphatase gamma	yes	no	2	1.2716E-08	85.837				By matching	By matching
DNSTMGYMAAK	IMKAQALRDNSTMGYM	TMGYMAAKKHLEINPD	R	D	N	A	K	K	2	0	1	1	0	0	0	1	0	0	0	1	2	0	0	1	1	0	1	0	0	0	11	0	1187.4951	P07900;P07900-2	P07900	621	631	HSP90AA1	Heat shock protein HSP 90-alpha	yes	no	2	0.027225	36.417
DNSVHWERPQKPK	LNEEAVKKDNSVHWER	WERPQKPKAPVGHFYE	K	D	N	P	K	A	0	1	1	1	0	1	1	0	1	0	0	2	0	0	2	1	0	1	0	1	0	0	13	2	1619.8168	H0YGH4;P01023	H0YGH4	1193	1205	A2M	Alpha-2-macroglobulin	yes	no	2;3	4.9739E-207	182.02		By matching		By MS/MS	By MS/MS
DNTYNRVSEDLR	DFSSANNRDNTYNRVS	NRVSEDLRSRIEVLKR	R	D	N	L	R	S	0	2	2	2	0	0	1	0	0	0	1	0	0	0	0	1	1	0	1	1	0	0	12	1	1480.6906	P02671;Q6NSD8;P02671-2	P02671	124	135	FGA	Fibrinogen alpha chain;Fibrinopeptide A;Fibrinogen alpha chain	no	no	2	0.026045	40.475
DNVFDGLVR	QASFQGLKDNVFDGLV	NVFDGLVRVTQEFHMK	K	D	N	V	R	V	0	1	1	2	0	0	0	1	0	0	1	0	0	1	0	0	0	0	0	2	0	0	9	0	1033.5193	P04114;F5H109	P04114	4169	4177	APOB	Apolipoprotein B-100;Apolipoprotein B-48	yes	no	2	0.03588	37.508
DNVPKATGVLYDYVNK	SGLLTSLKDNVPKATG	VLYDYVNKYHWEHTGL	K	D	N	N	K	Y	1	0	2	2	0	0	0	1	0	0	1	2	0	0	1	0	1	0	2	3	0	0	16	1	1794.9152	P04114;F5H109	P04114	4072	4087	APOB	Apolipoprotein B-100;Apolipoprotein B-48	yes	no	2	8.3716E-21	91.065
DPDAQPGGELMLGGTDSK	IFSFYLSRDPDAQPGG	MLGGTDSKYYKGSLSY	R	D	P	S	K	Y	1	0	0	3	0	1	1	4	0	0	2	1	1	0	2	1	1	0	0	0	0	0	18	0	1786.8043	P07339;F8WD96;C9JH19;H7C469	P07339	236	253	CTSD	Cathepsin D;Cathepsin D light chain;Cathepsin D heavy chain	yes	no	2	0.0031784	35.133
DPDQTDGLGLSYLSSHIANVER	KQFFKNWRDPDQTDGL	SHIANVERVPFDAATL	R	D	P	E	R	V	1	1	1	3	0	1	1	2	1	1	3	0	0	0	1	3	1	0	1	1	0	0	22	0	2386.1401	F8WA45;P06396-2;F5H1A8;P06396-3;F5H8M4;P06396;Q5T0H9	P06396	398	419	GSN	Gelsolin	no	no	2	1.931E-70	107.75
DPNGLPPEAQK	SYSFVFSRDPNGLPPE	GLPPEAQKIVRQRQEE	R	D	P	Q	K	I	1	0	1	1	0	1	1	1	0	0	1	1	0	0	3	0	0	0	0	0	0	0	11	0	1164.5775	Q5VY30;A6NCP9;P02753	Q5VY30	156	166	RBP4	Retinol-binding protein 4;Plasma retinol-binding protein(1-182);Plasma retinol-binding protein(1-181);Plasma retinol-binding protein(1-179);Plasma retinol-binding protein(1-176)	yes	no	1;2	9.487E-261	195.09	By MS/MS	By MS/MS	By MS/MS	By MS/MS	By MS/MS
DPNGLPPEAQKIVR	SYSFVFSRDPNGLPPE	PEAQKIVRQRQEELCL	R	D	P	V	R	Q	1	1	1	1	0	1	1	1	0	1	1	1	0	0	3	0	0	0	0	1	0	0	14	1	1532.8311	Q5VY30;A6NCP9;P02753	Q5VY30	156	169	RBP4	Retinol-binding protein 4;Plasma retinol-binding protein(1-182);Plasma retinol-binding protein(1-181);Plasma retinol-binding protein(1-179);Plasma retinol-binding protein(1-176)	yes	no	2	0.0093289	44.44
DPNHFRPAGLPEKY	NEWGRSGKDPNHFRPA	PAGLPEKY________	K	D	P	K	Y	-	1	1	1	1	0	0	1	1	1	0	1	1	0	1	3	0	0	0	1	0	0	0	14	2	1639.8107	P0DJI8;E9PQD6;P0DJI9	P0DJI8	109	122	SAA1;SAA2	Serum amyloid A-1 protein;Amyloid protein A;Serum amyloid protein A(2-104);Serum amyloid protein A(3-104);Serum amyloid protein A(2-103);Serum amyloid protein A(2-102);Serum amyloid protein A(4-101);Serum amyloid A protein;Serum amyloid A-2 protein	no	no	2	2.5626E-12	86.548
DPPSWSVLAGHSR	RALAVNPRDPPSWSVL	SVLAGHSRTVSDSIKK	R	D	P	S	R	T	1	1	0	1	0	0	0	1	1	0	1	0	0	0	2	3	0	1	0	1	0	0	13	0	1407.6895	Q9Y490;Q5TCU6	Q9Y490	1626	1638	TLN1	Talin-1	no	no	2	6.8387E-07	81.904	By matching			By matching
DPSASPGDAGEQAIR	NQAKGWLRDPSASPGD	DAGEQAIRQILDEAGK	R	D	P	I	R	Q	3	1	0	2	0	1	1	2	0	1	0	0	0	0	2	2	0	0	0	0	0	0	15	0	1469.6746	P18206-2;P18206;F5H7T3;G8JLL3	P18206-2	286	300	VCL	Vinculin	yes	no	2	9.3702E-63	118.52	By matching				By matching
DPSPVSGPVHLFR	ASRLQAKRDPSPVSGP	SGPVHLFRLSGKCFSL	R	D	P	F	R	L	0	1	0	1	0	0	0	1	1	0	1	0	0	1	3	2	0	0	0	2	0	0	13	0	1406.7306	Q9UJJ9;H0YEA7	Q9UJJ9	54	66	GNPTG	N-acetylglucosamine-1-phosphotransferase subunit gamma	yes	no	2	0.030295	33.589
DPTAEQFQEELEK	RFESTMKRDPTAEQFQ	QFQEELEKFQQAIDSR	R	D	P	E	K	F	1	0	0	1	0	2	4	0	0	0	1	1	0	1	1	0	1	0	0	0	0	0	13	0	1562.71	P31944	P31944	55	67	CASP14	Caspase-14;Caspase-14 subunit p17, mature form;Caspase-14 subunit p10, mature form;Caspase-14 subunit p20, intermediate form;Caspase-14 subunit p8, intermediate form	yes	yes	2	6.305E-29	106.32
DPTFIPAPIQAK	KANAGKPKDPTFIPAP	IPAPIQAKTSPVDEKA	K	D	P	A	K	T	2	0	0	1	0	1	0	0	0	2	0	1	0	1	3	0	1	0	0	0	0	0	12	0	1296.7078	P01019;E7EUC5	P01019	64	75	AGT	Angiotensinogen;Angiotensin-1;Angiotensin-2;Angiotensin-3;Angiotensin-4;Angiotensin 1-9;Angiotensin 1-7;Angiotensin 1-5;Angiotensin 1-4	yes	no	2	8.8848E-114	157.03	By MS/MS	By MS/MS	By MS/MS	By MS/MS	By MS/MS
DPTPEQTHR	SPPGVCSRDPTPEQTH	PTPEQTHRLARAMMAF	R	D	P	H	R	L	0	1	0	1	0	1	1	0	1	0	0	0	0	0	2	0	2	0	0	0	0	0	9	0	1079.4996	P08697;C9JMH6;C9JPV4	P08697	73	81	SERPINF2	Alpha-2-antiplasmin	yes	no	2	0.0046018	62.463
DPTPEQTHRLAR	SPPGVCSRDPTPEQTH	EQTHRLARAMMAFTAD	R	D	P	A	R	A	1	2	0	1	0	1	1	0	1	0	1	0	0	0	2	0	2	0	0	0	0	0	12	1	1419.7219	P08697;C9JMH6;C9JPV4	P08697	73	84	SERPINF2	Alpha-2-antiplasmin	yes	no	2	0.020606	42.031			By matching
DPVASSLSPYFGTK	RCSLLEPRDPVASSLS	LSPYFGTKTRYEDVNP	R	D	P	T	K	T	1	0	0	1	0	0	0	1	0	0	1	1	0	1	2	3	1	0	1	1	0	0	14	0	1467.7246	Q9UNW1;Q9UNW1-3;Q9UNW1-2	Q9UNW1	37	50	MINPP1	Multiple inositol polyphosphate phosphatase 1	yes	no	2	2.3652E-27	104.55		By MS/MS	By matching
DQALTEEHAR	VRQLVPRRDQALTEEH	ALTEEHARQQHNERLR	R	D	Q	A	R	Q	2	1	0	1	0	1	2	0	1	0	1	0	0	0	0	0	1	0	0	0	0	0	10	0	1168.5473	P12814-2;P12814;P12814-3;H9KV75;B7TY16;H0YJ11	P12814-2	615	624	ACTN1	Alpha-actinin-1	yes	no	2	0.0026624	62.466
DQAVLRQDGVVVTINK	GGPVFSWRDQAVLRQD	GVVVTINKKRNLVVSV	R	D	Q	N	K	K	1	1	1	2	0	2	0	1	0	1	1	1	0	0	0	0	1	0	0	4	0	0	16	1	1753.9686	P19827;F5H165;F5H7Y8;H7C0N0;B5MCP1	P19827	766	781	ITIH1	Inter-alpha-trypsin inhibitor heavy chain H1	yes	no	2	0.020102	32.366
DQGHGHQR	GHGHKHERDQGHGHQR	DQGHGHQRGHGLGHGH	R	D	Q	Q	R	G	0	1	0	1	0	2	0	2	2	0	0	0	0	0	0	0	0	0	0	0	0	0	8	0	933.41652	P01042	P01042	450	457	KNG1	Kininogen-1;Kininogen-1 heavy chain;T-kinin;Bradykinin;Lysyl-bradykinin;Kininogen-1 light chain;Low molecular weight growth-promoting factor	yes	yes	2	0.00033985	73.26		By matching
DQGNQEQDPNISNGEEEEEKEPGEVGTHNDNQER	SKHSQGLRDQGNQEQD	THNDNQERKTELPREH	R	D	Q	E	R	K	0	1	5	3	0	4	9	4	1	1	0	1	0	0	2	1	1	0	0	1	0	0	34	1	3850.6022	Q14515;B4E2Z0	Q14515	187	220	SPARCL1	SPARC-like protein 1	yes	no	3	8.1836E-11	36.411
DQIVDLTVGNNK	YNTIDDLKDQIVDLTV	DLTVGNNKTLLDIDNT	K	D	Q	N	K	T	0	0	2	2	0	1	0	1	0	1	1	1	0	0	0	0	1	0	0	2	0	0	12	0	1314.6779	P35527;CON__P35527	P35527	213	224	KRT9	Keratin, type I cytoskeletal 9	yes	no	2	0.029188	35.3
DQKKTQEQLALEMAELTAR	EALLQASRDQKKTQEQ	EMAELTARISQLEMAR	R	D	Q	A	R	I	3	1	0	1	0	3	3	0	0	0	3	2	1	0	0	0	2	0	0	0	0	0	19	2	2202.1314	P26038	P26038	409	427	MSN	Moesin	yes	yes	2;3	2.7743E-29	93.029		By MS/MS
DQLVIPDGQEEEQEAAGEGR	PEMEGPERDQLVIPDG	QEAAGEGRNQQKLRGE	R	D	Q	G	R	N	2	1	0	2	0	3	5	3	0	1	1	0	0	0	1	0	0	0	0	1	0	0	20	0	2168.9822	Q8NBJ4-2;Q8NBJ4	Q8NBJ4-2	311	330	GOLM1	Golgi membrane protein 1	yes	no	2	0.0025244	28.831
DQNYPGAIAIHHPNVAEK	FWAGWDRRDQNYPGAI	HHPNVAEKRISNSTSP	R	D	Q	E	K	R	3	0	2	1	0	1	1	1	2	2	0	1	0	0	2	0	0	0	1	1	0	0	18	0	1972.9755	CON__P15636	CON__P15636	343	360			yes	yes	2;3	0	248.03	By MS/MS	By MS/MS	By MS/MS	By MS/MS	By MS/MS
DQNYPGAIAIHHPNVAEKR	FWAGWDRRDQNYPGAI	HPNVAEKRISNSTSPT	R	D	Q	K	R	I	3	1	2	1	0	1	1	1	2	2	0	1	0	0	2	0	0	0	1	1	0	0	19	1	2129.0766	CON__P15636	CON__P15636	343	361			yes	yes	2;3	0	248.65	By MS/MS	By MS/MS	By MS/MS	By MS/MS	By MS/MS
DQPRPAFSAIR	KGSPGNIKDQPRPAFS	RPAFSAIRRNPPMGGN	K	D	Q	I	R	R	2	2	0	1	0	1	0	0	0	1	0	0	0	1	2	1	0	0	0	0	0	0	11	1	1256.6626	P02745;H0Y2W8	P02745	111	121	C1QA	Complement C1q subcomponent subunit A	yes	no	2	7.4344E-183	180.2	By MS/MS	By MS/MS	By MS/MS	By MS/MS	By MS/MS
DQPRPAFSAIRR	KGSPGNIKDQPRPAFS	PAFSAIRRNPPMGGNV	K	D	Q	R	R	N	2	3	0	1	0	1	0	0	0	1	0	0	0	1	2	1	0	0	0	0	0	0	12	2	1412.7637	P02745;H0Y2W8	P02745	111	122	C1QA	Complement C1q subcomponent subunit A	yes	no	2;3	0.00045606	74.987		By matching
DQTIRFDHVITNMNNNYEPR	TINVPLRRDQTIRFDH	MNNNYEPRSGKFTCKV	R	D	Q	P	R	S	0	2	4	2	0	1	1	0	1	2	0	0	1	1	1	0	2	0	1	1	0	0	20	1	2476.1554	D6RA08;D6R934;P02746	D6RA08	135	154	C1QB	Complement C1q subcomponent subunit B	yes	no	2;3	0	350.07	By MS/MS	By MS/MS	By MS/MS	By MS/MS	By MS/MS
DQVANSAFVER	YYITGETKDQVANSAF	ANSAFVERLRKHGLEV	K	D	Q	E	R	L	2	1	1	1	0	1	1	0	0	0	0	0	0	1	0	1	0	0	0	2	0	0	11	0	1234.5942	P07900;P07900-2;Q86U12	P07900	500	510	HSP90AA1	Heat shock protein HSP 90-alpha	yes	no	2	0.0023071	53.034
DQYKVGEVLK	HLVPDRKKDQYKVGEV	YKVGEVLKFSCKPGFT	K	D	Q	L	K	F	0	0	0	1	0	1	1	1	0	0	1	2	0	0	0	0	0	0	1	2	0	0	10	1	1177.6343	P08603	P08603	585	594	CFH	Complement factor H	yes	yes	2	1.5141E-130	168.85		By MS/MS	By matching	By MS/MS	By MS/MS
DQYYNIDVPSR	YDYYAFSKDQYYNIDV	YNIDVPSRTARAITTR	K	D	Q	S	R	T	0	1	1	2	0	1	0	0	0	1	0	0	0	0	1	1	0	0	2	1	0	0	11	0	1368.631	Q92954-6;E7EQ48;Q92954-5;Q92954-4;Q92954-3;Q92954-2;Q92954	Q92954-6	1330	1340	PRG4	Proteoglycan 4;Proteoglycan 4 C-terminal part	yes	no	2	5.9873E-104	158.01			By MS/MS	By MS/MS	By MS/MS
DRAGSIVLK	NTKSQAVKDRAGSIVL	RAGSIVLKVLISFKAN	K	D	R	L	K	V	1	1	0	1	0	0	0	1	0	1	1	1	0	0	0	1	0	0	0	1	0	0	9	1	957.56073	O15511;O15511-2;B1ALC0	O15511	73	81	ARPC5	Actin-related protein 2/3 complex subunit 5	yes	no	2	0.057613	36.684
DRDGNTLTYYR	FYNGLCNRDRDGNTLT	GNTLTYYRRPWNVASL	R	D	R	Y	R	R	0	2	1	2	0	0	0	1	0	0	1	0	0	0	0	0	2	0	2	0	0	0	11	1	1372.6371	P02748	P02748	184	194	C9	Complement component C9;Complement component C9a;Complement component C9b	yes	yes	2	0	246.26	By matching	By MS/MS	By MS/MS	By MS/MS	By matching
DRDLEVDTTLK	ADDANVVRDRDLEVDT	LEVDTTLKSLSQQIEN	R	D	R	L	K	S	0	1	0	3	0	0	1	0	0	0	2	1	0	0	0	0	2	0	0	1	0	0	11	1	1303.662	P02452	P02452	1226	1236	COL1A1	Collagen alpha-1(I) chain	yes	yes	2	0.014869	44.829
DREVGIPPEQSLETAK	YFIQQLLRDREVGIPP	EQSLETAKAVKERYSY	R	D	R	A	K	A	1	1	0	1	0	1	3	1	0	1	1	1	0	0	2	1	1	0	0	1	0	0	16	1	1767.9003	B4DTI0;F5H3P5;B4DXW1;P61158	B4DTI0	81	96	ACTR3	Actin-related protein 3	yes	no	2	0.056456	26.837
DRKDGYVLR	FALRDINKDRKDGYVL	RKDGYVLRLNRVNDAQ	K	D	R	L	R	L	0	2	0	2	0	0	0	1	0	0	1	1	0	0	0	0	0	0	1	1	0	0	9	2	1120.5989	E9PG06;Q9UGM5;E9PG08;F8WAW1;F8WEP7	E9PG06	55	63	FETUB	Fetuin-B	yes	no	2	0.013925	55.084
DRLDEVKEQVAEVR	EEMGSRTRDRLDEVKE	KEQVAEVRAKLEEQAQ	R	D	R	V	R	A	1	2	0	2	0	1	3	0	0	0	1	1	0	0	0	0	0	0	0	3	0	0	14	2	1684.8744	P02649	P02649	245	258	APOE	Apolipoprotein E	yes	yes	2	0	207.55	By matching	By matching	By MS/MS
DRQHLPLIK	AKDLLPSRDRQHLPLI	RQHLPLIKMKPVPDLV	R	D	R	I	K	M	0	1	0	1	0	1	0	0	1	1	2	1	0	0	1	0	0	0	0	0	0	0	9	1	1118.656	P02671;P02671-2	P02671	217	225	FGA	Fibrinogen alpha chain;Fibrinopeptide A;Fibrinogen alpha chain	no	no	2	4.5288E-19	125.97	By MS/MS	By MS/MS		By MS/MS	By MS/MS
DRRTPITVVK	IETDPANRDRRTPITV	RTPITVVKQGFEPPSF	R	D	R	V	K	Q	0	2	0	1	0	0	0	0	0	1	0	1	0	0	1	0	2	0	0	2	0	0	10	2	1183.7037	CON__Q3SX14;F8WA45;P06396-2;F5H1A8;P06396-3;F5H8M4;Q5T0H8;Q5T0H7;P06396	P06396	739	748	GSN	Gelsolin	no	no	2	0.0038042	63.694
DRSSFYVNGLTLGGQK	EVGVLVGKDRSSFYVN	GLTLGGQKCSVIRDSL	K	D	R	Q	K	C	0	1	1	1	0	1	0	3	0	0	2	1	0	1	0	2	1	0	1	1	0	0	16	1	1740.8795	P07737;I3L3D5	P07737	55	70	PFN1	Profilin-1	yes	no	2	0	194.05				By MS/MS	By MS/MS
DRVHHEPQLSDK	LSKPTEKKDRVHHEPQ	HEPQLSDKVHNDAQSF	K	D	R	D	K	V	0	1	0	2	0	1	1	0	2	0	1	1	0	0	1	1	0	0	0	1	0	0	12	1	1459.7168	O43852;O43852-3;O43852-2;O43852-4;F5H4F5;F5H879;F5H3F1;F5GZT6;F5H6K9	O43852	26	37	CALU	Calumenin	yes	no	2	4.5218E-24	107.74					By MS/MS
DRVVEESELAR	SEPRPPCRDRVVEESE	VEESELARTAGYGINI	R	D	R	A	R	T	1	2	0	1	0	0	3	0	0	0	1	0	0	0	0	1	0	0	0	2	0	0	11	1	1301.6575	P02748	P02748	144	154	C9	Complement component C9;Complement component C9a;Complement component C9b	yes	yes	2	0	253.54		By MS/MS	By MS/MS	By MS/MS	By MS/MS
DSAGQDINLNSPNK	________________	INLNSPNKGLLSDSMT	M	D	S	N	K	G	1	0	3	2	0	1	0	1	0	1	1	1	0	0	1	2	0	0	0	0	0	0	14	0	1471.6903	O43399;O43399-5;Q5JWU6;O43399-2;O43399-4;O43399-3	O43399	2	15	TPD52L2	Tumor protein D54	yes	no	2	0.037872	29.324
DSAHGFLK	HGKDLLFKDSAHGFLK	DSAHGFLKVPPRMDAK	K	D	S	L	K	V	1	0	0	1	0	0	0	1	1	0	1	1	0	1	0	1	0	0	0	0	0	0	8	0	873.43447	P02787	P02787	316	323	TF	Serotransferrin	yes	yes	2	0.00076825	103.83				By MS/MS	By MS/MS
DSAIGFSR	GQKDLLFKDSAIGFSR	DSAIGFSRVPPRIDSG	K	D	S	S	R	V	1	1	0	1	0	0	0	1	0	1	0	0	0	1	0	2	0	0	0	0	0	0	8	0	851.41373	E7EQB2;E7ER44;B7Z4X2;P02788	E7EQB2	308	315	LTF	Lactotransferrin;Lactoferricin-H;Kaliocin-1;Lactoferroxin-A;Lactoferroxin-B;Lactoferroxin-C	yes	no	2	0.018277	54.982
DSAQNSVIIVDKNGR	HFVKIQVKDSAQNSVI	IIVDKNGRLVYLVENP	K	D	S	G	R	L	1	1	2	2	0	1	0	1	0	2	0	1	0	0	0	2	0	0	0	2	0	0	15	1	1614.8325	G3V0E5;P02786	G3V0E5	113	127	TFRC	Transferrin receptor protein 1;Transferrin receptor protein 1, serum form	yes	no	2	0.00048717	71.98
DSDLLSPSDFK	DPEDPTLRDSDLLSPS	LLSPSDFKIILGKHWR	R	D	S	F	K	I	0	0	0	3	0	0	0	0	0	0	2	1	0	1	1	3	0	0	0	0	0	0	11	0	1222.5717	P48740	P48740	505	515	MASP1	Mannan-binding lectin serine protease 1;Mannan-binding lectin serine protease 1 heavy chain;Mannan-binding lectin serine protease 1 light chain	yes	yes	2	8.6538E-21	116.55	By matching			By matching
DSEITFIK	TGEAVAEKDSEITFIK	DSEITFIKKVTCTNAE	K	D	S	I	K	K	0	0	0	1	0	0	1	0	0	2	0	1	0	1	0	1	1	0	0	0	0	0	8	0	951.49131	P01031	P01031	1595	1602	C5	Complement C5;Complement C5 beta chain;Complement C5 alpha chain;C5a anaphylatoxin;Complement C5 alpha chain	yes	yes	2	0.0039317	71.692
DSEITFIKK	TGEAVAEKDSEITFIK	SEITFIKKVTCTNAEL	K	D	S	K	K	V	0	0	0	1	0	0	1	0	0	2	0	2	0	1	0	1	1	0	0	0	0	0	9	1	1079.5863	P01031	P01031	1595	1603	C5	Complement C5;Complement C5 beta chain;Complement C5 alpha chain;C5a anaphylatoxin;Complement C5 alpha chain	yes	yes	2	0.015696	54.066
DSEKLKEEIGK	ELHERLAKDSEKLKEE	KLKEEIGKELEELRAR	K	D	S	G	K	E	0	0	0	1	0	0	3	1	0	1	1	3	0	0	0	1	0	0	0	0	0	0	11	2	1274.6718	P06727	P06727	94	104	APOA4	Apolipoprotein A-IV	yes	yes	2	0	233.32	By matching			By MS/MS	By MS/MS
DSFDIIKR	DITEGNLRDSFDIIKR	DSFDIIKRYMDGMTVG	R	D	S	K	R	Y	0	1	0	2	0	0	0	0	0	2	0	1	0	1	0	1	0	0	0	0	0	0	8	1	992.5291	P23142;P23142-3;F8W7M9;CON__ENSEMBL:ENSBTAP00000016046	P23142	643	650	FBLN1	Fibulin-1	yes	no	2	3.3895E-15	127.56
DSFHLDEQFTVPVEMMQAR	FDPSLTQRDSFHLDEQ	PVEMMQARTYPLRWFL	R	D	S	A	R	T	1	1	0	2	0	2	2	0	1	0	1	0	2	2	1	1	1	0	0	2	0	0	19	0	2279.0351	P08697;P08697-2;C9JPV4	P08697	253	271	SERPINF2	Alpha-2-antiplasmin	yes	no	2;3	1.7505E-203	164.5	By MS/MS	By MS/MS	By MS/MS
DSFSNEKFDFR	KTNIKEYKDSFSNEKF	SNEKFDFRNHPNITFF	K	D	S	F	R	N	0	1	1	2	0	0	1	0	0	0	0	1	0	3	0	2	0	0	0	0	0	0	11	1	1390.6153	O75882-3;O75882-2;H7BXY8;O75882	O75882-3	1162	1172	ATRN	Attractin	yes	no	2	2.0754E-25	122.46
DSGFQMNQLR	YAVAVVKKDSGFQMNQ	GFQMNQLRGKKSCHTG	K	D	S	L	R	G	0	1	1	1	0	2	0	1	0	0	1	0	1	1	0	1	0	0	0	0	0	0	10	0	1194.5452	P02787	P02787	123	132	TF	Serotransferrin	yes	yes	2	2.4553E-101	144.77	By matching			By MS/MS	By matching
DSGKEQGHTR	APAQDEERDSGKEQGH	GKEQGHTRRHDWGHEK	R	D	S	T	R	R	0	1	0	1	0	1	1	2	1	0	0	1	0	0	0	1	1	0	0	0	0	0	10	1	1113.5163	P01042	P01042	418	427	KNG1	Kininogen-1;Kininogen-1 heavy chain;T-kinin;Bradykinin;Lysyl-bradykinin;Kininogen-1 light chain;Low molecular weight growth-promoting factor	yes	yes	2	5.2845E-33	134.3			By matching
DSGRDYVSQFEGSALGK	TVYVDVLKDSGRDYVS	FEGSALGKQLNLKLLD	K	D	S	G	K	Q	1	1	0	2	0	1	1	3	0	0	1	1	0	1	0	3	0	0	1	1	0	0	17	1	1814.8435	P02647	P02647	48	64	APOA1	Apolipoprotein A-I;Proapolipoprotein A-I;Truncated apolipoprotein A-I	yes	yes	2;3	3.3159E-251	180.88					By MS/MS
DSHSLTTNIMEILR	FEYQKNNKDSHSLTTN	TNIMEILRGDFSSANN	K	D	S	L	R	G	0	1	1	1	0	0	1	0	1	2	2	0	1	0	0	2	2	0	0	0	0	0	14	0	1628.8192	P02671;Q6NSD8;P02671-2	P02671	101	114	FGA	Fibrinogen alpha chain;Fibrinopeptide A;Fibrinogen alpha chain	no	no	2	3.1939E-245	184.51	By MS/MS	By MS/MS	By MS/MS	By MS/MS
DSLDKEK	GPLIICKKDSLDKEKE	KDSLDKEKEKHIDREF	K	D	S	E	K	E	0	0	0	2	0	0	1	0	0	0	1	2	0	0	0	1	0	0	0	0	0	0	7	1	833.41306	P00450;E9PFZ2	P00450	203	209	CP	Ceruloplasmin	no	no	2	0.00021112	97.798
DSLDKEKEK	GPLIICKKDSLDKEKE	SLDKEKEKHIDREFVV	K	D	S	E	K	H	0	0	0	2	0	0	2	0	0	0	1	3	0	0	0	1	0	0	0	0	0	0	9	2	1090.5506	P00450;E9PFZ2	P00450	203	211	CP	Ceruloplasmin	no	no	2	4.6986E-08	112.36
DSLDQLVGGVPVTLNAQTIDVNQETSDLDPSK	YPIKVQVKDSLDQLVG	TSDLDPSKSVTRVDDG	K	D	S	S	K	S	1	0	2	5	0	3	1	2	0	1	4	1	0	0	2	3	3	0	0	4	0	0	32	0	3367.6631	P01031;H0Y4U2	P01031	377	408	C5	Complement C5;Complement C5 beta chain;Complement C5 alpha chain;C5a anaphylatoxin;Complement C5 alpha chain	yes	no	2	0.020401	16.966
DSLDQLVGGVPVTLNAQTIDVNQETSDLDPSKSVTR	YPIKVQVKDSLDQLVG	DPSKSVTRVDDGVASF	K	D	S	T	R	V	1	1	2	5	0	3	1	2	0	1	4	1	0	0	2	4	4	0	0	5	0	0	36	1	3810.9123	P01031;H0Y4U2	P01031	377	412	C5	Complement C5;Complement C5 beta chain;Complement C5 alpha chain;C5a anaphylatoxin;Complement C5 alpha chain	yes	no	3	1.8117E-19	40.864
DSLEFREIGELYLPK	PETLKRWRDSLEFREI	IGELYLPKFSISRDYN	R	D	S	P	K	F	0	1	0	1	0	0	3	1	0	1	3	1	0	1	1	1	0	0	1	0	0	0	15	1	1807.9356	G3V5I3;P01011;G3V3A0	G3V5I3	326	340	SERPINA3	Alpha-1-antichymotrypsin;Alpha-1-antichymotrypsin His-Pro-less	yes	no	2	1.0223E-75	128.71
DSLLQDGEFSMDLR	GQKCSVIRDSLLQDGE	GEFSMDLRTKSTGGAP	R	D	S	L	R	T	0	1	0	3	0	1	1	1	0	0	3	0	1	1	0	2	0	0	0	0	0	0	14	0	1624.7403	P07737	P07737	76	89	PFN1	Profilin-1	yes	yes	2	6.4177E-56	125.36		By MS/MS		By MS/MS	By MS/MS
DSNIPGSDYINANYIK	SRVILQGRDSNIPGSD	YINANYIKNQLLGPDE	R	D	S	I	K	N	1	0	3	2	0	0	0	1	0	3	0	1	0	0	1	2	0	0	2	0	0	0	16	0	1782.8424	P29350;P29350-3;G3V0F8;P29350-2	P29350	293	308	PTPN6	Tyrosine-protein phosphatase non-receptor type 6	yes	no	2	0.019878	30.575		By MS/MS
DSNMPMDMR	CQKGILHKDSNMPMDM	SNMPMDMREFVLLFMT	K	D	S	M	R	E	0	1	1	2	0	0	0	0	0	0	0	0	3	0	1	1	0	0	0	0	0	0	9	0	1095.4147	P12259	P12259	1759	1767	F5	Coagulation factor V;Coagulation factor V heavy chain;Coagulation factor V light chain	yes	yes	2	0.0014218	77.662
DSPSVWAAVPGK	DAAIVGYKDSPSVWAA	VWAAVPGKTFVNITPA	K	D	S	G	K	T	2	0	0	1	0	0	0	1	0	0	0	1	0	0	2	2	0	1	0	2	0	0	12	0	1212.6139	P07737;I3L3D5;CON__P02584	P07737	27	38	PFN1	Profilin-1	yes	no	2	4.0285E-71	142.1			By matching	By matching
DSPVLIDFFEDTER	SSALANTKDSPVLIDF	DFFEDTERYRKQANKA	K	D	S	E	R	Y	0	1	0	3	0	0	2	0	0	1	1	0	0	2	1	1	1	0	0	1	0	0	14	0	1681.7835	P04196	P04196	140	153	HRG	Histidine-rich glycoprotein	yes	yes	2	2.2896E-286	188.13	By matching	By matching	By matching
DSPVLIDFFEDTERYR	SSALANTKDSPVLIDF	FEDTERYRKQANKALE	K	D	S	Y	R	K	0	2	0	3	0	0	2	0	0	1	1	0	0	2	1	1	1	0	1	1	0	0	16	1	2000.948	P04196	P04196	140	155	HRG	Histidine-rich glycoprotein	yes	yes	2	5.1181E-63	118.21
DSPVLIDFFEDTERYRK	SSALANTKDSPVLIDF	EDTERYRKQANKALEK	K	D	S	R	K	Q	0	2	0	3	0	0	2	0	0	1	1	1	0	2	1	1	1	0	1	1	0	0	17	2	2129.0429	P04196	P04196	140	156	HRG	Histidine-rich glycoprotein	yes	yes	3	1.3541E-99	134.14	By matching
DSQEEEKTEALTSAK	QVFVWVGKDSQEEEKT	TEALTSAKRYIETDPA	K	D	S	A	K	R	2	0	0	1	0	1	4	0	0	0	1	2	0	0	0	2	2	0	0	0	0	0	15	1	1664.7741	CON__Q3SX14;F8WA45;P06396-2;F5H1A8;P06396-3;F5H8M4;Q5T0H8;P06396	P06396	714	728	GSN	Gelsolin	no	no	2	0	296.51	By MS/MS	By MS/MS		By MS/MS	By MS/MS
DSQEEEKTEALTSAKR	QVFVWVGKDSQEEEKT	EALTSAKRYIETDPAN	K	D	S	K	R	Y	2	1	0	1	0	1	4	0	0	0	1	2	0	0	0	2	2	0	0	0	0	0	16	2	1820.8752	CON__Q3SX14;F8WA45;P06396-2;F5H1A8;P06396-3;F5H8M4;Q5T0H8;P06396	P06396	714	729	GSN	Gelsolin	no	no	2;3	0	274.17	By matching	By MS/MS	By MS/MS	By MS/MS	By MS/MS
DSREHEEPTTSEMAEETYSPK	REQVKIERDSREHEEP	AEETYSPKIFRPKHTR	R	D	S	P	K	I	1	1	0	1	0	0	6	0	1	0	0	1	1	0	2	3	3	0	1	0	0	0	21	1	2452.0336	P24593;C9JXX4	P24593	115	135	IGFBP5	Insulin-like growth factor-binding protein 5	yes	no	3	1.2094E-16	74.029
DSSFIRIHK	AIQASHKKDSSFIRIH	SSFIRIHKVMKVLNFT	K	D	S	H	K	V	0	1	0	1	0	0	0	0	1	2	0	1	0	1	0	2	0	0	0	0	0	0	9	1	1101.5931	P13671	P13671	310	318	C6	Complement component C6	yes	yes	2	3.6352E-89	161.27	By MS/MS	By MS/MS	By matching		By matching
DSSTWLTAFVLK	SYAAWLSRDSSTWLTA	WLTAFVLKVLSLAQEQ	R	D	S	L	K	V	1	0	0	1	0	0	0	0	0	0	2	1	0	1	0	2	2	1	0	1	0	0	12	0	1366.7133	B0UZ83;F8VW91;B0V2C8;F8VZD8;P0C0L5;P0C0L4;CON__P01030	B0V2C8	1073	1084	C4A;C4B	Complement C4-A;Complement C4 beta chain;Complement C4-A alpha chain;C4a anaphylatoxin;C4b-A;C4d-A;Complement C4 gamma chain;Complement C4-B;Complement C4 beta chain;Complement C4-B alpha chain;C4a anaphylatoxin;C4b-B;C4d-B;Complement C4 gamma chain	no	no	2	1.2213E-84	149.23					By matching
DSSVPGSPSSIVAK	PGSVSPSRDSSVPGSP	SPSSIVAKMDNQVLGY	R	D	S	A	K	M	1	0	0	1	0	0	0	1	0	1	0	1	0	0	2	5	0	0	0	2	0	0	14	0	1329.6776	Q08495;Q08495-2;E5RJ56;E5RIE7;E5RIG5;E5RGQ0;E5RJ61	Q08495	20	33	DMTN	Dematin	yes	no	2	0.020479	35.037	By matching
DSSVPNTGTAR	WKDNLQHKDSSVPNTG	VPNTGTARMVETTAYA	K	D	S	A	R	M	1	1	1	1	0	0	0	1	0	0	0	0	0	0	1	2	2	0	0	1	0	0	11	0	1103.5207	P01031	P01031	1236	1246	C5	Complement C5;Complement C5 beta chain;Complement C5 alpha chain;C5a anaphylatoxin;Complement C5 alpha chain	yes	yes	2	3.7904E-18	113.22	By MS/MS			By MS/MS	By MS/MS
DSTGKSGAEAQTPEDSPNR	HPELQTPKDSTGKSGA	TPEDSPNRSGAEAKTQ	K	D	S	N	R	S	2	1	1	2	0	1	2	2	0	0	0	1	0	0	2	3	2	0	0	0	0	0	19	1	1945.8613	O43493-2;O43493-5;O43493-3;F8WBK2;O43493;O43493-4	O43493-2	135	153	TGOLN2	Trans-Golgi network integral membrane protein 2	yes	no	2	0.003135	34.649
DSTGKSGAEAQTPEDSPNRSGAEAK	HPELQTPKDSTGKSGA	NRSGAEAKTQKDSPSK	K	D	S	A	K	T	4	1	1	2	0	1	3	3	0	0	0	2	0	0	2	4	2	0	0	0	0	0	25	2	2489.1266	O43493-2;O43493-5;O43493-3;F8WBK2;O43493;O43493-4	O43493-2	135	159	TGOLN2	Trans-Golgi network integral membrane protein 2	yes	no	3	5.2189E-05	41.166				By MS/MS	By MS/MS
DSVTETLPR	RWFTCVLKDSVTETLP	SVTETLPRVNRTAAIS	K	D	S	P	R	V	0	1	0	1	0	0	1	0	0	0	1	0	0	0	1	1	2	0	0	1	0	0	9	0	1016.5138	P03951;E9PGP2;P03951-2;D6RB32	P03951	80	88	F11	Coagulation factor XI;Coagulation factor XIa heavy chain;Coagulation factor XIa light chain	yes	no	2	0.067199	30.569
DSVTGTLPK	KRFGCFLKDSVTGTLP	SVTGTLPKVHRTGAVS	K	D	S	P	K	V	0	0	0	1	0	0	0	1	0	0	1	1	0	0	1	1	2	0	0	1	0	0	9	0	916.48656	H0YAC1;P03952;E7EQA8;E9PBC5;C9IYG8;C9JCT1;C9J075	H0YAC1	129	137	KLKB1	Plasma kallikrein;Plasma kallikrein heavy chain;Plasma kallikrein light chain	yes	no	2	1.3571E-07	100.02	By matching			By MS/MS
DSWLDKQAEISASAPTSLR	ALDGCLRRDSWLDKQA	ASAPTSLRSCDVESNP	R	D	S	L	R	S	3	1	0	2	0	1	1	0	0	1	2	1	0	0	1	4	1	1	0	0	0	0	19	1	2074.0331	I3L145;P04278;I3L1J1;B0FWH4;E9PGW1;B4DYU0;P04278-2;F5H5Z8;I3L2X4;I3L4B9;B0FWH6;I3L2F1;B0FWH5;E9PH59	I3L145	139	157	SHBG	Sex hormone-binding globulin	yes	no	2;3	0	225.69	By MS/MS		By MS/MS	By matching	By matching
DSYDLHDLK	IQFDQYIKDSYDLHDL	SYDLHDLKIAIANIID	K	D	S	L	K	I	0	0	0	3	0	0	0	0	1	0	2	1	0	0	0	1	0	0	1	0	0	0	9	0	1104.5088	P04114;F5H109	P04114	2187	2195	APOB	Apolipoprotein B-100;Apolipoprotein B-48	yes	no	2	0.066954	30.612
DSYVGDEAQSK	VMVGMGQKDSYVGDEA	VGDEAQSKRGILTLKY	K	D	S	S	K	R	1	0	0	2	0	1	1	1	0	0	0	1	0	0	0	2	0	0	1	1	0	0	11	0	1197.515	P68133;P68032;Q5T8M8;A6NL76;P63267;P62736;Q5T8M7;F5H1C1;E7EQV5;C9JUM1;F8WB63;B8ZZJ2;C9JFL5;F6UVQ4;F6QUT6;P60709;B4E335;P63261;F5H0N0;I3L3I4;I3L3I0;I3L1U9;G5E9R0;E7EVS6;I3L3R2;C9JZR7;C9JTX5;B4DUI8	P60709	51	61	ACTA1;ACTC1;ACTG2;ACTA2;ACTB;ACTG1	Actin, alpha skeletal muscle;Actin, alpha cardiac muscle 1;Actin, gamma-enteric smooth muscle;Actin, aortic smooth muscle;Actin, cytoplasmic 1;Actin, cytoplasmic 1, N-terminally processed;Actin, cytoplasmic 2;Actin, cytoplasmic 2, N-terminally processed	no	no	1;2	0	248.15	By MS/MS	By MS/MS	By MS/MS	By MS/MS	By MS/MS
DSYVGDEAQSKR	VMVGMGQKDSYVGDEA	GDEAQSKRGILTLKYP	K	D	S	K	R	G	1	1	0	2	0	1	1	1	0	0	0	1	0	0	0	2	0	0	1	1	0	0	12	1	1353.6161	P68133;P68032;Q5T8M8;A6NL76;P63267;P62736;Q5T8M7;F5H1C1;E7EQV5;C9JUM1;F8WB63;B8ZZJ2;C9JFL5;F6UVQ4;F6QUT6;P60709;B4E335;P63261;F5H0N0;I3L3I4;I3L3I0;I3L1U9;G5E9R0;E7EVS6;I3L3R2;C9JZR7;C9JTX5;B4DUI8	P60709	51	62	ACTA1;ACTC1;ACTG2;ACTA2;ACTB;ACTG1	Actin, alpha skeletal muscle;Actin, alpha cardiac muscle 1;Actin, gamma-enteric smooth muscle;Actin, aortic smooth muscle;Actin, cytoplasmic 1;Actin, cytoplasmic 1, N-terminally processed;Actin, cytoplasmic 2;Actin, cytoplasmic 2, N-terminally processed	no	no	1;2	0	265.75	By MS/MS	By MS/MS	By MS/MS	By MS/MS	By MS/MS
DTANWLEINPDTGAISTR	KITYRIWRDTANWLEI	DTGAISTRAELDREDF	R	D	T	T	R	A	2	1	2	2	0	0	1	1	0	2	1	0	0	0	1	1	3	1	0	0	0	0	18	0	1972.949	P12830;H7BXH4;F5GYI6;Q9UII8	P12830	528	545	CDH1	Cadherin-1;E-Cad/CTF1;E-Cad/CTF2;E-Cad/CTF3	yes	no	2	2.1029E-124	144.68
DTATLSWGLPK	LKVIKVDKDTATLSWG	TLSWGLPKKLNGNLTG	K	D	T	P	K	K	1	0	0	1	0	0	0	1	0	0	2	1	0	0	1	1	2	1	0	0	0	0	11	0	1187.6186	O00533-2;O00533;H7C0J0	O00533-2	946	956	CHL1	Neural cell adhesion molecule L1-like protein;Processed neural cell adhesion molecule L1-like protein	yes	no	2	0.052925	29.544
DTDLDGFPDEK	GNGILCGRDTDLDGFP	LDGFPDEKLRCPERQC	R	D	T	E	K	L	0	0	0	4	0	0	1	1	0	0	1	1	0	1	1	0	1	0	0	0	0	0	11	0	1250.5303	G3XAP6;E9PFW4;B4DKJ3;P49747;CON__ENSEMBL:ENSBTAP00000006074	G3XAP6	236	246	COMP	Cartilage oligomeric matrix protein	yes	no	2	0.00040781	65.179
DTDPDSKPFSLQETYEAK	KLEEMGFKDTDPDSKP	LQETYEAKRNEFLGEL	K	D	T	A	K	R	1	0	0	3	0	1	2	0	0	0	1	2	0	1	2	2	2	0	1	0	0	0	18	1	2069.9429	D6RGI3;D6RER5;Q9NVA2;Q9NVA2-2;D6RDU5;H0Y961;B4E049;B1AMS2;F5H1J5;Q14141-2;Q14141-4;Q14141	D6RGI3	309	326	SEPT11;SEPT6	Septin-11;Septin-6	no	no	2	0.049217	22.826
DTDTGALLFIGK	QPFIFVLRDTDTGALL	GALLFIGKILDPRGP_	R	D	T	G	K	I	1	0	0	2	0	0	0	2	0	1	2	1	0	1	0	0	2	0	0	0	0	0	12	0	1249.6554	P36955;I3L3M1;CON__Q95121	P36955	400	411	SERPINF1	Pigment epithelium-derived factor	yes	no	1;2	0	208.17	By MS/MS	By MS/MS	By MS/MS	By MS/MS	By MS/MS
DTEDQEDQVDPR	KKRSHLKRDTEDQEDQ	QEDQVDPRLIDGKMTR	R	D	T	P	R	L	0	1	0	4	0	2	2	0	0	0	0	0	0	0	1	0	1	0	0	1	0	0	12	0	1445.5906	F5H880;E7END6;P04070;B4DPQ7	F5H880	159	170	PROC	Vitamin K-dependent protein C;Vitamin K-dependent protein C light chain;Vitamin K-dependent protein C heavy chain;Activation peptide	yes	no	2	0	322.31	By MS/MS	By MS/MS	By MS/MS	By MS/MS
DTEDQEDQVDPRLIDGK	KKRSHLKRDTEDQEDQ	DPRLIDGKMTRRGDSP	R	D	T	G	K	M	0	1	0	5	0	2	2	1	0	1	1	1	0	0	1	0	1	0	0	1	0	0	17	1	1971.9021	F5H880;E7END6;P04070;B4DPQ7	F5H880	159	175	PROC	Vitamin K-dependent protein C;Vitamin K-dependent protein C light chain;Vitamin K-dependent protein C heavy chain;Activation peptide	yes	no	2	4.5709E-227	172.2	By matching	By matching	By MS/MS	By matching	By MS/MS
DTEDQEDQVDPRLIDGKMTR	KKRSHLKRDTEDQEDQ	LIDGKMTRRGDSPWQV	R	D	T	T	R	R	0	2	0	5	0	2	2	1	0	1	1	1	1	0	1	0	2	0	0	1	0	0	20	2	2360.0914	F5H880;E7END6;P04070;B4DPQ7	F5H880	159	178	PROC	Vitamin K-dependent protein C;Vitamin K-dependent protein C light chain;Vitamin K-dependent protein C heavy chain;Activation peptide	yes	no	2	0.00023681	49.768
DTEEEDFHVDQVTTVK	WERPFEVKDTEEEDFH	VDQVTTVKVPMMKRLG	K	D	T	V	K	V	0	0	0	3	0	1	3	0	1	0	0	1	0	1	0	0	3	0	0	3	0	0	16	0	1890.8483	P01009;P01009-2;P01009-3	P01009	226	241	SERPINA1	Alpha-1-antitrypsin;Short peptide from AAT	yes	no	2	0.0011089	56.746
DTEKGIKELNLEK	GALYLSMKDTEKGIKE	IKELNLEKDKKIFNHC	K	D	T	E	K	D	0	0	1	1	0	0	3	1	0	1	2	3	0	0	0	0	1	0	0	0	0	0	13	2	1515.8144	P08567	P08567	135	147	PLEK	Pleckstrin	yes	yes	2	0.0067252	51.939
DTEVLLVGLEPGTR	PSSGQQSRDTEVLLVG	VGLEPGTRYNATVYSQ	R	D	T	T	R	Y	0	1	0	1	0	0	2	2	0	0	3	0	0	0	1	0	2	0	0	2	0	0	14	0	1497.8039	Q9NPR5;Q12913-2;Q12913	Q9NPR5	327	340	PTPRJ	Receptor-type tyrosine-protein phosphatase eta	yes	no	2	0.0053588	47.774
DTGAALLAESR	GQWHLSKRDTGAALLA	AALLAESRAEKNRLWG	R	D	T	S	R	A	3	1	0	1	0	0	1	1	0	0	2	0	0	0	0	1	1	0	0	0	0	0	11	0	1102.5619	O00391;H0Y5Z8	O00391	646	656	QSOX1	Sulfhydryl oxidase 1	yes	no	2	0.064544	27.681
DTGENLETPSSFTIK	LTAVIVDKDTGENLET	TPSSFTIKVHDVNDNW	K	D	T	I	K	V	0	0	1	1	0	0	2	1	0	1	1	1	0	1	1	2	3	0	0	0	0	0	15	0	1637.7784	P33151;I3L1J2;E7EPJ8	P33151	126	140	CDH5	Cadherin-5	yes	no	2	1.1463E-75	127.18				By MS/MS
DTGTYGFLLPER	YSFTIELRDTGTYGFL	YGFLLPERYIKPTCRE	R	D	T	E	R	Y	0	1	0	1	0	0	1	2	0	0	2	0	0	1	1	0	2	0	1	0	0	0	12	0	1367.6721	Q96IY4	Q96IY4	388	399	CPB2	Carboxypeptidase B2	yes	yes	2	0	213.63	By MS/MS	By MS/MS		By MS/MS	By MS/MS
DTHKSEIAHRFK	YSRGVFRRDTHKSEIA	SEIAHRFKDLGEEHFK	R	D	T	F	K	D	1	1	0	1	0	0	1	0	2	1	0	2	0	1	0	1	1	0	0	0	0	0	12	2	1467.7583	CON__P02769	CON__P02769	25	36			yes	yes	2;3	0.00021807	65.043
DTINLLDQR	FNVEDQKRDTINLLDQ	TINLLDQREKRNHTL_	R	D	T	Q	R	E	0	1	1	2	0	1	0	0	0	1	2	0	0	0	0	0	1	0	0	0	0	0	9	0	1086.5669	Q8NBJ4-2;Q8NBJ4	Q8NBJ4-2	376	384	GOLM1	Golgi membrane protein 1	yes	no	2	5.9631E-07	94.692
DTLMISR	FLFPPKPKDTLMISRT	KDTLMISRTPEVTCVV	K	D	T	S	R	T	0	1	0	1	0	0	0	0	0	1	1	0	1	0	0	1	1	0	0	0	0	0	7	0	834.42694	P01857;P01861;P01860;P01859	P01857	132	138	IGHG1;IGHG4;IGHG3;IGHG2	Ig gamma-1 chain C region;Ig gamma-4 chain C region;Ig gamma-3 chain C region;Ig gamma-2 chain C region	no	no	2	0.014975	65.313
DTLTSRPAQGVVTTLENVSPPR	EVSVYALKDTLTSRPA	LENVSPPRRARVTDAT	K	D	T	P	R	R	1	2	1	1	0	1	1	1	0	0	2	0	0	0	3	2	4	0	0	3	0	0	22	1	2337.2288	P02751-3;P02751;P02751-14;P02751-8;P02751-7;P02751-15;E7ERA1;E9PE77;P02751-11;P02751-9;F8W7G7;P02751-5;P02751-10;P02751-6;P02751-13;P02751-4;P02751-12;H0Y7Z1	P02751-3	1797	1818	FN1	Fibronectin;Anastellin;Ugl-Y1;Ugl-Y2;Ugl-Y3	yes	no	3	0.0016286	35.698
DTMVEDLVVLVR	EIKDRNKRDTMVEDLV	EDLVVLVRGGASEHIT	R	D	T	V	R	G	0	1	0	2	0	0	1	0	0	0	2	0	1	0	0	0	1	0	0	4	0	0	12	0	1387.7381	F5GY80;F5H7G1;P07358	F5GY80	355	366	C8B	Complement component C8 beta chain	yes	no	2	2.8785E-273	197.3	By MS/MS	By MS/MS		By matching
DTNGSQFFITTVK	VSMANAGKDTNGSQFF	QFFITTVKTAWLDGKH	K	D	T	V	K	T	0	0	1	1	0	1	0	1	0	1	0	1	0	2	0	1	3	0	0	1	0	0	13	0	1456.7198	P23284	P23284	146	158	PPIB	Peptidyl-prolyl cis-trans isomerase B	yes	yes	2	1.3221E-69	136.3		By MS/MS		By MS/MS	By MS/MS
DTPFSQIK	LNLSDITKDTPFSQIK	DTPFSQIKEIIIHQNY	K	D	T	I	K	E	0	0	0	1	0	1	0	0	0	1	0	1	0	1	1	1	1	0	0	0	0	0	8	0	934.476	H0YAC1;P03952;E7EQA8;E9PBC5	H0YAC1	508	515	KLKB1	Plasma kallikrein;Plasma kallikrein heavy chain;Plasma kallikrein light chain	yes	no	2	0.00045281	85.666
DTPFSQIKEIIIHQNYK	LNLSDITKDTPFSQIK	IIIHQNYKVSEGNHDI	K	D	T	Y	K	V	0	0	1	1	0	2	1	0	1	4	0	2	0	1	1	1	1	0	1	0	0	0	17	1	2073.0895	H0YAC1;P03952;E7EQA8;E9PBC5	H0YAC1	508	524	KLKB1	Plasma kallikrein;Plasma kallikrein heavy chain;Plasma kallikrein light chain	yes	no	2	0.00035917	52.862
DTTVIPVSK	HVLRSQRRDTTVIPVS	TTVIPVSKEHVTVYLG	R	D	T	S	K	E	0	0	0	1	0	0	0	0	0	1	0	1	0	0	1	1	2	0	0	2	0	0	9	0	958.53351	P48740-4;P48740-2;F5H2J0	P48740-4	392	400	MASP1	Mannan-binding lectin serine protease 1;Mannan-binding lectin serine protease 1 heavy chain;Mannan-binding lectin serine protease 1 light chain	yes	no	1;2	8.2122E-06	90.15				By MS/MS	By MS/MS
DTVIKPLLVEPEGLEK	SVPEHGRKDTVIKPLL	VEPEGLEKETTFNSLL	K	D	T	E	K	E	0	0	0	1	0	0	3	1	0	1	3	2	0	0	2	0	1	0	0	2	0	0	16	1	1779.003	H0YGH4;P01023	H0YGH4	912	927	A2M	Alpha-2-macroglobulin	yes	no	2	1.2346E-153	161.35		By MS/MS			By MS/MS
DTVLLRK	PECFLTLRDTVLLRKE	RDTVLLRKESRKLIVQ	R	D	T	R	K	E	0	1	0	1	0	0	0	0	0	0	2	1	0	0	0	0	1	0	0	1	0	0	7	1	843.5178	F5GXD5;G3V1D3;G3V180;F5H8L6;Q9NY33;Q9NY33-2	F5GXD5	558	564	DPP3	Dipeptidyl peptidase 3	yes	no	2	0.045839	57.463	By matching
DVAAEAGVSK	SRGILALRDVAAEAGV	AAEAGVSKYTGGRGVS	R	D	V	S	K	Y	3	0	0	1	0	0	1	1	0	0	0	1	0	0	0	1	0	0	0	2	0	0	10	0	945.47673	Q9NQ79-3;Q9NQ79-2;Q9NQ79;Q5T4F6	Q9NQ79-3	227	236	CRTAC1	Cartilage acidic protein 1	yes	no	2	0.0054301	52.247
DVAAEAGVSKYTGGR	SRGILALRDVAAEAGV	VSKYTGGRGVSVGPIL	R	D	V	G	R	G	3	1	0	1	0	0	1	3	0	0	0	1	0	0	0	1	1	0	1	2	0	0	15	1	1479.7318	Q9NQ79-3;Q9NQ79-2;Q9NQ79;Q5T4F6	Q9NQ79-3	227	241	CRTAC1	Cartilage acidic protein 1	yes	no	2	0.0049003	50.305
DVDAAYMNK	NEFVMLKKDVDAAYMN	VDAAYMNKVELEAKVD	K	D	V	N	K	V	2	0	1	2	0	0	0	0	0	0	0	1	1	0	0	0	0	0	1	1	0	0	9	0	1025.4488	CON__P02538;P02538;E7EUE8;CON__Q14CN4-1;CON__Q6IME9;H9KV51;Q14CN4-2;Q14CN4;B4DXK4;CON__P48668;P48668;E7EQV7;CON__P04259;P04259;CON__P13647;P13647;E7EU87;F8W0C6;H0YIN9;CON__P50446	CON__P13647	278	286	KRT6A;KRT72;KRT6C;KRT6B;KRT5	Keratin, type II cytoskeletal 6A;Keratin, type II cytoskeletal 72;Keratin, type II cytoskeletal 6C;Keratin, type II cytoskeletal 6B;Keratin, type II cytoskeletal 5	no	no	2	0.0023771	68.016
DVDAAYMNKVELEAK	NEFVMLKKDVDAAYMN	NKVELEAKVDALMDEI	K	D	V	A	K	V	3	0	1	2	0	0	2	0	0	0	1	2	1	0	0	0	0	0	1	2	0	0	15	1	1694.8185	CON__P13647;P13647;E7EU87;H0YIN9	CON__P13647	278	292	KRT5	Keratin, type II cytoskeletal 5	no	no	2	1.6324E-13	85.988					By matching
DVDAAYMNKVELQAK	NEFVTLKKDVDAAYMN	NKVELQAKADTLTDEI	K	D	V	A	K	A	3	0	1	2	0	1	1	0	0	0	1	2	1	0	0	0	0	0	1	2	0	0	15	1	1693.8345	CON__P02538;P02538;E7EUE8;CON__Q14CN4-1;CON__Q6IME9;H9KV51;Q14CN4-2;Q14CN4;B4DXK4;CON__P48668;P48668;E7EQV7;CON__P04259;P04259;CON__P50446	CON__P02538	273	287	KRT6A;KRT72;KRT6C;KRT6B	Keratin, type II cytoskeletal 6A;Keratin, type II cytoskeletal 72;Keratin, type II cytoskeletal 6C;Keratin, type II cytoskeletal 6B	no	no	2	7.4278E-235	180.56	By matching
DVDFELIKVEGK	TVADMERRDVDFELIK	ELIKVEGKVGGRLEDT	R	D	V	G	K	V	0	0	0	2	0	0	2	1	0	1	1	2	0	1	0	0	0	0	0	2	0	0	12	1	1390.7344	B7ZAR1;E7EWW2;E9PCA1;P48643;E7ENZ3;B4DYD8	B7ZAR1	165	176	CCT5	T-complex protein 1 subunit epsilon	yes	no	2	0.0459	34.432
DVDGAYMTK	NEFVTIKKDVDGAYMT	VDGAYMTKVDLQAKLD	K	D	V	T	K	V	1	0	0	2	0	0	0	1	0	0	0	1	1	0	0	0	1	0	1	1	0	0	9	0	998.4379	P04264;CON__P04264	P04264	290	298	KRT1	Keratin, type II cytoskeletal 1	yes	no	1;2	0.0011801	76.17	By MS/MS			By MS/MS
DVDGAYMTKVDLQAK	NEFVTIKKDVDGAYMT	TKVDLQAKLDNLQQEI	K	D	V	A	K	L	2	0	0	3	0	1	0	1	0	0	1	2	1	0	0	0	1	0	1	2	0	0	15	1	1652.808	P04264;CON__P04264	P04264	290	304	KRT1	Keratin, type II cytoskeletal 1	yes	no	2	1.3693E-62	118.55
DVDGVFLSK	NDFVVLKKDVDGVFLS	VDGVFLSKMELEGKLE	K	D	V	S	K	M	0	0	0	2	0	0	0	1	0	0	1	1	0	1	0	1	0	0	0	2	0	0	9	0	978.50221	CON__Q8N1N4-2;CON__Q7RTT2;Q8N1N4;Q8N1N4-2	CON__Q8N1N4-2	221	229	KRT78	Keratin, type II cytoskeletal 78	yes	no	2	0.061401	31.597
DVDIIDHHDNTYTVK	LTKGDAVRDVDIIDHH	HDNTYTVKYTPVQQGP	R	D	V	V	K	Y	0	0	1	4	0	0	0	0	2	2	0	1	0	0	0	0	2	0	1	2	0	0	15	0	1783.8377	P21333-2;P21333;Q5HY54;A6NDY9	P21333-2	922	936	FLNA	Filamin-A	no	no	2	2.0578E-20	90.348		By matching
DVDNALRAVGDASK	VSCLPGQRDVDNALRA	RAVGDASKRLLSDSLP	R	D	V	S	K	R	3	1	1	3	0	0	0	1	0	0	1	1	0	0	0	1	0	0	0	2	0	0	14	1	1429.7161	Q9Y490;Q5TCU6	Q9Y490	1208	1221	TLN1	Talin-1	no	no	2	0.005979	50.827
DVDNALRAVGDASKR	VSCLPGQRDVDNALRA	AVGDASKRLLSDSLPP	R	D	V	K	R	L	3	2	1	3	0	0	0	1	0	0	1	1	0	0	0	1	0	0	0	2	0	0	15	2	1585.8172	Q9Y490;Q5TCU6	Q9Y490	1208	1222	TLN1	Talin-1	no	no	2	0.028899	33.872
DVDNAYMIK	NDFVTLKKDVDNAYMI	VDNAYMIKVELQSKVD	K	D	V	I	K	V	1	0	1	2	0	0	0	0	0	1	0	1	1	0	0	0	0	0	1	1	0	0	9	0	1067.4957	P35908;CON__P35908	P35908	288	296	KRT2	Keratin, type II cytoskeletal 2 epidermal	yes	no	2	0.0068038	56.432
DVGKVVDSDRPER	NQRQPFPRDVGKVVDS	VDSDRPERSKFRLTGK	R	D	V	E	R	S	0	2	0	3	0	0	1	1	0	0	0	1	0	0	1	1	0	0	0	3	0	0	13	2	1470.7427	P55290	P55290	158	170	CDH13	Cadherin-13	yes	yes	2	2.2248E-206	180.48	By matching	By MS/MS	By MS/MS	By matching	By MS/MS
DVINEAWFPEDQR	RLIHFSAKDVINEAWF	AWFPEDQRVLTPNLVA	K	D	V	Q	R	V	1	1	1	2	0	1	2	0	0	1	0	0	0	1	1	0	0	1	0	1	0	0	13	0	1617.7423	Q8NBP7;F5GWF0	Q8NBP7	422	434	PCSK9	Proprotein convertase subtilisin/kexin type 9	yes	no	2	0.00071029	68.972
DVKAAANQMR	TQVLHFTKDVKAAANQ	KAAANQMRNFLVRASC	K	D	V	M	R	N	3	1	1	1	0	1	0	0	0	0	0	1	1	0	0	0	0	0	0	1	0	0	10	1	1102.5553	F8VNV9;Q6U2E9;F5GXS0;F8VWK3;B0UZ83;F8VW91;B0V2C8;F8VZD8;A2BHY4;F8VX64;P0C0L5;P0C0L4	Q6U2E9	1656	1665	C4B;C4A	Complement C4-B;Complement C4 beta chain;Complement C4-B alpha chain;C4a anaphylatoxin;C4b-B;C4d-B;Complement C4 gamma chain;Complement C4-A;Complement C4 beta chain;Complement C4-A alpha chain;C4a anaphylatoxin;C4b-A;C4d-A;Complement C4 gamma chain	no	no	2	5.4644E-54	143.96	By MS/MS	By matching	By MS/MS	By MS/MS	By MS/MS
DVLDGHLR	EDDLRQQRDVLDGHLR	DVLDGHLREKQRTQEE	R	D	V	L	R	E	0	1	0	2	0	0	0	1	1	0	2	0	0	0	0	0	0	0	0	1	0	0	8	0	923.48248	P15924	P15924	1638	1645	DSP	Desmoplakin	yes	yes	2	0.033323	45.335
DVLDGHLREK	EDDLRQQRDVLDGHLR	LDGHLREKQRTQEELR	R	D	V	E	K	Q	0	1	0	2	0	0	1	1	1	0	2	1	0	0	0	0	0	0	0	1	0	0	10	1	1180.62	P15924	P15924	1638	1647	DSP	Desmoplakin	yes	yes	2	0.0080255	52.247
DVNAAIATIK	YRGDVVPKDVNAAIAT	NAAIATIKTKRTIQFV	K	D	V	I	K	T	3	0	1	1	0	0	0	0	0	2	0	1	0	0	0	0	1	0	0	1	0	0	10	0	1014.571	F5H5D3;Q9BQE3;P68363;G3V1U9;Q71U36;Q13748;F8VXZ4;Q13748-2;E9PGK3;Q6PEY2	F5H5D3	397	406	TUBA1C;TUBA1B;TUBA1A;TUBA3C;TUBA3E	Tubulin alpha-1C chain;Tubulin alpha-1B chain;Tubulin alpha-1A chain;Tubulin alpha-3C/D chain;Tubulin alpha-3E chain	yes	no	1	0.0086859	67.207					By matching
DVQDSLTVSNEAQTAK	NVQLVSHKDVQDSLTV	SNEAQTAKEFIKIIEN	K	D	V	A	K	E	2	0	1	2	0	2	1	0	0	0	1	1	0	0	0	2	2	0	0	2	0	0	16	0	1704.8166	P52907	P52907	211	226	CAPZA1	F-actin-capping protein subunit alpha-1	yes	yes	2	0.0013732	49.537
DVRDYFMPCPGR	EVPPRYPRDVRDYFMP	YFMPCPGRGHGHRNGT	R	D	V	G	R	G	0	2	0	2	1	0	0	1	0	0	0	0	1	1	2	0	0	0	1	1	0	0	12	1	1511.665	P02790;Q9BS19	P02790	223	234	HPX	Hemopexin	yes	no	2	0.0029414	50.46
DVTNNVHYENYR	RTHMQDLKDVTNNVHY	NVHYENYRSRKLAAVT	K	D	V	Y	R	S	0	1	3	1	0	0	1	0	1	0	0	0	0	0	0	0	1	0	2	2	0	0	12	0	1522.6801	B4DNE4;G3V1Q4;E7ES33;E7EPK1;Q16181-2;Q16181;H0Y3Y4;H0YFF6	B4DNE4	244	255	SEPT7	Septin-7	yes	no	2	6.7171E-12	96.464	By matching			By MS/MS	By MS/MS
DVTVLQNTDGNNNEAWAK	AGDVAFVKDVTVLQNT	NNNEAWAKDLKLADFA	K	D	V	A	K	D	2	0	4	2	0	1	1	1	0	0	1	1	0	0	0	0	2	1	0	2	0	0	18	0	1987.9235	E7EQB2;E7ER44;B7Z4X2;P02788	E7EQB2	553	570	LTF	Lactotransferrin;Lactoferricin-H;Kaliocin-1;Lactoferroxin-A;Lactoferroxin-B;Lactoferroxin-C	yes	no	2	7.0384E-91	126.07	By matching			By MS/MS	By MS/MS
DVVASLVSTRFIK	GPLPSAPRDVVASLVS	LVSTRFIKLTWRTPAS	R	D	V	I	K	L	1	1	0	1	0	0	0	0	0	1	1	1	0	1	0	2	1	0	0	3	0	0	13	1	1433.8242	Q92859-3;Q92859-2;B7ZKN0;Q92859;Q59FP8;E7EUX3	Q92859-3	444	456	NEO1	Neogenin	yes	no	3	0.062498	27.681
DVVLFEK	SSIIIRMRDVVLFEKK	RDVVLFEKKVYLSECK	R	D	V	E	K	K	0	0	0	1	0	0	1	0	0	0	1	1	0	1	0	0	0	0	0	2	0	0	7	0	848.46437	P00747;Q5TEH5;A6PVI2;Q15195	P00747	90	96	PLG;PLGLA	Plasminogen;Plasmin heavy chain A;Activation peptide;Angiostatin;Plasmin heavy chain A, short form;Plasmin light chain B;Plasminogen-like protein A	yes	no	1;2	0.00013189	100.19	By MS/MS	By matching	By MS/MS	By MS/MS	By MS/MS
DVVLFEKK	SSIIIRMRDVVLFEKK	DVVLFEKKVYLSECKT	R	D	V	K	K	V	0	0	0	1	0	0	1	0	0	0	1	2	0	1	0	0	0	0	0	2	0	0	8	1	976.55933	P00747;Q5TEH5;A6PVI2	P00747	90	97	PLG	Plasminogen;Plasmin heavy chain A;Activation peptide;Angiostatin;Plasmin heavy chain A, short form;Plasmin light chain B	yes	no	1;2	1.7893E-09	121.09	By matching			By MS/MS	By MS/MS
DVVLTTTFVDDIK	GRFVMRNRDVVLTTTF	TTFVDDIKALPTTYEK	R	D	V	I	K	A	0	0	0	3	0	0	0	0	0	1	1	1	0	1	0	0	3	0	0	3	0	0	13	0	1464.7712	P02748	P02748	312	324	C9	Complement component C9;Complement component C9a;Complement component C9b	yes	yes	2	1.0538E-34	110.92
DVWGIEGPIDAAFTR	PGYPKLIRDVWGIEGP	PIDAAFTRINCQGKTY	R	D	V	T	R	I	2	1	0	2	0	0	1	2	0	2	0	0	0	1	1	0	1	1	0	1	0	0	15	0	1645.81	P04004;CON__Q3ZBS7	P04004	198	212	VTN	Vitronectin;Vitronectin V65 subunit;Vitronectin V10 subunit;Somatomedin-B	yes	no	2	5.0189E-130	141.85	By MS/MS	By matching			By matching
DWAESTLMTQK	APACLPERDWAESTLM	ESTLMTQKTGIVSGFG	R	D	W	Q	K	T	1	0	0	1	0	1	1	0	0	0	1	1	1	0	0	1	2	1	0	0	0	0	11	0	1308.602	P00742	P00742	347	357	F10	Coagulation factor X;Factor X light chain;Factor X heavy chain;Activated factor Xa heavy chain	yes	yes	2	7.8332E-16	103.43				By matching
DWHGVPGQVDAAMAGR	RQPQFISRDWHGVPGQ	VDAAMAGRIYISGMAP	R	D	W	G	R	I	3	1	0	2	0	1	0	3	1	0	0	0	1	0	1	0	0	1	0	2	0	0	16	0	1665.7682	P04004	P04004	338	353	VTN	Vitronectin;Vitronectin V65 subunit;Vitronectin V10 subunit;Somatomedin-B	yes	yes	1;2	4.2822E-262	187.56	By MS/MS	By MS/MS	By MS/MS	By MS/MS	By MS/MS
DWILPSDYDHAEAEAR	KMDKEETKDWILPSDY	DHAEAEARHLVYESDQ	K	D	W	A	R	H	3	1	0	3	0	0	2	0	1	1	1	0	0	0	1	1	0	1	1	0	0	0	16	0	1886.8435	O43852;O43852-3;O43852-2;O43852-4;H0Y875;F5H1Q9	O43852	256	271	CALU	Calumenin	yes	no	2	0.0088768	34.928					By MS/MS
DYAEVGR	MPICLPSKDYAEVGRV	KDYAEVGRVGYVSGWG	K	D	Y	G	R	V	1	1	0	1	0	0	1	1	0	0	0	0	0	0	0	0	0	0	1	1	0	0	7	0	808.37153	P00738;Q0VAC5;I3L0D3;H3BS21	P00738	271	277	HP	Haptoglobin;Haptoglobin alpha chain;Haptoglobin beta chain	yes	no	1;2	0.0001366	114.72				By MS/MS
DYAEVGRVGYVSGWGR	MPICLPSKDYAEVGRV	GYVSGWGRNANFKFTD	K	D	Y	G	R	N	1	2	0	1	0	0	1	4	0	0	0	0	0	0	0	1	0	1	2	3	0	0	16	1	1769.8485	P00738;Q0VAC5;I3L0D3;H3BS21	P00738	271	286	HP	Haptoglobin;Haptoglobin alpha chain;Haptoglobin beta chain	yes	no	2	0.034531	29.58
DYDPVAAR	FDANYDGKDYDPVAAR	DYDPVAARQGQETAVA	K	D	Y	A	R	Q	2	1	0	2	0	0	0	0	0	0	0	0	0	0	1	0	0	0	1	1	0	0	8	0	905.4243	Q15691	Q15691	123	130	MAPRE1	Microtubule-associated protein RP/EB family member 1	yes	yes	2	0.0037803	73.26					By MS/MS
DYDRGYDSR	RYDDRGSRDYDRGYDS	YDRGYDSRIGSGRRAF	R	D	Y	S	R	I	0	2	0	3	0	0	0	1	0	0	0	0	0	0	0	1	0	0	2	0	0	0	9	1	1145.4738	E7EPC9;E7EX17;B4DS13;P23588;F8VX11	E7EPC9	241	249	EIF4B	Eukaryotic translation initiation factor 4B	yes	no	2	0.043229	39.848
DYEDQQKQLEQVIAK	LAREVDLKDYEDQQKQ	QLEQVIAKDLLPSRDR	K	D	Y	A	K	D	1	0	0	2	0	4	2	0	0	1	1	2	0	0	0	0	0	0	1	1	0	0	15	1	1833.9109	P02671;Q6NSD8;P02671-2	P02671	196	210	FGA	Fibrinogen alpha chain;Fibrinopeptide A;Fibrinogen alpha chain	no	no	2	1.2676E-108	144.73				By MS/MS	By MS/MS
DYENGFGNFVQK	ENFNRGWKDYENGFGN	GFGNFVQKHGEYWLGN	K	D	Y	Q	K	H	0	0	2	1	0	1	1	2	0	0	0	1	0	2	0	0	0	0	1	1	0	0	12	0	1416.631	E7ERS0;Q08830	E7ERS0	109	120	FGL1	Fibrinogen-like protein 1	yes	no	2	0.00023096	77.062
DYETATLSDIK	KEAMLKHRDYETATLS	TATLSDIKALIRKHEA	R	D	Y	I	K	A	1	0	0	2	0	0	1	0	0	1	1	1	0	0	0	1	2	0	1	0	0	0	11	0	1254.598	O43707;D6PXK4;E7EV83	O43707	440	450	ACTN4	Alpha-actinin-4	yes	no	2	0.04959	30.205
DYETATLSEIK	KEAMLRQKDYETATLS	TATLSEIKALLKKHEA	K	D	Y	I	K	A	1	0	0	1	0	0	2	0	0	1	1	1	0	0	0	1	2	0	1	0	0	0	11	0	1268.6136	P12814-2;P12814;P12814-3;H9KV75;B7TY16;H7C5W8	P12814-2	421	431	ACTN1	Alpha-actinin-1	yes	no	2	1.2845E-07	94.767
DYFMPCPGR	PRYPRDVRDYFMPCPG	YFMPCPGRGHGHRNGT	R	D	Y	G	R	G	0	1	0	1	1	0	0	1	0	0	0	0	1	1	2	0	0	0	1	0	0	0	9	0	1141.4685	P02790;Q9BS19	P02790	226	234	HPX	Hemopexin	yes	no	2	2.807E-06	93.374
DYIEFNK	WKYYYDGKDYIEFNKE	KDYIEFNKEIPAWVPF	K	D	Y	N	K	E	0	0	1	1	0	0	1	0	0	1	0	1	0	1	0	0	0	0	1	0	0	0	7	0	927.4338	P25311;C9JEV0	P25311	143	149	AZGP1	Zinc-alpha-2-glycoprotein	yes	no	1;2	6.7677E-08	121.29		By matching		By MS/MS
DYIFGNYIER	MEKALQERDYIFGNYI	IFGNYIERLWAYLTIE	R	D	Y	E	R	L	0	1	1	1	0	0	1	1	0	2	0	0	0	1	0	0	0	0	2	0	0	0	10	0	1288.6088	C9JX84;Q06033-2;Q06033;A8MXF4;F5H6B4	C9JX84	542	551	ITIH3	Inter-alpha-trypsin inhibitor heavy chain H3	yes	no	2	2.8445E-151	175.33	By MS/MS	By MS/MS	By MS/MS	By MS/MS	By MS/MS
DYLIDGSR	DPYSVPARDYLIDGSR	DYLIDGSRGILSGTSD	R	D	Y	S	R	G	0	1	0	2	0	0	0	1	0	1	1	0	0	0	0	1	0	0	1	0	0	0	8	0	937.45051	P18206-2;P18206;F5H7T3;G8JLL3;B4DTM7;P18206-3	P18206-2	106	113	VCL	Vinculin	yes	no	2	0.00032527	87.696				By matching	By matching
DYNVTANSK	TPKIVSGKDYNVTANS	YNVTANSKLVIITAGA	K	D	Y	S	K	L	1	0	2	1	0	0	0	0	0	0	0	1	0	0	0	1	1	0	1	1	0	0	9	0	1010.4669	P00338;P00338-3;E9PH51;F5GXH2;F5GYU2;F5GXY2;P00338-5;P00338-2	P00338	82	90	LDHA	L-lactate dehydrogenase A chain	yes	no	2	0.014323	49.3
DYPDFSPSVDAEAIQK	VGHRGTVRDYPDFSPS	VDAEAIQKAIRGIGTD	R	D	Y	Q	K	A	2	0	0	3	0	1	1	0	0	1	0	1	0	1	2	2	0	0	1	1	0	0	16	0	1780.8156	P12429;D6RFG5;D6RAZ8;D6RCA8	P12429	14	29	ANXA3	Annexin A3;Annexin	yes	no	2	0.001264	50.827
DYPLIPVGK	LTKVWPHKDYPLIPVG	YPLIPVGKLVLNRNPV	K	D	Y	G	K	L	0	0	0	1	0	0	0	1	0	1	1	1	0	0	2	0	0	0	1	1	0	0	9	0	1000.5593	P04040	P04040	307	315	CAT	Catalase	yes	yes	2	0.013259	50.04					By MS/MS
DYQELMNTK	EDLARLLRDYQELMNT	YQELMNTKLALDLEIA	R	D	Y	T	K	L	0	0	1	1	0	1	1	0	0	0	1	1	1	0	0	0	1	0	1	0	0	0	9	0	1140.5121	P04264;CON__P04264	P04264	464	472	KRT1	Keratin, type II cytoskeletal 1	no	no	2	1.2894E-19	128.91
DYQYYFSK	EDGWVIYKDYQYYFSK	DYQYYFSKEKETMDNA	K	D	Y	S	K	E	0	0	0	1	0	1	0	0	0	0	0	1	0	1	0	1	0	0	3	0	0	0	8	0	1112.4815	P22897	P22897	809	816	MRC1	Macrophage mannose receptor 1	yes	yes	2	0.044285	40.352
DYSGQGVVK	RYTSLMLRDYSGQGVV	YSGQGVVKLDVQPKCV	R	D	Y	V	K	L	0	0	0	1	0	1	0	2	0	0	0	1	0	0	0	1	0	0	1	2	0	0	9	0	951.46616	O75083;O75083-3;B4DY05	O75083	397	405	WDR1	WD repeat-containing protein 1	yes	no	2	0.0062999	57.59
DYSKYYK	NSHQGEPRDYSKYYKT	RDYSKYYKTIDDLKNQ	R	D	Y	Y	K	T	0	0	0	1	0	0	0	0	0	0	0	2	0	0	0	1	0	0	3	0	0	0	7	1	965.44945	CON__P13645;P13645;CON__P02535-1	CON__P13645	195	201	KRT10	Keratin, type I cytoskeletal 10	yes	no	1;2	0.00021112	98.997	By MS/MS	By MS/MS
DYSPYFK	RQRPAEIKDYSPYFKT	KDYSPYFKTIEDLRNK	K	D	Y	F	K	T	0	0	0	1	0	0	0	0	0	0	0	1	0	1	1	1	0	0	2	0	0	0	7	0	918.41233	CON__P08779;P08779;CON__Q9Z2K1;CON__Q3ZAW8;CON__P02533;P02533	CON__P02533	161	167	KRT16;KRT14	Keratin, type I cytoskeletal 16;Keratin, type I cytoskeletal 14	no	no	2	0.039699	50.966
DYSQYYR	RQAPGPARDYSQYYRT	RDYSQYYRTIEELQNK	R	D	Y	Y	R	T	0	1	0	1	0	1	0	0	0	0	0	0	0	0	0	1	0	0	3	0	0	0	7	0	993.41921	CON__Q04695;Q04695;H9KV34;A8MW45;F5H7G6;C9JH30	CON__Q04695	130	136	KRT17	Keratin, type I cytoskeletal 17	yes	no	2	5.3996E-06	120.65
DYSSGFGGK	TEKHASQKDYSSGFGG	YSSGFGGKYGVQADRV	K	D	Y	G	K	Y	0	0	0	1	0	0	0	3	0	0	0	1	0	1	0	2	0	0	1	0	0	0	9	0	916.39266	Q14247-3;Q14247;Q14247-2;H7C314	Q14247-3	153	161	CTTN	Src substrate cortactin	yes	no	2	0.0072557	55.064				By MS/MS
DYVAKGEDVNR	NGDLDEVKDYVAKGED	AKGEDVNRTLEGGRKP	K	D	Y	N	R	T	1	1	1	2	0	0	1	1	0	0	0	1	0	0	0	0	0	0	1	2	0	0	11	1	1264.6048	P58546	P58546	20	30	MTPN	Myotrophin	yes	yes	2	1.6204E-16	105.46	By matching	By MS/MS	By matching	By MS/MS	By MS/MS
DYVSQFEGSALGK	DVLKDSGRDYVSQFEG	FEGSALGKQLNLKLLD	R	D	Y	G	K	Q	1	0	0	1	0	1	1	2	0	0	1	1	0	1	0	2	0	0	1	1	0	0	13	0	1399.662	P02647	P02647	52	64	APOA1	Apolipoprotein A-I;Proapolipoprotein A-I;Truncated apolipoprotein A-I	yes	yes	2	1.3868E-206	180.09			By matching	By MS/MS	By matching
DYWSTVK	TDGFSSLKDYWSTVKD	KDYWSTVKDKFSEFWD	K	D	Y	V	K	D	0	0	0	1	0	0	0	0	0	0	0	1	0	0	0	1	1	1	1	1	0	0	7	0	897.42323	P02656	P02656	72	78	APOC3	Apolipoprotein C-III	yes	yes	1;2	0.0016338	92.187				By MS/MS	By MS/MS
DYWSTVKDK	TDGFSSLKDYWSTVKD	YWSTVKDKFSEFWDLD	K	D	Y	D	K	F	0	0	0	2	0	0	0	0	0	0	0	2	0	0	0	1	1	1	1	1	0	0	9	1	1140.5451	P02656	P02656	72	80	APOC3	Apolipoprotein C-III	yes	yes	2	2.2072E-36	137.98		By matching	By matching	By MS/MS	By MS/MS
EAAENSLVAYK	FATGNDRKEAAENSLV	ENSLVAYKAASDIAMT	K	E	A	Y	K	A	3	0	1	0	0	0	2	0	0	0	1	1	0	0	0	1	0	0	1	1	0	0	11	0	1193.5928	P62258;P62258-2	P62258	143	153	YWHAE	14-3-3 protein epsilon	yes	no	2	1.0036E-06	92.866					By MS/MS
EAAIVDPVQPQK	________________	VDPVQPQKVVDAARKH	K	E	A	Q	K	V	2	0	0	1	0	2	1	0	0	1	0	1	0	0	2	0	0	0	0	2	0	0	12	0	1293.6929	H3BPK3;Q16775-2;Q16775;H3BPQ4;H3BQW8;E7EN93	H3BPK3	3	14	HAGH	Hydroxyacylglutathione hydrolase, mitochondrial	yes	no	2	0.0028456	48.568
EAALSTALSEKR	LEALLNSKEAALSTAL	STALSEKRTLEGELHD	K	E	A	K	R	T	3	1	0	0	0	0	2	0	0	0	2	1	0	0	0	2	1	0	0	0	0	0	12	1	1274.683	P02545-2;Q6UYC3;P02545-3;P02545;Q5TCJ4;Q3BDU5;Q5TCI8;D6RAQ3;E7EUI9;H0YAB0	P02545-2	145	156	LMNA	Prelamin-A/C;Lamin-A/C	yes	no	2	0.015376	61.532
EAAYHPEVAPDVR	ADMLRACKEAAYHPEV	PEVAPDVRLRALHYGR	K	E	A	V	R	L	3	1	0	1	0	0	2	0	1	0	0	0	0	0	2	0	0	0	1	2	0	0	13	0	1452.6997	Q9Y490;Q5TCU6	Q9Y490	2221	2233	TLN1	Talin-1	no	no	2	2.2165E-50	126.09	By matching	By matching		By MS/MS	By MS/MS
EACFAVEGPK	KCCAADDKEACFAVEG	CFAVEGPKLVVSTQTA	K	E	A	P	K	L	2	0	0	0	1	0	2	1	0	0	0	1	0	1	1	0	0	0	0	1	0	0	10	0	1106.5066	CON__P02769	CON__P02769	588	597			yes	yes	2	0.014349	45.433
EADDIVNWLK	PKEYTAGREADDIVNW	DDIVNWLKKRTGPAAT	R	E	A	L	K	K	1	0	1	2	0	0	1	0	0	1	1	1	0	0	0	0	0	1	0	1	0	0	10	0	1201.5979	P07237;E7EPA8;I3L3P5;I3L312	P07237	121	130	P4HB	Protein disulfide-isomerase	yes	no	2	0.00098169	77.662
EADESLNFEEQILEAAK	LKPRAKPKEADESLNF	EQILEAAKSIAAATSA	K	E	A	A	K	S	3	0	1	1	0	1	5	0	0	1	2	1	0	1	0	1	0	0	0	0	0	0	17	0	1934.9109	Q9Y490;Q5TCU6	Q9Y490	2334	2350	TLN1	Talin-1	no	no	2	2.0044E-32	95.197
EADIDGDGQVNYEEFVQMMTAK	EEVDEMIREADIDGDG	FVQMMTAK________	R	E	A	A	K	-	2	0	1	3	0	2	3	2	0	1	0	1	2	1	0	0	1	0	1	2	0	0	22	0	2489.0727	E7ETZ0;H0Y7A7;E7EMB3;P62158;Q96HY3	E7ETZ0	129	150	CALM1;CALM2	Calmodulin	yes	no	2	1.9032E-16	67.563
EAEAAIYHLQLFEELR	RMQHLIAREAEAAIYH	LQLFEELRRLAPITSD	R	E	A	L	R	R	3	1	0	0	0	1	4	0	1	1	3	0	0	1	0	0	0	0	1	0	0	0	16	0	1930.9789	P14618;P14618-3;E9PF79	P14618	384	399	PKM	Pyruvate kinase PKM	yes	no	2	0.052011	24.954
EAEAAIYHLQLFEELRR	RMQHLIAREAEAAIYH	QLFEELRRLAPITSDP	R	E	A	R	R	L	3	2	0	0	0	1	4	0	1	1	3	0	0	1	0	0	0	0	1	0	0	0	17	1	2087.08	P14618;P14618-3;E9PF79	P14618	384	400	PKM	Pyruvate kinase PKM	yes	no	2;3	8.5815E-17	88.385
EAEAAMFHR	RMQHLIAREAEAAMFH	AEAAMFHRKLFEELVR	R	E	A	H	R	K	3	1	0	0	0	0	2	0	1	0	0	0	1	1	0	0	0	0	0	0	0	0	9	0	1060.476	P14618-2;H3BTN5;Q504U3;E7EUJ4	P14618-2	384	392	PKM;PKM2	Pyruvate kinase PKM;Pyruvate kinase	yes	no	2	1.6941E-08	95.502			By matching
EAEAAMFHRK	RMQHLIAREAEAAMFH	EAAMFHRKLFEELVRA	R	E	A	R	K	L	3	1	0	0	0	0	2	0	1	0	0	1	1	1	0	0	0	0	0	0	0	0	10	1	1188.571	P14618-2;H3BTN5;Q504U3;E7EUJ4	P14618-2	384	393	PKM;PKM2	Pyruvate kinase PKM;Pyruvate kinase	yes	no	2	0.00046081	88.495
EAEAASIKIR	QSVKETVREAEAASIK	EAASIKIRTDAGFTLR	R	E	A	I	R	T	3	1	0	0	0	0	2	0	0	2	0	1	0	0	0	1	0	0	0	0	0	0	10	1	1086.6033	P18206-2;P18206;Q5JQ13;B4DTM7	P18206-2	1040	1049	VCL	Vinculin	yes	no	2	2.3693E-14	118.04	By matching	By matching	By matching
EAEDDDTGPEEGSPPKEEK	PTEDVEPKEAEDDDTG	GSPPKEEKEKMSGSAS	K	E	A	E	K	E	1	0	0	3	0	0	6	2	0	0	0	2	0	0	3	1	1	0	0	0	0	0	19	1	2057.8549	O43493-2;O43493-5;O43493-3;F8WBK2;O43493;O43493-4;O43493-6;F8W8W7	O43493-2	325	343	TGOLN2	Trans-Golgi network integral membrane protein 2	yes	no	2	0.015496	26.837
EAEDDDTGPEEGSPPKEEKEK	PTEDVEPKEAEDDDTG	PPKEEKEKMSGSASSE	K	E	A	E	K	M	1	0	0	3	0	0	7	2	0	0	0	3	0	0	3	1	1	0	0	0	0	0	21	2	2314.9925	O43493-2;O43493-5;O43493-3;F8WBK2;O43493;O43493-4;O43493-6;F8W8W7	O43493-2	325	345	TGOLN2	Trans-Golgi network integral membrane protein 2	yes	no	2;3	0.0021326	30.244
EAEEETTNDNGVLVLEPAR	SKQNPSTREAEEETTN	VLVLEPARKEHSGRYE	R	E	A	A	R	K	2	1	2	1	0	0	5	1	0	0	2	0	0	0	1	0	2	0	0	2	0	0	19	0	2084.9862	P43121;P43121-2	P43121	293	311	MCAM	Cell surface glycoprotein MUC18	yes	no	2	2.4752E-07	58.693			By matching
EAEEETTNDNGVLVLEPARK	SKQNPSTREAEEETTN	LVLEPARKEHSGRYEC	R	E	A	R	K	E	2	1	2	1	0	0	5	1	0	0	2	1	0	0	1	0	2	0	0	2	0	0	20	1	2213.0812	P43121;P43121-2	P43121	293	312	MCAM	Cell surface glycoprotein MUC18	yes	no	2;3	0.0024496	42.348				By MS/MS
EAEFGQGTGPIWLNEVK	GPALKAFKEAEFGQGT	PIWLNEVKCKGNESSL	K	E	A	V	K	C	1	0	1	0	0	1	3	3	0	1	1	1	0	1	1	0	1	1	0	1	0	0	17	0	1873.921	F5GZZ9;C9JHR8;Q86VB7-3;Q86VB7-4;Q86VB7;Q86VB7-2;H0YGZ7	F5GZZ9	969	985	CD163	Scavenger receptor cysteine-rich type 1 protein M130;Soluble CD163	yes	no	2	1.6682E-05	63.691
EAEGAPQVEAGK	GRASVDTKEAEGAPQV	APQVEAGKRLEELRRR	K	E	A	G	K	R	3	0	0	0	0	1	3	2	0	0	0	1	0	0	1	0	0	0	0	1	0	0	12	0	1184.5673	Q05682-4;Q05682-6;Q05682-2;Q05682;F5H1Z9;Q05682-5;C9J813;E9PGZ1;E7EX44;Q05682-3	Q05682-4	268	279	CALD1	Caldesmon	yes	no	2	5.2474E-24	105.65	By matching			By MS/MS	By MS/MS
EAEGAPQVEAGKR	GRASVDTKEAEGAPQV	PQVEAGKRLEELRRRR	K	E	A	K	R	L	3	1	0	0	0	1	3	2	0	0	0	1	0	0	1	0	0	0	0	1	0	0	13	1	1340.6684	Q05682-4;Q05682-6;Q05682-2;Q05682;F5H1Z9;Q05682-5;C9J813;E9PGZ1;E7EX44;Q05682-3	Q05682-4	268	280	CALD1	Caldesmon	yes	no	2	1.7135E-43	124.07	By matching		By matching	By MS/MS	By MS/MS
EAEKFGQGAHHAAGQAGNEAGR	HAAGQVGKEAEKFGQG	QAGNEAGRFGQGVHHG	K	E	A	G	R	F	6	1	1	0	0	2	3	5	2	0	0	1	0	1	0	0	0	0	0	0	0	0	22	1	2192.0107	E9PBV3	E9PBV3	238	259	SBSN	Suprabasin	yes	no	2;3	3.2136E-57	100.76	By MS/MS	By matching		By MS/MS
EAESSPFVER	FMAGSSRKEAESSPFV	ESSPFVERLLKKGYEV	K	E	A	E	R	L	1	1	0	0	0	0	3	0	0	0	0	0	0	1	1	2	0	0	0	1	0	0	10	0	1149.5302	P14625;E9PEX3	P14625	548	557	HSP90B1	Endoplasmin	yes	no	2	0.0078223	50.354
EAETRAEFAER	KILTDKLKEAETRAEF	TRAEFAERSVAKLEKT	K	E	A	E	R	S	3	2	0	0	0	0	4	0	0	0	0	0	0	1	0	0	1	0	0	0	0	0	11	1	1307.6106	Q5VU66;Q5VU72;Q5VU63;P67936-2;P06753-2;P06753-3;Q5VU58;Q5VU59;Q5VU61;Q8NAG3;P09493-3;P09493-4;D9YZV2;P06753;P07951-2;Q5TCU3;Q5TCU8;P07951;CON__Q3SX28;P67936;H7BYY1;F5H7S3;B7Z596;P09493-2;D9YZV8	P06753-2	198	208	TPM3;TPM4;DKFZp686J1372;TPM1;TPM2	Tropomyosin alpha-3 chain;Tropomyosin alpha-4 chain;Tropomyosin alpha-1 chain;Tropomyosin beta chain	no	no	2	8.8491E-104	158.01	By matching	By matching	By matching	By MS/MS	By MS/MS
EAFAAVSK	RYIKPTCREAFAAVSK	EAFAAVSKIAWHVIRN	R	E	A	S	K	I	3	0	0	0	0	0	1	0	0	0	0	1	0	1	0	1	0	0	0	1	0	0	8	0	821.42832	Q96IY4	Q96IY4	407	414	CPB2	Carboxypeptidase B2	yes	yes	1;2	0.0073168	64.711					By matching
EAFQLFDR	EDQTAEFKEAFQLFDR	EAFQLFDRTGDGKILY	K	E	A	D	R	T	1	1	0	1	0	1	1	0	0	0	1	0	0	2	0	0	0	0	0	0	0	0	8	0	1024.4978	F8W1R7;G8JLA2;G3V1V0;B7Z6Z4;P60660-2;P60660;F8VZV5;G3V1Y7	F8W1R7	14	21	MYL6	Myosin light polypeptide 6	yes	no	2	0.0087602	58.981
EAFQLFDRTGDGK	EDQTAEFKEAFQLFDR	FDRTGDGKILYSQCGD	K	E	A	G	K	I	1	1	0	2	0	1	1	2	0	0	1	1	0	2	0	0	1	0	0	0	0	0	13	1	1482.7103	F8W1R7;G8JLA2;G3V1V0;B7Z6Z4;P60660-2;P60660;F8VZV5	F8W1R7	14	26	MYL6	Myosin light polypeptide 6	yes	no	2	0.0068423	48.467					By MS/MS
EAFQPQEPDFPPPPPDLEQLR	LGAVAKVREAFQPQEP	PPDLEQLRLTDELAPP	R	E	A	L	R	L	1	1	0	2	0	3	3	0	0	0	2	0	0	2	7	0	0	0	0	0	0	0	21	0	2446.1805	P18206-2;P18206;F5H7T3;G8JLL3;Q5JQ13	P18206-2	833	853	VCL	Vinculin	yes	no	2	0.0010041	36.454
EAFSLFDKDGDGTITTK	EEQIAEFKEAFSLFDK	GDGTITTKELGTVMRS	K	E	A	T	K	E	1	0	0	3	0	0	1	2	0	1	1	2	0	2	0	1	3	0	0	0	0	0	17	1	1843.884	E7ETZ0;H0Y7A7;E7EMB3;P62158;F8WBR5;G3V479	E7ETZ0	16	32	CALM1;CALM2	Calmodulin	yes	no	2	6.586E-06	69.188
EAGAGGLAIAVEGPSK	AEFSIWTREAGAGGLA	IAVEGPSKAEISFEDR	R	E	A	S	K	A	4	0	0	0	0	0	2	4	0	1	1	1	0	0	1	1	0	0	0	1	0	0	16	0	1425.7464	P21333-2;P21333;Q5HY54;E9PHF0;H0Y5C6	P21333-2	2257	2272	FLNA	Filamin-A	yes	no	2	0.06169	23.635
EAGIPEFYDYDVALIK	NYNINGKKEAGIPEFY	DYDVALIKLKNKLKYG	K	E	A	I	K	L	2	0	0	2	0	0	2	1	0	2	1	1	0	1	1	0	0	0	2	1	0	0	16	0	1841.9087	B4E1Z4;E7ETN3;P00751;B0UXW4;H7C5H1	B4E1Z4	1068	1083	CFB	Complement factor B;Complement factor B Ba fragment;Complement factor B Bb fragment	yes	no	2	7.2985E-28	97.235	By MS/MS	By matching	By matching	By matching	By MS/MS
EAGIPEFYDYDVALIKLK	NYNINGKKEAGIPEFY	DVALIKLKNKLKYGQT	K	E	A	L	K	N	2	0	0	2	0	0	2	1	0	2	2	2	0	1	1	0	0	0	2	1	0	0	18	1	2083.0878	B4E1Z4;E7ETN3;P00751;B0UXW4;H7C5H1	B4E1Z4	1068	1085	CFB	Complement factor B;Complement factor B Ba fragment;Complement factor B Bb fragment	yes	no	2;3	1.4179E-170	161.86		By matching
EAGIPEFYDYDVALIKLKNK	NYNINGKKEAGIPEFY	ALIKLKNKLKYGQTIR	K	E	A	N	K	L	2	0	1	2	0	0	2	1	0	2	2	3	0	1	1	0	0	0	2	1	0	0	20	2	2325.2256	B4E1Z4;E7ETN3;P00751;B0UXW4;H7C5H1	B4E1Z4	1068	1087	CFB	Complement factor B;Complement factor B Ba fragment;Complement factor B Bb fragment	yes	no	2;3	4.3543E-88	119.76			By matching
EAGQFGHDIHHTAGQAGK	HGVSQAGREAGQFGHD	HTAGQAGKEGDIAVHG	R	E	A	G	K	E	3	0	0	1	0	2	1	4	3	1	0	1	0	1	0	0	1	0	0	0	0	0	18	0	1859.8663	E9PBV3	E9PBV3	418	435	SBSN	Suprabasin	yes	yes	2	0.010534	28.813
EAIDKAGYTEK	SEALELVKEAIDKAGY	DKAGYTEKIVIGMDVA	K	E	A	E	K	I	2	0	0	1	0	0	2	1	0	1	0	2	0	0	0	0	1	0	1	0	0	0	11	1	1223.6034	P09104;F5H0C8;B7Z2X9;F5GZ30	P09104	229	239	ENO2	Gamma-enolase;Enolase	yes	no	2	0.0031624	57.175
EAILAIHK	LPDADREREAILAIHK	EAILAIHKEAQRIAES	R	E	A	H	K	E	2	0	0	0	0	0	1	0	1	2	1	1	0	0	0	0	0	0	0	0	0	0	8	0	893.53345	O43707;D6PXK4;F5GXS2;H7C144	O43707	585	592	ACTN4	Alpha-actinin-4	yes	no	2	0.061302	35.295
EAKETLQKLPEEIQR	ENHERALREAKETLQK	KLPEEIQRDILLEKKK	R	E	A	Q	R	D	1	1	0	0	0	2	4	0	0	1	2	2	0	0	1	0	1	0	0	0	0	0	15	2	1810.9789	P33908;Q6P052	P33908	134	148	MAN1A1	Mannosyl-oligosaccharide 1,2-alpha-mannosidase IA	yes	no	2;3	3.3776E-108	142.91			By MS/MS
EALAEAALESPRPALVR	EIQKENSREALAEAAL	SPRPALVRSASSDTSE	R	E	A	V	R	S	5	2	0	0	0	0	3	0	0	0	3	0	0	0	2	1	0	0	0	1	0	0	17	1	1791.9843	O14745	O14745	271	287	SLC9A3R1	Na(+)/H(+) exchange regulatory cofactor NHE-RF1	yes	yes	2	0.0095698	33.313
EALAQKEDMEER	SKHQRDLREALAQKED	QKEDMEERITTLEKRY	R	E	A	E	R	I	2	1	0	1	0	1	4	0	0	0	1	1	1	0	0	0	0	0	0	0	0	0	12	1	1447.6613	B1N949	B1N949	286	297	PPFIA4	Liprin-alpha-4	yes	yes	2	0.05864	43.68
EALENANTNTEVLK	LSTIEFQREALENANT	NTNTEVLKNMGYAAKA	R	E	A	L	K	N	2	0	3	0	0	0	3	0	0	0	2	1	0	0	0	0	2	0	0	1	0	0	14	0	1544.7682	Q9H444	Q9H444	94	107	CHMP4B	Charged multivesicular body protein 4b	yes	yes	2	0.021605	34.515
EALIKILDDLSPR	GRKIQQTREALIKILD	ILDDLSPRDQFNLIVF	R	E	A	P	R	D	1	1	0	2	0	0	1	0	0	2	3	1	0	0	1	1	0	0	0	0	0	0	13	1	1481.8453	Q14624;F5GXQ1;Q14624-2;E9PGN5;F5H194;H7C0L5;B7ZKJ8	Q14624	295	307	ITIH4	Inter-alpha-trypsin inhibitor heavy chain H4;70 kDa inter-alpha-trypsin inhibitor heavy chain H4;35 kDa inter-alpha-trypsin inhibitor heavy chain H4	no	no	2	0	267.93	By MS/MS		By matching
EALIQFLEQVHQGIK	QREWLGNREALIQFLE	EQVHQGIKGMVLDENY	R	E	A	I	K	G	1	0	0	0	0	3	2	1	1	2	2	1	0	1	0	0	0	0	0	1	0	0	15	0	1751.957	P15169;B1AP58;CON__Q2KJ83	P15169	329	343	CPN1	Carboxypeptidase N catalytic chain	yes	no	2	2.129E-62	115.68
EALKESQLPTVMDFR	QDLKKLVKEALKESQL	LPTVMDFRKFSRNYQL	K	E	A	F	R	K	1	1	0	1	0	1	2	0	0	0	2	1	1	1	1	1	1	0	0	1	0	0	15	1	1762.8924	P04114;F5H109;A8MUN2	P04114	617	631	APOB	Apolipoprotein B-100;Apolipoprotein B-48	yes	no	2	4.7729E-96	139.66	By matching			By matching
EALKESQLPTVMDFRK	QDLKKLVKEALKESQL	PTVMDFRKFSRNYQLY	K	E	A	R	K	F	1	1	0	1	0	1	2	0	0	0	2	2	1	1	1	1	1	0	0	1	0	0	16	2	1890.9873	P04114;F5H109;A8MUN2	P04114	617	632	APOB	Apolipoprotein B-100;Apolipoprotein B-48	yes	no	2;3	5.8936E-63	117.13	By matching
EALKLEEK	FISPIKCREALKLEEK	EALKLEEKKHYLMWGL	R	E	A	E	K	K	1	0	0	0	0	0	3	0	0	0	2	2	0	0	0	0	0	0	0	0	0	0	8	1	958.53351	P01024;B4E216	P01024	1592	1599	C3	Complement C3;Complement C3 beta chain;C3-beta-c;Complement C3 alpha chain;C3a anaphylatoxin;Acylation stimulating protein;Complement C3b alpha chain;Complement C3c alpha chain fragment 1;Complement C3dg fragment;Complement C3g fragment;Complement C3d fragment;Complement C3f fragment;Complement C3c alpha chain fragment 2	yes	no	2	1.1397E-09	121.64		By matching		By matching
EALLQASR	RQEAEEAKEALLQASR	EALLQASRDQKKTQEQ	K	E	A	S	R	D	2	1	0	0	0	1	1	0	0	0	2	0	0	0	0	1	0	0	0	0	0	0	8	0	886.48723	P26038	P26038	401	408	MSN	Moesin	yes	yes	2	0.00032885	87.639
EALLQASRDQK	RQEAEEAKEALLQASR	LQASRDQKKTQEQLAL	K	E	A	Q	K	K	2	1	0	1	0	2	1	0	0	0	2	1	0	0	0	1	0	0	0	0	0	0	11	1	1257.6677	P26038	P26038	401	411	MSN	Moesin	yes	yes	2	1.2224E-10	95.094				By MS/MS	By MS/MS
EALMIPAKDGVK	GHSLHDYKEALMIPAK	IPAKDGVKLPYFFHAG	K	E	A	V	K	L	2	0	0	1	0	0	1	1	0	1	1	2	1	0	1	0	0	0	0	1	0	0	12	1	1270.6955	B4E3Q4;Q9NZK5;Q9NZK5-2	B4E3Q4	297	308	CECR1	Adenosine deaminase CECR1	yes	no	2	0.047376	33.968
EALQDVEDENQ	GDGEEQNKEALQDVED	QDVEDENQ________	K	E	A	N	Q	-	1	0	1	2	0	2	3	0	0	0	1	0	0	0	0	0	0	0	0	1	0	0	11	0	1288.5419	P62258;P62258-2;I3L0W5	P62258	245	255	YWHAE	14-3-3 protein epsilon	yes	no	1	0.0050366	60.102				By MS/MS
EALQGVGDMGR	ESWRSFFKEALQGVGD	QGVGDMGRAYWDIMIS	K	E	A	G	R	A	1	1	0	1	0	1	1	3	0	0	1	0	1	0	0	0	0	0	0	1	0	0	11	0	1131.5343	P35542	P35542	27	37	SAA4	Serum amyloid A-4 protein	yes	yes	2	4.6761E-50	136.96	By MS/MS		By MS/MS	By MS/MS	By MS/MS
EALVKGNPPIYR	SIVSALKREALVKGNP	KGNPPIYRFWKDNLQH	R	E	A	Y	R	F	1	1	1	0	0	0	1	1	0	1	1	1	0	0	2	0	0	0	1	1	0	0	12	1	1355.7561	P01031	P01031	1215	1226	C5	Complement C5;Complement C5 beta chain;Complement C5 alpha chain;C5a anaphylatoxin;Complement C5 alpha chain	yes	yes	2;3	0	223.31	By MS/MS	By MS/MS	By MS/MS	By MS/MS	By MS/MS
EALVKGNPPIYRFWK	SIVSALKREALVKGNP	PPIYRFWKDNLQHKDS	R	E	A	W	K	D	1	1	1	0	0	0	1	1	0	1	1	2	0	1	2	0	0	1	1	1	0	0	15	2	1816.9988	P01031	P01031	1215	1229	C5	Complement C5;Complement C5 beta chain;Complement C5 alpha chain;C5a anaphylatoxin;Complement C5 alpha chain	yes	yes	2;3	0.0012209	63.185		By matching
EALVPLVADHK	SGYSSSLREALVPLVA	VPLVADHKCSSPEVYG	R	E	A	H	K	C	2	0	0	1	0	0	1	0	1	0	2	1	0	0	1	0	0	0	0	2	0	0	11	0	1190.6659	D6RAR4;Q04756;CON__ENSEMBL:ENSBTAP00000023055	D6RAR4	563	573	HGFAC	Hepatocyte growth factor activator;Hepatocyte growth factor activator short chain;Hepatocyte growth factor activator long chain	yes	no	2	2.0942E-25	120.77	By matching		By matching	By MS/MS	By matching
EANWLVAGPGAETGDPR	ATGTSILKEANWLVAG	GAETGDPRMKPKQVSR	K	E	A	P	R	M	3	1	1	1	0	0	2	3	0	0	1	0	0	0	2	0	1	1	0	1	0	0	17	0	1738.8275	Q9HBR0	Q9HBR0	909	925	SLC38A10	Putative sodium-coupled neutral amino acid transporter 10	yes	yes	2	0.011665	31.41
EANYIGSDKYFHAR	WRAYSDMREANYIGSD	SDKYFHARGNYDAAKR	R	E	A	A	R	G	2	1	1	1	0	0	1	1	1	1	0	1	0	1	0	1	0	0	2	0	0	0	14	1	1669.7849	P0DJI8;E9PQD6;E9PR14;G3V1D9;G3XAK9;P0DJI9	P0DJI8	44	57	SAA1;SAA2	Serum amyloid A-1 protein;Amyloid protein A;Serum amyloid protein A(2-104);Serum amyloid protein A(3-104);Serum amyloid protein A(2-103);Serum amyloid protein A(2-102);Serum amyloid protein A(4-101);Serum amyloid A protein;Serum amyloid A-2 protein	no	no	2;3	0	227.91	By matching	By MS/MS	By MS/MS
EAPDLVLQR	QDFETLPREAPDLVLQ	APDLVLQRCCSGEGLQ	R	E	A	Q	R	C	1	1	0	1	0	1	1	0	0	0	2	0	0	0	1	0	0	0	0	1	0	0	9	0	1039.5662	P04275	P04275	1660	1668	VWF	von Willebrand factor;von Willebrand antigen 2	yes	yes	2	3.006E-60	147.19	By MS/MS			By MS/MS
EAPKVVEEQESR	GRRNRRRREAPKVVEE	VVEEQESRVHYTVCIW	R	E	A	S	R	V	1	1	0	0	0	1	4	0	0	0	0	1	0	0	1	1	0	0	0	2	0	0	12	1	1399.6943	Q6U2E9;F8VWK3;B0UZ83;B0V2C8;A2BHY4;P0C0L5;P0C0L4	Q6U2E9	1454	1465	C4B;C4A	Complement C4-B;Complement C4 beta chain;Complement C4-B alpha chain;C4a anaphylatoxin;C4b-B;C4d-B;Complement C4 gamma chain;Complement C4-A;Complement C4 beta chain;Complement C4-A alpha chain;C4a anaphylatoxin;C4b-A;C4d-A;Complement C4 gamma chain	no	no	2	0	253.72	By MS/MS	By MS/MS	By MS/MS	By MS/MS	By MS/MS
EAQDTSDGIIQK	HLLGFSAKEAQDTSDG	TSDGIIQKNSYRYDHS	K	E	A	Q	K	N	1	0	0	2	0	2	1	1	0	2	0	1	0	0	0	1	1	0	0	0	0	0	12	0	1303.6256	P18850	P18850	425	436	ATF6	Cyclic AMP-dependent transcription factor ATF-6 alpha;Processed cyclic AMP-dependent transcription factor ATF-6 alpha	yes	yes	2	0.0016261	57.175					By MS/MS
EAQEKLEQAEK	EKYSESVKEAQEKLEQ	EKLEQAEKKATDAEAD	K	E	A	E	K	K	2	0	0	0	0	2	4	0	0	0	1	2	0	0	0	0	0	0	0	0	0	0	11	1	1301.6463	P07951-2;Q5TCU3;Q5TCU8;P07951	P07951-2	66	76	TPM2	Tropomyosin beta chain	yes	no	2	0	232.78			By matching	By MS/MS	By MS/MS
EAQEKLEQAEKK	EKYSESVKEAQEKLEQ	KLEQAEKKATDAEADV	K	E	A	K	K	A	2	0	0	0	0	2	4	0	0	0	1	3	0	0	0	0	0	0	0	0	0	0	12	2	1429.7413	P07951-2;Q5TCU3;Q5TCU8;P07951	P07951-2	66	77	TPM2	Tropomyosin beta chain	yes	no	2;3	1.5184E-28	117.7					By MS/MS
EAQLPVIENK	TFGAGLLKEAQLPVIE	QLPVIENKVCNRYEFL	K	E	A	N	K	V	1	0	1	0	0	1	2	0	0	1	1	1	0	0	1	0	0	0	0	1	0	0	10	0	1139.6186	P00747;Q68DS2	P00747	718	727	PLG;DKFZp779M0222	Plasminogen;Plasmin heavy chain A;Activation peptide;Angiostatin;Plasmin heavy chain A, short form;Plasmin light chain B	yes	no	1;2	1.7572E-80	152.67		By MS/MS	By MS/MS	By matching	By MS/MS
EAQPGQSQVSYQGLPVQK	GPTGQKTKEAQPGQSQ	YQGLPVQKTQTIHSTY	K	E	A	Q	K	T	1	0	0	0	0	5	1	2	0	0	1	1	0	0	2	2	0	0	1	2	0	0	18	0	1942.9749	Q14766;Q14766-4;C9JD84;E7EV71;Q14766-3;Q14766-2;Q14766-5	Q14766	513	530	LTBP1	Latent-transforming growth factor beta-binding protein 1	yes	no	2	2.3274E-33	96.143		By MS/MS	By matching	By MS/MS	By MS/MS
EAQQYSEALASTR	KLCKNLNREAQQYSEA	SEALASTRILKHSPES	R	E	A	T	R	I	3	1	0	0	0	2	2	0	0	0	1	0	0	0	0	2	1	0	1	0	0	0	13	0	1452.6845	Q5VZR0;Q9H4G4	Q5VZR0	38	50	GLIPR2	Golgi-associated plant pathogenesis-related protein 1	yes	no	2	4.3602E-59	131.35		By MS/MS		By MS/MS	By matching
EAQRIAESNHIK	EAILAIHKEAQRIAES	IAESNHIKLSGSNPYT	K	E	A	I	K	L	2	1	1	0	0	1	2	0	1	2	0	1	0	0	0	1	0	0	0	0	0	0	12	1	1394.7266	O43707;D6PXK4;F5GXS2;H7C144	O43707	593	604	ACTN4	Alpha-actinin-4	yes	no	2	0.039091	36.572					By MS/MS
EASDPQPEEADGGLK	FKFDHLRKEASDPQPE	EEADGGLKSWRESCDS	K	E	A	L	K	S	2	0	0	2	0	1	3	2	0	0	1	1	0	0	2	1	0	0	0	0	0	0	15	0	1541.6845	P52907	P52907	104	118	CAPZA1	F-actin-capping protein subunit alpha-1	yes	yes	2	1.152E-27	98.676					By MS/MS
EASMVITESPAALQLR	MNASRALKEASMVITE	SPAALQLRYLQTLTTI	K	E	A	L	R	Y	3	1	0	0	0	1	2	0	0	1	2	0	1	0	1	2	1	0	0	1	0	0	16	0	1714.8924	B4E2V5;P27105;B1AM77	B4E2V5	185	200	STOM	Erythrocyte band 7 integral membrane protein	yes	no	2	0.0012954	49.595
EASSPSIYSR	VPPQIHEKEASSPSIY	SSPSIYSRHSRQALTC	K	E	A	S	R	H	1	1	0	0	0	0	1	0	0	1	0	0	0	0	1	4	0	0	1	0	0	0	10	0	1095.5197	E9PFB0;E9PD35;P35916-1;P35916;P35916-3	E9PFB0	238	247	FLT4	Receptor protein-tyrosine kinase;Vascular endothelial growth factor receptor 3	yes	no	2	0.012244	46.352
EASSTQDTGKLPVK	VSDFGLTKEASSTQDT	DTGKLPVKWTAPEALR	K	E	A	V	K	W	1	0	0	1	0	1	1	1	0	0	1	2	0	0	1	2	2	0	0	1	0	0	14	1	1459.7518	E7EQW6;P41240	E7EQW6	287	300	CSK	Tyrosine-protein kinase CSK	yes	no	2	0.0082312	47.037
EATDVIIIHSK	STVRFTCKEATDVIII	DVIIIHSKKLNYTLSQ	K	E	A	S	K	K	1	0	0	1	0	0	1	0	1	3	0	1	0	0	0	1	1	0	0	1	0	0	11	0	1224.6714	P15144	P15144	115	125	ANPEP	Aminopeptidase N	yes	yes	2	0.032445	33.968
EATIPGHLNSYTIK	KNSVGRWKEATIPGHL	HLNSYTIKGLKPGVVY	K	E	A	I	K	G	1	0	1	0	0	0	1	1	1	2	1	1	0	0	1	1	2	0	1	0	0	0	14	0	1542.8042	P02751-3;P02751;P02751-14;P02751-8;P02751-7;P02751-15;E7ERA1;E9PE77;P02751-11;P02751-9;F8W7G7;P02751-5;P02751-10;P02751-6;P02751-13;P02751-4;P02751-12	P02751-3	656	669	FN1	Fibronectin;Anastellin;Ugl-Y1;Ugl-Y2;Ugl-Y3	yes	no	2	1.3541E-12	86.497			By matching	By matching
EATNPPVIQEEKPK	DFISYLQREATNPPVI	VIQEEKPKKKKKAQED	R	E	A	P	K	K	1	0	1	0	0	1	3	0	0	1	0	2	0	0	3	0	1	0	0	1	0	0	14	1	1578.8253	B3KQT9;G5EA52;P30101;F5H119	B3KQT9	458	471	PDIA3	Protein disulfide-isomerase;Protein disulfide-isomerase A3	yes	no	2	4.1938E-197	173.71		By MS/MS	By matching	By MS/MS	By MS/MS
EATNPPVIQEEKPKK	DFISYLQREATNPPVI	IQEEKPKKKKKAQEDL	R	E	A	K	K	K	1	0	1	0	0	1	3	0	0	1	0	3	0	0	3	0	1	0	0	1	0	0	15	2	1706.9203	B3KQT9;G5EA52;P30101;F5H119	B3KQT9	458	472	PDIA3	Protein disulfide-isomerase;Protein disulfide-isomerase A3	yes	no	2	0.0004181	72.898
EATQEAFMK	WGGKAANKEATQEAFM	ATQEAFMKRAMANCQA	K	E	A	M	K	R	2	0	0	0	0	1	2	0	0	0	0	1	1	1	0	0	1	0	0	0	0	0	9	0	1053.4801	P05062	P05062	322	330	ALDOB	Fructose-bisphosphate aldolase B	yes	yes	2	4.0076E-08	96.342				By matching	By MS/MS
EATQEAFMKR	WGGKAANKEATQEAFM	TQEAFMKRAMANCQAA	K	E	A	K	R	A	2	1	0	0	0	1	2	0	0	0	0	1	1	1	0	0	1	0	0	0	0	0	10	1	1209.5812	P05062	P05062	322	331	ALDOB	Fructose-bisphosphate aldolase B	yes	yes	2	1.57E-81	156.57					By MS/MS
EATSTFTNITYRGT	TANNPLYKEATSTFTN	TNITYRGT________	K	E	A	G	T	-	1	1	1	0	0	0	1	1	0	1	0	0	0	1	0	1	5	0	1	0	0	0	14	1	1560.742	P05106	P05106	775	788	ITGB3	Integrin beta-3	yes	yes	2	0.037413	32.997	By matching				By MS/MS
EATTEFSVDAR	IEGQGVFREATTEFSV	TEFSVDARALTQTGGP	R	E	A	A	R	A	2	1	0	1	0	0	2	0	0	0	0	0	0	1	0	1	2	0	0	1	0	0	11	0	1224.5622	P21333-2;P21333;Q5HY54;A6NDY9	P21333-2	1273	1283	FLNA	Filamin-A	no	no	2	0.00011427	86.911				By MS/MS	By matching
EATTNAPFR	NWKDKFMKEATTNAPF	ATTNAPFRLNKKDRKT	K	E	A	F	R	L	2	1	1	0	0	0	1	0	0	0	0	0	0	1	1	0	2	0	0	0	0	0	9	0	1005.488	B4E3A8;P30740;B4DNT0	B4E3A8	140	148	SERPINB1	Leukocyte elastase inhibitor	yes	no	2	0.0073849	54.722
EAVANKGPVSVGVDAR	YGREDVLKEAVANKGP	VSVGVDARHPSFFLYR	K	E	A	A	R	H	3	1	1	1	0	0	1	2	0	0	0	1	0	0	1	1	0	0	0	4	0	0	16	1	1567.8318	P25774-2;P25774	P25774-2	190	205	CTSS	Cathepsin S	yes	no	2	7.0543E-05	73.498
EAVEEPSSKDVMEK	QSSQAELKEAVEEPSS	SSKDVMEKREDSKEAE	K	E	A	E	K	R	1	0	0	1	0	0	4	0	0	0	0	2	1	0	1	2	0	0	0	2	0	0	14	1	1576.7291	P10645;G3V5C9	P10645	119	132	CHGA	Chromogranin-A;Vasostatin-1;Vasostatin-2;EA-92;ES-43;Pancreastatin;SS-18;WA-8;WE-14;LF-19;Catestatin;AL-11;GV-19;GR-44;ER-37;GE-25;Serpinin-RRG;Serpinin;p-Glu serpinin precursor	yes	no	2	0.037776	32.925
EAVEEPSSKDVMEKR	QSSQAELKEAVEEPSS	SKDVMEKREDSKEAEK	K	E	A	K	R	E	1	1	0	1	0	0	4	0	0	0	0	2	1	0	1	2	0	0	0	2	0	0	15	2	1732.8302	P10645;G3V5C9	P10645	119	133	CHGA	Chromogranin-A;Vasostatin-1;Vasostatin-2;EA-92;ES-43;Pancreastatin;SS-18;WA-8;WE-14;LF-19;Catestatin;AL-11;GV-19;GR-44;ER-37;GE-25;Serpinin-RRG;Serpinin;p-Glu serpinin precursor	yes	no	2	0.0052957	47.506
EAVEHLQK	SQLSNNAKEAVEHLQK	EAVEHLQKSELTQQLN	K	E	A	Q	K	S	1	0	0	0	0	1	2	0	1	0	1	1	0	0	0	0	0	0	0	1	0	0	8	0	952.49779	P06727	P06727	44	51	APOA4	Apolipoprotein A-IV	yes	yes	2	9.5817E-137	174.16	By MS/MS	By MS/MS	By MS/MS	By MS/MS	By MS/MS
EAVEHLQKSELTQQLNALFQDK	SQLSNNAKEAVEHLQK	LNALFQDKLGEVNTYA	K	E	A	D	K	L	2	0	1	1	0	4	3	0	1	0	4	2	0	1	0	1	1	0	0	1	0	0	22	1	2568.3184	P06727	P06727	44	65	APOA4	Apolipoprotein A-IV	yes	yes	2;3	0	383.91			By MS/MS
EAVEHLQKSELTQQLNALFQDKLGEVNTYAGDLQK	SQLSNNAKEAVEHLQK	TYAGDLQKKLVPFATE	K	E	A	Q	K	K	3	0	2	2	0	5	4	2	1	0	6	3	0	1	0	1	2	0	1	2	0	0	35	2	3957.012	P06727	P06727	44	78	APOA4	Apolipoprotein A-IV	yes	yes	4	0	282.39			By matching
EAVKAASDELSK	NSEDPKFREAVKAASD	AASDELSKTISPMVMD	R	E	A	S	K	T	3	0	0	1	0	0	2	0	0	0	1	2	0	0	0	2	0	0	0	1	0	0	12	1	1246.6405	P18206-2;P18206;F5H7T3;G8JLL3;Q5JQ13	P18206-2	781	792	VCL	Vinculin	yes	no	2	8.475E-194	179.5	By matching	By MS/MS	By MS/MS
EAVLDVIPTDIHQR	GGMATTGKEAVLDVIP	IPTDIHQRAPVILGSP	K	E	A	Q	R	A	1	1	0	2	0	1	1	0	1	2	1	0	0	0	1	0	1	0	0	2	0	0	14	0	1604.8522	P09467	P09467	301	314	FBP1	Fructose-1,6-bisphosphatase 1	yes	yes	2	0.0027979	61.167					By MS/MS
EAVMDINKPGPLFKPENGLLETK	SISIKIAKEAVMDINK	ENGLLETKVYFAGFPR	K	E	A	T	K	V	1	0	2	1	0	0	3	2	0	1	3	3	1	1	3	0	1	0	0	1	0	0	23	2	2539.3356	P07225;G5E9F8	P07225	402	424	PROS1	Vitamin K-dependent protein S	yes	no	2;3	0	280.4	By MS/MS	By matching	By MS/MS	By matching	By MS/MS
EAVPPPPPQNNK	GNRPSIHREAVPPPPP	PPPPQNNKPPVPSTPR	R	E	A	N	K	P	1	0	2	0	0	1	1	0	0	0	0	1	0	0	5	0	0	0	0	1	0	0	12	0	1286.6619	O43516-2;O43516;O43516-3;E9PB87	O43516-2	280	291	WIPF1	WAS/WASL-interacting protein family member 1	yes	no	2	0.045187	30.889
ECCDKPLLEK	DTISSKLKECCDKPLL	CDKPLLEKSHCIAEVE	K	E	C	E	K	S	0	0	0	1	2	0	2	0	0	0	2	2	0	0	1	0	0	0	0	0	0	0	10	1	1290.5948	CON__P02769	CON__P02769	300	309			yes	yes	2	0	211.37				By MS/MS	By MS/MS
ECCHGDLLECADDR	TDLTKVHKECCHGDLL	LLECADDRADLAKYIC	K	E	C	D	R	A	1	1	0	3	3	0	2	1	1	0	2	0	0	0	0	0	0	0	0	0	0	0	14	0	1748.6553	CON__P02769	CON__P02769	267	280			yes	yes	2	3.1386E-197	173.33				By MS/MS	By MS/MS
ECCHGDLLECADDRADLAK	TDLTKVHKECCHGDLL	DDRADLAKYICDNQDT	K	E	C	A	K	Y	3	1	0	4	3	0	2	1	1	0	3	1	0	0	0	0	0	0	0	0	0	0	19	1	2246.9355	CON__P02769	CON__P02769	267	285			yes	yes	2;3	0	199.91				By MS/MS	By MS/MS
EDAVSAAFK	HLQHNRLKEDAVSAAF	DAVSAAFKGLKSLEYL	K	E	D	F	K	G	3	0	0	1	0	0	1	0	0	0	0	1	0	1	0	1	0	0	0	1	0	0	9	0	936.45526	P51884	P51884	173	181	LUM	Lumican	yes	yes	2	5.8446E-07	110.76	By MS/MS			By MS/MS
EDEDFQESNK	TAPDQVDKEDEDFQES	EDFQESNKMHSMNGFM	K	E	D	N	K	M	0	0	1	2	0	1	3	0	0	0	0	1	0	1	0	1	0	0	0	0	0	0	10	0	1239.4891	P00450;E9PFZ2	P00450	610	619	CP	Ceruloplasmin	no	no	2	3.5027E-20	125.75
EDGGGWWYNR	DPRKQCSKEDGGGWWY	GGGWWYNRCHAANPNG	K	E	D	N	R	C	0	1	1	1	0	0	1	3	0	0	0	0	0	0	0	0	0	2	1	0	0	0	10	0	1238.5105	P02675;B4E1D3;D6REL8;CON__P02676	P02675	427	436	FGB	Fibrinogen beta chain;Fibrinopeptide B;Fibrinogen beta chain	yes	no	2	4.7831E-173	179.37	By MS/MS	By MS/MS	By MS/MS	By MS/MS	By MS/MS
EDGILGPIIR	HTVNPNMKEDGILGPI	GILGPIIRAQVRDTLK	K	E	D	I	R	A	0	1	0	1	0	0	1	2	0	3	1	0	0	0	1	0	0	0	0	0	0	0	10	0	1081.6132	P12259;B4DU26	P12259	415	424	F5	Coagulation factor V;Coagulation factor V heavy chain;Coagulation factor V light chain	yes	no	2	0.003166	61.56
EDGRPVPSGTQQR	PHYFYWSREDGRPVPS	VPSGTQQRHQGSELHF	R	E	D	Q	R	H	0	2	0	1	0	2	1	2	0	0	0	0	0	0	2	1	1	0	0	1	0	0	13	1	1425.6961	P98160	P98160	1713	1725	HSPG2	Basement membrane-specific heparan sulfate proteoglycan core protein;Endorepellin;LG3 peptide	yes	yes	2	1.5403E-06	80.371
EDIFMETLK	DSQLQKAREDIFMETL	DIFMETLKDIVEYYND	R	E	D	L	K	D	0	0	0	1	0	0	2	0	0	1	1	1	1	1	0	0	1	0	0	0	0	0	9	0	1124.5424	P25311;C9JEV0	P25311	94	102	AZGP1	Zinc-alpha-2-glycoprotein	yes	no	2	8.4782E-08	111.46	By matching			By matching	By matching
EDIPPADLSDQVPDTESETR	LGREGVQKEDIPPADL	PDTESETRILLQGTPV	K	E	D	T	R	I	1	1	0	4	0	1	3	0	0	1	1	0	0	0	3	2	2	0	0	1	0	0	20	0	2212.9972	P01024;B4E216	P01024	960	979	C3	Complement C3;Complement C3 beta chain;C3-beta-c;Complement C3 alpha chain;C3a anaphylatoxin;Acylation stimulating protein;Complement C3b alpha chain;Complement C3c alpha chain fragment 1;Complement C3dg fragment;Complement C3g fragment;Complement C3d fragment;Complement C3f fragment;Complement C3c alpha chain fragment 2	yes	no	2	1.1062E-09	61.276		By MS/MS	By MS/MS		By MS/MS
EDKYEEEIK	AEEKYSQKEDKYEEEI	DKYEEEIKILTDKLKE	K	E	D	I	K	I	0	0	0	1	0	0	4	0	0	1	0	2	0	0	0	0	0	0	1	0	0	0	9	1	1181.5452	Q5VU66;Q5VU72;Q5VU63;P67936-2;P06753-2;P06753-3;Q5VU58;Q5VU59;Q5VU61;Q8NAG3;P06753;P07951-2;Q5TCU3;Q5TCU8;P07951;CON__Q3SX28;P67936	P06753-2	182	190	TPM3;TPM4;DKFZp686J1372;TPM2	Tropomyosin alpha-3 chain;Tropomyosin alpha-4 chain;Tropomyosin beta chain	no	no	2	5.5222E-37	140.49				By matching
EDMAALEK	EGEFSEAREDMAALEK	EDMAALEKDYEEVGAD	R	E	D	E	K	D	2	0	0	1	0	0	2	0	0	0	1	1	1	0	0	0	0	0	0	0	0	0	8	0	905.41643	F5H5D3;Q9BQE3;P68363;G3V1U9;Q71U36;A8MUB1;P68366;F8VXZ4;F8VWX4;E7ET24	F5H5D3	493	500	TUBA1C;TUBA1B;TUBA1A;TUBA4A	Tubulin alpha-1C chain;Tubulin alpha-1B chain;Tubulin alpha-1A chain;Tubulin alpha-4A chain	yes	no	2	0.027901	49.536
EDPAYLHYYDPAGAEDPLGAIHLR	KVRKFILREDPAYLHY	PLGAIHLRGCVVTSVE	R	E	D	L	R	G	4	1	0	3	0	0	2	2	2	1	3	0	0	0	3	0	0	0	3	0	0	0	24	0	2682.2714	P08567	P08567	270	293	PLEK	Pleckstrin	yes	yes	3	1.2174E-54	99.078
EDQDKVAVLSQNRTENAQK	AKKWQVSREDQDKVAV	NRTENAQKAGHFDKEI	R	E	D	Q	K	A	2	1	2	2	0	3	2	0	0	0	1	2	0	0	0	1	1	0	0	2	0	0	19	2	2172.0771	Q9BWD1;B7Z233	Q9BWD1	176	194	ACAT2	Acetyl-CoA acetyltransferase, cytosolic	yes	no	2	0.035683	24.029
EDQTEYLEER	TKVILHLKEDQTEYLE	QTEYLEERRIKEIVKK	K	E	D	E	R	R	0	1	0	1	0	1	4	0	0	0	1	0	0	0	0	0	1	0	1	0	0	0	10	0	1310.5626	P08238;Q5T9W8;Q58FF7;Q58FF6;P07900;P07900-2;Q86U12;G3V2J8	P07900	192	201	HSP90AB1;HSP90AB3P;HSP90AB4P;HSP90AA1	Heat shock protein HSP 90-beta;Putative heat shock protein HSP 90-beta-3;Putative heat shock protein HSP 90-beta 4;Heat shock protein HSP 90-alpha	no	no	2	0.018362	43.68					By MS/MS
EDQYHYLLDR	VRVPMMSREDQYHYLL	QYHYLLDRNLSCRVVG	R	E	D	D	R	N	0	1	0	2	0	1	1	0	1	0	2	0	0	0	0	0	0	0	2	0	0	0	10	0	1350.6204	P05154;F5H6K7;E9PHH2;G3V5Q9	P05154	239	248	SERPINA5	Plasma serine protease inhibitor	yes	no	2	0.0064637	49.448
EDRALVDTLK	SATYELQREDRALVDT	RALVDTLKFVTQAEGA	R	E	D	L	K	F	1	1	0	2	0	0	1	0	0	0	2	1	0	0	0	0	1	0	0	1	0	0	10	1	1158.6245	P04114;F5H109	P04114	1025	1034	APOB	Apolipoprotein B-100;Apolipoprotein B-48	yes	no	2	0.00065569	72.531					By MS/MS
EDRVPHSR	EHFSGRPREDRVPHSR	EDRVPHSRNSITLTNL	R	E	D	S	R	N	0	2	0	1	0	0	1	0	1	0	0	0	0	0	1	1	0	0	0	1	0	0	8	1	994.49444	P02751-3;P02751;P02751-14;P02751-8;P02751-7;P02751-15;E7ERA1;E9PE77;P02751-11;P02751-9;F8W7G7;P02751-5;P02751-10;P02751-6;P02751-13;P02751-4;H0Y7Z1	P02751-3	1403	1410	FN1	Fibronectin;Anastellin;Ugl-Y1;Ugl-Y2;Ugl-Y3	yes	no	2	0.010872	64.654
EDRYEEEIK	AEDKYSQKEDRYEEEI	DRYEEEIKVLSDKLKE	K	E	D	I	K	V	0	1	0	1	0	0	4	0	0	1	0	1	0	0	0	0	0	0	1	0	0	0	9	1	1209.5513	P09493-3;P09493-4;D9YZV2;H0YL42;H7BYY1;F5H7S3;B7Z596;P09493-2;D9YZV8	D9YZV8	218	226	TPM1	Tropomyosin alpha-1 chain	no	no	2	0.003106	68.657					By MS/MS
EDSLEAGLPLQVR	RGWRPSSREDSLEAGL	AGLPLQVRGYPEEKKE	R	E	D	V	R	G	1	1	0	1	0	1	2	1	0	0	3	0	0	0	1	1	0	0	0	1	0	0	13	0	1425.7464	P10645;G5E968	P10645	400	412	CHGA	Chromogranin-A;Vasostatin-1;Vasostatin-2;EA-92;ES-43;Pancreastatin;SS-18;WA-8;WE-14;LF-19;Catestatin;AL-11;GV-19;GR-44;ER-37;GE-25;Serpinin-RRG;Serpinin;p-Glu serpinin precursor	no	no	2	3.3028E-38	116.24			By MS/MS	By matching
EDSRAAFRLFETK	GFQVKVLREDSRAAFR	AFRLFETKITQVLHFT	R	E	D	T	K	I	2	2	0	1	0	0	2	0	0	0	1	1	0	2	0	1	1	0	0	0	0	0	13	2	1568.7947	F8VNV9;Q6U2E9;F5GXS0;F8VWK3;B0UZ83;F8VW91;B0V2C8;F8VZD8;A2BHY4;F8VX64;P0C0L5;P0C0L4	Q6U2E9	1634	1646	C4B;C4A	Complement C4-B;Complement C4 beta chain;Complement C4-B alpha chain;C4a anaphylatoxin;C4b-B;C4d-B;Complement C4 gamma chain;Complement C4-A;Complement C4 beta chain;Complement C4-A alpha chain;C4a anaphylatoxin;C4b-A;C4d-A;Complement C4 gamma chain	no	no	2	0.0072903	50.897
EDTPNSVWEPAK	GDPMPCPKEDTPNSVW	NSVWEPAKAKYVFRDV	K	E	D	A	K	A	1	0	1	1	0	0	2	0	0	0	0	1	0	0	2	1	1	1	0	1	0	0	12	0	1371.6307	A6NG18;P09871;F8WCZ6;H0Y5D1;F5H7T4	A6NG18	285	296	C1S	Complement C1s subcomponent;Complement C1s subcomponent heavy chain;Complement C1s subcomponent light chain	yes	no	2	9.1172E-172	176.25	By matching			By MS/MS
EDTPNSVWEPAKAK	GDPMPCPKEDTPNSVW	VWEPAKAKYVFRDVVQ	K	E	D	A	K	Y	2	0	1	1	0	0	2	0	0	0	0	2	0	0	2	1	1	1	0	1	0	0	14	1	1570.7627	A6NG18;P09871;F8WCZ6;H0Y5D1;F5H7T4	A6NG18	285	298	C1S	Complement C1s subcomponent;Complement C1s subcomponent heavy chain;Complement C1s subcomponent light chain	yes	no	2	9.7546E-108	146.77	By matching			By MS/MS
EDVYVVGTVLR	ETYPRPTKEDVYVVGT	YVVGTVLRYRCHPGYK	K	E	D	L	R	Y	0	1	0	1	0	0	1	1	0	0	1	0	0	0	0	0	1	0	1	4	0	0	11	0	1248.6714	P04003	P04003	319	329	C4BPA	C4b-binding protein alpha chain	yes	yes	2	0.0020754	58.172				By matching
EEAFLGITDEK	GAIQNLIKEEAFLGIT	FLGITDEKTEGQFVDL	K	E	E	E	K	T	1	0	0	1	0	0	3	1	0	1	1	1	0	1	0	0	1	0	0	0	0	0	11	0	1250.603	P11226	P11226	180	190	MBL2	Mannose-binding protein C	yes	yes	2	0.0019734	59.198
EEAFLGITDEKTEGQFVDLTGNR	GAIQNLIKEEAFLGIT	FVDLTGNRLTYTNWNE	K	E	E	N	R	L	1	1	1	2	0	1	4	3	0	1	2	1	0	2	0	0	3	0	0	1	0	0	23	1	2568.2344	P11226	P11226	180	202	MBL2	Mannose-binding protein C	yes	yes	3	0.0027456	29.576
EEALALMNR	ATLTPVSREEALALMN	EALALMNRNLDILEGA	R	E	E	N	R	N	2	1	1	0	0	0	2	0	0	0	2	0	1	0	0	0	0	0	0	0	0	0	9	0	1045.5226	O95497	O95497	47	55	VNN1	Pantetheinase	yes	yes	2	1.2543E-07	111.95				By MS/MS
EEAPKAEPEKTEGAAEAK	EKDAAAAKEEAPKAEP	TEGAAEAKAEPPKAPE	K	E	E	A	K	A	5	0	0	0	0	0	6	1	0	0	0	3	0	0	2	0	1	0	0	0	0	0	18	2	1883.9113	P80723	P80723	80	97	BASP1	Brain acid soluble protein 1	yes	yes	2;3	0.0016608	40.501
EEAPSLR	HRPLDKKREEAPSLRP	REEAPSLRPAPPPISG	R	E	E	L	R	P	1	1	0	0	0	0	2	0	0	0	1	0	0	0	1	1	0	0	0	0	0	0	7	0	800.40283	P02675;CON__P02676	P02675	54	60	FGB	Fibrinogen beta chain;Fibrinopeptide B;Fibrinogen beta chain	yes	no	2	0.00018554	99.139
EEAPSLRPAPPPISGGGYR	HRPLDKKREEAPSLRP	PISGGGYRARPAKAAA	R	E	E	Y	R	A	2	2	0	0	0	0	2	3	0	1	1	0	0	0	5	2	0	0	1	0	0	0	19	1	1949.9959	P02675	P02675	54	72	FGB	Fibrinogen beta chain;Fibrinopeptide B;Fibrinogen beta chain	yes	yes	2;3	0	311.87	By MS/MS	By MS/MS	By MS/MS	By MS/MS	By MS/MS
EEEEDEQEASEEK	SRVVQAPKEEEEDEQE	EQEASEEKASEEEKAW	K	E	E	E	K	A	1	0	0	1	0	1	8	0	0	0	0	1	0	0	0	1	0	0	0	0	0	0	13	0	1579.6009	G3V2W1;Q9UK55	G3V2W1	87	99	SERPINA10	Protein Z-dependent protease inhibitor	yes	no	2	0.042205	30.484
EEEEEEEEEAEAGEEAVPEEEGPTVVLNPHPSLGYK	EPGWQAKREEEEEEEE	PHPSLGYKEIRKGESR	R	E	E	Y	K	E	3	0	1	0	0	0	15	3	1	0	2	1	0	0	4	1	1	0	1	3	0	0	36	0	3979.7495	P10645	P10645	228	263	CHGA	Chromogranin-A;Vasostatin-1;Vasostatin-2;EA-92;ES-43;Pancreastatin;SS-18;WA-8;WE-14;LF-19;Catestatin;AL-11;GV-19;GR-44;ER-37;GE-25;Serpinin-RRG;Serpinin;p-Glu serpinin precursor	yes	yes	3	0.0048312	17.448
EEFHEQSFR	LGDQDLKKEEFHEQSF	EFHEQSFRVEKIFKYS	K	E	E	F	R	V	0	1	0	0	0	1	3	0	1	0	0	0	0	2	0	1	0	0	0	0	0	0	9	0	1207.5258	F5H5M6;Q14520	F5H5M6	357	365	HABP2	Hyaluronan-binding protein 2;Hyaluronan-binding protein 2 50 kDa heavy chain;Hyaluronan-binding protein 2 50 kDa heavy chain alternate form;Hyaluronan-binding protein 2 27 kDa light chain;Hyaluronan-binding protein 2 27 kDa light chain alternate form	yes	no	2	0.0071052	55.461
EEFHEQSFRVEK	LGDQDLKKEEFHEQSF	EQSFRVEKIFKYSHYN	K	E	E	E	K	I	0	1	0	0	0	1	4	0	1	0	0	1	0	2	0	1	0	0	0	1	0	0	12	1	1563.7318	F5H5M6;Q14520	F5H5M6	357	368	HABP2	Hyaluronan-binding protein 2;Hyaluronan-binding protein 2 50 kDa heavy chain;Hyaluronan-binding protein 2 50 kDa heavy chain alternate form;Hyaluronan-binding protein 2 27 kDa light chain;Hyaluronan-binding protein 2 27 kDa light chain alternate form	yes	no	2	8.2239E-29	118.61				By MS/MS
EEFRGVIIK	SDDDVILKEEFRGVII	EFRGVIIKQGCLLKQG	K	E	E	I	K	Q	0	1	0	0	0	0	2	1	0	2	0	1	0	1	0	0	0	0	0	1	0	0	9	1	1089.6182	P08567	P08567	239	247	PLEK	Pleckstrin	yes	yes	2	0.0099588	56.432					By MS/MS
EEHRIPER	ISMLNKAREEHRIPER	EEHRIPERSTSIVIML	R	E	E	E	R	S	0	2	0	0	0	0	3	0	1	1	0	0	0	0	1	0	0	0	0	0	0	0	8	1	1064.5363	C9JX84;Q06033-2;Q06033;A8MXF4;F5H6B4;E7ET33	C9JX84	373	380	ITIH3	Inter-alpha-trypsin inhibitor heavy chain H3	yes	no	2	0.011108	64.42	By MS/MS	By matching
EEIGKELEELR	AKDSEKLKEEIGKELE	GKELEELRARLLPHAN	K	E	E	L	R	A	0	1	0	0	0	0	5	1	0	1	2	1	0	0	0	0	0	0	0	0	0	0	11	1	1343.6933	P06727	P06727	100	110	APOA4	Apolipoprotein A-IV	yes	yes	2	4.6587E-290	200.82			By MS/MS	By matching	By MS/MS
EEIGKELEELRAR	AKDSEKLKEEIGKELE	ELEELRARLLPHANEV	K	E	E	A	R	L	1	2	0	0	0	0	5	1	0	1	2	1	0	0	0	0	0	0	0	0	0	0	13	2	1570.8315	P06727	P06727	100	112	APOA4	Apolipoprotein A-IV	yes	yes	2;3	6.4978E-286	196.33			By MS/MS	By MS/MS	By MS/MS
EELLPAQDIK	TTTCQQQKEELLPAQD	LLPAQDIKALFVSEEE	K	E	E	I	K	A	1	0	0	1	0	1	2	0	0	1	2	1	0	0	1	0	0	0	0	0	0	0	10	0	1154.6183	B4E1Z4;E7EVA3;E7ETN3;P00751;H7C5H1	B4E1Z4	1122	1131	CFB	Complement factor B;Complement factor B Ba fragment;Complement factor B Bb fragment	yes	no	1;2	7.9931E-131	169.58	By MS/MS	By MS/MS	By MS/MS	By MS/MS	By MS/MS
EELLPAQDIKALFVSEEEKK	TTTCQQQKEELLPAQD	FVSEEEKKLTRKEVYI	K	E	E	K	K	L	2	0	0	1	0	1	5	0	0	1	3	3	0	1	1	1	0	0	0	1	0	0	20	2	2315.226	B4E1Z4;E7EVA3;E7ETN3;P00751;H7C5H1	B4E1Z4	1122	1141	CFB	Complement factor B;Complement factor B Ba fragment;Complement factor B Bb fragment	yes	no	2;3	1.4611E-128	136.49			By MS/MS
EELSELKAALEQQHWR				E	E	W	R		2	1	0	0	0	2	4	0	1	0	3	1	0	0	0	1	0	1	0	0	0	0	16	1	1965.9908		REV__Q9BV73					yes	yes	2;3	0.0075887	39.629	By matching
EELTAVMR	QLFADLSREELTAVMR	EELTAVMRFLTQRLGP	R	E	E	M	R	F	1	1	0	0	0	0	2	0	0	0	1	0	1	0	0	0	1	0	0	1	0	0	8	0	947.47462	Q16853;O75106-2;O75106	Q16853	66	73	AOC3;AOC2	Membrane primary amine oxidase;Retina-specific copper amine oxidase	yes	no	2	0.056574	36.557
EELVYELNPLDHR	EKEGAIHREELVYELN	ELNPLDHRGRTLEIPG	R	E	E	H	R	G	0	1	1	1	0	0	3	0	1	0	3	0	0	0	1	0	0	0	1	1	0	0	13	0	1625.8049	F8VNV9;Q6U2E9;F5GXS0;B0UZ83;F8VW91;B0V2C8;F8VZD8;A2BHY4;F8VX64;P0C0L5;P0C0L4	Q6U2E9	942	954	C4B;C4A	Complement C4-B;Complement C4 beta chain;Complement C4-B alpha chain;C4a anaphylatoxin;C4b-B;C4d-B;Complement C4 gamma chain;Complement C4-A;Complement C4 beta chain;Complement C4-A alpha chain;C4a anaphylatoxin;C4b-A;C4d-A;Complement C4 gamma chain	no	no	2	0	265.22	By MS/MS	By MS/MS	By MS/MS	By MS/MS	By MS/MS
EELVYELNPLDHRGR	EKEGAIHREELVYELN	NPLDHRGRTLEIPGNS	R	E	E	G	R	T	0	2	1	1	0	0	3	1	1	0	3	0	0	0	1	0	0	0	1	1	0	0	15	1	1838.9275	F8VNV9;Q6U2E9;F5GXS0;B0UZ83;F8VW91;B0V2C8;F8VZD8;A2BHY4;F8VX64;P0C0L5;P0C0L4	Q6U2E9	942	956	C4B;C4A	Complement C4-B;Complement C4 beta chain;Complement C4-B alpha chain;C4a anaphylatoxin;C4b-B;C4d-B;Complement C4 gamma chain;Complement C4-A;Complement C4 beta chain;Complement C4-A alpha chain;C4a anaphylatoxin;C4b-A;C4d-A;Complement C4 gamma chain	no	no	2	0.0066193	46.318
EEMRLEAER	RELRRQKREEMRLEAE	EMRLEAERIAYQRNDD	R	E	E	E	R	I	1	2	0	0	0	0	4	0	0	0	1	0	1	0	0	0	0	0	0	0	0	0	9	1	1161.5448	Q05682-4;Q05682-6;Q05682-2;Q05682;C9J813;C9JE79;F8WE61	Q05682-4	16	24	CALD1	Caldesmon	yes	no	2	0.01893	50.353	By matching	By matching
EENDDFASFR	NKALEKYKEENDDFAS	NDDFASFRVDRIERVA	K	E	E	F	R	V	1	1	1	2	0	0	2	0	0	0	0	0	0	2	0	1	0	0	0	0	0	0	10	0	1228.4996	P04196	P04196	167	176	HRG	Histidine-rich glycoprotein	yes	yes	2	1.3404E-09	97.813
EENFYVDETTVVK	PFDLASTREENFYVDE	VDETTVVKVPMMLQSS	R	E	E	V	K	V	0	0	1	1	0	0	3	0	0	0	0	1	0	1	0	0	2	0	1	3	0	0	13	0	1571.7355	P08185	P08185	218	230	SERPINA6	Corticosteroid-binding globulin	yes	yes	2	7.5639E-09	85.837
EESDDEAAVEEEEEEKKPK	EEAAKEEKEESDDEAA	EEEEKKPKTKKVEKTV	K	E	E	P	K	T	2	0	0	2	0	0	9	0	0	0	0	3	0	0	1	1	0	0	0	1	0	0	19	2	2218.9601	P14625;E9PEX3	P14625	304	322	HSP90B1	Endoplasmin	yes	no	2	0.022496	26.412
EESLDSDLYAELR	KRNLAKGKEESLDSDL	SDLYAELRCMCIKTTS	K	E	E	L	R	C	1	1	0	2	0	0	3	0	0	0	3	0	0	0	0	2	0	0	1	0	0	0	13	0	1538.71	P02775	P02775	50	62	PPBP	Platelet basic protein;Connective tissue-activating peptide III;TC-2;Connective tissue-activating peptide III(1-81);Beta-thromboglobulin;Neutrophil-activating peptide 2(74);Neutrophil-activating peptide 2(73);Neutrophil-activating peptide 2;TC-1;Neutrophil-activating peptide 2(1-66);Neutrophil-activating peptide 2(1-63)	yes	yes	2	2.9281E-15	96.464
EESPLLIGQQSTVSDVPR	SIVALNGREESPLLIG	STVSDVPRDLEVVAAT	R	E	E	P	R	D	0	1	0	1	0	2	2	1	0	1	2	0	0	0	2	3	1	0	0	2	0	0	18	0	1954.0007	P02751-3;P02751;P02751-14;P02751-8;P02751-7;P02751-15;E7ERA1;E9PE77;P02751-11;P02751-9;F8W7G7;P02751-5;P02751-10;P02751-6;P02751-13;P02751-4;H0Y7Z1	P02751-3	1435	1452	FN1	Fibronectin;Anastellin;Ugl-Y1;Ugl-Y2;Ugl-Y3	yes	no	2	0.00029186	69.979
EEVSLRRVIGAK	DNRLPIDKEEVSLRRV	LRRVIGAKKDQYFLDK	K	E	E	A	K	K	1	2	0	0	0	0	2	1	0	1	1	1	0	0	0	1	0	0	0	2	0	0	12	2	1355.7885	Q9UQE7	Q9UQE7	94	105	SMC3	Structural maintenance of chromosomes protein 3	yes	yes	2	0.013263	45.829
EEYSNLKLPR	ANQSFWTREEYSNLKL	YSNLKLPRASHKAVVN	R	E	E	P	R	A	0	1	1	0	0	0	2	0	0	0	2	1	0	0	1	1	0	0	1	0	0	0	10	1	1247.651	O75882-3;O75882-2;H7BXY8;O75882	O75882-3	258	267	ATRN	Attractin	yes	no	2	6.8355E-279	198.25	By MS/MS		By matching		By MS/MS
EFDHNSNIR	EEHLKNKKEFDHNSNI	FDHNSNIRYRCRGKEG	K	E	F	I	R	Y	0	1	2	1	0	0	1	0	1	1	0	0	0	1	0	1	0	0	0	0	0	0	9	0	1130.5105	P08603	P08603	770	778	CFH	Complement factor H	yes	yes	2	0	231.16	By MS/MS	By MS/MS	By MS/MS	By MS/MS	By MS/MS
EFDHNSNIRYR	EEHLKNKKEFDHNSNI	HNSNIRYRCRGKEGWI	K	E	F	Y	R	C	0	2	2	1	0	0	1	0	1	1	0	0	0	1	0	1	0	0	1	0	0	0	11	1	1449.6749	P08603	P08603	770	780	CFH	Complement factor H	yes	yes	2	0.00052466	67.385					By MS/MS
EFDPTITDASLSLPSR	QEALERQKEFDPTITD	ASLSLPSRRMQNDTAE	K	E	F	S	R	R	1	1	0	2	0	0	1	0	0	1	2	0	0	1	2	3	2	0	0	0	0	0	16	0	1747.8628	Q05682-4;Q05682-6;Q05682-2;Q05682;F5H1Z9;Q05682-5;C9J813;E9PGZ1;E7EX44;Q05682-3	Q05682-4	120	135	CALD1	Caldesmon	yes	no	2	0.001138	57.525
EFDPTITDASLSLPSRR	QEALERQKEFDPTITD	SLSLPSRRMQNDTAEN	K	E	F	R	R	M	1	2	0	2	0	0	1	0	0	1	2	0	0	1	2	3	2	0	0	0	0	0	17	1	1903.964	Q05682-4;Q05682-6;Q05682-2;Q05682;F5H1Z9;Q05682-5;C9J813;E9PGZ1;E7EX44;Q05682-3	Q05682-4	120	136	CALD1	Caldesmon	yes	no	2;3	0.0019896	42.314				By MS/MS
EFEISNLQSK	LDEKLKKKEFEISNLQ	EISNLQSKIEDEQALG	K	E	F	S	K	I	0	0	1	0	0	1	2	0	0	1	1	1	0	1	0	2	0	0	0	0	0	0	10	0	1193.5928	Q9UKX2	Q9UKX2	1090	1099	MYH2	Myosin-2	yes	yes	2	0.01007	47.302
EFFNGKEPSR	PKIQQLVKEFFNGKEP	FNGKEPSRGINPDEAV	K	E	F	S	R	G	0	1	1	0	0	0	2	1	0	0	0	1	0	2	1	1	0	0	0	0	0	0	10	1	1209.5778	P11021	P11021	377	386	HSPA5	78 kDa glucose-regulated protein	yes	yes	2	5.1769E-20	125.75		By matching	By matching	By MS/MS	By MS/MS
EFGNTLEDK	SSALDKLKEFGNTLED	FGNTLEDKARELISRI	K	E	F	D	K	A	0	0	1	1	0	0	2	1	0	0	1	1	0	1	0	0	1	0	0	0	0	0	9	0	1051.4822	P02654	P02654	39	47	APOC1	Apolipoprotein C-I;Truncated apolipoprotein C-I	yes	yes	2	2.723E-09	115.71	By matching		By matching	By MS/MS	By MS/MS
EFGNTLEDKAR	SSALDKLKEFGNTLED	NTLEDKARELISRIKQ	K	E	F	A	R	E	1	1	1	1	0	0	2	1	0	0	1	1	0	1	0	0	1	0	0	0	0	0	11	1	1278.6204	P02654	P02654	39	49	APOC1	Apolipoprotein C-I;Truncated apolipoprotein C-I	yes	yes	2	0	203.03	By matching		By MS/MS		By MS/MS
EFGTNIK	KYNDTFWKEFGTNIKL	KEFGTNIKLGVIEDHS	K	E	F	I	K	L	0	0	1	0	0	0	1	1	0	1	0	1	0	1	0	0	1	0	0	0	0	0	7	0	807.41267	P14625;E9PEX3;Q58FF3	P14625	487	493	HSP90B1;HSP90B2P	Endoplasmin;Putative endoplasmin-like protein	yes	no	2	0.056351	46.016
EFHLHLR	PVQLRVFREFHLHLRL	REFHLHLRLPMSVRRF	R	E	F	L	R	L	0	1	0	0	0	0	1	0	2	0	2	0	0	1	0	0	0	0	0	0	0	0	7	0	950.50863	F8VNV9;Q6U2E9;F5GXS0;B0UZ83;F8VW91;B0V2C8;F8VZD8;A2BHY4;F8VX64;P0C0L5;P0C0L4	Q6U2E9	832	838	C4B;C4A	Complement C4-B;Complement C4 beta chain;Complement C4-B alpha chain;C4a anaphylatoxin;C4b-B;C4d-B;Complement C4 gamma chain;Complement C4-A;Complement C4 beta chain;Complement C4-A alpha chain;C4a anaphylatoxin;C4b-A;C4d-A;Complement C4 gamma chain	no	no	2	0.0030979	88.029
EFHTTGLAWSK	TELQAYIKEFHTTGLA	TTGLAWSKTGPVAKEL	K	E	F	S	K	T	1	0	0	0	0	0	1	1	1	0	1	1	0	1	0	1	2	1	0	0	0	0	11	0	1275.6248	Q01518-2;Q01518;F5H6Z3;Q5T0R1;Q5T0R9;Q5T0S3	Q01518-2	198	208	CAP1	Adenylyl cyclase-associated protein 1;Adenylyl cyclase-associated protein	yes	no	2	7.2205E-207	183.33					By MS/MS
EFLKTTK	LWEKTGLKEFLKTTKQ	KEFLKTTKQSFDLSVK	K	E	F	T	K	Q	0	0	0	0	0	0	1	0	0	0	1	2	0	1	0	0	2	0	0	0	0	0	7	1	865.49092	P04114;F5H109	P04114	3160	3166	APOB	Apolipoprotein B-100;Apolipoprotein B-48	yes	no	2	0.050902	52.403
EFMEEVIQR	EADFNRSKEFMEEVIQ	FMEEVIQRMDVGQDSI	K	E	F	Q	R	M	0	1	0	0	0	1	3	0	0	1	0	0	1	1	0	0	0	0	0	1	0	0	9	0	1179.5594	P04275	P04275	1519	1527	VWF	von Willebrand factor;von Willebrand antigen 2	yes	yes	2	0.0011554	81.972					By matching
EFMSQGNK	LGNPPGKKEFMSQGNK	EFMSQGNKMLLTFHTD	K	E	F	N	K	M	0	0	1	0	0	1	1	1	0	0	0	1	1	1	0	1	0	0	0	0	0	0	8	0	939.41202	P00736;H0YFH3;D3DUT5;F5GZR1;F5H1V0;F5H6Y3;F5H3N3	P00736	104	111	C1R	Complement C1r subcomponent;Complement C1r subcomponent heavy chain;Complement C1r subcomponent light chain	yes	no	2	0.0037815	73.248					By MS/MS
EFMWALK	________________	KEFMWALKNGDLDEVK	K	E	F	L	K	N	1	0	0	0	0	0	1	0	0	0	1	1	1	1	0	0	0	1	0	0	0	0	7	0	923.45751	P58546;C9JL85	P58546	5	11	MTPN	Myotrophin	yes	no	2	0.031633	52.683
EFNKYDTDGSK	YVCPDLVKEFNKYDTD	KYDTDGSKWIKQYTGI	K	E	F	S	K	W	0	0	1	2	0	0	1	1	0	0	0	2	0	1	0	1	1	0	1	0	0	0	11	1	1302.5728	B4DTI0;F5H3P5;B4DXW1;P61158	B4DTI0	112	122	ACTR3	Actin-related protein 3	yes	no	2	0.0034436	51.612		By matching
EFPTVPLVK	SLTMSEKREFPTVPLV	FPTVPLVKLGSSFTKV	R	E	F	V	K	L	0	0	0	0	0	0	1	0	0	0	1	1	0	1	2	0	1	0	0	2	0	0	9	0	1028.5906	Q16851;E7EUC7;Q16851-2	Q16851	423	431	UGP2	UTP--glucose-1-phosphate uridylyltransferase	yes	no	2	0.0068038	56.258					By MS/MS
EFPYRIPLDLVPK	YGTISRRKEFPYRIPL	IPLDLVPKTEIKRILS	K	E	F	P	K	T	0	1	0	1	0	0	1	0	0	1	2	1	0	1	3	0	0	0	1	1	0	0	13	1	1585.8868	P01031;H0Y4U2	P01031	958	970	C5	Complement C5;Complement C5 beta chain;Complement C5 alpha chain;C5a anaphylatoxin;Complement C5 alpha chain	yes	no	2	8.7468E-29	106.58
EFQEGLK	NNSIITRKEFQEGLKI	KEFQEGLKIFFPGVSE	K	E	F	L	K	I	0	0	0	0	0	1	2	1	0	0	1	1	0	1	0	0	0	0	0	0	0	0	7	0	849.42323	P06276;F8WF14;F8WEX7	P06276	377	383	BCHE	Cholinesterase;Carboxylic ester hydrolase	yes	no	2	0.0028318	78.616			By matching	By matching	By MS/MS
EFQLFSSPHGK	HFGKDKSKEFQLFSSP	LFSSPHGKDLLFKDSA	K	E	F	G	K	D	0	0	0	0	0	1	1	1	1	0	1	1	0	2	1	2	0	0	0	0	0	0	11	0	1275.6248	P02787	P02787	300	310	TF	Serotransferrin	yes	yes	2	3.4237E-32	128.85				By MS/MS
EFQSLLK	KVSEDKSREFQSLLKG	REFQSLLKGLKSKSIN	R	E	F	L	K	G	0	0	0	0	0	1	1	0	0	0	2	1	0	1	0	1	0	0	0	0	0	0	7	0	863.47527	Q13201;E7EPG1;Q13201-2	Q13201	370	376	MMRN1	Multimerin-1;Platelet glycoprotein Ia*;155 kDa platelet multimerin	yes	no	2	0.025628	55.676
EFQVPTFTIPK	VGFHLPSREFQVPTFT	VPTFTIPKLYQLQVPL	R	E	F	P	K	L	0	0	0	0	0	1	1	0	0	1	0	1	0	2	2	0	2	0	0	1	0	0	11	0	1305.6969	P04114;F5H109	P04114	1334	1344	APOB	Apolipoprotein B-100;Apolipoprotein B-48	yes	no	1;2	1.0484E-37	119.74	By MS/MS		By MS/MS	By matching	By matching
EFSHLGK	YEKNKVCKEFSHLGKE	KEFSHLGKEDFTSLSL	K	E	F	G	K	E	0	0	0	0	0	0	1	1	1	0	1	1	0	1	0	1	0	0	0	0	0	0	7	0	816.413	P02774;D6RBJ7;D6RF20;D6RF35;D6RAK8	P02774	31	37	GC	Vitamin D-binding protein	no	no	2	0.056351	46.016
EFSHLGKEDFTSLSLVLYSR	YEKNKVCKEFSHLGKE	LSLVLYSRKFPSGTFE	K	E	F	S	R	K	0	1	0	1	0	0	2	1	1	0	4	1	0	2	0	4	1	0	1	1	0	0	20	1	2327.1798	P02774;D6RBJ7;D6RF20;D6RF35;D6RAK8	P02774	31	50	GC	Vitamin D-binding protein	no	no	2	0.0028617	30.779
EFTKLEEVLTNK	GLKEEFRKEFTKLEEV	LEEVLTNKKTTFFGGN	K	E	F	N	K	K	0	0	1	0	0	0	3	0	0	0	2	2	0	1	0	0	2	0	0	1	0	0	12	1	1449.7715	P78417;Q5TA02;D3DRA3	P78417	149	160	GSTO1	Glutathione S-transferase omega-1	yes	no	2	0.0060797	47.712
EFTKLEEVLTNKK	GLKEEFRKEFTKLEEV	EEVLTNKKTTFFGGNS	K	E	F	K	K	T	0	0	1	0	0	0	3	0	0	0	2	3	0	1	0	0	2	0	0	1	0	0	13	2	1577.8665	P78417;Q5TA02;D3DRA3	P78417	149	161	GSTO1	Glutathione S-transferase omega-1	yes	no	2	1.3972E-110	156.6
EFTPPVQAAYQK	VLAHHFGKEFTPPVQA	PVQAAYQKVVAGVANA	K	E	F	Q	K	V	2	0	0	0	0	2	1	0	0	0	0	1	0	1	2	0	1	0	1	1	0	0	12	0	1377.6929	P68871	P68871	122	133	HBB	Hemoglobin subunit beta;LVV-hemorphin-7;Spinorphin	yes	yes	2	2.4601E-85	151.13	By MS/MS		By MS/MS	By MS/MS	By MS/MS
EFTPQMQAAYQK	VLARNFGKEFTPQMQA	QMQAAYQKVVAGVANA	K	E	F	Q	K	V	2	0	0	0	0	3	1	0	0	0	0	1	1	1	1	0	1	0	1	0	0	0	12	0	1440.6708	P02042	P02042	122	133	HBD	Hemoglobin subunit delta	yes	yes	2	0.01974	39.58
EFTRPEEIIFLR	VISLPTFREFTRPEEI	PEEIIFLRAITPPHPA	R	E	F	L	R	A	0	2	0	0	0	0	3	0	0	2	1	0	0	2	1	0	1	0	0	0	0	0	12	1	1548.83	P23142;P23142-3;CON__ENSEMBL:ENSBTAP00000016046	P23142	608	619	FBLN1	Fibulin-1	yes	no	2	1.658E-272	195.72
EFVISDR	EVVQNFAKEFVISDRK	KEFVISDRKELEEDFI	K	E	F	D	R	K	0	1	0	1	0	0	1	0	0	1	0	0	0	1	0	1	0	0	0	1	0	0	7	0	864.43413	Q14019;H3BT58	Q14019	111	117	COTL1	Coactosin-like protein	yes	no	2	0.0001366	97.602
EFVISDRK	EVVQNFAKEFVISDRK	EFVISDRKELEEDFIK	K	E	F	R	K	E	0	1	0	1	0	0	1	0	0	1	0	1	0	1	0	1	0	0	0	1	0	0	8	1	992.5291	Q14019;H3BT58	Q14019	111	118	COTL1	Coactosin-like protein	yes	no	2	6.9123E-23	134.48
EGAADSPLR	MHTFLLTKEGAADSPL	GAADSPLRLKSKRQSH	K	E	G	L	R	L	2	1	0	1	0	0	1	1	0	0	1	0	0	0	1	1	0	0	0	0	0	0	9	0	914.44576	Q8N6C8	Q8N6C8	360	368	LILRA3	Leukocyte immunoglobulin-like receptor subfamily A member 3	yes	yes	2	1.238E-06	104.2
EGAADSPLRLK	MHTFLLTKEGAADSPL	ADSPLRLKSKRQSHKY	K	E	G	L	K	S	2	1	0	1	0	0	1	1	0	0	2	1	0	0	1	1	0	0	0	0	0	0	11	1	1155.6248	Q8N6C8	Q8N6C8	360	370	LILRA3	Leukocyte immunoglobulin-like receptor subfamily A member 3	yes	yes	2	0.0013538	73.666
EGAERGLSAIR	AVYQAGAREGAERGLS	ERGLSAIRERLGPLVE	R	E	G	I	R	E	2	2	0	0	0	0	2	2	0	1	1	0	0	0	0	1	0	0	0	0	0	0	11	1	1157.6153	P02649;H0Y7L5;E9PEV4;E7ERP7	P02649	186	196	APOE	Apolipoprotein E	yes	no	2	1.9666E-05	81.676
EGAERGLSAIRER	AVYQAGAREGAERGLS	GLSAIRERLGPLVEQG	R	E	G	E	R	L	2	3	0	0	0	0	3	2	0	1	1	0	0	0	0	1	0	0	0	0	0	0	13	2	1442.759	P02649;H0Y7L5;E9PEV4;E7ERP7	P02649	186	198	APOE	Apolipoprotein E	yes	no	2;3	0.014794	44.511			By MS/MS
EGAFVYSDHSPMR	IGINDLEKEGAFVYSD	YSDHSPMRTFNKWRSG	K	E	G	M	R	T	1	1	0	1	0	0	1	1	1	0	0	0	1	1	1	2	0	0	1	1	0	0	13	0	1494.6562	Q9BWP8-8;Q9BWP8-7;Q9BWP8-6;Q9BWP8-5;Q9BWP8-4;Q9BWP8-3;Q9BWP8-2;Q9BWP8-9;Q9BWP8	Q9BWP8-8	137	149	COLEC11	Collectin-11	yes	no	2	3.1033E-38	116.51		By MS/MS	By MS/MS	By MS/MS	By MS/MS
EGAGHPPLHLR	FHTFLLTKEGAGHPPL	GHPPLHLRSEHQAQQN	K	E	G	L	R	S	1	1	0	0	0	0	1	2	2	0	2	0	0	0	2	0	0	0	0	0	0	0	11	0	1182.6258	A8MZH0;Q8N149-2;Q8N149	A8MZH0	346	356	LILRA2	Leukocyte immunoglobulin-like receptor subfamily A member 2	yes	no	2	0.018752	40.496
EGAIHREELVYELNPLDHR	SKVLQIEKEGAIHREE	ELNPLDHRGRTLEIPG	K	E	G	H	R	G	1	2	1	1	0	0	4	1	2	1	3	0	0	0	1	0	0	0	1	1	0	0	19	1	2289.1502	F8VNV9;Q6U2E9;F5GXS0;B0UZ83;F8VW91;B0V2C8;F8VZD8;A2BHY4;F8VX64;P0C0L5;P0C0L4	Q6U2E9	936	954	C4B;C4A	Complement C4-B;Complement C4 beta chain;Complement C4-B alpha chain;C4a anaphylatoxin;C4b-B;C4d-B;Complement C4 gamma chain;Complement C4-A;Complement C4 beta chain;Complement C4-A alpha chain;C4a anaphylatoxin;C4b-A;C4d-A;Complement C4 gamma chain	no	no	2;3	0	340.04		By MS/MS	By MS/MS		By MS/MS
EGAIHREELVYELNPLDHRGR	SKVLQIEKEGAIHREE	NPLDHRGRTLEIPGNS	K	E	G	G	R	T	1	3	1	1	0	0	4	2	2	1	3	0	0	0	1	0	0	0	1	1	0	0	21	2	2502.2728	F8VNV9;Q6U2E9;F5GXS0;B0UZ83;F8VW91;B0V2C8;F8VZD8;A2BHY4;F8VX64;P0C0L5;P0C0L4	Q6U2E9	936	956	C4B;C4A	Complement C4-B;Complement C4 beta chain;Complement C4-B alpha chain;C4a anaphylatoxin;C4b-B;C4d-B;Complement C4 gamma chain;Complement C4-A;Complement C4 beta chain;Complement C4-A alpha chain;C4a anaphylatoxin;C4b-A;C4d-A;Complement C4 gamma chain	no	no	3	4.4869E-56	102.66
[truncated: 7,306 more rows]
[truncated: 314 more columns]
