# Supplementary material for: Identification of novel blood biomarkers of treatment response in cystic fibrosis pulmonary exacerbations by label-free quantitative proteomics
Source: Sci Rep. 2019 Nov 20;9:17126. doi: 10.1038/s41598-019-53759-1 (PMC6868239; doi:10.1038/s41598-019-53759-1)
Supplement: Supplementary file 1 — Dataset 3 [file 41598_2019_53759_MOESM1_ESM.zip › Protein quantification results from MaxQuant/rQ + MbR proteinGroups.txt]

Protein IDs	Majority protein IDs	Peptide counts (all)	Peptide counts (razor+unique)	Peptide counts (unique)	Protein names	Gene names	Fasta headers	Number of proteins	Peptides	Razor + unique peptides	Unique peptides	Peptides Quon02	Peptides Quon03	Peptides Quon04	Peptides Quon05	Peptides Quon06	Peptides Quon07	Peptides Quon08	Peptides Quon09	Peptides Quon10	Peptides Quon100	Peptides Quon101	Peptides Quon11	Peptides Quon12	Peptides Quon13	Peptides Quon14	Peptides Quon15	Peptides Quon16	Peptides Quon17	Peptides Quon18	Peptides Quon19	Peptides Quon20	Peptides Quon21	Peptides Quon22	Peptides Quon23	Peptides Quon24	Peptides Quon25	Peptides Quon26	Peptides Quon27	Peptides Quon28	Peptides Quon29	Peptides Quon30	Peptides Quon31	Peptides Quon32	Peptides Quon33	Peptides Quon34	Peptides Quon35	Peptides Quon36	Peptides Quon37	Peptides Quon38	Peptides Quon39	Peptides Quon40	Peptides Quon41	Peptides Quon42	Peptides Quon43	Peptides Quon44	Peptides Quon45	Peptides Quon46	Peptides Quon47	Peptides Quon48	Peptides Quon49	Peptides Quon50	Peptides Quon51	Peptides Quon52	Peptides Quon53	Peptides Quon54	Peptides Quon55	Peptides Quon56	Peptides Quon57	Peptides Quon58	Peptides Quon59	Peptides Quon60	Peptides Quon61	Peptides Quon62	Peptides Quon63	Peptides Quon64	Peptides Quon65	Peptides Quon66	Peptides Quon67	Peptides Quon68	Peptides Quon69	Peptides Quon70	Peptides Quon71	Peptides Quon72	Peptides Quon73	Peptides Quon74	Peptides Quon75	Peptides Quon76	Peptides Quon77	Peptides Quon78	Peptides Quon79	Peptides Quon80	Peptides Quon81	Peptides Quon82	Peptides Quon83	Peptides Quon84	Peptides Quon85	Peptides Quon86	Peptides Quon87	Peptides Quon88	Peptides Quon89	Peptides Quon90	Peptides Quon91	Peptides Quon92	Peptides Quon93	Peptides Quon94	Peptides Quon95	Peptides Quon96	Peptides Quon97	Peptides Quon98	Peptides Quon99	Razor + unique peptides Quon02	Razor + unique peptides Quon03	Razor + unique peptides Quon04	Razor + unique peptides Quon05	Razor + unique peptides Quon06	Razor + unique peptides Quon07	Razor + unique peptides Quon08	Razor + unique peptides Quon09	Razor + unique peptides Quon10	Razor + unique peptides Quon100	Razor + unique peptides Quon101	Razor + unique peptides Quon11	Razor + unique peptides Quon12	Razor + unique peptides Quon13	Razor + unique peptides Quon14	Razor + unique peptides Quon15	Razor + unique peptides Quon16	Razor + unique peptides Quon17	Razor + unique peptides Quon18	Razor + unique peptides Quon19	Razor + unique peptides Quon20	Razor + unique peptides Quon21	Razor + unique peptides Quon22	Razor + unique peptides Quon23	Razor + unique peptides Quon24	Razor + unique peptides Quon25	Razor + unique peptides Quon26	Razor + unique peptides Quon27	Razor + unique peptides Quon28	Razor + unique peptides Quon29	Razor + unique peptides Quon30	Razor + unique peptides Quon31	Razor + unique peptides Quon32	Razor + unique peptides Quon33	Razor + unique peptides Quon34	Razor + unique peptides Quon35	Razor + unique peptides Quon36	Razor + unique peptides Quon37	Razor + unique peptides Quon38	Razor + unique peptides Quon39	Razor + unique peptides Quon40	Razor + unique peptides Quon41	Razor + unique peptides Quon42	Razor + unique peptides Quon43	Razor + unique peptides Quon44	Razor + unique peptides Quon45	Razor + unique peptides Quon46	Razor + unique peptides Quon47	Razor + unique peptides Quon48	Razor + unique peptides Quon49	Razor + unique peptides Quon50	Razor + unique peptides Quon51	Razor + unique peptides Quon52	Razor + unique peptides Quon53	Razor + unique peptides Quon54	Razor + unique peptides Quon55	Razor + unique peptides Quon56	Razor + unique peptides Quon57	Razor + unique peptides Quon58	Razor + unique peptides Quon59	Razor + unique peptides Quon60	Razor + unique peptides Quon61	Razor + unique peptides Quon62	Razor + unique peptides Quon63	Razor + unique peptides Quon64	Razor + unique peptides Quon65	Razor + unique peptides Quon66	Razor + unique peptides Quon67	Razor + unique peptides Quon68	Razor + unique peptides Quon69	Razor + unique peptides Quon70	Razor + unique peptides Quon71	Razor + unique peptides Quon72	Razor + unique peptides Quon73	Razor + unique peptides Quon74	Razor + unique peptides Quon75	Razor + unique peptides Quon76	Razor + unique peptides Quon77	Razor + unique peptides Quon78	Razor + unique peptides Quon79	Razor + unique peptides Quon80	Razor + unique peptides Quon81	Razor + unique peptides Quon82	Razor + unique peptides Quon83	Razor + unique peptides Quon84	Razor + unique peptides Quon85	Razor + unique peptides Quon86	Razor + unique peptides Quon87	Razor + unique peptides Quon88	Razor + unique peptides Quon89	Razor + unique peptides Quon90	Razor + unique peptides Quon91	Razor + unique peptides Quon92	Razor + unique peptides Quon93	Razor + unique peptides Quon94	Razor + unique peptides Quon95	Razor + unique peptides Quon96	Razor + unique peptides Quon97	Razor + unique peptides Quon98	Razor + unique peptides Quon99	Unique peptides Quon02	Unique peptides Quon03	Unique peptides Quon04	Unique peptides Quon05	Unique peptides Quon06	Unique peptides Quon07	Unique peptides Quon08	Unique peptides Quon09	Unique peptides Quon10	Unique peptides Quon100	Unique peptides Quon101	Unique peptides Quon11	Unique peptides Quon12	Unique peptides Quon13	Unique peptides Quon14	Unique peptides Quon15	Unique peptides Quon16	Unique peptides Quon17	Unique peptides Quon18	Unique peptides Quon19	Unique peptides Quon20	Unique peptides Quon21	Unique peptides Quon22	Unique peptides Quon23	Unique peptides Quon24	Unique peptides Quon25	Unique peptides Quon26	Unique peptides Quon27	Unique peptides Quon28	Unique peptides Quon29	Unique peptides Quon30	Unique peptides Quon31	Unique peptides Quon32	Unique peptides Quon33	Unique peptides Quon34	Unique peptides Quon35	Unique peptides Quon36	Unique peptides Quon37	Unique peptides Quon38	Unique peptides Quon39	Unique peptides Quon40	Unique peptides Quon41	Unique peptides Quon42	Unique peptides Quon43	Unique peptides Quon44	Unique peptides Quon45	Unique peptides Quon46	Unique peptides Quon47	Unique peptides Quon48	Unique peptides Quon49	Unique peptides Quon50	Unique peptides Quon51	Unique peptides Quon52	Unique peptides Quon53	Unique peptides Quon54	Unique peptides Quon55	Unique peptides Quon56	Unique peptides Quon57	Unique peptides Quon58	Unique peptides Quon59	Unique peptides Quon60	Unique peptides Quon61	Unique peptides Quon62	Unique peptides Quon63	Unique peptides Quon64	Unique peptides Quon65	Unique peptides Quon66	Unique peptides Quon67	Unique peptides Quon68	Unique peptides Quon69	Unique peptides Quon70	Unique peptides Quon71	Unique peptides Quon72	Unique peptides Quon73	Unique peptides Quon74	Unique peptides Quon75	Unique peptides Quon76	Unique peptides Quon77	Unique peptides Quon78	Unique peptides Quon79	Unique peptides Quon80	Unique peptides Quon81	Unique peptides Quon82	Unique peptides Quon83	Unique peptides Quon84	Unique peptides Quon85	Unique peptides Quon86	Unique peptides Quon87	Unique peptides Quon88	Unique peptides Quon89	Unique peptides Quon90	Unique peptides Quon91	Unique peptides Quon92	Unique peptides Quon93	Unique peptides Quon94	Unique peptides Quon95	Unique peptides Quon96	Unique peptides Quon97	Unique peptides Quon98	Unique peptides Quon99	Sequence coverage [%]	Unique + razor sequence coverage [%]	Unique sequence coverage [%]	Mol. weight [kDa]	Sequence length	Sequence lengths	Fraction average	Fraction 1	Fraction 2	Fraction 3	Fraction 4	Fraction 5	Fraction 6	Q-value	Score	Identification type Quon02	Identification type Quon03	Identification type Quon04	Identification type Quon05	Identification type Quon06	Identification type Quon07	Identification type Quon08	Identification type Quon09	Identification type Quon10	Identification type Quon100	Identification type Quon101	Identification type Quon11	Identification type Quon12	Identification type Quon13	Identification type Quon14	Identification type Quon15	Identification type Quon16	Identification type Quon17	Identification type Quon18	Identification type Quon19	Identification type Quon20	Identification type Quon21	Identification type Quon22	Identification type Quon23	Identification type Quon24	Identification type Quon25	Identification type Quon26	Identification type Quon27	Identification type Quon28	Identification type Quon29	Identification type Quon30	Identification type Quon31	Identification type Quon32	Identification type Quon33	Identification type Quon34	Identification type Quon35	Identification type Quon36	Identification type Quon37	Identification type Quon38	Identification type Quon39	Identification type Quon40	Identification type Quon41	Identification type Quon42	Identification type Quon43	Identification type Quon44	Identification type Quon45	Identification type Quon46	Identification type Quon47	Identification type Quon48	Identification type Quon49	Identification type Quon50	Identification type Quon51	Identification type Quon52	Identification type Quon53	Identification type Quon54	Identification type Quon55	Identification type Quon56	Identification type Quon57	Identification type Quon58	Identification type Quon59	Identification type Quon60	Identification type Quon61	Identification type Quon62	Identification type Quon63	Identification type Quon64	Identification type Quon65	Identification type Quon66	Identification type Quon67	Identification type Quon68	Identification type Quon69	Identification type Quon70	Identification type Quon71	Identification type Quon72	Identification type Quon73	Identification type Quon74	Identification type Quon75	Identification type Quon76	Identification type Quon77	Identification type Quon78	Identification type Quon79	Identification type Quon80	Identification type Quon81	Identification type Quon82	Identification type Quon83	Identification type Quon84	Identification type Quon85	Identification type Quon86	Identification type Quon87	Identification type Quon88	Identification type Quon89	Identification type Quon90	Identification type Quon91	Identification type Quon92	Identification type Quon93	Identification type Quon94	Identification type Quon95	Identification type Quon96	Identification type Quon97	Identification type Quon98	Identification type Quon99	Sequence coverage Quon02 [%]	Sequence coverage Quon03 [%]	Sequence coverage Quon04 [%]	Sequence coverage Quon05 [%]	Sequence coverage Quon06 [%]	Sequence coverage Quon07 [%]	Sequence coverage Quon08 [%]	Sequence coverage Quon09 [%]	Sequence coverage Quon10 [%]	Sequence coverage Quon100 [%]	Sequence coverage Quon101 [%]	Sequence coverage Quon11 [%]	Sequence coverage Quon12 [%]	Sequence coverage Quon13 [%]	Sequence coverage Quon14 [%]	Sequence coverage Quon15 [%]	Sequence coverage Quon16 [%]	Sequence coverage Quon17 [%]	Sequence coverage Quon18 [%]	Sequence coverage Quon19 [%]	Sequence coverage Quon20 [%]	Sequence coverage Quon21 [%]	Sequence coverage Quon22 [%]	Sequence coverage Quon23 [%]	Sequence coverage Quon24 [%]	Sequence coverage Quon25 [%]	Sequence coverage Quon26 [%]	Sequence coverage Quon27 [%]	Sequence coverage Quon28 [%]	Sequence coverage Quon29 [%]	Sequence coverage Quon30 [%]	Sequence coverage Quon31 [%]	Sequence coverage Quon32 [%]	Sequence coverage Quon33 [%]	Sequence coverage Quon34 [%]	Sequence coverage Quon35 [%]	Sequence coverage Quon36 [%]	Sequence coverage Quon37 [%]	Sequence coverage Quon38 [%]	Sequence coverage Quon39 [%]	Sequence coverage Quon40 [%]	Sequence coverage Quon41 [%]	Sequence coverage Quon42 [%]	Sequence coverage Quon43 [%]	Sequence coverage Quon44 [%]	Sequence coverage Quon45 [%]	Sequence coverage Quon46 [%]	Sequence coverage Quon47 [%]	Sequence coverage Quon48 [%]	Sequence coverage Quon49 [%]	Sequence coverage Quon50 [%]	Sequence coverage Quon51 [%]	Sequence coverage Quon52 [%]	Sequence coverage Quon53 [%]	Sequence coverage Quon54 [%]	Sequence coverage Quon55 [%]	Sequence coverage Quon56 [%]	Sequence coverage Quon57 [%]	Sequence coverage Quon58 [%]	Sequence coverage Quon59 [%]	Sequence coverage Quon60 [%]	Sequence coverage Quon61 [%]	Sequence coverage Quon62 [%]	Sequence coverage Quon63 [%]	Sequence coverage Quon64 [%]	Sequence coverage Quon65 [%]	Sequence coverage Quon66 [%]	Sequence coverage Quon67 [%]	Sequence coverage Quon68 [%]	Sequence coverage Quon69 [%]	Sequence coverage Quon70 [%]	Sequence coverage Quon71 [%]	Sequence coverage Quon72 [%]	Sequence coverage Quon73 [%]	Sequence coverage Quon74 [%]	Sequence coverage Quon75 [%]	Sequence coverage Quon76 [%]	Sequence coverage Quon77 [%]	Sequence coverage Quon78 [%]	Sequence coverage Quon79 [%]	Sequence coverage Quon80 [%]	Sequence coverage Quon81 [%]	Sequence coverage Quon82 [%]	Sequence coverage Quon83 [%]	Sequence coverage Quon84 [%]	Sequence coverage Quon85 [%]	Sequence coverage Quon86 [%]	Sequence coverage Quon87 [%]	Sequence coverage Quon88 [%]	Sequence coverage Quon89 [%]	Sequence coverage Quon90 [%]	Sequence coverage Quon91 [%]	Sequence coverage Quon92 [%]	Sequence coverage Quon93 [%]	Sequence coverage Quon94 [%]	Sequence coverage Quon95 [%]	Sequence coverage Quon96 [%]	Sequence coverage Quon97 [%]	Sequence coverage Quon98 [%]	Sequence coverage Quon99 [%]	Intensity	Intensity Quon02	Intensity Quon03	Intensity Quon04	Intensity Quon05	Intensity Quon06	Intensity Quon07	Intensity Quon08	Intensity Quon09	Intensity Quon10	Intensity Quon100	Intensity Quon101	Intensity Quon11	Intensity Quon12	Intensity Quon13	Intensity Quon14	Intensity Quon15	Intensity Quon16	Intensity Quon17	Intensity Quon18	Intensity Quon19	Intensity Quon20	Intensity Quon21	Intensity Quon22	Intensity Quon23	Intensity Quon24	Intensity Quon25	Intensity Quon26	Intensity Quon27	Intensity Quon28	Intensity Quon29	Intensity Quon30	Intensity Quon31	Intensity Quon32	Intensity Quon33	Intensity Quon34	Intensity Quon35	Intensity Quon36	Intensity Quon37	Intensity Quon38	Intensity Quon39	Intensity Quon40	Intensity Quon41	Intensity Quon42	Intensity Quon43	Intensity Quon44	Intensity Quon45	Intensity Quon46	Intensity Quon47	Intensity Quon48	Intensity Quon49	Intensity Quon50	Intensity Quon51	Intensity Quon52	Intensity Quon53	Intensity Quon54	Intensity Quon55	Intensity Quon56	Intensity Quon57	Intensity Quon58	Intensity Quon59	Intensity Quon60	Intensity Quon61	Intensity Quon62	Intensity Quon63	Intensity Quon64	Intensity Quon65	Intensity Quon66	Intensity Quon67	Intensity Quon68	Intensity Quon69	Intensity Quon70	Intensity Quon71	Intensity Quon72	Intensity Quon73	Intensity Quon74	Intensity Quon75	Intensity Quon76	Intensity Quon77	Intensity Quon78	Intensity Quon79	Intensity Quon80	Intensity Quon81	Intensity Quon82	Intensity Quon83	Intensity Quon84	Intensity Quon85	Intensity Quon86	Intensity Quon87	Intensity Quon88	Intensity Quon89	Intensity Quon90	Intensity Quon91	Intensity Quon92	Intensity Quon93	Intensity Quon94	Intensity Quon95	Intensity Quon96	Intensity Quon97	Intensity Quon98	Intensity Quon99	LFQ intensity Quon02	LFQ intensity Quon03	LFQ intensity Quon04	LFQ intensity Quon05	LFQ intensity Quon06	LFQ intensity Quon07	LFQ intensity Quon08	LFQ intensity Quon09	LFQ intensity Quon10	LFQ intensity Quon100	LFQ intensity Quon101	LFQ intensity Quon11	LFQ intensity Quon12	LFQ intensity Quon13	LFQ intensity Quon14	LFQ intensity Quon15	LFQ intensity Quon16	LFQ intensity Quon17	LFQ intensity Quon18	LFQ intensity Quon19	LFQ intensity Quon20	LFQ intensity Quon21	LFQ intensity Quon22	LFQ intensity Quon23	LFQ intensity Quon24	LFQ intensity Quon25	LFQ intensity Quon26	LFQ intensity Quon27	LFQ intensity Quon28	LFQ intensity Quon29	LFQ intensity Quon30	LFQ intensity Quon31	LFQ intensity Quon32	LFQ intensity Quon33	LFQ intensity Quon34	LFQ intensity Quon35	LFQ intensity Quon36	LFQ intensity Quon37	LFQ intensity Quon38	LFQ intensity Quon39	LFQ intensity Quon40	LFQ intensity Quon41	LFQ intensity Quon42	LFQ intensity Quon43	LFQ intensity Quon44	LFQ intensity Quon45	LFQ intensity Quon46	LFQ intensity Quon47	LFQ intensity Quon48	LFQ intensity Quon49	LFQ intensity Quon50	LFQ intensity Quon51	LFQ intensity Quon52	LFQ intensity Quon53	LFQ intensity Quon54	LFQ intensity Quon55	LFQ intensity Quon56	LFQ intensity Quon57	LFQ intensity Quon58	LFQ intensity Quon59	LFQ intensity Quon60	LFQ intensity Quon61	LFQ intensity Quon62	LFQ intensity Quon63	LFQ intensity Quon64	LFQ intensity Quon65	LFQ intensity Quon66	LFQ intensity Quon67	LFQ intensity Quon68	LFQ intensity Quon69	LFQ intensity Quon70	LFQ intensity Quon71	LFQ intensity Quon72	LFQ intensity Quon73	LFQ intensity Quon74	LFQ intensity Quon75	LFQ intensity Quon76	LFQ intensity Quon77	LFQ intensity Quon78	LFQ intensity Quon79	LFQ intensity Quon80	LFQ intensity Quon81	LFQ intensity Quon82	LFQ intensity Quon83	LFQ intensity Quon84	LFQ intensity Quon85	LFQ intensity Quon86	LFQ intensity Quon87	LFQ intensity Quon88	LFQ intensity Quon89	LFQ intensity Quon90	LFQ intensity Quon91	LFQ intensity Quon92	LFQ intensity Quon93	LFQ intensity Quon94	LFQ intensity Quon95	LFQ intensity Quon96	LFQ intensity Quon97	LFQ intensity Quon98	LFQ intensity Quon99	MS/MS Count Quon02	MS/MS Count Quon03	MS/MS Count Quon04	MS/MS Count Quon05	MS/MS Count Quon06	MS/MS Count Quon07	MS/MS Count Quon08	MS/MS Count Quon09	MS/MS Count Quon10	MS/MS Count Quon100	MS/MS Count Quon101	MS/MS Count Quon11	MS/MS Count Quon12	MS/MS Count Quon13	MS/MS Count Quon14	MS/MS Count Quon15	MS/MS Count Quon16	MS/MS Count Quon17	MS/MS Count Quon18	MS/MS Count Quon19	MS/MS Count Quon20	MS/MS Count Quon21	MS/MS Count Quon22	MS/MS Count Quon23	MS/MS Count Quon24	MS/MS Count Quon25	MS/MS Count Quon26	MS/MS Count Quon27	MS/MS Count Quon28	MS/MS Count Quon29	MS/MS Count Quon30	MS/MS Count Quon31	MS/MS Count Quon32	MS/MS Count Quon33	MS/MS Count Quon34	MS/MS Count Quon35	MS/MS Count Quon36	MS/MS Count Quon37	MS/MS Count Quon38	MS/MS Count Quon39	MS/MS Count Quon40	MS/MS Count Quon41	MS/MS Count Quon42	MS/MS Count Quon43	MS/MS Count Quon44	MS/MS Count Quon45	MS/MS Count Quon46	MS/MS Count Quon47	MS/MS Count Quon48	MS/MS Count Quon49	MS/MS Count Quon50	MS/MS Count Quon51	MS/MS Count Quon52	MS/MS Count Quon53	MS/MS Count Quon54	MS/MS Count Quon55	MS/MS Count Quon56	MS/MS Count Quon57	MS/MS Count Quon58	MS/MS Count Quon59	MS/MS Count Quon60	MS/MS Count Quon61	MS/MS Count Quon62	MS/MS Count Quon63	MS/MS Count Quon64	MS/MS Count Quon65	MS/MS Count Quon66	MS/MS Count Quon67	MS/MS Count Quon68	MS/MS Count Quon69	MS/MS Count Quon70	MS/MS Count Quon71	MS/MS Count Quon72	MS/MS Count Quon73	MS/MS Count Quon74	MS/MS Count Quon75	MS/MS Count Quon76	MS/MS Count Quon77	MS/MS Count Quon78	MS/MS Count Quon79	MS/MS Count Quon80	MS/MS Count Quon81	MS/MS Count Quon82	MS/MS Count Quon83	MS/MS Count Quon84	MS/MS Count Quon85	MS/MS Count Quon86	MS/MS Count Quon87	MS/MS Count Quon88	MS/MS Count Quon89	MS/MS Count Quon90	MS/MS Count Quon91	MS/MS Count Quon92	MS/MS Count Quon93	MS/MS Count Quon94	MS/MS Count Quon95	MS/MS Count Quon96	MS/MS Count Quon97	MS/MS Count Quon98	MS/MS Count Quon99	MS/MS Count	Only identified by site	Reverse	Potential contaminant	id	Peptide IDs	Peptide is razor	Mod. peptide IDs	Evidence IDs	MS/MS IDs	Best MS/MS	Oxidation (M) site IDs	Oxidation (M) site positions
A2BHY4;F8VX64	A2BHY4;F8VX64	127;125	1;1	0;0	Complement C4-B;Complement C4 beta chain;Complement C4-B alpha chain;C4a anaphylatoxin;C4b-B;C4d-B;Complement C4 gamma chain	C4B	;	2	127	1	0	67	68	65	61	59	71	75	84	76	79	78	47	53	73	73	71	80	78	59	61	79	61	58	58	68	91	78	74	55	56	65	64	58	72	77	74	81	87	68	76	57	73	74	61	62	74	78	67	85	72	82	73	78	69	74	78	77	80	90	75	80	72	80	76	66	67	78	84	66	70	80	75	79	79	68	66	72	76	74	54	74	85	80	99	77	86	84	76	75	79	75	76	68	79	70	69	75	71	78	66	0	0	0	0	0	0	0	0	0	1	0	1	0	0	0	0	1	1	0	0	1	0	0	0	0	0	1	0	0	0	0	0	0	1	0	0	1	1	0	0	1	0	0	0	0	0	1	0	0	0	0	0	0	1	0	1	0	0	1	0	0	0	0	0	0	0	1	0	1	0	0	0	0	0	0	0	0	0	0	0	1	0	0	1	0	1	1	0	0	0	1	0	0	1	0	0	0	0	0	0	0	0	0	0	0	0	0	0	0	0	0	0	0	0	0	0	0	0	0	0	0	0	0	0	0	0	0	0	0	0	0	0	0	0	0	0	0	0	0	0	0	0	0	0	0	0	0	0	0	0	0	0	0	0	0	0	0	0	0	0	0	0	0	0	0	0	0	0	0	0	0	0	0	0	0	0	0	0	0	0	0	0	0	0	0	0	0	0	0	0	0	0	0	0	0	0	0	0	0	0	53.7	1	0	192.8	1744	1744;1698	2.77	4	5	17	4	1		0.0093333	11.713	By matching	By matching	By matching	By matching	By matching	By matching	By matching	By matching	By matching	By MS/MS	By matching	By matching	By matching	By matching	By matching	By matching	By matching	By MS/MS	By matching	By matching	By MS/MS	By matching	By matching	By matching	By matching	By matching	By matching	By matching	By matching	By matching	By matching	By matching	By matching	By matching	By matching	By matching	By matching	By matching	By matching	By matching	By matching	By matching	By matching	By matching	By matching	By matching	By matching	By matching	By matching	By matching	By matching	By matching	By matching	By MS/MS	By matching	By MS/MS	By matching	By matching	By MS/MS	By matching	By matching	By matching	By matching	By matching	By matching	By matching	By MS/MS	By matching	By MS/MS	By matching	By matching	By matching	By matching	By matching	By matching	By matching	By matching	By matching	By matching	By matching	By matching	By matching	By matching	By MS/MS	By matching	By matching	By matching	By matching	By matching	By matching	By matching	By matching	By matching	By MS/MS	By matching	By matching	By matching	By matching	By matching	By matching	37.6	31.9	29.6	28.8	29.3	32.9	33.8	40.7	37.8	44.5	36.8	25.8	30.3	34.9	34	33.3	39.4	42.3	28.9	31.1	42.8	29.8	28.3	27.5	32	43.5	35.8	34.6	27.8	29	32.7	31.8	29.6	35.8	35.6	35.4	39.3	37.4	35.9	40.4	29.5	31.8	34.3	30.6	31.4	36.4	39.8	29.6	37.9	35.7	37	34.4	36.3	33.1	36.2	42.2	37.7	34.6	42	35.8	39.9	39.2	36.8	32.5	32.6	31.5	40.8	46	34.2	35	34.9	37.3	38.4	36.4	31	30.2	38.8	38.6	38	26.9	38	42.9	41.6	51	31.8	46.3	35	37.7	34.7	38.1	38.4	36.4	32.3	39.4	36	33.7	35.9	34.7	39.6	31.3	2464400	0	0	0	0	0	0	0	0	0	288310	0	4511.1	0	0	0	0	10361	191160	0	0	654920	0	0	0	0	0	15325	0	0	0	0	0	0	34697	0	0	41357	90135	0	0	13002	0	0	0	0	0	46093	0	0	0	0	0	0	26782	0	29467	0	0	207220	0	0	0	0	0	0	0	121130	0	38439	0	0	0	0	0	0	0	0	0	0	0	33510	0	0	385540	0	18734	9001.1	0	0	0	36162	0	0	168590	0	0	0	0	0	0	0	0	0	0	0	0	0	0	0	0	0	0	0	0	0	0	0	0	0	0	0	0	0	0	0	0	0	0	0	0	0	0	0	0	0	0	0	0	0	0	0	0	0	0	0	0	0	0	0	0	0	0	0	0	0	0	0	0	0	0	0	0	0	0	0	0	0	0	0	0	0	0	0	0	0	0	0	0	0	0	0	0	0	85378	0	0	0	0	0	0	0	0	0	0	0	0	0	0	0	0	0	0	0	0	0	0	0	0	0	4	0	0	0	0	0	0	0	2	0	0	6	0	0	0	0	0	0	0	0	0	0	0	0	0	0	0	0	0	0	0	0	0	0	0	0	0	0	0	0	0	0	0	0	1	0	1	0	0	3	0	0	0	0	0	0	0	1	0	1	0	0	0	0	0	0	0	0	0	0	0	0	0	0	4	0	0	0	0	0	0	0	0	0	1	0	0	0	0	0	0	24				0	6;15;98;103;152;153;171;315;316;404;415;416;623;624;660;759;864;921;922;936;1007;1008;1058;1295;1392;1443;1465;1466;1484;1512;1513;1766;2138;2139;2140;2621;2622;2703;2706;2707;2725;2726;2790;2791;2826;2827;2828;2836;2851;2864;2865;2893;2896;2915;3095;3549;3598;3700;3708;3709;3710;3796;3916;4087;4265;4299;4300;4374;4375;4628;4664;4707;4760;4891;4893;4894;4895;4950;4951;5208;5209;5320;5610;5611;5684;5688;5693;5803;5846;6005;6164;6165;6177;6430;6517;6518;6524;6818;6927;7103;7104;7125;7289;7519;7520;7611;7682;7683;7709;7736;7740;7789;7802;7803;7974;7975;7981;7986;8143;8197;8198;8603;8636;8637;8734;8790;8800	False;False;False;False;False;False;False;False;False;False;False;False;False;False;False;False;False;False;False;False;False;False;False;False;False;False;False;False;False;False;False;False;False;False;False;False;False;False;False;False;False;False;False;False;False;False;False;False;False;False;False;False;False;False;False;False;False;False;False;False;False;False;False;False;False;False;False;False;False;False;False;False;False;False;False;False;False;False;False;False;False;False;False;False;False;True;False;False;False;False;False;False;False;False;False;False;False;False;False;False;False;False;False;False;False;False;False;False;False;False;False;False;False;False;False;False;False;False;False;False;False;False;False;False;False;False;False	7;16;108;115;170;171;189;190;350;351;448;459;460;461;693;694;733;836;951;1014;1015;1029;1102;1103;1104;1158;1417;1521;1576;1598;1599;1617;1649;1650;1926;1927;2330;2331;2332;2853;2854;2942;2945;2946;2964;2965;2966;3037;3038;3076;3077;3078;3079;3080;3081;3089;3104;3105;3120;3121;3149;3152;3174;3362;3849;3899;4005;4006;4014;4015;4016;4017;4112;4240;4431;4626;4662;4663;4741;4742;5027;5028;5064;5108;5161;5301;5303;5304;5305;5367;5368;5775;5776;5777;5778;5779;5780;5924;6244;6245;6328;6329;6334;6339;6454;6501;6676;6848;6849;6861;7124;7220;7221;7227;7228;7550;7667;7865;7866;7888;8061;8062;8322;8323;8425;8426;8506;8507;8534;8565;8569;8621;8635;8636;8830;8831;8838;8843;9031;9085;9086;9528;9561;9562;9669;9730;9741	668;669;670;671;672;673;674;675;676;677;678;679;680;681;682;683;684;685;686;687;688;689;690;691;692;693;694;695;696;697;698;699;700;701;702;703;704;705;706;707;708;709;710;711;712;713;714;715;716;717;1098;1099;1100;1101;1102;1103;1104;1105;1106;1107;1108;1109;1110;1111;1112;1113;1114;1115;1116;1117;1118;1119;1120;1121;1122;1123;1124;1125;1126;1127;1128;1129;1130;1131;1132;1133;1134;1135;1136;1137;1138;1139;1140;1141;1142;1143;1144;1145;1146;1147;1148;1149;1150;1151;1152;1153;1154;1155;1156;1157;1158;1159;1160;1161;1162;1163;1164;1165;1166;1167;1168;1169;1170;1171;1172;1173;1174;1175;1176;1177;1178;1179;1180;1181;1182;1183;1184;1185;1186;1187;1188;1189;1190;1191;1192;1193;1194;1195;1196;1197;1198;1199;1200;1201;1202;1203;1204;1205;1206;1207;1208;1209;1210;1211;1212;1213;1214;1215;1216;1217;1218;1219;1220;1221;1222;1223;1224;1225;1226;1227;1228;1229;1230;1231;1232;1233;1234;1235;1236;1237;1238;1239;1240;1241;1242;1243;1244;1245;1246;1247;1248;1249;1250;1251;1252;1253;1254;1255;1256;1257;1258;1259;1260;1261;1262;1263;1264;1265;1266;1267;1268;1269;1270;1271;1272;1273;1274;1275;1276;1277;1278;1279;1280;1281;1282;1283;1284;1285;1286;1287;1288;1289;1290;1291;1292;1293;1294;1295;1296;1297;1298;1299;1300;1301;1302;1303;1304;1305;1306;1307;1308;1309;1310;1311;1312;1313;1314;1315;1316;1317;1318;1319;1320;1321;1322;1323;1324;1325;1326;1327;1328;1329;1330;1331;1332;1333;1334;1335;1336;1337;1338;1339;1340;1341;1342;1343;1344;1345;1346;1347;1348;1349;1350;1351;1352;1353;1354;1355;1356;1357;1358;1359;1360;1361;1362;1363;1364;1365;1366;1367;1368;1369;1370;1371;1372;1373;1374;1375;1376;1377;1378;1379;1380;1381;1382;1383;1384;1385;1386;1387;1388;1389;1390;1391;1392;1393;1394;1395;1396;1397;1398;1399;1400;1401;1402;1403;1404;1405;1406;1407;1408;1409;8246;8247;8248;8249;8250;8251;8252;8253;8254;8255;8256;8257;8258;8259;8260;8261;8262;8263;8264;8265;8266;8267;8268;8269;8270;8271;8272;8273;8274;8275;8276;8277;8278;8279;8280;8281;8282;8283;8284;8285;8286;8287;8288;8289;8290;8291;8292;8293;8294;8295;8296;8297;8298;8299;8300;8301;8302;8303;8304;8305;8306;8307;8308;8309;8310;8311;8312;8313;8314;8315;8316;8317;8318;8319;8320;8321;8322;8323;8324;8325;8326;8327;8328;8329;8330;8331;8332;8333;8334;8335;8336;8337;8338;8339;8340;8341;8342;8343;8344;8345;8346;8347;8348;8349;8350;8351;8352;8353;8354;8355;8356;8357;8358;8359;8360;8361;8362;8363;8364;8365;8366;8367;8368;8369;8370;8371;8372;8373;8374;8375;8376;8377;8378;8379;8380;8381;8382;8383;8384;8385;8386;8387;8388;8389;8390;8391;8392;8393;8394;8395;8396;8397;8398;8399;8400;8401;8402;8403;8404;8405;8406;8407;8408;8409;8410;8411;8412;8413;8414;8415;8416;8417;8418;8419;8420;8421;8422;8423;8424;8425;8426;8427;8428;8429;8430;8431;8432;8433;8434;8435;8436;8437;8438;8439;8440;8441;8442;8443;8444;8445;8446;8447;8448;8449;8450;8451;8452;8453;8454;8455;8456;8457;8458;8459;8460;8461;8462;8463;8464;8465;8466;8467;8468;8469;8470;8471;8472;8473;8474;8475;8476;8477;8478;8479;8480;8481;8482;8483;8484;8485;8486;8487;8488;8489;8490;8491;8492;8493;8494;8495;8496;8497;8498;8499;8500;8501;8502;8503;8504;8505;8506;8507;8508;8509;8510;8511;8512;8513;8514;8515;8516;8517;8518;8519;8520;8521;8522;8523;8524;8525;8526;8527;8528;8529;8530;8531;8532;8533;8534;8535;8536;8537;8538;8539;8540;8541;8542;8543;8544;8545;8546;8547;8548;8549;8550;8551;8552;8553;8554;8555;8556;8557;8558;8559;8560;8561;8562;8563;8564;8565;8566;8567;8568;8569;8570;8571;8572;8573;8574;8575;8576;8577;8578;8579;8580;8581;8582;8583;8584;8585;8586;8587;8588;8589;8590;8591;8592;8593;8594;8595;8596;8597;8598;8599;8600;8601;8602;8603;8604;8605;8606;8607;8608;8609;8610;8611;8612;8613;8614;8615;8616;8617;8618;8619;8620;8621;8622;8623;8624;8625;8626;8627;8628;8629;8630;8898;8899;8900;8901;8902;8903;8904;8905;8906;8907;8908;8909;8910;8911;8912;8913;8914;8915;8916;8917;8918;8919;8920;8921;8922;8923;8924;8925;8926;8927;8928;8929;8930;8931;8932;8933;8934;8935;8936;8937;8938;8939;8940;8941;8942;8943;8944;8945;8946;8947;8948;8949;8950;8951;8952;8953;8954;8955;8956;8957;8958;8959;8960;8961;8962;8963;8964;8965;8966;8967;8968;8969;8970;8971;8972;8973;8974;8975;8976;8977;8978;8979;8980;8981;8982;8983;8984;8985;8986;8987;8988;8989;8990;8991;8992;8993;8994;8995;8996;8997;8998;8999;9000;9001;9002;9003;9004;9005;9006;9007;9008;9009;9010;9011;9012;9013;9014;9015;9016;9017;9018;9019;9020;9021;9022;9023;9024;9025;9026;9027;9028;9029;9030;9031;9032;9033;9034;9035;9036;9037;9038;9039;9040;9041;9042;9043;9044;9045;9046;9047;9048;9049;9050;9051;9052;9053;9054;9055;9056;9057;9058;9059;9060;9061;9062;9063;9064;9065;9066;9067;9068;9069;9070;9071;9072;9073;9074;9075;9076;9077;9078;9079;9080;9081;9082;9083;9084;9085;9086;9087;9088;9089;9090;9091;9092;9093;9094;9095;9096;9097;9098;9099;9100;9101;13273;13274;13275;13276;13277;13278;13279;13280;13281;13282;13283;13284;13285;13286;13287;13288;13289;13290;13291;13292;13293;13294;13295;13296;13297;13298;13299;13300;13301;13302;13303;13304;13305;13306;13307;13308;13309;13310;13311;13312;13313;13314;13315;13316;13317;13318;13319;13320;13321;13322;13323;13324;13325;13326;13327;13328;13329;13330;13331;13332;13333;13334;13335;13336;13337;13338;13339;13340;13341;13342;13343;13344;13345;13346;13347;13348;13349;13350;13351;13352;13353;13354;13355;13356;13357;13358;13359;13360;13361;13362;13363;13364;13365;13366;13367;13368;13369;13370;13371;13372;13373;13374;13375;13376;13377;13378;13379;13380;13381;13382;13383;13384;13385;13386;13387;13388;13389;13390;13391;13392;13393;13394;13395;13396;13397;13398;13399;13400;13401;13402;13403;13404;13405;13406;13407;13408;13409;13410;13411;13412;13413;13414;13415;13416;13417;13418;13419;13420;13421;13422;13423;13424;13425;13426;13427;13428;13429;13430;13431;13432;13433;13434;13435;13436;13437;13438;13439;13440;13441;13442;13443;13444;13445;13446;13447;13448;13449;13450;13451;13452;13453;13454;13455;13456;13457;13458;13459;13460;13461;13462;13463;13464;13465;13466;13467;13468;13469;13470;13471;13472;13473;13474;13475;13476;13477;13478;13479;13480;13481;13482;13483;13484;13485;13486;13487;14767;14768;14769;14770;14771;14772;14773;14774;14775;14776;14777;14778;14779;14780;14781;14782;14783;14784;14785;14786;14787;14788;14789;14790;14791;14792;14793;14794;14795;14796;14797;14798;14799;14800;14801;14802;14803;14804;14805;14806;14807;14808;14809;14810;14811;14812;14813;14814;14815;14816;14817;14818;14819;14820;14821;14822;14823;14824;14825;14826;14827;14828;14829;14830;14831;14832;14833;14834;14835;14836;14837;14838;14839;14840;14841;14842;14843;14844;14845;14846;14847;14848;14849;14850;14851;14852;14853;14854;14855;14856;14857;14858;14859;14860;14861;14862;14863;14864;14865;14866;14867;14868;14869;14870;14871;14872;14873;14874;14875;14876;14877;14878;14879;14880;14881;14882;14883;14884;14885;14886;14887;14888;14889;14890;14891;14892;14893;14894;14895;14896;14897;14898;14899;14900;14901;14902;14903;14904;14905;14906;14907;14908;14909;14910;14911;14912;14913;14914;14915;14916;14917;14918;14919;14920;14921;14922;14923;14924;14925;14926;14927;14928;14929;14930;14931;14932;14933;14934;14935;14936;14937;14938;14939;14940;14941;14942;14943;14944;14945;14946;14947;14948;14949;14950;14951;14952;14953;14954;14955;14956;14957;14958;14959;14960;14961;14962;14963;14964;14965;14966;14967;14968;14969;14970;14971;14972;14973;14974;14975;14976;14977;14978;14979;14980;14981;14982;14983;14984;14985;14986;14987;14988;14989;14990;14991;14992;14993;14994;14995;14996;14997;14998;14999;15000;15001;30056;30057;30058;30059;30060;30061;30062;30063;30064;30065;30066;30067;30068;30069;30070;30071;30072;30073;30074;30075;30076;30077;30078;30079;30080;30081;30082;30083;30084;30085;30086;30087;30088;30089;30090;30091;30092;30093;30094;30095;30096;30097;30098;30099;30100;30101;30102;30103;30104;30105;30106;30107;30108;30109;30110;30111;30112;30113;30114;30115;30116;30117;30118;30119;30120;30121;30122;30123;30124;30125;30126;30127;30128;30129;30130;30131;30132;30133;30134;30135;30136;30137;30138;30139;30140;30141;30142;30143;30144;30145;30146;30147;30148;30149;30150;30151;30152;30153;30154;30155;30156;30157;30158;30159;30160;30161;30162;30163;30164;30165;30166;30167;30168;30169;30170;30171;30172;30173;30174;30175;30176;30177;30178;30179;30180;30181;30182;30183;30184;30185;30186;30187;30188;30189;30190;30191;30192;30193;30194;30195;30196;30197;30198;30199;30200;30201;30202;30203;30204;30205;30206;30207;30208;30209;30210;30211;30212;30213;30214;30215;30216;30217;30218;30219;30220;30221;30222;30223;30224;30225;30226;30227;30228;30229;30230;30231;30232;30233;30234;30235;30236;30237;30238;30239;30240;30241;30242;30243;30244;30245;30246;30247;30248;30249;30250;30251;30252;30253;30254;30255;30256;30257;30258;30259;30260;30261;30262;30263;30264;30265;30266;30267;30268;30269;30270;30271;30272;30273;30274;30275;30276;30277;30278;30279;30280;30281;30282;30283;30284;30285;30286;30287;30288;30289;30290;30291;30292;30293;30294;30295;30296;30297;30298;30299;30300;30301;30302;30303;30304;30305;30306;30307;30308;30309;30310;30311;30312;30313;30314;30315;30316;30317;30318;30319;30320;30321;30322;30323;30324;30325;30326;30327;30328;30329;30330;30331;30332;30333;30334;30335;30336;30337;30338;30339;30340;30341;30342;30343;30344;30345;30346;30347;30348;30349;30350;30351;30352;30353;30354;30355;30356;30357;30358;30359;30360;30361;30362;30363;30364;30365;30366;30367;30368;30369;30370;30371;30372;30373;30374;30375;30376;30377;30378;30379;30380;30381;30382;30383;30384;30385;30386;30387;30388;30389;30390;30391;30392;30393;30394;30395;30396;30397;30398;30399;30400;30401;30402;30403;30404;30405;30406;30407;30408;30409;30410;30411;30412;30413;30414;30415;30416;30417;30418;30419;30420;30421;30422;30423;30424;30425;30426;30427;30428;30429;30430;30431;30432;30433;30434;30435;30436;30437;30438;30439;30440;30441;30442;30443;30444;30445;30446;30447;30448;30449;30450;30451;30452;30453;30454;30455;30456;30457;30458;30459;30460;30461;30462;30463;30464;30465;30466;30467;30468;30469;30470;30471;30472;30473;30474;30475;30476;30477;30478;30479;30480;30481;30482;30483;30484;30485;30486;30487;30488;30489;30490;30491;30492;30493;30494;30495;30496;30497;30498;30499;30500;30501;30502;30503;30504;30505;30506;30507;30508;30509;30510;30511;30512;30513;30514;30515;30516;30517;30518;30519;30520;30521;30522;30523;30524;30525;30526;30527;30528;30529;30530;30531;30532;30533;30534;30535;30536;30537;30538;30539;30540;30541;30542;30543;30544;30545;30546;30547;30548;30549;30550;30551;30552;30553;30554;30555;30556;30557;30558;30559;30560;30561;30562;30563;30564;30565;30566;30567;30568;30569;30570;30571;30572;30573;30574;30575;30576;30577;30578;30579;30580;30581;30582;30583;30584;30585;30586;30587;30588;30589;30590;30591;30592;30593;30594;30595;30596;30597;30598;30599;30600;30601;30602;30603;30604;30605;30606;30607;30608;30609;30610;30611;30612;30613;30614;30615;30616;30617;30618;30619;30620;30621;30622;30623;30624;30625;30626;30627;30628;30629;30630;30631;30632;30633;30634;30635;30636;30637;30638;30639;30640;30641;30642;30643;30644;30645;30646;30647;30648;30649;30650;30651;30652;30653;30654;30655;30656;30657;30658;30659;30660;30661;30662;30663;30664;30665;30666;30667;30668;30669;30670;30671;30672;30673;30674;30675;30676;30677;30678;30679;30680;30681;30682;30683;30684;30685;30686;30687;30688;30689;30690;30691;30692;30693;30694;30695;30696;30697;30698;30699;30700;30701;30702;30703;30704;30705;30706;30707;30708;30709;30710;30711;30712;30713;30714;30715;30716;30717;30718;30719;30720;30721;30722;30723;30724;30725;30726;30727;30728;30729;30730;30731;30732;30733;30734;30735;30736;30737;30738;30739;30740;30741;30742;30743;30744;30745;30746;30747;30748;30749;30750;30751;30752;30753;30754;30755;30756;30757;30758;30759;30760;30761;30762;30763;30764;30765;30766;30767;30768;30769;30770;30771;30772;30773;30774;30775;30776;30777;30778;30779;30780;30781;30782;30783;30784;30785;30786;30787;30788;30789;30790;30791;30792;30793;30794;30795;30796;30797;30798;30799;30800;30801;30802;30803;30804;30805;30806;30807;30808;30809;30810;30811;30812;30813;30814;30815;30816;30817;30818;30819;30820;30821;30822;30823;30824;30825;30826;30827;30828;30829;30830;30831;30832;30833;30834;30835;30836;30837;30838;30839;30840;30841;30842;30843;30844;30845;30846;30847;30848;30849;30850;30851;30852;30853;30854;30855;30856;30857;30858;30859;30860;30861;30862;30863;30864;30865;30866;30867;30868;30869;30870;30871;30872;30873;30874;30875;30876;30877;30878;30879;30880;30881;30882;30883;30884;30885;39244;39245;39246;39247;39248;39249;39250;39251;39252;39253;39254;39255;39256;39257;39258;39259;39260;39261;39262;39263;39264;39265;39266;39267;39268;39269;39270;39271;39272;39273;39274;39275;39276;39277;39278;39279;39280;39281;39282;39283;39284;39285;39286;39287;39288;39289;39290;39291;39292;39293;39294;39295;39296;39297;39298;39299;39300;39301;39302;39303;39304;39305;39306;39307;39308;39309;39310;39311;39312;39313;39314;39315;39316;39317;39318;39319;39320;39321;39322;39323;39324;39325;39326;39327;39328;39329;39330;39331;39332;40250;40251;40252;40253;40254;40255;40256;40257;40258;40259;40260;40261;40262;40263;40264;40265;40266;40267;40268;40269;40270;40271;40272;40273;40274;40275;40276;40277;40278;40279;40280;40281;40282;40283;40284;40285;40286;40287;40288;40289;40290;40291;40292;40293;40294;40295;40296;40297;40298;40299;40300;40301;40302;40303;40304;40305;40306;40307;40308;40309;40310;40311;40312;40313;40314;40315;40316;40317;40318;40319;40320;40321;40322;40323;40324;40325;40326;40327;40328;40329;40330;40331;40332;40333;40334;40335;40336;40337;40338;40339;40340;40341;40342;40343;40344;40345;40346;40347;40348;40349;40350;40351;40352;40353;40354;40355;40356;40357;40358;40359;40360;40361;40362;40363;40364;40365;40366;40367;40368;40369;40370;40371;40372;40373;40374;40375;40376;40377;40378;40379;40380;40381;40382;40383;40384;40385;40386;40387;40388;68891;68892;68893;68894;68895;68896;68897;68898;68899;68900;68901;68902;68903;70082;70083;70084;70085;70086;70087;70088;70089;70090;70091;70092;70093;70094;70095;70096;70097;70098;70099;70100;70101;70102;70103;70104;70105;70106;70107;70108;70109;70110;70111;70112;70113;70114;70115;70116;70117;70118;70119;70120;70121;70122;70123;70124;70125;70126;70127;70128;70129;70130;70131;70132;70133;70134;70135;70136;70137;70138;70139;70140;70141;70142;70143;70144;70145;70146;70147;70148;70149;70150;70151;70152;70153;70154;70155;70156;70157;70158;70159;70160;70161;70162;70163;70164;70165;70166;70167;70168;70169;70170;70171;70172;70173;70174;70175;70176;70177;70178;70179;70180;70181;70182;70183;70184;70185;70186;70187;70188;70189;70190;70191;70192;70193;70194;70195;70196;70197;70198;70199;70200;70201;70202;70203;70204;70205;70206;70207;70208;70209;70210;70211;70212;70213;70214;70215;70216;70217;70218;70219;70220;70221;70222;70223;70224;70225;70226;70227;70228;70229;70230;70231;70232;70233;70234;70235;70236;70237;70238;70239;70240;70241;70242;70243;70244;70245;70246;70247;70248;70249;70250;70251;70252;70253;70254;70255;70256;70257;70258;70259;70260;70261;70262;70263;70264;70265;70266;70267;70268;70269;70270;70271;70272;70273;70274;70275;70276;70277;70278;70279;70280;70281;70282;70283;70284;70285;70286;70287;70288;70289;70290;70291;70292;70293;70294;70295;70296;70297;70298;70299;70300;70301;70302;70303;70304;70305;70306;70307;70308;70309;70310;70311;70312;70313;70314;70315;70316;70317;70318;70319;70320;70321;70322;70323;70324;70325;70326;70327;70328;70329;70330;70331;70332;70333;70334;70335;70336;70337;70338;70339;70340;70341;70342;70343;70344;70345;70346;70347;70348;70349;70350;70351;70352;70353;70354;70355;70356;70357;70358;70359;70360;70361;70362;70363;70364;70365;70366;70367;70368;70369;70370;70371;70372;70373;70374;70375;70376;70377;70378;70379;70380;70381;70382;70383;70384;70385;70386;70387;70388;70389;70390;70391;70392;70393;70394;70395;70396;70397;70398;70399;70400;70401;70402;70403;70404;70405;70406;70407;70408;70409;70410;70411;70412;70413;70414;70415;70416;70417;70418;70419;70420;70421;70422;70423;70424;70425;70426;70427;70428;70429;70430;70431;70432;70433;70434;70435;70436;70437;70438;70439;70440;70441;70442;70443;70444;70445;70446;70447;70448;70449;70450;70451;70452;70453;70454;70455;70456;70457;70458;70459;70460;70461;70462;70463;70464;70465;70466;70467;70468;70469;70470;70471;70472;70473;70474;82203;82204;82205;82206;82207;82208;82209;82210;82211;82212;82213;82214;90924;90925;90926;90927;90928;90929;90930;90931;90932;90933;95565;95566;95567;95568;95569;95570;95571;95572;95573;95574;95575;95576;95577;95578;95579;95580;95581;95582;95583;95584;95585;95586;95587;95588;95589;95590;95591;95955;95956;95957;95958;95959;95960;95961;95962;95963;95964;95965;95966;95967;95968;95969;95970;95971;95972;95973;95974;95975;95976;95977;95978;95979;95980;95981;95982;95983;95984;95985;95986;95987;95988;95989;95990;95991;95992;95993;95994;95995;95996;95997;95998;95999;96000;96001;96002;96003;96004;96005;96006;96007;96008;96009;96010;96011;96012;96013;96014;96015;96016;96017;96018;96019;96020;96021;96022;96023;96024;96025;96026;96027;96028;96029;96030;96031;96032;96033;96034;96035;96036;96037;96038;96039;96040;96041;96042;96043;96044;96045;96046;96047;96048;96049;96050;96051;96052;96053;96054;96055;96056;96057;96058;96059;96060;96061;96062;96063;96064;96065;96066;96067;96068;96069;96070;96071;96072;96073;96074;96075;96076;96077;96078;96079;96080;96081;96082;96083;96084;99422;99423;99424;99425;99426;99427;99428;99429;99430;99431;99432;99433;99434;99435;99436;99437;99438;99439;99440;99441;99442;99443;99444;99445;99446;99447;99448;99449;99450;99451;99452;99453;99454;99455;99456;99457;99458;99459;99460;99461;99462;99463;99464;99465;99466;99467;99468;99469;99470;99471;99472;99473;99474;99475;99476;99477;99478;99479;99480;99481;99482;99483;99484;99485;99486;99487;99488;99489;99490;99491;99492;99493;99494;99495;99496;99497;99498;99499;99500;99501;99502;99503;99504;99505;99506;99507;99508;99509;99510;99511;99512;99513;99514;99515;99516;99517;99518;99519;99520;99521;99522;99523;99524;99525;99526;99527;99528;99529;99530;99531;99532;99533;99534;99535;99536;99537;99538;99539;99540;99541;99542;99543;99544;99545;99546;99547;99548;99549;99550;99551;99552;99553;99554;99555;99556;99557;99558;99559;99560;99561;99562;99563;99564;99565;99566;99567;99568;99569;99570;99571;99572;99573;99574;99575;99576;99577;99578;99579;99580;99581;99582;99583;99584;99585;99586;99587;99588;99589;99590;99591;99592;99593;99594;99595;99596;99597;99598;99599;99600;99601;99602;99603;99604;99605;99606;99607;99608;99609;99610;99611;99612;99613;99614;99615;99616;99617;99618;99619;99620;99621;99622;99623;99624;99625;99626;99627;99628;99629;99630;99631;99632;99633;99634;99635;99636;99637;99638;99639;99640;99641;99642;99643;99644;99645;99646;99647;99648;99649;99650;99651;99652;99653;99654;99655;99656;99657;99658;99659;99660;99661;99662;99663;99664;99665;99666;99667;99668;99669;99670;99671;99672;99673;99674;99675;99676;99677;99678;99679;99680;99681;99682;99683;99684;99685;99686;99687;99688;99689;99690;99691;99692;99693;99694;99695;99696;99697;99698;99699;99700;99701;99702;99703;99704;99705;99706;99707;99708;99709;99710;99711;99712;99713;99714;99715;99716;99717;99718;99719;99720;99721;99722;99723;99724;99725;99726;99727;99728;99729;99730;99731;99732;99733;99734;99735;99736;99737;99738;99739;99740;99741;99742;99743;99744;99745;99746;99747;99748;99749;99750;99751;99752;99753;99754;99755;99756;99757;99758;99759;99760;99761;99762;99763;99764;99765;99766;99767;99768;99769;99770;99771;99772;99773;99774;99775;99776;99777;99778;99779;99780;99781;99782;99783;99784;99785;99786;99787;99788;99789;99790;99791;99792;99793;99794;99795;99796;99797;99798;99799;99800;99801;99802;99803;99804;99805;99806;99807;99808;99809;99810;99811;99812;99813;99814;99815;99816;99817;99818;99819;99820;99821;99822;99823;99824;99825;99826;99827;99828;99829;99830;99831;99832;99833;99834;99835;99836;99837;99838;99839;99840;99841;99842;99843;99844;99845;99846;99847;99848;99849;99850;99851;99852;99853;99854;99855;99856;99857;99858;99859;99860;99861;99862;99863;99864;99865;99866;99867;99868;99869;99870;99871;99872;99873;99874;99875;99876;99877;99878;99879;99880;99881;99882;99883;99884;99885;99886;99887;99888;99889;99890;99891;99892;99893;99894;99895;99896;99897;99898;99899;99900;99901;99902;99903;99904;99905;99906;99907;99908;99909;99910;99911;99912;99913;99914;99915;99916;99917;99918;99919;99920;99921;99922;99923;99924;99925;99926;99927;99928;99929;99930;99931;99932;99933;99934;99935;99936;99937;99938;99939;99940;99941;99942;99943;99944;99945;99946;99947;99948;99949;99950;99951;99952;99953;99954;99955;99956;99957;99958;99959;99960;99961;99962;99963;99964;99965;99966;99967;99968;99969;99970;99971;99972;99973;99974;99975;99976;99977;99978;99979;99980;99981;99982;99983;99984;99985;99986;99987;99988;99989;99990;99991;99992;99993;99994;99995;99996;99997;99998;99999;100000;100001;100002;100003;100004;100005;100006;100007;100008;100009;100010;100011;100012;100013;100014;100015;100016;100017;100018;100019;100020;100021;100022;100023;100024;100025;100026;100027;100028;100029;100030;100031;100032;100033;100034;100035;100036;100037;100038;100039;100040;100041;100042;100043;100044;100045;100046;100047;100048;100049;100050;100051;100052;100053;100054;100055;100056;100057;100058;100059;100060;100061;100062;100063;100064;100065;100066;100067;100068;100069;100070;100071;100072;100073;100074;100075;100076;100077;100078;100079;100080;100081;100082;100083;100084;100085;100086;100087;100088;100089;100090;100091;100092;100093;100094;100095;100096;100097;100098;100099;100100;100101;100102;100103;100104;100105;100106;100107;100108;100109;100110;100111;100112;100113;100114;100115;100116;100117;100118;100119;100120;100121;100122;100123;100124;100125;100126;100127;100128;100129;100130;100131;100132;100133;100134;100135;100136;100137;100138;100139;100140;100141;100142;100143;100144;100145;100146;100147;100148;100149;100150;100151;100152;100153;100154;100155;100156;100157;100158;100159;100160;100161;100162;100163;100164;100165;100166;100167;100168;100169;100170;100171;100172;100173;100174;100175;100176;100177;100178;100179;100180;100181;100182;100183;100184;100185;100186;100187;100188;100189;100190;100191;100192;100193;100194;100195;100196;100197;100198;100199;100200;100201;100202;100203;100204;100205;100206;100207;100208;100209;100210;100211;100212;100213;100214;100215;100216;100217;100218;100219;100220;100221;100222;100223;100224;100225;100226;100227;100228;100229;100230;100231;100232;100233;100234;100235;100236;100237;100238;100239;100240;100241;100242;100243;100244;100245;100246;100247;100248;100249;100250;100251;100252;100253;100254;100255;100256;100257;100258;100259;100260;100261;100262;100263;100264;100265;100266;100267;100268;100269;100270;100271;100272;100273;100274;100275;100276;100277;100278;100279;100280;100281;100282;100283;100284;100285;100286;100287;100288;100289;100290;100291;100292;100293;100294;100295;100296;100297;100298;100299;100300;100301;100302;100303;100304;100305;100306;100307;100308;100309;100310;100311;100312;100313;100314;100315;100316;100317;100318;100319;100320;100321;100322;100323;100324;100325;100326;100327;100328;100329;100330;100331;100332;100333;100334;100335;100336;100337;100338;100339;100340;100341;100342;100343;100344;100345;100346;100347;100348;100349;100350;100351;100352;100353;100354;100355;100356;100357;100358;100359;100360;100361;100362;100363;100364;100365;100366;100367;100368;100369;100370;100371;100372;100373;100374;100375;100376;100377;100378;100379;100380;100381;100382;100383;100384;100385;100386;100387;100388;100389;100390;100391;100392;100393;100394;100395;100396;100397;100398;100399;100400;100401;100402;100403;100404;100405;100406;100407;100408;100409;100410;100411;100412;100413;100414;100415;100416;100417;100418;100419;100420;100421;100422;100423;100424;100425;100426;100427;100428;100429;100430;100431;100432;100433;100434;100435;100436;100437;100438;100439;100440;100441;100442;100443;100444;100445;100446;100447;100448;100449;100450;100451;100452;100453;100454;100455;100456;100457;100458;100459;100460;100461;100462;100463;100464;100465;100466;100467;100468;100469;100470;104023;104024;104025;104026;104027;104028;104029;104030;104031;104032;104033;104034;104035;104036;104037;104038;104039;104040;104041;104042;104043;104044;104045;104046;104047;104048;104049;104050;104051;104052;104053;104054;104055;104056;104057;104058;104059;104060;104061;104062;104063;104064;104065;104066;104067;104068;104069;104070;104071;104072;104073;104074;104075;104076;104077;104078;104079;104080;104081;104082;104083;104084;104085;104086;104087;104088;104089;104090;104091;104092;104093;104094;104095;104096;104097;104098;104099;104100;104101;104102;104103;104104;104105;104106;104107;104108;104109;104110;104111;104112;104113;104114;104115;104116;104117;104118;104119;104120;104121;104122;104123;104124;104125;104126;104127;104128;104129;104130;104131;104132;104133;104134;104135;104136;104137;104138;104139;104140;104141;104142;104143;104144;104145;104146;104147;104148;104149;104150;104151;104152;104153;104154;104155;104156;104157;104158;104159;104160;104161;104162;104163;104164;104165;104166;104167;104168;104169;104170;104171;104172;104173;104174;104175;104176;104177;104178;104179;104180;104181;104182;104183;104184;104185;104186;104187;104188;104189;104190;104191;104192;104193;104194;104195;104196;104197;104198;104199;104200;104201;104202;104203;104204;104205;104206;104207;104208;104209;104210;104211;104212;104213;104214;104215;104216;104217;104218;104219;104220;104221;104222;104223;104224;104225;104226;104227;104228;104229;104230;104231;104232;104233;104234;104235;104236;104237;104238;104239;104240;104241;104242;104243;104244;104245;104246;104247;104248;104249;104250;104251;104252;104253;104254;104255;104256;104257;104258;104259;104260;104261;104262;104263;104264;104265;104266;104267;104268;104269;104270;104271;104272;104273;104274;104275;104276;104277;104278;104279;104280;104281;104282;104283;104284;104285;104286;104287;104288;104289;104290;104291;104292;104293;104294;104295;104296;104297;104298;104299;104300;104301;104302;104303;104304;104305;104306;104307;104308;104309;104310;104311;104312;104313;104314;104315;104316;104317;104318;104319;104320;104321;104322;104323;104324;104325;104326;104327;104328;104329;104330;104331;104332;104333;104334;104335;104336;104337;104338;104339;104340;104341;104342;104343;104344;104345;104346;104347;104348;104349;104350;104351;104352;104353;104354;104355;104356;104357;104358;104359;104360;104361;104362;104363;104364;104365;104366;104367;104368;104369;104370;104371;104372;104373;104374;104375;104376;104377;104378;104379;104380;104381;104382;104383;104384;104385;104386;104387;104388;104389;104390;104391;104392;104393;104394;104395;104396;126399;126400;126401;126402;126403;126404;126405;126406;126407;126408;126409;126410;126411;126412;126413;126414;126415;126416;126417;126418;126419;126420;126421;126422;126423;126424;126425;126426;126427;126428;126429;126430;126431;126432;126433;126434;126435;126436;126437;126438;126439;126440;126441;126442;126443;126444;126445;126446;126447;126448;126449;126450;126451;126452;126453;126454;126455;126456;126457;126458;126459;126460;126461;126462;126463;126464;126465;126466;126467;126468;126469;126470;126471;126472;126473;126474;126475;126476;126477;126478;126479;126480;126481;126482;126483;126484;126485;126486;126487;126488;126489;126490;126491;126492;126493;126494;126495;126496;126497;126498;126499;126500;126501;126502;126503;126504;126505;126506;126507;126508;126509;126510;126511;126512;126513;126514;126515;126516;126517;126518;126519;126520;126521;126522;126523;126524;126525;126526;126527;126528;126529;126530;126531;126532;126533;126534;126535;126536;126537;126538;126539;126540;126541;126542;126543;126544;126545;126546;126547;126548;126549;126550;126551;126552;126553;126554;126555;126556;126557;126558;126559;126560;126561;126562;126563;126564;126565;126566;126567;126568;126569;126570;126571;126572;126573;126574;126575;126576;126577;126578;126579;126580;126581;126582;126583;126584;126585;126586;126587;126588;126589;126590;126591;126592;126593;126594;126595;126596;126597;126598;126599;126600;126601;126602;126603;126604;126605;126606;126607;126608;126609;126610;126611;126612;126613;126614;126615;126616;126617;126618;126619;126620;126621;126622;126623;126624;126625;126626;126627;126628;126629;126630;126631;126632;126633;126634;126635;126636;126637;126638;126639;126640;126641;126642;126643;126644;126645;126646;126647;126648;126649;126650;126651;126652;126653;126654;126655;126656;126657;126658;126659;126660;126661;126662;126663;126664;126665;126666;126667;126668;126669;126670;126671;126672;126673;126674;126675;126676;126677;126678;126679;126680;126681;132347;132348;132349;132350;132351;132352;132353;132354;132355;132356;132357;132358;132359;132360;132361;132362;132363;132364;132365;132366;132367;132368;132369;132370;132371;132372;132373;132374;132375;132376;132377;132378;132379;132380;132381;132382;132383;132384;132385;132386;132387;132388;132389;132390;132391;132392;132393;132394;132395;132396;132397;132398;132399;132400;132401;132402;132403;132404;132405;132406;132407;132408;132409;132410;132411;132412;132413;132414;132415;132416;132417;132418;132419;132420;132421;132422;132423;132424;132425;132426;132427;132428;132429;132430;132431;132432;132433;132434;132435;132436;132437;132438;132439;132440;132441;132442;132443;132444;132445;132446;132447;132448;132449;132450;132451;132452;132453;132454;132455;132456;132457;132458;132459;132460;132461;132462;132463;132464;132465;132466;132467;132468;132469;132470;132471;132472;132473;132474;132475;132476;132477;132478;132479;132480;132481;132482;132483;132484;132485;132486;132487;132488;132489;132490;132491;132492;132493;132494;132495;132496;132497;132498;132499;132500;132501;132502;132503;132504;132505;132506;132507;132508;132509;132510;132511;132512;132513;132514;132515;132516;132517;132518;132519;132520;132521;132522;132523;132524;132525;132526;132527;132528;132529;132530;132531;132532;132533;132534;132535;132536;132537;132538;132539;132540;132541;132542;132543;132544;132545;132546;132547;132548;132549;132550;132551;132552;132553;132554;132555;132556;132557;132558;132559;132560;132561;132562;132563;132564;132565;132566;132567;132568;132569;132570;132571;132572;132573;132574;132575;132576;132577;132578;132579;132580;132581;132582;132583;132584;132585;132586;132587;132588;132589;132590;132591;132592;132593;132594;132595;132596;132597;132598;132599;132600;132601;132602;132603;132604;132605;132606;132607;132608;132609;132610;132611;132612;132613;132614;132615;132616;132617;132618;132619;132620;132621;132622;132623;132624;132625;132626;132627;132628;132629;132630;132631;132632;132633;132634;132635;132636;132637;132638;132639;132640;132641;132642;132643;132644;132645;132646;132647;132648;132649;132650;132651;132652;132653;132654;132655;132656;132657;132658;132659;132660;132661;132662;132663;132664;132665;132666;132667;132668;132669;132670;132671;132672;132673;132674;132675;132676;132677;132678;132679;132680;132681;132682;132683;132684;132685;132686;132687;132688;132689;132690;132691;132692;132693;132694;132695;132696;132697;132698;132699;132700;132701;132702;132703;132704;132705;132706;132707;132708;132709;132710;132711;132712;132713;132714;132715;132716;132717;132718;132719;132720;132721;132722;132723;132724;132725;132726;132727;132728;132729;132730;132731;132732;132733;132734;132735;132736;132737;132738;132739;132740;132741;132742;132743;132744;132745;132746;132747;132748;132749;132750;132751;132752;132753;132754;132755;132756;132757;132758;132759;132760;132761;132762;132763;132764;132765;132766;132767;132768;132769;132770;132771;132772;132773;132774;132775;132776;132777;132778;132779;132780;132781;132782;132783;132784;132785;132786;132787;132788;132789;132790;132791;132792;132793;132794;132795;132796;132797;132798;132799;132800;132801;132802;132803;132804;132805;132806;132807;132808;132809;132810;132811;132812;132813;132814;132815;132816;132817;132818;132819;132820;132821;132822;132823;132824;132825;132826;135692;137942;137943;137944;137945;137946;137947;137948;137949;137950;137951;137952;137953;137954;137955;137956;137957;137958;137959;137960;137961;137962;137963;137964;137965;137966;137967;137968;137969;137970;137971;137972;137973;137974;137975;137976;137977;137978;137979;137980;137981;137982;137983;137984;137985;137986;137987;137988;137989;137990;137991;137992;137993;137994;137995;137996;137997;137998;137999;138000;138001;138002;138003;138004;138005;138006;138007;138008;138009;138010;138011;138012;138013;138014;138015;138016;138017;138018;138019;138020;138021;138022;138023;138024;138025;138026;138027;138028;138029;138030;138031;138032;138033;138034;138035;138036;138037;138038;138039;138040;138041;138042;138043;138044;138045;138046;138047;138048;138049;138050;138051;138052;138053;138054;138055;138056;138057;138058;138059;138060;138061;138062;138063;138064;138065;138066;138067;138068;138069;138070;138071;138072;138073;138074;138075;138076;138077;138078;138079;138080;138081;138082;138083;138084;138085;138086;138087;138088;138089;138090;138091;138092;138093;138094;138095;138096;138097;138098;138099;138100;138101;138102;138103;138104;138105;138106;138107;138108;138109;138110;138111;138112;138113;138114;138115;138116;138117;138118;138119;138120;138121;138122;138123;138124;138125;138126;138127;138128;138129;138130;138131;138132;138133;138134;138135;138136;138137;138138;138139;138140;138141;138142;138143;138144;138145;138146;138147;138148;138149;138150;138151;138152;138153;138154;138155;138156;138157;138158;138159;138160;138161;138162;138163;138164;138165;138166;138167;138168;138169;138170;138171;138172;138173;138174;138175;138176;138177;138178;138179;138180;138181;138182;138183;138184;138185;138186;138187;138188;138189;138190;138191;138192;138193;138194;138195;138196;138197;138198;138199;138200;138201;138202;138203;138204;138205;138206;138207;138208;138209;138210;138211;138212;138213;138214;138215;138216;138217;138218;138219;138220;138221;138222;138223;138224;138225;138226;138227;138228;138229;138230;138231;138232;138233;138234;138235;138236;138237;138238;138239;138240;138241;138242;138243;138244;138245;138246;138247;138248;138249;138250;138251;138252;138253;138254;138255;138256;138257;138258;138259;138260;138261;138262;138263;138264;138265;138266;138267;138268;138269;138270;138271;138272;138273;138274;138275;138276;138277;138278;138279;138280;138281;138282;138283;138284;138285;138286;138287;138288;138289;138290;138291;138292;138293;138294;138295;138296;138297;138298;138299;138300;138301;138302;138303;138304;138305;138306;138307;138308;138309;138310;138311;138312;138313;138314;138315;138316;138317;138318;138319;138320;138321;138322;138323;138324;138325;138326;138327;138328;138329;138330;138331;138332;138333;138334;138335;138336;138337;138338;138339;138340;138341;138342;138343;138344;138345;138346;138347;138348;138349;138350;138351;138352;138353;138354;138355;138356;138357;138358;138359;138360;138361;138362;138363;138364;138365;138366;138367;138368;138369;138370;138371;138372;138373;138374;138375;138376;138377;138378;138379;138380;138381;138382;138383;138384;138385;138386;138387;138388;138389;138390;138391;138392;138393;138394;138395;138396;138397;138398;138399;138400;138401;139395;139396;139397;139398;139399;139400;139401;139402;139403;139404;139405;139406;139407;139408;139409;139410;139411;139412;139413;139414;139415;140318;140319;140320;140321;140322;140323;140324;140325;140326;140327;140328;140329;140330;140331;140332;140333;140334;140335;140336;140337;140338;140339;140340;140341;140342;140343;140344;140345;140346;140347;140348;140349;140350;140351;140352;140353;140354;140355;140356;140357;140358;140359;140360;140361;140362;140363;140364;140365;140366;140367;140368;140369;140370;140371;140372;140373;140374;140375;140376;140377;140378;140379;140380;140381;140382;140383;140384;140385;140386;140387;140388;140389;140390;140391;140392;140393;140394;140395;140396;140397;140398;140399;140400;140401;140402;140403;140404;140405;140406;140407;140408;140409;140410;140411;140412;140413;140414;140415;140416;140417;140418;140419;140420;140421;140422;140423;140424;140425;140426;140427;140428;140429;140430;140431;140432;140433;140434;140435;140436;140437;140438;140439;140440;140441;140442;140443;140444;140445;140446;140447;140448;140449;140450;140451;140452;140453;140454;140455;140456;140457;140458;140459;140460;140461;140462;140463;140464;140465;140466;140467;140468;140469;140470;140471;140472;140473;140474;140475;140476;140477;140478;140479;140480;140481;140482;140483;140484;140485;140486;140487;140488;140489;140490;140491;140492;140493;140494;140495;140496;140497;140498;140499;140500;140501;140502;140503;140504;140505;140506;140507;140508;140509;140510;140511;140512;140513;140514;140515;140516;140517;140518;140519;140520;140521;140522;140523;140524;140525;140526;140527;140528;140529;140530;140531;140532;140533;140534;140535;140536;140537;140538;140539;140540;140541;140542;140543;140544;140545;140546;140547;140548;140549;140550;140551;140552;140553;140554;140555;140556;140557;140558;140559;140560;140561;140562;140563;140564;140565;140566;140567;140568;140569;140570;140571;140572;140573;140574;140575;140576;140577;140578;140579;140580;140581;140582;140583;140584;140585;140586;140587;140588;140589;140590;140591;140592;140593;140594;140595;140596;140597;140598;140599;140600;140601;140602;140603;140604;140605;140606;140607;140608;140609;140610;140611;140612;140613;140614;140615;140616;140617;140618;140619;140620;140621;140622;140623;140624;140625;140626;140627;140628;140629;140630;140631;140632;140633;140634;140635;140636;140637;140638;140639;140640;140641;140642;140643;140644;140645;140646;140647;140648;140649;140650;140651;140652;140653;140654;140655;140656;140657;140658;140659;140660;140661;140662;140663;140664;140665;140666;140667;140668;140669;140670;140671;140672;140673;140674;140675;140676;140677;140678;140679;140680;140681;140682;140683;140684;140685;140686;140687;140688;140689;140690;140691;140692;140693;140694;140695;140696;140697;140698;140699;140700;140701;140702;140703;140704;140705;140706;140707;140708;140709;140710;140711;140712;140713;140714;140715;140716;140717;140718;140719;140720;140721;140722;140723;140724;140725;140726;140727;140728;140729;140730;140731;140732;140733;140734;140735;140736;140737;140738;140739;140740;140741;140742;140743;140744;140745;140746;140747;140748;140749;140750;140751;140752;140753;140754;140755;140756;140757;140758;140759;140760;140761;140762;140763;140764;140765;140766;140767;140768;140769;140770;140771;140772;140773;140774;140775;140776;140777;140778;140779;140780;140781;140782;140783;140784;140785;140786;140787;140788;140789;140790;140791;140792;140793;140794;140795;140796;140797;140798;140799;140800;140801;140802;140803;140804;140805;140806;140807;140808;140809;140810;140811;140812;140813;140814;140815;140816;140817;140818;140819;140820;140821;140822;140823;140824;140825;140826;140827;140828;140829;140830;140831;140832;140833;140834;140835;140836;140837;140838;140839;140840;140841;140842;140843;140844;140845;140846;140847;140848;140849;140850;140851;140852;140853;140854;140855;140856;140857;140858;140859;140860;140861;140862;140863;140864;140865;140866;140867;140868;140869;140870;140871;140872;140873;140874;140875;140876;140877;140878;140879;140880;140881;140882;140883;140884;140885;140886;140887;140888;140889;140890;140891;140892;140893;140894;140895;140896;140897;140898;140899;140900;140901;140902;140903;140904;140905;140906;140907;140908;140909;140910;140911;140912;140913;140914;140915;140916;140917;140918;140919;140920;140921;140922;140923;140924;140925;140926;140927;140928;140929;140930;140931;140932;140933;140934;140935;140936;140937;140938;140939;140940;140941;140942;140943;140944;140945;140946;140947;140948;140949;140950;140951;140952;140953;140954;140955;140956;140957;140958;140959;140960;140961;140962;140963;140964;140965;140966;140967;140968;140969;140970;140971;140972;140973;140974;140975;140976;140977;140978;140979;140980;140981;140982;140983;140984;140985;140986;140987;140988;140989;140990;140991;140992;140993;140994;140995;140996;140997;140998;140999;141000;141001;141002;141003;141004;141005;141006;141007;141008;141009;141010;141011;141012;141013;141014;141015;141016;141017;141018;141019;141020;141021;141022;141023;141024;141025;141026;141027;141028;141029;141030;141031;141032;141033;141034;141035;141036;141037;141038;141039;141040;141041;141042;141043;141044;141045;141046;141047;141048;141049;141050;141051;141052;141053;141054;141055;141056;141057;141058;141059;141060;141061;141062;141063;141064;141065;141066;141067;141068;141069;141070;141071;141072;141073;141074;141075;141076;141077;141078;141079;141080;141081;141082;141083;141084;141085;141086;141087;141088;141089;141090;141091;141092;141093;141094;141095;141096;141097;141098;141099;141100;141101;141102;141103;141104;141105;141106;141107;141108;141109;141110;141111;141112;141113;141114;141115;141116;141117;141118;141119;141120;141121;141122;141123;141124;141125;141126;141127;141128;141129;141130;141131;141132;141133;141134;141135;141136;141137;141138;141139;141140;141141;141142;141143;141144;141145;141146;141147;141148;141149;141150;141151;141152;141153;141154;141155;141156;141157;141158;141159;141160;141161;141162;141163;141164;141165;141166;141167;141168;141169;141170;141171;141172;141173;141174;141175;141176;141177;141178;141179;141180;141181;141182;141183;141184;141185;141186;141187;141188;141189;141190;141191;164644;164645;164646;164647;164648;164649;164650;164651;164652;164653;164654;164655;164656;164657;164658;164659;164660;164661;164662;164663;164664;164665;164666;164667;164668;164669;164670;164671;164672;164673;164674;164675;164676;164677;164678;164679;164680;164681;164682;164683;164684;164685;164686;164687;164688;164689;164690;164691;164692;164693;164694;164695;164696;164697;164698;164699;164700;164701;164702;164703;164704;164705;164706;164707;164708;164709;164710;164711;164712;164713;164714;164715;164716;164717;164718;164719;164720;164721;164722;164723;164724;164725;164726;164727;164728;164729;164730;164731;164732;164733;164734;164735;164736;164737;164738;164739;164740;164741;164742;164743;164744;164745;164746;164747;164748;164749;164750;164751;164752;164753;164754;164755;164756;164757;164758;164759;164760;164761;164762;164763;164764;164765;164766;164767;164768;164769;164770;164771;164772;164773;164774;164775;164776;164777;164778;164779;164780;164781;164782;164783;164784;164785;164786;164787;164788;164789;164790;164791;164792;164793;164794;164795;164796;164797;164798;164799;164800;164801;164802;164803;164804;164805;164806;164807;164808;164809;164810;164811;164812;164813;164814;164815;164816;164817;164818;164819;164820;164821;164822;164823;164824;164825;164826;164827;164828;164829;164830;164831;164832;164833;164834;164835;164836;164837;164838;164839;164840;164841;164842;164843;164844;164845;164846;164847;164848;164849;164850;164851;164852;164853;164854;164855;164856;164857;164858;164859;164860;164861;164862;164863;164864;164865;164866;164867;164868;164869;164870;164871;164872;164873;164874;164875;164876;164877;164878;164879;164880;164881;164882;164883;164884;164885;164886;164887;164888;164889;164890;164891;164892;164893;164894;164895;164896;164897;164898;164899;164900;164901;164902;164903;164904;164905;164906;164907;164908;164909;164910;164911;164912;164913;164914;164915;164916;164917;164918;164919;164920;164921;164922;164923;164924;164925;164926;164927;164928;164929;164930;164931;164932;164933;164934;164935;164936;164937;164938;164939;164940;164941;164942;164943;164944;164945;164946;164947;164948;164949;164950;164951;164952;164953;164954;164955;164956;164957;164958;164959;164960;164961;164962;164963;164964;164965;164966;164967;164968;164969;164970;164971;164972;164973;164974;164975;164976;164977;164978;164979;164980;164981;164982;164983;164984;164985;164986;164987;164988;164989;164990;164991;164992;164993;164994;164995;164996;164997;164998;164999;165000;165001;165002;165003;165004;165005;165006;165007;165008;165009;165010;165011;165012;165013;165014;165015;165016;165017;165018;165019;165020;165021;165022;165023;165024;165025;165026;165027;165028;165029;165030;165031;165032;165033;165034;165035;165036;165037;165038;165039;165040;165041;165042;165043;165044;165045;165046;165047;165048;165049;165050;165051;165052;165053;165054;165055;165056;165057;165058;165059;165060;165061;165062;165063;165064;165065;165066;165067;165068;165069;165070;165071;165072;165073;165074;165075;165076;165077;165078;165079;165080;165081;165082;165083;165084;165085;165086;165087;165088;165089;165090;165091;165092;165093;165094;165095;165096;165097;165098;165099;165100;165101;165102;165103;165104;165105;165106;165107;165108;165109;165110;165111;165112;165113;165114;165115;165116;165117;165118;165119;165120;165121;165122;165123;165124;165125;165126;165127;165128;165129;165130;165131;165132;165133;165134;165135;165136;165137;165138;165139;165140;165141;165142;165143;165144;165145;165146;165147;165148;165149;165150;165151;165152;165153;165154;165155;165156;165157;165158;165159;165160;165161;165162;165163;165164;165165;165166;165167;165168;165169;165170;165171;165172;165173;165174;165175;165176;165177;165178;165179;165180;165181;165182;165183;165184;165185;165186;165187;165188;165189;165190;165191;165192;165193;165194;165195;165196;165197;165198;165199;165200;165201;165202;165203;165204;165205;165206;165207;165208;165209;165210;165211;165212;165213;165214;165215;165216;165217;165218;165219;165220;165221;165222;165223;165224;165225;165226;165227;165228;165229;165230;165231;165232;165233;165234;165235;165236;165237;165238;165239;165240;165241;165242;165243;165244;165245;165246;165247;165248;165249;165250;165251;165252;165253;165254;165255;165256;165257;165258;165259;165260;165261;165262;165263;165264;165265;165266;165267;165268;165269;165270;165271;165272;165273;165274;165275;165276;165277;165278;165279;165280;165281;165282;165283;204867;204868;204869;204870;204871;204872;204873;204874;204875;204876;204877;204878;204879;204880;204881;204882;204883;204884;204885;204886;204887;204888;204889;204890;204891;204892;204893;204894;204895;204896;204897;204898;204899;204900;204901;204902;204903;204904;204905;204906;204907;204908;204909;204910;204911;204912;204913;204914;204915;204916;204917;204918;204919;204920;204921;204922;204923;204924;204925;204926;204927;204928;204929;204930;204931;204932;204933;204934;204935;204936;204937;204938;204939;204940;204941;204942;204943;204944;204945;204946;204947;204948;204949;204950;204951;204952;204953;204954;204955;204956;204957;204958;204959;204960;204961;204962;204963;204964;204965;204966;204967;204968;204969;204970;204971;204972;204973;204974;204975;204976;204977;204978;204979;204980;204981;204982;204983;204984;204985;204986;204987;204988;204989;204990;204991;204992;204993;204994;204995;204996;204997;204998;204999;205000;205001;205002;205003;205004;205005;205006;205007;205008;205009;205010;205011;205012;205013;205014;205015;205016;205017;205018;205019;205020;205021;205022;205023;205024;205025;205026;205027;205028;205029;205030;205031;205032;205033;205034;205035;205036;205037;205038;205039;205040;205041;205042;205043;205044;205045;205046;205047;205048;205049;205050;205051;205052;205053;205054;205055;205056;205057;205058;205059;205060;205061;205062;205063;205064;205065;205066;205067;205068;205069;205070;205071;205072;205073;205074;205075;205076;205077;205078;205079;205080;205081;205082;205083;205084;205085;205086;205087;205088;205089;205090;205091;205092;205093;205094;205095;205096;205097;205098;205099;205100;205101;205102;205103;205104;205105;205106;205107;205108;205109;205110;205111;205112;205113;205114;205115;205116;205117;205118;205119;205120;205121;205122;205123;205124;205125;205126;205127;205128;205129;205130;205131;205132;205133;205134;205135;205136;205137;205138;205139;205140;205141;205142;205143;205144;205145;205146;205147;205148;205149;205150;205151;205152;205153;205154;205155;205156;205157;205158;205159;205160;205161;205162;205163;205164;205165;205166;205167;205168;205169;205170;205171;205172;205173;205174;205175;205176;205177;205178;205179;205180;205181;205182;205183;205184;205185;205186;205187;205188;205189;205190;205191;205192;205193;205194;205195;205196;205197;205198;205199;205200;205201;205202;205203;205204;205205;205206;205207;205208;205209;205210;205211;205212;205213;205214;205215;205216;205217;205218;205219;205220;205221;205222;205223;205224;205225;205226;205227;205228;205229;205230;205231;205232;205233;205234;205235;205236;205237;205238;205239;205240;205241;205242;205243;205244;205245;205246;205247;205248;205249;205250;205251;205252;205253;205254;205255;205256;205257;205258;205259;205260;205261;205262;205263;205264;205265;205266;205267;205268;205269;205270;205271;205272;205273;205274;205275;205276;205277;205278;205279;205280;205281;205282;205283;205284;205285;205286;205287;205288;205289;205290;205291;205292;205293;205294;205295;205296;205297;205298;205299;205300;205301;205302;205303;205304;205305;205306;205307;205308;205309;205310;205311;205312;205313;205314;205315;205316;205317;205318;205319;205320;205321;205322;205323;205324;205325;205326;205327;205328;205329;205330;205331;205332;205333;205334;205335;205336;205337;205338;205339;205340;205341;205342;205343;205344;205345;205346;205347;205348;205349;205350;205351;205352;205353;205354;205355;205356;205357;205358;205359;205360;205361;205362;205363;205364;205365;205366;205367;205368;205369;205370;205371;205372;205373;205374;205375;205376;205377;205378;205379;205380;205381;205382;205383;205384;205385;205386;205387;205388;205389;205390;205391;205392;205393;205394;205395;205396;205397;205398;205399;205400;205401;205402;205403;205404;205405;205406;205407;205408;205409;205410;205411;205412;205413;205414;205415;205416;205417;205418;205419;205420;205421;205422;205423;205424;205425;205426;205427;205428;205429;205430;205431;205432;205433;205434;205435;205436;205437;205438;205439;205440;205441;205442;205443;205444;205445;205446;205447;205448;205449;205450;205451;205452;205453;205454;205455;205456;205457;205458;205459;205460;205461;205462;205463;205464;205465;205466;205467;205468;205469;205470;205471;205472;205473;205474;205475;205476;205477;205478;205479;205480;205481;205482;205483;205484;205485;205486;205487;205488;205489;205490;205491;205492;205493;205494;205495;205496;205497;205498;205499;205500;205501;205502;205503;205504;205505;205506;205507;205508;205509;205510;205511;205512;205513;205514;205515;205516;205517;205518;205519;205520;205521;205522;205523;205524;205525;205526;205527;205528;205529;205530;205531;205532;205533;205534;205535;205536;205537;205538;205539;205540;205541;205542;205543;205544;205545;205546;205547;205548;205549;205550;205551;205552;205553;205554;205555;205556;205557;205558;205559;205560;205561;205562;205563;205564;205565;205566;205567;205568;205569;205570;205571;205572;205573;205574;205575;205576;205577;205578;205579;205580;205581;205582;205583;205584;205585;205586;205587;205588;205589;205590;205591;205592;205593;205594;205595;205596;205597;205598;205599;205600;205601;205602;205603;205604;205605;205606;205607;205608;205609;205610;205611;205612;205613;205614;205615;205616;205617;205618;205619;205620;205621;205622;205623;205624;205625;205626;205627;205628;205629;205630;205631;205632;205633;205634;205635;205636;205637;205638;205639;205640;205641;205642;205643;205644;205645;205646;205647;205648;205649;205650;205651;205652;205653;205654;205655;205656;205657;205658;205659;205660;205661;205662;205663;205664;205665;205666;205667;205668;205669;205670;205671;205672;205673;205674;205675;205676;205677;205678;205679;205680;205681;205682;205683;205684;205685;205686;205687;205688;205689;205690;205691;205692;205693;205694;205695;205696;205697;205698;205699;205700;205701;205702;205703;205704;205705;205706;205707;205708;205709;205710;205711;205712;205713;205714;205715;205716;205717;205718;205719;205720;205721;205722;205723;205724;205725;205726;205727;205728;205729;205730;205731;205732;205733;205734;205735;205736;205737;205738;205739;205740;205741;205742;205743;205744;205745;205746;205747;205748;205749;205750;205751;205752;205753;205754;205755;205756;205757;205758;205759;205760;205761;205762;205763;205764;205765;205766;205767;205768;205769;205770;205771;205772;205773;205774;205775;205776;205777;205778;205779;205780;205781;205782;205783;205784;205785;205786;205787;205788;205789;205790;205791;205792;205793;205794;205795;205796;205797;205798;205799;205800;205801;205802;205803;205804;205805;205806;205807;205808;205809;205810;205811;205812;205813;205814;205815;205816;205817;205818;205819;205820;205821;205822;205823;205824;205825;205826;205827;205828;205829;205830;205831;205832;205833;205834;205835;205836;205837;205838;205839;205840;205841;205842;205843;205844;205845;205846;205847;205848;205849;205850;205851;205852;205853;205854;205855;205856;205857;205858;205859;205860;205861;205862;205863;205864;205865;205866;205867;205868;205869;205870;205871;205872;205873;205874;205875;205876;205877;205878;205879;205880;205881;205882;205883;205884;205885;205886;205887;205888;205889;205890;205891;205892;205893;205894;205895;205896;205897;205898;205899;205900;205901;205902;205903;205904;205905;205906;205907;205908;205909;205910;205911;205912;205913;205914;205915;205916;205917;205918;205919;205920;205921;205922;205923;205924;205925;205926;205927;205928;205929;205930;205931;205932;205933;205934;205935;205936;205937;205938;205939;205940;205941;205942;205943;205944;205945;205946;205947;205948;205949;205950;205951;205952;205953;205954;205955;205956;205957;205958;205959;205960;205961;205962;205963;205964;205965;205966;205967;205968;205969;205970;205971;205972;205973;205974;205975;205976;205977;205978;205979;205980;205981;205982;205983;205984;205985;205986;205987;205988;205989;205990;205991;205992;205993;205994;205995;205996;205997;205998;205999;206000;206001;206002;206003;206004;206005;206006;206007;206008;206009;206010;206011;206012;206013;206014;206015;206016;206017;206018;206019;206020;206021;206022;206023;206024;206025;206026;206027;206028;206029;206030;206031;206032;206033;206034;206035;206036;206037;206038;206039;206040;206041;206042;206043;206044;206045;206046;206047;206048;206049;206050;206051;206052;206053;206054;206055;206056;206057;206058;206059;206060;206061;206062;206063;206064;206065;206066;206067;206068;206069;206070;206071;206072;206073;206074;206075;206076;206077;206078;206079;206080;206081;206082;206083;206084;206085;206086;206087;206088;206089;206090;206091;206092;206093;206094;206095;206096;206097;206098;206099;206100;206101;206102;206103;206104;206105;206106;206107;206108;206109;206110;206111;206112;206113;206114;206115;206116;206117;206118;206119;206120;206121;206122;206123;206124;206125;206126;206127;206128;206129;206130;206131;206132;206133;206134;206135;206136;206137;206138;206139;206140;206141;206142;206143;206144;206145;206146;206147;206148;206149;206150;206151;206152;206153;206154;206155;206156;206157;206158;206159;206160;206161;206162;206163;206164;206165;206166;206167;206168;206169;206170;206171;206172;206173;206174;206175;206176;206177;206178;206179;206180;206181;206182;206183;206184;206185;206186;206187;206188;206189;206190;206191;206192;206193;206194;206195;206196;206197;206198;206199;206200;206201;206202;206203;206204;206205;206206;206207;206208;206209;206210;206211;206212;206213;206214;206215;206216;206217;206218;206219;206220;206221;206222;206223;206224;206225;206226;206227;206228;206229;206230;206231;206232;206233;206234;206235;206236;206237;206238;206239;206240;206241;206242;206243;206244;206245;206246;206247;206248;206249;206250;206251;206252;206253;206254;206255;206256;206257;206258;206259;206260;206261;206262;206263;206264;206265;206266;206267;206268;206269;206270;206271;206272;206273;206274;206275;206276;206277;206278;206279;206280;206281;206282;206283;206284;206285;206286;206287;206288;206289;206290;206291;206292;206293;206294;206295;206296;206297;206298;206299;206300;206301;206302;206303;206304;206305;206306;206307;206308;206309;206310;206311;206312;206313;206314;206315;206316;206317;206318;206319;206320;206321;206322;206323;206324;206325;206326;206327;206328;206329;206330;206331;206332;206333;206334;206335;206336;206337;206338;206339;206340;206341;206342;206343;206344;206345;206346;206347;206348;206349;206350;206351;206352;206353;206354;206355;206356;206357;206358;206359;206360;206361;206362;206363;206364;206365;206366;206367;206368;206369;206370;206371;206372;206373;206374;206375;206376;206377;206378;206379;206380;206381;206382;206383;206384;206385;206386;206387;206388;206389;206390;206391;206392;206393;206394;206395;206396;206397;206398;206399;206400;206401;206402;206403;206404;206405;206406;206407;206408;206409;206410;206411;206412;206413;206414;206415;206416;206417;206418;206419;206420;206421;206422;206423;206424;206425;206426;206427;206428;206429;206430;206431;206432;206433;206434;206435;206436;206437;206438;206439;206440;206441;206442;206443;206444;206445;206446;206447;206448;206449;206450;206451;206452;206453;206454;206455;206456;254429;254430;254431;254432;254433;254434;254435;254436;254437;254438;254439;254440;254441;254442;254443;254444;254445;254446;254447;254448;254449;254450;254451;254452;254453;254454;254455;254456;254457;254458;254459;254460;254461;254462;254463;254464;254465;254466;254467;254468;254469;254470;254471;254472;254473;254474;254475;254476;254477;254478;254479;254480;254481;254482;254483;254484;254485;254486;254487;254488;254489;254490;254491;254492;254493;254494;254495;254496;254497;254498;254499;254500;254501;254502;254503;254504;254505;254506;254507;254508;254509;254510;254511;254512;254513;254514;254515;254516;254517;254518;254519;254520;254521;254522;254523;254524;254525;254526;254527;254528;254529;254530;254531;254532;254533;254534;254535;254536;254537;254538;254539;254540;254541;254542;254543;254544;254545;254546;254547;254548;254549;254550;254551;254552;254553;254554;254555;254556;254557;254558;254559;254560;254561;254562;254563;254564;254565;254566;254567;254568;254569;254570;254571;254572;254573;254574;254575;254576;254577;254578;254579;254580;254581;254582;254583;254584;254585;254586;254587;254588;254589;254590;254591;254592;254593;254594;254595;254596;254597;254598;254599;254600;254601;254602;254603;254604;254605;254606;254607;254608;254609;254610;254611;254612;254613;254614;254615;254616;254617;254618;254619;254620;254621;254622;254623;254624;254625;254626;254627;254628;254629;254630;254631;254632;254633;254634;254635;254636;254637;254638;254639;254640;254641;254642;254643;254644;254645;254646;254647;254648;254649;254650;254651;254652;254653;254654;254655;254656;254657;254658;254659;254660;254661;254662;254663;254664;254665;254666;254667;254668;254669;254670;254671;254672;254673;254674;254675;254676;254677;254678;254679;254680;254681;254682;254683;254684;254685;254686;254687;254688;254689;254690;254691;254692;254693;254694;254695;254696;254697;254698;254699;254700;254701;254702;254703;254704;254705;254706;254707;254708;254709;254710;254711;254712;254713;254714;254715;254716;254717;254718;254719;254720;254721;254722;254723;254724;254725;254726;254727;254728;254729;254730;254731;254732;254733;254734;254735;254736;254737;254738;254739;254740;254741;254742;254743;254744;254745;254746;254747;254748;254749;254750;254751;254752;254753;254754;254755;254756;254757;254758;254759;254760;254761;254762;254763;254764;254765;254766;254767;254768;254769;254770;254771;254772;254773;254774;254775;254776;254777;254778;254779;254780;254781;254782;254783;254784;254785;254786;254787;254788;254789;254790;254791;254792;254793;254794;254795;254796;254797;254798;254799;254800;254801;254802;254803;254804;254805;254806;254807;254808;254809;254810;254811;254812;254813;254814;254815;254816;254817;254818;254819;254820;254821;254822;254823;254824;254825;254826;254827;254828;254829;254830;254831;254832;254833;254834;254835;254836;254837;254838;254839;254840;254841;254842;254843;254844;254845;254846;254847;254848;254849;254850;254851;254852;254853;254854;254855;254856;254857;254858;254859;254860;254861;254862;254863;254864;254865;254866;254867;254868;254869;254870;254871;254872;254873;254874;254875;254876;254877;254878;254879;254880;254881;254882;254883;254884;254885;254886;254887;254888;254889;254890;254891;254892;254893;254894;254895;254896;254897;254898;254899;254900;254901;254902;254903;254904;254905;254906;254907;254908;254909;254910;254911;254912;254913;254914;254915;254916;254917;254918;254919;254920;254921;254922;254923;254924;254925;254926;254927;254928;254929;254930;254931;254932;254933;254934;254935;254936;254937;254938;254939;254940;254941;254942;254943;254944;254945;254946;254947;254948;254949;254950;254951;254952;254953;254954;254955;254956;254957;254958;254959;254960;254961;254962;254963;254964;254965;254966;254967;254968;254969;254970;254971;254972;254973;254974;254975;254976;254977;254978;254979;254980;254981;254982;254983;254984;254985;254986;254987;254988;254989;254990;254991;254992;254993;254994;254995;254996;254997;254998;254999;255000;255001;255002;255003;255004;255005;255006;255007;255008;255009;255010;255011;255012;255013;255014;255015;255016;255017;255018;255019;255020;255021;255022;255023;255024;255025;255026;255027;255028;255029;255030;255031;255032;255033;255034;255035;255036;255037;255038;255039;255040;255041;255042;255043;255044;255045;255046;255047;255048;255049;255050;255051;255052;255053;255054;255055;255056;255057;255058;255059;255060;255061;255062;255063;255064;255065;255066;255067;255068;255069;255070;255071;255072;255073;255074;255075;255076;255077;255078;255079;255080;255081;255082;255083;255084;255085;255086;255087;255088;255089;255090;255091;255092;255093;255094;255095;255096;255097;255098;255099;255100;255101;255102;255103;255104;255105;255106;255107;255108;255109;255110;255111;255112;255113;255114;255115;255116;255117;255118;255119;255120;255121;255122;255123;255124;255125;255126;255127;255128;255129;255130;255131;255132;255133;255134;255135;255136;255137;255138;255139;255140;255141;255142;255143;255144;255145;255146;255147;255148;255149;255150;255151;255152;255153;255154;255155;255156;255157;255158;255159;255160;255161;255162;255163;255164;255165;255166;255167;255168;255169;255170;255171;255172;255173;255174;255175;255176;255177;255178;255179;255180;255181;255182;255183;255184;255185;255186;255187;255188;255189;255190;255191;255192;255193;255194;255195;255196;255197;255198;255199;255200;255201;255202;255203;255204;255205;255206;255207;255208;255209;255210;255211;255212;255213;255214;255215;255216;255217;255218;255219;255220;255221;255222;255223;255224;255225;255226;255227;255228;255229;255230;255231;255232;255233;255234;255235;255236;255237;255238;255239;255240;255241;255242;255243;255244;255245;255246;255247;255248;255249;255250;255251;255252;255253;255254;255255;255256;255257;255258;255259;255260;255261;255262;255263;255264;255265;255266;255267;255268;255269;255270;255271;255272;255273;255274;255275;255276;255277;255278;255279;255280;255281;255282;255283;255284;255285;255286;255287;255288;255289;255290;255291;255292;255293;255294;255295;255296;255297;255298;255299;255300;255301;255302;255303;255304;255305;255306;255307;255308;255309;255310;260636;260637;260638;260639;260640;260641;260642;260643;260644;260645;260646;260647;260648;260649;260650;260651;260652;260653;260654;260655;260656;260657;260658;260659;260660;260661;260662;260663;260664;260665;260666;260667;260668;260669;260670;260671;260672;260673;260674;260675;260676;260677;260678;260679;260680;260681;260682;260683;260684;260685;260686;260687;260688;260689;260690;260691;260692;260693;260694;260695;260696;260697;260698;260699;260700;260701;260702;260703;260704;260705;260706;260707;260708;260709;260710;260711;260712;260713;260714;260715;260716;260717;260718;260719;260720;260721;260722;260723;260724;260725;260726;260727;260728;260729;260730;260731;260732;260733;260734;260735;260736;260737;260738;260739;260740;260741;260742;260743;260744;260745;260746;260747;260748;260749;260750;260751;260752;260753;260754;260755;260756;260757;260758;260759;260760;260761;260762;260763;260764;260765;260766;260767;260768;260769;260770;260771;260772;260773;260774;260775;260776;260777;260778;260779;260780;260781;260782;260783;260784;260785;260786;260787;260788;260789;260790;260791;260792;260793;260794;260795;260796;260797;260798;260799;260800;260801;260802;260803;260804;260805;260806;260807;260808;260809;260810;260811;260812;260813;260814;260815;260816;260817;260818;260819;260820;260821;260822;260823;260824;260825;260826;260827;260828;260829;260830;260831;260832;260833;260834;260835;260836;260837;260838;260839;260840;260841;260842;260843;260844;260845;260846;260847;260848;260849;260850;260851;260852;260853;260854;260855;260856;260857;260858;260859;260860;260861;260862;260863;260864;260865;260870;260871;260872;260873;260874;260875;260876;260877;260878;260879;261561;261562;261563;261564;261565;261566;261567;261568;261569;261570;261571;261572;261573;261574;261575;261576;261577;261578;261579;261580;261581;261582;261583;261584;261585;261586;261587;261588;261589;261590;261591;261592;261593;261594;261595;261596;261597;261598;261599;261600;261601;261602;261603;261604;261605;261606;261607;261608;261609;261610;261611;261612;261613;261614;261615;261616;261617;261618;261619;261620;261621;261622;261623;261624;261625;261626;261627;261628;261629;261630;261631;261632;261633;261634;261635;261636;261637;261638;261639;261640;261641;261642;261643;261644;261645;261646;261647;261648;261649;261650;261651;261652;261653;261654;261655;261656;261657;261658;261659;261660;261661;261662;261663;261664;261665;261666;261667;261668;261669;261670;261671;261672;261673;261674;261675;261676;261677;261678;261679;261680;261681;261682;261683;261684;261685;261686;261687;261688;261689;261690;261691;261692;261693;261694;261695;261696;261697;261698;261699;261700;261701;261702;261703;261704;261705;261706;261707;261708;261709;261710;261711;261712;261713;261714;261715;261716;261717;261718;261719;261720;261721;261722;261723;261724;261725;261726;261727;261728;261729;261730;261731;261732;261733;261734;261735;261736;261737;261738;261739;261740;261741;261742;261743;261744;261745;261746;261747;261748;261749;261750;261751;261752;261753;261754;261755;261756;261757;261758;261759;261760;261761;261762;261763;261764;261765;261766;261767;261768;261769;261770;261771;261772;261773;261774;261775;261776;261777;261778;261779;261780;261781;261782;261783;261784;261785;261786;261787;261788;261789;261790;261791;261792;261793;261794;261795;261796;261797;261798;261799;261800;261801;261802;261803;261804;261805;261806;261807;261808;261809;261810;261811;261812;261813;261814;261815;261816;261817;261818;261819;261820;261821;261822;261823;261824;261825;261826;261827;261828;261829;261830;261831;261832;261833;261834;261835;261836;261837;261838;261839;261840;261841;261842;261843;261844;261845;261846;261847;261848;261849;261850;261851;261852;261853;261854;261855;261856;261857;261858;261859;261860;261861;261862;261863;261864;261865;261866;261867;261868;261869;261870;261871;261872;261873;261874;261875;261876;261877;261878;261879;261880;261881;261882;261883;261884;261885;261886;261887;261888;261889;261890;261891;261892;261893;261894;261895;261896;261897;261898;261899;261900;261901;261902;261903;261904;261905;261906;261907;261908;261909;261910;261911;261912;261913;261914;261915;261916;261917;261918;261919;261920;261921;261922;261923;261924;261925;261926;261927;261928;261929;261930;261931;261932;261933;261934;261935;261936;261937;261938;261939;261940;261941;261942;261943;261944;261945;261946;261947;261948;261949;261950;261951;261952;261953;261954;261955;261956;261957;261958;261959;261960;261961;261962;261963;261964;261965;261966;261967;261968;261969;261970;261971;261972;261973;261974;261975;261976;261977;261978;261979;261980;261981;261982;261983;261984;261985;261986;261987;261988;261989;261990;261991;261992;261993;261994;261995;261996;261997;261998;261999;262000;262001;262002;262003;262004;262005;262006;262007;262008;262009;262010;262011;262012;262013;262014;262015;262016;262017;262018;262019;262020;262021;262022;262023;262024;262025;262026;262027;262028;262029;262030;262031;262032;262033;262034;262035;262036;262037;262038;262039;262040;262041;262042;262043;262044;262045;262046;262047;262048;262049;262050;262051;262052;262053;262054;262055;262056;262057;262058;262059;262060;262061;262062;262063;262064;262065;262066;262067;262068;262069;262070;262071;262072;262073;262074;262075;262076;262077;262078;262079;262080;262081;262082;262083;262084;262085;262086;262087;262088;262089;262090;262091;262092;262093;262094;262095;262096;262097;262098;262099;262100;262101;262102;262103;262104;262105;262106;262107;262108;262109;262110;262111;262112;262113;262114;262115;262116;262117;262118;262119;262120;262121;262122;262123;262124;262125;262126;262127;262128;262129;262130;262131;262132;262133;262134;262135;262136;262137;262138;262139;262140;262141;262142;262143;262144;262145;262146;262147;262148;262149;262150;262151;262152;262153;262154;262155;262156;262157;262158;262159;262160;262161;262162;262163;262164;262165;262166;262167;262168;262169;262170;262171;262172;262173;262174;262175;262176;262177;262178;262179;262180;262181;262182;262183;262184;262185;262186;262187;262188;262189;262190;262191;262192;262193;262194;262195;262196;262197;262198;262199;262200;262201;262202;262203;262204;262205;262206;262207;262208;262209;262210;262211;262212;262213;262214;262215;262216;262217;262218;262219;262220;262221;262222;262223;262224;262225;262226;262227;262228;262229;262230;262231;262232;262233;262234;262235;262236;262237;262238;262239;262240;262241;262242;262243;262244;262245;262246;262247;262248;262249;262250;262251;262252;262253;262254;262255;262256;262257;262258;262259;262260;262261;262262;262263;262264;262265;262266;262267;262268;262269;262270;262271;262272;262273;262274;262275;262276;262277;262278;262279;262280;262281;262282;262283;262284;262285;262286;262287;262288;262289;262290;262291;262292;262293;262294;262295;262296;262297;262298;262299;262300;262301;262302;262303;262304;262305;262306;262307;262308;262309;262310;262311;262312;262313;262314;262315;262316;262317;262318;262319;262320;262321;262322;262323;262324;262325;262326;262327;262328;262329;262330;262331;262332;262333;262334;262335;262336;262337;262338;262339;262340;262341;262342;262343;262344;262345;262346;262347;262348;262349;262350;262351;262352;262353;262354;262355;262356;262357;262358;262359;262360;262361;262362;262363;262364;262365;262366;262367;262368;262369;262370;262371;262372;262373;262374;262375;262376;262377;262378;262379;262380;262381;262382;262383;262384;262385;262386;262387;262388;262389;262390;262391;262392;262393;262394;262395;262396;262397;262398;262399;262400;262401;262402;262403;262404;262405;262406;262407;262408;262409;262410;262411;262412;262413;262414;262415;262416;262417;262418;262419;262420;262421;262422;262423;262424;262425;262426;262427;262428;262429;262430;262431;262432;262433;262434;262435;262436;262437;262438;262439;262440;262441;262442;262443;262444;262445;262446;262447;262448;262449;262450;262451;262452;262453;262454;262455;262456;262457;262458;262459;262460;262461;262462;262463;262464;262465;262466;262467;262468;262469;262470;262471;262472;262473;262474;262475;262476;262477;262478;262479;262480;262481;262482;262483;262484;262485;262486;262487;262488;262489;262490;262491;262492;262493;262494;262495;262496;262497;262498;262499;262500;262501;262502;262503;262504;262505;262506;262507;262508;262509;262510;262511;262512;262513;262514;262515;262516;262517;262518;262519;262520;262521;262522;262523;262524;262525;262526;262527;262528;262529;262530;262531;262532;262533;262534;262535;262536;262537;262538;262539;262540;262541;262542;262543;262544;262545;262546;262547;262548;262549;262550;262551;262552;262553;262554;262555;262556;262557;262558;262559;262560;262561;262562;262563;262564;262565;262566;262567;262568;262569;262570;262571;262572;262573;262574;262575;262576;262577;262578;262579;262580;262581;262582;262583;262584;262585;262586;262587;262588;262589;262590;262591;262592;262593;262594;262595;262596;262597;262598;262599;262600;262601;262602;262603;262604;262605;262606;262607;262608;262609;262610;262611;262612;262613;262614;262615;262616;262617;262618;262619;262620;262621;262622;262623;262624;262625;262626;262627;262628;262629;262630;262631;262632;262633;262634;262635;262636;262637;262638;262639;262640;262641;262642;262643;262644;262645;262646;262647;262648;262649;262650;262651;262652;262653;262654;262655;262656;262657;262658;262659;262660;262661;262662;262663;262664;262665;262666;262667;262668;262669;262670;262671;262672;262673;262674;262675;262676;262677;262678;262679;262680;262681;262682;262683;262684;262685;262686;262687;262688;262689;262690;262691;262692;262693;262694;262695;262696;262697;262698;262699;262700;262701;262702;262703;262704;262705;262706;262707;262708;262709;262710;262711;262712;262713;262714;262715;262716;262717;262718;262719;262720;262721;262722;262723;262724;262725;262726;262727;262728;262729;262730;262731;262732;262733;262734;262735;262736;262737;262738;262739;262740;262741;262742;262743;262744;262745;262746;262747;262748;262749;262750;262751;262752;262753;262754;262755;262756;262757;262758;262759;262760;262761;262762;262763;262764;262765;262766;262767;262768;262769;262770;262771;262772;262773;262774;262775;262776;262777;262778;262779;262780;262781;262782;262783;262784;262785;262786;262787;262788;262789;262790;262791;262792;262793;262794;262795;262796;262797;262798;262799;262800;262801;262802;262803;262804;262805;262806;262807;262808;262809;262810;262811;262812;262813;262814;262815;262816;262817;262818;262819;262820;262821;262822;262823;262824;262825;262826;262827;262828;262829;262830;262831;262832;262833;262834;262835;262836;262837;262838;262839;262840;262841;262842;262843;262844;262845;262846;262847;262848;262849;262850;262851;262852;262853;262854;262855;262856;262857;262858;262859;262860;262861;262862;262863;262864;262865;262866;262867;262868;262869;262870;262871;262872;262873;262874;262875;262876;262877;262878;262879;262880;262881;262882;262883;262884;262885;262886;262887;262888;262889;262890;262891;262892;262893;262894;262895;262896;262897;262898;262899;262900;262901;262902;262903;262904;262905;262906;262907;262908;262909;262910;262911;262912;262913;262914;262915;262916;262917;262918;270052;270053;270054;270055;270056;270057;270058;270059;270060;270061;270062;270063;270064;270065;270066;270067;270068;270069;270070;270071;270072;270073;270074;270075;270076;270077;270078;270079;270080;270081;270082;270083;270084;270085;270086;270087;270088;270089;270090;270091;270092;270093;270094;270095;270096;270097;270098;270099;270100;270101;270102;270103;270104;270105;270106;270107;270108;270109;270110;270111;270112;270113;270114;270115;270116;270117;270118;270119;270120;270121;270122;270123;270124;270125;270126;270127;270128;270129;270130;270131;270132;270133;270134;270135;270136;270137;270138;270139;270140;270141;270142;270143;270144;270145;270146;270147;270148;270149;270150;270151;270152;270153;270154;270155;270156;270157;270158;270159;270160;270161;270162;270163;270164;270165;270166;270167;270168;270169;270170;270171;270172;270173;270174;270175;270176;270177;270178;270179;270180;270181;270182;270183;270184;270185;270186;270187;270188;270189;270190;270191;270192;270193;270194;270195;270196;270197;270198;270199;270200;270201;270202;270203;270204;270205;270206;270207;270208;270209;270210;270211;270212;270213;270214;270215;270216;270217;270218;270219;270220;270221;270222;270223;270224;270225;270226;270227;270228;270229;270230;270231;270232;270233;270234;270235;270236;270237;270238;270239;270240;270241;270242;270243;270244;270245;270246;270247;270248;270249;270250;270251;270252;270253;270254;270255;270256;270257;270258;270259;270260;270261;270262;270263;270264;270265;270266;270267;270268;270269;270270;270271;270272;270273;270274;270275;270276;270277;270278;270279;270280;270281;270282;270283;270284;270285;270286;270287;270288;270289;270290;270291;270292;270293;270294;270295;270296;270297;270298;270299;270300;270301;270302;270303;270304;270305;270306;270307;270308;270309;270310;270311;270312;270313;270314;270315;270316;270317;270318;270319;270320;270321;270322;270323;270324;270325;270326;270327;270328;270329;270330;270331;270332;270333;270334;270335;270336;270337;270338;270339;270340;270341;270342;270343;270344;270345;270346;270347;270348;270349;270350;270351;270352;270353;270354;270355;270356;270357;270358;270359;270360;270361;270362;270363;270364;270365;270366;270367;270368;270369;270370;270371;270372;270373;270374;270375;270376;270377;270378;270379;270380;270381;270382;270383;270384;270385;270386;270387;270388;270389;270390;270391;270392;270393;270394;270395;270396;270397;270398;270399;270400;270401;270402;270403;270404;270405;270406;270407;270408;270409;270410;270411;270412;270413;270414;270415;270416;270417;270418;270419;270420;270421;270422;270423;270424;270425;270426;270427;270428;270429;270430;270431;270432;270433;270434;270435;270436;270437;270438;270439;270440;270441;270442;270443;270444;270445;270446;270447;270448;270449;270450;270451;270452;270453;270454;270455;270456;270457;270458;270459;270460;270461;270462;270463;270464;270465;270466;270467;270468;270469;270470;270471;270472;270473;270474;270475;270476;270477;270478;270479;270480;270481;270482;270483;270484;270485;270486;270487;270488;270489;270490;270491;270492;270493;270494;270495;270496;270497;270498;270499;270500;270501;273204;273205;273206;273207;273208;273209;273210;273211;273212;273213;273214;273215;273216;273217;273218;273219;273220;273221;273222;273223;273224;273225;273226;273227;273228;273229;273230;273231;273232;273233;273234;273235;273236;273237;273238;273239;273240;273241;273242;273243;273244;273245;273246;273247;273248;273249;273250;273251;273252;273253;273254;273255;273256;273257;273258;273259;273260;273261;273262;273263;273264;273265;273266;273267;273268;273269;273270;273271;273272;273273;273274;273275;273276;273277;273278;273279;273280;273281;273282;273283;273284;273285;273286;273287;273288;273289;273290;273291;273292;273293;273294;273295;273296;273297;273298;273299;273300;273301;273302;273303;273304;273305;273306;273307;273308;273309;273310;273311;273312;273313;273314;273315;273316;273317;273318;273319;273320;273321;273322;273323;273324;273325;273326;273327;273328;273329;273330;273331;273332;273333;273334;273335;273336;273337;273338;273339;273340;273341;273342;273343;273344;273345;273346;273347;273348;273349;273350;273351;273352;273353;273354;273355;273356;273357;273358;273359;273360;273361;273362;273363;273364;273365;273366;273367;273368;273369;273370;273371;273372;273373;273374;273375;273376;273377;273378;273379;273380;273381;273382;273383;273384;273385;273386;273387;273388;273389;273390;273391;273392;273393;273394;273395;273396;273397;273398;273399;273400;273401;273402;273403;273404;273405;273406;273407;273408;273409;273410;273411;273412;273413;273414;273415;273416;273417;273418;273419;273420;273421;273422;273423;273424;273425;273426;273427;273428;273429;273430;273431;273432;273433;273434;273435;273436;273437;273438;273439;273440;273441;273442;273443;273444;273445;273446;273447;273448;273449;273450;273451;273452;273453;273454;273455;273456;273457;273458;273459;273460;273461;273462;273463;273464;273465;273466;273467;273468;273469;273470;273471;273472;273473;273474;273475;273476;273477;273478;273479;273480;273481;273482;273483;273484;273485;273486;273487;273488;273489;273490;273491;273492;273493;273494;273495;273496;273497;273498;273499;273500;273501;273502;273503;273504;273505;273506;273507;273508;273509;273510;273511;273512;273513;273514;273515;273516;273517;273518;273519;273520;273521;273522;273523;273524;273525;273526;273527;273528;273529;273530;273531;273532;273533;273534;273535;273536;273537;273538;273539;273540;273541;273542;273543;273544;273545;273546;273547;273548;273549;273550;273551;273552;273553;273554;273555;273556;273557;273558;273559;273560;273561;273562;273563;273564;273565;273566;273567;273568;273569;273570;273571;273572;273573;273574;273575;273576;273577;273578;273579;273580;273581;273582;273583;273584;273585;273586;273587;273588;273589;273590;273591;273592;273593;273594;273595;273596;273597;273598;273599;273600;273601;273602;273603;273604;273605;273606;273607;273608;273609;273610;273611;273612;273613;273614;273615;273616;273617;273618;273619;273620;273621;273622;273623;273624;273625;273626;273627;273628;273629;273630;273631;273632;273633;273634;273635;273636;273637;273638;273639;273640;273641;273642;273643;273644;273645;273646;273647;273648;273649;273650;273651;273652;273653;273654;273655;273656;273657;273658;273659;273660;273661;273662;273663;273664;273665;273666;273667;273668;273669;273670;273671;273672;273673;273674;273675;273676;273677;273678;273679;273680;273681;273682;273683;273684;273685;273686;273687;273688;273689;273690;273691;273692;273693;273694;273695;273696;273697;273698;273699;273700;273701;273702;273703;273704;273705;273706;273707;273708;273709;273710;273711;273712;273713;273714;273715;273716;273717;273718;273719;273720;273721;273722;273723;273724;273725;273726;273727;273728;273729;273730;273731;273732;273733;273734;273735;273736;273737;273738;273739;273740;273741;273742;273743;273744;273745;273746;273747;273748;273749;273750;273751;273752;273753;273754;273755;273756;273757;273758;273759;273760;273761;273762;273763;273764;273765;273766;273767;273768;273769;273770;273771;273772;273773;273774;273775;273776;273777;273778;273779;273780;273781;273782;273783;273784;273785;273786;273787;273788;273789;273790;273791;273792;273793;273794;273795;273796;273797;273798;273799;273800;273801;273802;273803;273804;273805;273806;273807;273808;273809;273810;273811;273812;273813;273814;273815;273816;273817;273818;273819;273820;273821;273822;273823;273824;273825;273826;273827;273828;273829;273830;273831;273832;273833;273834;273835;273836;273837;273838;273839;273840;273841;273842;273843;273844;273845;273846;273847;273848;273849;273850;273851;273852;273853;273854;273855;273856;273857;273858;273859;273860;273861;273862;273863;273864;273865;273866;273867;273868;273869;273870;273871;273872;273873;273874;273875;273876;273877;273878;273879;273880;273881;273882;273883;273884;273885;273886;273887;273888;273889;273890;273891;273892;273893;273894;273895;273896;273897;273898;273899;273900;273901;273902;273903;273904;273905;273906;273907;273908;273909;273910;273911;273912;273913;273914;273915;273916;273917;273918;273919;273920;273921;273922;273923;273924;273925;273926;273927;273928;273929;273930;273931;273932;273933;273934;273935;273936;273937;273938;273939;273940;273941;273942;273943;273944;273945;273946;273947;273948;273949;273950;273951;273952;273953;273954;273955;273956;273957;273958;273959;273960;273961;273962;273963;273964;273965;273966;273967;273968;273969;273970;273971;273972;273973;273974;273975;273976;273977;273978;273979;273980;273981;273982;273983;273984;273985;273986;273987;273988;273989;273990;273991;273992;273993;273994;273995;273996;273997;273998;273999;274000;274001;274002;274003;274004;274005;274006;274007;274008;274009;274010;274011;274012;274013;274014;274015;274016;274017;274018;274019;274020;274021;274022;274023;274024;274025;274026;274027;274028;274029;274030;274031;274032;274033;274034;274035;274036;274037;274038;274039;274040;274041;274042;274043;274044;274045;274046;274047;274048;274282;274283;274284;274285;274286;274287;274288;274289;274290;274291;274292;274293;274294;274295;274296;274297;274298;274299;274300;274301;274302;274303;274304;274305;274306;274307;274308;274309;274310;274311;274312;274313;274314;275321;275322;275323;275324;275325;275326;275327;275328;275329;275330;275331;275332;275333;275334;275335;275336;275337;275338;275339;275340;275341;275342;275343;275344;275345;275346;275347;275348;275349;275350;275351;275352;275353;275354;275355;275356;275357;275358;275359;275360;275361;275362;275363;275364;275365;275366;275367;275368;275369;275370;275371;275372;275373;275374;275375;275376;275377;275378;275379;275380;275381;275382;275383;275384;275385;275386;275387;275388;275389;275390;275391;275392;275393;275394;275395;275396;275397;275398;275399;275400;275401;275402;275403;275404;275405;275406;275407;275408;275409;275410;275411;275412;275413;275414;275415;275416;275417;275418;275419;275420;275421;275422;275423;275424;275425;275426;275427;275428;275429;275430;275431;275432;275433;275434;275435;275436;275437;275438;275439;275440;275441;275442;275443;275444;275445;275446;275447;275448;275449;275450;275451;275452;275453;275454;275455;275456;275457;275458;275459;275460;275461;275462;275463;275464;275465;275466;275467;275468;275469;275470;275471;275472;275473;275474;275475;275476;275477;275478;275479;275480;275481;275482;275483;275484;275485;275486;275487;275488;275489;275490;275491;275492;275493;275494;275495;275496;275497;275498;275499;275500;275501;275502;275503;275504;275505;275506;275507;275508;275509;275510;275511;275512;275513;275514;275515;275516;275517;275518;275519;275520;275521;275522;275523;275524;275525;275526;275527;275528;275529;275530;275531;275532;275533;275534;275535;275536;275537;275538;275539;275540;275541;275542;275543;275544;275545;275546;275547;275548;275549;275550;275551;275552;275553;275554;275555;275556;275557;275558;275559;275560;275561;275562;275563;275564;275565;275566;275567;275568;275569;275570;275571;275572;275573;275574;275575;275576;275577;275578;275579;275580;275581;275582;275583;275584;275585;275586;275587;275588;275589;275590;275591;275592;275593;275594;275595;275596;275597;275598;275599;275600;275601;275602;275603;275604;275605;275606;275607;275608;275609;275610;275611;275612;275613;275614;275615;275616;275617;275618;275619;275620;275621;275622;275623;275624;275625;275626;275627;275628;275629;275630;275631;275632;275633;275634;275635;275636;275637;275638;275639;275640;275641;275642;275643;275644;275645;275646;275647;275648;275649;275650;275651;275652;275653;275654;275655;275656;275657;275658;275659;275660;275661;275662;275663;275664;275665;275666;275667;275668;275669;275670;275671;275672;275673;275674;275675;275676;275677;275678;275679;275680;275681;275682;275683;275684;275685;275686;275687;275688;275689;275690;275691;275692;275693;275694;275695;275696;275697;275698;275699;275700;275701;275702;275703;275704;275705;275706;275707;275708;275709;275710;275711;275712;275713;275714;275715;275716;275717;275718;275719;275720;275721;275722;275723;275724;275725;275726;275727;275728;275729;275730;275731;275732;275733;275734;275735;275736;275737;275738;275739;275740;275741;275742;275743;275744;275745;275746;275747;275748;275749;275750;275751;275752;275753;275754;275755;275756;275757;275758;275759;275760;275761;275762;275763;275764;275765;275766;275767;275768;275769;275770;275771;275772;275773;275774;275775;275776;275777;275778;275779;275780;275781;275782;275783;275784;275785;275786;275787;275788;275789;275790;275791;275792;275793;275794;275795;275796;275797;275798;275799;275800;275801;275802;275803;275804;275805;275806;275807;275808;275809;275810;275811;275812;275813;275814;275815;275816;275817;275818;275819;275820;275821;275822;275823;275824;275825;275826;275827;275828;275829;275830;275831;275832;275833;275834;275835;275836;275837;275838;275839;275840;275841;275842;275843;275844;275845;275846;275847;275848;275849;275850;275851;275852;275853;275854;275855;275856;275857;277977;277978;277979;277980;277981;277982;277983;277984;277985;277986;277987;277988;277989;277990;277991;277992;277993;277994;277995;277996;277997;277998;277999;278000;278001;278002;278003;278004;278005;278006;278007;278008;278009;278010;278011;278012;278013;278014;278015;278016;278017;278018;278019;278020;278021;278022;278023;278024;278025;278026;278027;278028;278029;278030;278031;278032;278033;278034;278035;278036;278037;278038;278039;278040;278041;278042;278043;278044;278045;278046;278047;278048;278049;278050;278051;278052;278053;278054;278055;278056;278057;278058;278059;278060;278061;278062;278063;278064;278065;278066;278067;278068;278069;278070;278071;278072;278073;278074;278075;278076;278077;278078;278079;278080;278081;278082;278083;278084;278085;278086;278087;278088;278089;278090;278091;278092;278093;278094;278095;278096;278097;278098;278099;278100;278101;278102;278103;278104;278105;278106;278107;278108;278109;278110;278111;278112;278113;278114;278115;278116;278117;278118;278119;278120;278121;278122;278123;278124;278125;278126;278127;278128;278129;278130;278131;278132;278133;278134;278135;278136;278137;278138;278139;278140;278141;278142;278143;278144;278145;278146;278147;278148;278149;278150;278151;278152;278153;278154;278155;278156;278157;278158;278159;278160;278161;278162;278163;278164;278165;278166;278167;278168;278169;278170;278171;278172;278173;278174;278175;278176;278177;278178;278179;278180;278181;278182;278183;278184;278185;278186;278187;278188;278189;278190;278191;278192;278193;278194;278195;278196;278197;278198;278199;278200;278201;278202;278203;278204;278205;278206;278207;278208;278209;278210;278211;278212;278213;278214;278215;278216;278217;278218;278219;278220;278221;278222;278223;278224;278225;278226;278227;278228;278229;278230;278231;278232;278233;278234;278235;278236;278237;278238;278239;278240;278241;278242;278243;278244;278245;278246;278247;278248;278249;278250;278251;278252;278253;278254;278255;278256;278257;278258;278259;278260;278261;278262;278263;278264;278265;278266;278267;278268;278269;278270;278271;278272;278273;278274;278275;278276;278277;278278;278279;278280;278281;278282;278283;278284;278285;278286;278287;278288;278289;278290;278291;278292;278293;278294;278295;278296;278297;278298;278299;278300;278301;278302;278303;278304;278305;278306;278307;278308;278309;278310;278311;278312;278313;278314;278315;278316;278317;278318;278319;278320;278321;278322;278323;278324;278325;278326;278327;278328;278329;278330;278331;278332;278333;278334;278335;278336;278337;278338;278339;278340;278341;278342;278343;278344;278345;278346;278347;278348;278349;278350;278351;278352;278353;278354;278355;278356;278357;278358;278359;278360;278361;278362;278363;278364;278365;278366;278367;278368;278369;278370;278371;278372;278373;278374;278375;278376;278377;278378;278379;278380;278381;278382;278383;278384;278385;278386;278387;278388;278389;278390;278391;278392;278393;278394;278395;278396;278397;278398;278399;278400;278401;278402;278403;278404;278405;278406;278407;278408;278409;278410;278411;278412;278413;278414;278415;278416;278417;278418;278419;278420;278421;278422;278423;278424;278425;278426;278427;278428;278429;278430;278431;278432;278433;278434;278435;278436;278437;278438;278439;278440;278441;278442;278443;278444;278445;278446;278447;278448;278449;278450;278451;278452;278453;278454;278455;278456;278457;278458;278459;278460;278461;278462;278463;278464;278465;278466;278467;278468;278469;278470;278471;278472;278473;278474;278475;278476;278477;278478;278479;278480;278481;278482;278483;278484;278485;278486;278487;278488;278489;278490;278491;278492;278493;278494;278495;278496;278497;278498;278499;278500;278501;278502;278503;278504;278505;278506;278507;278508;278509;278510;278511;278512;278513;278514;278515;278516;278517;278518;278519;278520;278521;278522;278523;278524;278525;278526;278527;278528;278529;278530;278531;278532;278533;278534;278535;278536;278537;278538;278539;278540;278541;278542;278543;278544;278545;278546;278547;278548;278549;278550;278551;278552;278553;278554;278555;278556;278557;278558;278559;278560;278561;278562;278563;278564;278565;278566;278567;278568;278569;278570;278571;278572;278573;278574;278575;278576;278577;278578;278579;278580;278581;278582;278583;278584;278585;278586;278587;278588;278589;278590;278591;278592;278593;278594;278595;278596;278597;278598;278599;278600;278601;278602;278603;278604;278605;278606;278607;278608;278609;278610;278611;278612;278613;278614;280884;280885;280886;280887;280888;280889;280890;280896;280897;280898;280899;280900;280901;280902;280903;280904;280905;280906;280907;280908;280909;280910;280911;280912;280913;280914;280915;280916;280917;280918;280919;280920;280921;280922;280923;280924;280925;280926;280927;280928;280929;280930;280931;280932;280933;280934;280935;280936;280937;280938;280939;280940;280941;280942;280943;280944;280945;280946;280947;280948;280949;280950;280951;280952;280953;280954;280955;280956;280957;280958;280959;280960;280961;280962;280963;280964;280965;280966;280967;280968;280969;280970;280971;280972;280973;280974;280975;280976;280977;280978;280979;280980;280981;280982;280983;280984;280985;280986;280987;280988;280989;280990;280991;280992;280993;280994;280995;280996;280997;280998;280999;281000;281001;281002;281003;281004;281005;281006;281007;281008;281009;281010;281011;281012;281013;281014;281015;281016;281017;281018;281019;281020;281021;281022;281023;281024;281025;281026;281027;281028;281029;281030;281031;281032;281033;281034;281035;281036;281037;281038;281039;281040;281041;281042;281043;281044;281045;281046;281047;281048;281049;281050;281051;281052;281053;281054;281055;281056;281057;281058;281059;281060;281061;281062;281063;281064;281065;281066;281067;281068;281069;281070;281071;281072;281073;281074;281075;281076;281077;281078;281079;281080;281081;281082;281083;281084;281085;281086;281087;281088;281089;281090;281091;281092;281093;281094;281095;281096;281097;281098;281099;281100;281101;281102;281103;281104;281105;281106;281107;281108;281109;281110;281111;281112;281113;281114;281115;281116;281117;281118;281119;281120;281121;281122;281123;281124;281125;281126;281127;281128;281129;281130;281131;281132;281133;281134;281135;281136;281137;281138;281139;281140;281141;281142;281143;281144;281145;281146;281147;281148;281149;281150;281151;281152;281153;281154;281155;281156;281157;281158;281159;281160;281161;281162;281163;281164;281165;281166;281167;281168;281169;281170;281171;281172;281173;281174;281175;281176;281177;281178;281179;281180;281181;281182;281183;281184;281185;281186;281187;281188;281189;281190;281191;281192;281193;281194;281195;281196;281197;281198;281199;281200;281201;281202;281203;281204;281205;281206;281207;281208;281209;281210;281211;281212;281213;281214;281215;281216;281217;281218;281219;281220;281221;281222;281223;281224;281225;281226;281227;281228;281229;281230;281231;281232;281233;281234;281235;281236;281237;281238;281239;281240;281241;281242;281243;281244;281245;281246;281247;281248;281249;281250;281251;281252;281253;281254;281255;281256;281257;281258;281259;281260;281261;281262;281263;281264;281265;281266;281267;281268;281269;281270;281271;281272;281273;281274;281275;281276;281277;281278;281279;281280;281281;281282;281283;281284;281285;281286;281287;281288;281289;281290;281291;281292;281293;281294;281295;281296;281297;281298;281299;281300;281301;281302;281303;281304;281305;281306;281307;281308;281309;281310;281311;281312;281313;281314;281315;281316;281317;281318;281319;281320;281321;281322;281323;281324;281325;281326;281327;281328;281329;281330;281331;281332;281333;281334;281335;281336;281337;281338;281339;281340;281341;281342;281343;281344;281345;281346;281347;281348;281349;281350;281351;281352;281353;281354;281355;281356;281357;281358;281359;281360;281361;281362;281363;281364;281365;281366;281367;281368;281369;281370;281371;281372;281373;281374;281375;281376;281377;281378;281379;281380;281381;281382;281383;281384;281385;281386;281387;281388;281389;281390;281391;281392;282960;282961;282962;282963;282964;282965;282966;282967;282968;282969;282970;282971;282972;282973;282974;282975;282976;282977;282978;282979;282980;282981;282982;282983;282984;282985;282986;282987;282988;282989;282990;282991;282992;282993;282994;282995;282996;282997;282998;282999;283000;283001;283002;283003;283004;283005;283006;283007;283008;283009;283010;283011;283012;283013;283014;283015;283016;283017;283018;283019;283020;283021;283022;283023;283024;283025;283026;283027;283028;283029;283030;283031;283032;283033;283034;283035;283036;283037;283038;283039;283040;283041;283042;283043;283044;296950;296951;296952;296953;296954;296955;296956;296957;296958;296959;296960;296961;296962;296963;296964;296965;296966;296967;296968;296969;296970;296971;296972;296973;296974;296975;296976;296977;296978;296979;296980;296981;296982;296983;296984;296985;296986;296987;296988;296989;296990;296991;296992;296993;296994;296995;296996;296997;296998;296999;297000;297001;297002;297003;297004;297005;297006;297007;297008;297009;297010;297011;297012;297013;297014;297015;297016;297017;297018;297019;297020;297021;297022;297023;297024;297025;297026;297027;297028;297029;297030;297031;297032;297033;297034;297035;297036;297037;297038;297039;336472;336473;336474;336475;336476;336477;336478;336479;336480;336481;336482;336483;336484;336485;336486;336487;336488;336489;336490;336491;341867;341868;341869;341870;341871;341872;341873;341874;341875;341876;341877;341878;341879;341880;351912;351913;351914;351915;351916;351917;351918;351919;351920;351921;351922;351923;351924;351925;351926;351927;351928;351929;351930;351931;351932;351933;351934;351935;351936;351937;351938;351939;351940;351941;351942;351943;351944;351945;351946;351947;351948;351949;351950;351951;351952;351953;351954;351955;351956;351957;351958;351959;351960;351961;351962;351963;351964;351965;351966;351967;351968;351969;351970;351971;351972;351973;351974;351975;351976;351977;351978;351979;351980;351981;351982;351983;351984;351985;351986;351987;351988;351989;351990;351991;351992;351993;351994;351995;351996;351997;351998;351999;352000;352001;352002;352003;352004;352005;352006;352007;352008;352009;352010;352011;352012;352013;352014;352015;352016;352017;352018;352019;352020;352021;352022;352023;352024;352025;352026;352027;352028;352029;352030;352031;352032;352033;352034;352035;352036;352037;352038;352039;352040;352041;352042;352043;352044;352045;352046;352047;352048;352049;352050;352051;352052;352053;352054;352055;352056;352057;352058;352059;352060;352061;352062;352063;352064;352065;352066;352067;352068;352069;352070;352071;352072;352073;352074;352075;352076;352077;352078;352079;352080;352081;352082;352083;352084;352085;352086;352087;352088;352089;352090;352091;352092;352093;352094;352095;352096;352097;352098;352099;352100;352101;352102;352103;352104;352105;352106;352107;352108;352109;352110;352111;352112;352113;352114;352115;352116;352117;352118;352119;352120;352121;352122;352123;352124;352125;352126;352127;352128;352129;352130;352131;352132;352133;352134;352135;352136;352137;352138;352139;352140;352141;352142;352143;352144;352145;352146;352147;352148;352149;352150;352151;352152;352153;352154;352155;352156;352157;352158;352159;352160;352161;352162;352163;352164;352165;352166;352167;352168;352169;352170;352171;352172;352173;352174;352175;352176;352177;352178;352179;352180;352181;352182;352183;352184;352185;352186;352187;352188;352189;352190;352191;352192;352193;352194;352195;352196;352197;352198;352199;352200;352201;352202;352203;352204;352205;352206;352207;352208;352209;352210;352211;352212;352213;352214;352215;352216;352217;352958;352959;352960;352961;352962;352963;352964;352965;352966;352967;352968;352969;352970;352971;352972;352973;352974;352975;352976;352977;352978;352979;352980;352981;352982;352983;352984;352985;352986;352987;352988;352989;352990;352991;352992;352993;352994;352995;352996;352997;352998;352999;353000;353001;353002;353003;353004;353005;353006;353007;353008;353009;353010;353011;353012;353013;353014;353015;353016;353017;353018;353019;353020;353021;353022;353023;353024;353025;353026;353027;353028;353029;353030;353031;353032;353033;353034;353035;353036;353037;353038;353039;353040;353041;353042;353043;353044;353045;353046;353047;353048;353049;353050;353051;353052;353053;353054;353055;353056;353057;353058;353059;353060;353061;353062;353063;353064;353065;353066;353067;353068;353069;353070;353071;353072;353073;353074;353075;353076;353077;353078;353079;353080;353081;353082;353083;353084;353085;353086;353087;353088;353089;353090;353091;353092;353093;353094;353095;353096;353097;353098;353099;353100;353101;353102;353103;353104;353105;353106;353107;353108;353109;353110;353111;353112;353113;353114;353115;353116;353117;353118;353119;353120;353121;353122;353123;353124;353125;353126;353127;353128;353129;353130;353131;353132;353133;353134;353135;353136;353137;353138;353139;353140;353141;353142;353143;353144;353145;353146;353147;353148;353149;353150;353151;353152;353153;353154;353155;353156;353157;353158;353159;353160;353161;353162;353163;353164;353165;353166;353167;353168;353169;353170;353171;353172;353173;353174;353175;353176;353177;353178;353179;353180;353181;353182;353183;353184;353185;353186;353187;353188;353189;353190;353191;353192;353193;353194;353195;353196;353197;353198;353199;353200;353201;353202;353203;353204;353205;353206;353207;353208;353209;353210;353211;353212;353213;353214;353215;353216;353217;353218;353219;353220;353221;353222;353223;353224;353225;353226;353227;353228;353229;353230;353231;353232;353233;353234;353235;353236;353237;353238;353239;353240;353241;353242;353243;353244;353245;353246;353247;353248;353249;353250;353251;353252;353253;353254;353255;353256;353257;353258;353259;353260;353261;353262;353263;353264;353265;353266;353267;353268;353269;353270;353271;353272;353273;353274;353275;353276;353277;353278;353279;353280;353281;353282;353283;353284;353285;353286;353287;353288;353289;353290;353291;353292;353293;353294;353295;353296;353297;353298;353299;353300;353301;353302;353303;353304;353305;353306;353307;353308;353309;353310;353311;353312;353313;353314;353315;353316;353317;353318;353319;353320;353321;353322;353323;353324;353325;353326;353327;353328;353329;353330;353331;353332;353333;353334;353335;353336;353337;353338;353339;353340;353341;353342;353343;353344;353345;353346;353347;353348;353349;353350;353351;353352;353353;353354;353355;353356;353357;353358;353359;353360;353361;353362;353363;353364;353365;353366;353367;353368;353369;353370;353371;353372;353373;353374;353375;353376;353377;353378;353379;353380;353381;353382;353383;353384;353385;353386;353387;353388;353389;353390;353391;353392;353393;353394;353395;353396;353397;353398;353399;353400;353401;353402;353403;353404;353405;353406;353407;353408;353409;353410;353411;353412;353413;353414;353415;353416;353417;353418;353419;353420;353421;353422;353423;353424;353425;353426;353427;353428;353429;353430;353431;353432;353433;353434;353435;353436;353437;353438;353439;353440;353441;353442;353443;353444;353445;353446;353447;353448;353449;353450;353451;353452;353453;353454;353455;353456;353457;353458;353459;353460;353461;353462;353463;353464;353465;353466;353467;353468;353469;353470;353471;353472;353473;353474;353475;353476;353477;353478;353479;353480;353481;353482;353483;353484;353485;353486;353487;353488;353489;353490;353491;353492;353493;353494;353495;353496;353497;353498;353499;353500;353501;353502;353503;353504;353505;353506;353507;353508;353509;353510;353511;353512;353513;353514;353515;353516;353517;353518;353519;353520;353521;353522;353523;353524;353525;353526;353527;353528;353529;353530;353531;353532;353533;353534;353535;353536;353537;353538;353539;353540;353541;353542;353543;353544;353545;353546;353547;353548;353549;353550;353551;353552;353553;353554;353555;353556;353557;353558;353559;353560;353561;353562;353563;353564;353565;353566;353567;353568;353569;353570;353571;353572;353573;353574;353575;353576;353577;353578;353579;353580;353581;353582;353583;353584;353585;353586;353587;353588;353589;353590;353591;353592;353593;353594;353595;353596;353597;353598;353599;353600;353601;353602;353603;353604;353605;353606;353607;353608;353609;353610;353611;353612;353613;353614;353615;353616;353617;353618;353619;353620;353621;353622;353623;353624;353625;353626;353627;353628;353629;353630;353631;353632;353633;353634;353635;353636;353637;353638;353639;353640;353641;353642;353643;353644;353645;353646;353647;353648;353649;353650;353651;353652;353653;353654;353655;353656;353657;353658;353659;353660;353661;353662;353663;353664;353665;353666;353667;353668;353669;353670;353671;353672;353673;353674;353675;353676;353677;353678;353679;353680;353681;353682;353683;353684;353685;353686;353687;353688;353689;353690;353691;353692;353693;353694;353695;353696;353697;353698;353699;353700;353701;353702;353703;353704;353705;353706;353707;353708;353709;353710;353711;353712;353713;353714;353715;353716;353717;353718;353719;353720;353721;353722;353723;353724;353725;353726;353727;353728;353729;353730;353731;353732;353733;353734;353735;353736;353737;353738;353739;353740;353741;353742;353743;353744;353745;353746;353747;353748;353749;353750;353751;353752;353753;353754;353755;353756;353757;353758;353759;353760;353761;353762;353763;353764;353765;353766;353767;353768;353769;353770;353771;353772;353773;353774;353775;353776;353777;353778;353779;353780;353781;353782;353783;353784;353785;353786;353787;353788;353789;353790;353791;353792;353793;353794;353795;353796;353797;353798;353799;353800;353801;353802;353803;353804;353805;353806;353807;353808;353809;353810;353811;353812;353813;353814;353815;353816;353817;353818;353819;353820;353821;353822;353823;353824;353825;353826;353827;353828;353829;353830;353831;353832;353833;353834;353835;353836;353837;353838;353839;353840;353841;353842;353843;353844;353845;353846;353847;353848;353849;353850;353851;353852;353853;353854;353855;353856;353857;353858;353859;353860;353861;353862;353863;353864;353865;353866;353867;353868;353869;353870;353871;353872;353873;353874;353875;353876;353877;353878;353879;353880;353881;353882;353883;353884;353885;353886;353887;353888;353889;353890;353891;353892;353893;353894;353895;353896;353897;353898;353899;353900;353901;353902;353903;353904;353905;353906;353907;353908;353909;353910;353911;353912;353913;353914;353915;353916;353917;353918;353919;353920;353921;353922;353923;353924;353925;353926;353927;353928;353929;353930;353931;353932;353933;353934;353935;353936;353937;353938;353939;353940;353941;353942;353943;353944;353945;353946;353947;353948;353949;353950;353951;353952;353953;353954;353955;353956;353957;353958;353959;353960;353961;353962;353963;353964;353965;353966;353967;353968;353969;353970;353971;353972;353973;353974;353975;353976;353977;353978;353979;353980;353981;353982;353983;353984;353985;353986;353987;353988;353989;353990;353991;353992;353993;353994;353995;353996;353997;353998;353999;354000;354001;369702;369703;369704;369705;369706;369707;369708;369709;369710;369711;369712;369713;369714;369715;369716;369717;369718;369719;369720;369721;369722;369723;369724;369725;369726;369727;369728;369729;369730;369731;369732;369733;369734;369735;369736;369737;369738;369739;369740;369741;369742;369743;369744;369745;369746;369747;369748;369749;369750;369751;369752;369753;369754;369755;369756;369757;369758;369759;369760;369761;369762;369763;369764;369765;369766;369767;369768;369769;369770;369771;369772;369773;369774;369775;369776;369777;369778;369779;369780;369781;369782;369783;369784;369785;369786;369787;369788;369789;369790;369791;369792;369793;369794;369795;369796;369797;369798;369799;369800;369801;369802;369803;369804;369805;369806;369807;369808;369809;369810;369811;369812;369813;369814;369815;369816;369817;369818;369819;369820;369821;369822;369823;369824;369825;369826;369827;369828;369829;369830;369831;369832;369833;369834;369835;369836;369837;369838;369839;369840;369841;369842;369843;369844;369845;369846;369847;369848;369849;369850;369851;369852;369853;369854;369855;369856;369857;369858;369859;369860;369861;369862;369863;369864;369865;369866;369867;369868;369869;369870;369871;369872;369873;369874;369875;369876;369877;369878;369879;369880;369881;369882;369883;369884;369885;369886;369887;369888;369889;369890;369891;369892;369893;369894;369895;369896;369897;369898;369899;369900;369901;369902;369903;369904;369905;369906;369907;369908;369909;369910;369911;369912;369913;369914;369915;369916;369917;369918;369919;369920;369921;369922;369923;369924;369925;369926;369927;369928;369929;369930;369931;369932;369933;369934;369935;369936;369937;369938;369939;369940;369941;369942;369943;369944;369945;369946;369947;369948;369949;369950;369951;369952;369953;369954;369955;369956;369957;369958;369959;369960;369961;369962;369963;369964;369965;369966;369967;369968;369969;369970;369971;369972;369973;369974;369975;369976;369977;369978;369979;369980;369981;369982;369983;369984;369985;369986;369987;369988;369989;369990;369991;369992;369993;369994;369995;369996;369997;369998;369999;370000;370001;370002;370003;370004;370005;370006;370007;370008;370009;370010;370011;370012;370013;370014;370015;370016;370017;370018;370019;370020;370021;370022;370023;370024;370025;370026;370027;370028;370029;370030;370031;370032;370033;370034;370035;370036;370037;370038;370039;370040;370041;370042;370043;370044;370045;370046;370047;370048;370049;370050;370051;370052;370053;370054;370055;370056;370057;370058;370059;370060;370061;370062;370063;370064;370065;370066;370067;370068;370069;370070;370071;370072;370073;370074;370075;370076;370077;370078;370079;370080;370081;370082;370083;370084;370085;370086;370087;370088;370089;370090;370091;370092;370093;370094;370095;370096;370097;370098;370099;370100;370101;370102;370103;370104;370105;370106;370107;370108;370109;370110;370111;370112;370113;370114;370115;370116;370117;370118;370119;370120;370121;370122;370123;370124;370125;370126;370127;370128;370129;370130;370131;370132;370133;370134;370135;370136;370137;370138;370139;370140;370141;370142;370143;370144;370145;370146;370147;370148;370149;370150;370151;370152;370153;370154;370155;370156;370157;370158;370159;370160;370161;370162;370163;370164;370165;370166;370167;370168;370169;370170;370171;370172;370173;370174;370175;370176;370177;370178;370179;370180;370181;370182;383250;383251;383252;383253;383254;383255;383256;383257;383258;383259;383260;383261;383262;383263;383264;383265;383266;383267;383268;383269;383270;383271;383272;383273;383274;383275;383276;383277;383278;383279;383280;383281;383282;383283;383284;383285;383286;383287;383288;383289;383290;383291;400549;400550;400551;400552;400553;400554;400555;400556;400557;400558;400559;400560;400561;400562;400563;400564;400565;400566;400567;400568;400569;400570;400571;400572;400573;400574;400575;400576;400577;400578;400579;400580;400581;400582;400583;400584;400585;400586;400587;400588;400589;400590;400591;400592;400593;400594;400595;400596;400597;400598;400599;400600;400601;400602;400603;400604;400605;400606;400607;400608;400609;400610;400611;400612;400613;400614;400615;400616;400617;400618;400619;400620;400621;400622;400623;400624;400625;400626;400627;400628;400629;400630;400631;400632;400633;400634;400635;400636;400637;400638;400639;400640;400641;400642;400643;400644;400645;400646;400647;400648;400649;400650;400651;400652;400653;400654;400655;400656;400657;400658;400659;400660;400661;400662;400663;400664;400665;400666;400667;400668;400669;400670;400671;400672;400673;400674;400675;400676;400677;400678;400679;400680;400681;400682;400683;400684;400685;400686;400687;400688;400689;400690;400691;400692;400693;400694;400695;400696;400697;400698;400699;400700;400701;400702;400703;400704;400705;400706;400707;400708;400709;400710;400711;400712;400713;400714;400715;400716;400717;400718;400719;400720;400721;400722;400723;400724;400725;400726;400727;400728;400729;400730;400731;400732;400733;400734;400735;400736;400737;400738;400739;400740;400741;400742;400743;400744;400745;400746;400747;400748;400749;400750;400751;400752;400753;400754;400755;400756;400757;400758;400759;400760;400761;400762;400763;400764;400765;400766;400767;400768;400769;400770;400771;400772;400773;400774;400775;400776;400777;400778;400779;400780;400781;400782;400783;400784;400785;400786;400787;400788;400789;400790;400791;400792;400793;400794;400795;400796;400797;400798;400799;400800;400801;400802;400803;400804;400805;400806;400807;400808;400809;400810;400811;400812;400813;400814;400815;400816;400817;400818;400819;400820;400821;400822;400823;400824;400825;400826;400827;400828;400829;400830;400831;400832;400833;400834;400835;400836;400837;400838;400839;400840;400841;400842;400843;400844;400845;400846;400847;400848;400849;400850;400851;400852;400853;400854;400855;400856;400857;400858;400859;400860;400861;400862;400863;400864;400865;400866;400867;400868;400869;400870;400871;400872;400873;400874;400875;400876;400877;400878;400879;400880;400881;400882;400883;400884;400885;400886;400887;400888;400889;400890;400891;400892;400893;400894;400895;400896;400897;400898;400899;400900;400901;400902;400903;400904;400905;400906;400907;400908;400909;400910;400911;400912;400913;400914;400915;400916;400917;400918;400919;400920;400921;400922;400923;400924;400925;400926;400927;400928;400929;400930;400931;400932;400933;400934;400935;400936;400937;400938;400939;400940;400941;400942;400943;400944;400945;400946;400947;400948;400949;400950;400951;400952;400953;400954;400955;400956;400957;400958;400959;400960;400961;400962;400963;400964;400965;400966;400967;400968;400969;400970;400971;400972;400973;400974;400975;400976;400977;400978;400979;400980;400981;400982;400983;400984;400985;400986;400987;400988;400989;400990;400991;400992;400993;418686;418687;418688;418689;418690;418691;418692;418693;418694;418695;418696;418697;418698;418699;418700;418701;418702;418703;418704;418705;418706;418707;418708;418709;418710;418711;418712;418713;418714;418715;418716;418717;418718;418719;418720;418721;418722;418723;418724;418725;418726;418727;418728;418729;418730;418731;418732;418733;418734;418735;418736;418737;418738;418739;418740;418741;418742;418743;418744;418745;418746;418747;418748;418749;418750;418751;418752;418753;418754;418755;418756;418757;418758;418759;418760;418761;418762;418763;418764;418765;418766;418767;418768;418769;418770;418771;418772;418773;418774;418775;418776;418777;418778;418779;418780;418781;418782;418783;418784;418785;418786;418787;418788;418789;418790;418791;418792;418793;418794;418795;418796;418797;418798;418799;418800;418801;418802;418803;418804;418805;418806;418807;418808;418809;418810;418811;418812;418813;418814;418815;418816;418817;418818;418819;418820;418821;418822;418823;418824;418825;418826;418827;418828;418829;418830;418831;418832;418833;418834;418835;418836;418837;418838;418839;418840;418841;418842;418843;418844;418845;418846;418847;418848;418849;418850;418851;418852;418853;418854;418855;418856;418857;418858;418859;418860;418861;418862;418863;418864;418865;418866;418867;418868;418869;418870;418871;418872;418873;418874;418875;418876;418877;418878;418879;418880;418881;418882;418883;418884;418885;418886;418887;418888;418889;418890;418891;418892;418893;418894;418895;418896;418897;418898;418899;418900;418901;418902;418903;418904;418905;418906;418907;418908;418909;418910;418911;418912;418913;422046;422047;422048;422049;422050;422051;422052;422053;422054;422055;422056;422057;422058;422059;422060;422061;422062;422063;422064;422065;422066;422067;422068;422069;422070;422071;430727;430728;430729;430730;430731;430732;430733;430734;430735;430736;430737;430738;430739;430740;430741;430742;430743;430744;430745;430746;430747;430748;430749;430750;430751;430752;430753;430754;430755;430756;430757;430758;430759;430760;430761;430762;430763;430764;430765;430766;430767;430768;430769;430770;430771;430772;430773;430774;430775;430776;430777;430778;430779;430780;430781;430782;430783;430784;430785;430786;430787;430788;430789;430790;430791;430792;430793;430794;430795;430796;430797;430798;430799;430800;430801;430802;430803;430804;430805;430806;430807;430808;430809;430810;430811;430812;430813;430814;430815;430816;430817;430818;430819;430820;430821;430822;430823;430824;430825;430826;430827;430828;430829;430830;430831;430832;430833;430834;430835;430836;430837;430838;430839;430840;430841;430842;430843;430844;430845;430846;430847;430848;430849;430850;430851;430852;430853;430854;430855;430856;430857;430858;430859;430860;430861;430862;430863;430864;430865;430866;430867;430868;430869;430870;430871;430872;430873;430874;430875;430876;430877;430878;430879;430880;430881;430882;430883;430884;430885;430886;430887;430888;430889;430890;430891;430892;430893;430894;430895;430896;430897;430898;430899;430900;430901;430902;430903;430904;430905;430906;430907;430908;430909;430910;430911;430912;430913;430914;430915;430916;430917;430918;430919;430920;430921;430922;430923;430924;430925;430926;430927;430928;430929;430930;430931;430932;430933;430934;430935;430936;430937;430938;430939;430940;430941;430942;430943;430944;430945;430946;430947;430948;430949;430950;430951;430952;430953;430954;430955;430956;430957;430958;430959;430960;430961;430962;430963;430964;430965;430966;430967;430968;430969;430970;430971;430972;430973;430974;430975;430976;430977;430978;430979;430980;430981;430982;430983;430984;430985;430986;430987;430988;430989;430990;430991;430992;430993;430994;430995;430996;430997;430998;430999;431000;431001;431002;431003;431004;431005;431006;431007;431008;431009;431010;431011;431012;431013;431014;431015;431016;431017;431018;431019;431020;431021;431022;431023;431024;431025;431026;431027;431028;431029;431030;431031;431032;431033;431034;431035;431036;431037;431038;431039;431040;431041;431042;431043;431044;431045;431046;431047;431048;431049;431050;431051;431052;431053;431054;431055;431056;431057;431058;431059;431060;431061;431062;431063;431064;431065;431066;431067;431068;431069;431070;431071;431072;431073;431074;431075;431076;431077;431078;431079;431080;431081;431082;431083;431084;431085;431086;431087;431088;431089;431090;431091;431092;431093;431094;431095;431096;431097;431098;431099;431100;431101;431102;431103;431104;431105;431106;431107;431108;431109;431110;431111;431112;431113;431114;431115;431116;431117;431118;431119;431120;431121;431122;431123;431124;431125;431126;431127;431128;431129;431130;431131;431132;431133;431134;431135;431136;431137;431138;431139;431140;431141;431142;431143;431144;431145;431146;431147;431148;431149;431150;431151;431152;431153;431154;431155;431156;431157;431158;431159;431160;431161;431162;431163;431164;431165;431166;431167;431168;431169;431170;431171;431172;431173;431174;431175;431176;431177;431178;431179;431180;431181;431182;431183;431184;431185;431186;431187;431188;431189;431190;431191;431192;431193;431194;431195;431196;431197;431198;431199;431200;431201;431202;431203;431204;431205;431206;431207;431208;431209;431210;431211;431212;431213;431214;431215;431216;431217;431218;431219;431220;431221;431222;431223;431224;431225;431226;431227;431228;431229;431230;431231;431232;431233;431234;431235;431236;431237;431238;431239;431240;431241;431242;431243;431244;431245;431246;431247;431248;431249;431250;431251;431252;431253;431254;431255;431256;431257;431258;431259;431260;431261;431262;431263;431264;431265;431266;431267;431268;431269;431270;431271;431272;431273;431274;431275;431276;431277;431278;431279;431280;431281;431282;431283;431284;431285;431286;431287;431288;431289;431290;431291;431292;431293;431294;431295;431296;431297;431298;431299;431300;431301;431302;431303;431304;431305;431306;431307;431308;431309;431310;431311;431312;431313;431314;431315;431316;431317;431318;431319;431320;431321;431322;431323;431324;431325;431326;431327;431328;431329;431330;431331;431332;431333;431334;431335;431336;431337;431338;431339;431340;431341;431342;431343;431344;431345;431346;431347;431348;431349;431350;431351;431352;431353;431354;431355;431356;431357;431358;431359;431360;431361;431362;431363;431364;431365;431366;431367;431368;431369;431370;431371;431372;431373;431374;431375;431376;431377;431378;431379;431380;431381;431382;431383;431384;431385;431386;431387;431388;431389;431390;431391;431392;431393;431394;431395;431396;431397;431398;431399;431400;431401;431402;431403;431404;431405;431406;431407;431408;431409;431410;431411;431412;431413;431414;431415;431416;431417;431418;431419;431420;431421;431422;431423;431424;431425;431426;431427;431428;431429;431430;431431;431432;431433;431434;431435;431436;431437;431438;431439;431440;431441;431442;431443;431444;431445;431446;431447;431448;431449;431450;431451;431452;431453;431454;431455;431456;431457;431458;431459;431460;431461;431462;431463;431464;431465;431466;431467;431468;431469;431470;431471;431472;431473;431474;431475;431476;431477;431478;431479;431480;431481;431482;431483;431484;431485;431486;431487;431488;431489;431490;431491;431492;431493;431494;431495;431496;431497;431498;431499;431500;431501;431502;431503;431504;431505;431506;431507;431508;431509;431510;431511;431512;431513;431514;431515;431516;431517;431518;431519;431520;431521;431522;431523;431524;431525;431526;431527;431528;431529;431530;431531;431532;431533;431534;431535;431536;431537;431538;431539;431540;431541;431542;431543;431544;431545;431546;431547;431548;431549;431550;431551;431552;431553;431554;431555;431556;431557;431558;431559;431560;431561;431562;431563;431564;431565;431566;431567;431568;431569;431570;431571;431572;431573;431574;431575;431576;431577;431578;431579;431580;431581;431582;431583;431584;431585;431586;431587;431588;431589;431590;431591;431592;431593;431594;431595;431596;431597;431598;431599;431600;431601;431602;431603;431604;431605;431606;431607;431608;431609;431610;431611;431612;431613;431614;431615;431616;431617;431618;431619;431620;431621;431622;431623;431624;431625;431626;431627;431628;431629;431630;431631;431632;431633;431634;431635;431636;431637;431638;431639;431640;431641;431642;431643;431644;431645;431646;431647;431648;431649;431650;431651;431652;431653;431654;431655;431656;431657;431658;431659;431660;431661;431662;431663;431664;431665;431666;431667;431668;431669;431670;431671;431672;431673;431674;431675;431676;431677;431678;431679;431680;431681;431682;431683;431684;431685;431686;431687;431688;431689;431690;431691;431692;431693;431694;431695;431696;431697;431698;431699;431700;431701;431702;431703;431704;431705;431706;431707;431708;431709;431710;431711;431712;431713;431714;431715;431716;431717;431718;431719;431720;431721;431722;431723;431724;431725;431726;431727;431728;431729;431730;431731;431732;431733;431734;431735;431736;431737;431738;431739;431740;431741;431742;431743;431744;431745;431746;431747;431748;457077;457078;457079;457080;457081;457082;457083;457084;457085;457086;457087;457088;457089;457090;457091;457092;457093;457094;457095;457096;457097;457098;457099;457100;457101;457102;457103;457104;457105;457106;457107;457108;457109;457110;457111;457112;457113;457114;457115;457116;457117;457118;457119;457120;457121;457122;457123;457124;457125;457126;457127;457128;457129;457130;457131;457132;457133;457134;457135;457136;457137;457138;457139;457140;457141;457142;457143;457144;457145;457146;457147;457148;457149;457150;457151;457152;457153;457154;457155;457156;457157;457158;457159;457160;457161;457162;457163;457164;457165;457166;457167;457168;457169;457170;457171;457172;457173;457174;457175;457176;457177;457178;457179;457180;457181;457182;457183;457184;457185;457186;457187;457188;457189;457190;457191;457192;457193;457194;457195;457196;457197;457198;457199;457200;457201;457202;457203;457204;457205;457206;457207;457208;457209;457210;457211;457212;457213;457214;457215;457216;457217;457218;457219;457220;457221;457222;457223;457224;457225;457226;457227;457228;457229;457230;457231;457232;457233;457234;457235;457236;457237;457238;457239;457240;457241;457242;457243;457244;457245;457246;457247;457248;457249;457250;457251;457252;457253;457254;457255;457256;457257;457258;457259;457260;457261;457262;457263;457264;457265;457266;457267;457268;457269;457270;457271;457272;457273;457274;457275;457276;457277;457278;457279;457280;457281;457282;457283;457284;457285;457286;457287;457288;457289;457290;457291;457292;457293;457294;457295;457296;457297;457298;457299;457300;457301;457302;457303;457304;457305;457306;457307;457308;457309;457310;457311;457312;457313;457314;457315;457316;457317;457318;457319;457320;457321;457322;457323;457324;457325;457326;457327;457328;457329;457330;457331;457332;457333;457334;457335;457336;457337;457338;457339;457340;457341;457342;457343;457344;457345;457346;457347;457348;457349;459269;459270;462084;462085;462086;462087;462088;462089;462090;462091;462092;462093;462094;462095;462096;462097;462098;462099;462100;462101;462102;462103;462104;462105;462106;462107;462108;462109;462110;462111;462112;462113;462114;462115;462116;462117;462118;462119;462120;462121;462122;462123;462124;462125;462126;462127;462128;462129;462130;462131;462132;462133;462134;462135;462136;462137;462138;462139;462140;462141;462142;462143;462144;462145;462146;462147;462148;462149;462150;462151;462152;462153;466951;466952;466953;466954;466955;466956;466957;466958;466959;466960;466961;482719;482720;482721;482722;482723;482724;482725;482726;482727;482728;482729;482730;482731;482732;482737;482738;482739;482740;482741;482742;482743;482744;482745;482746;482747;482748;482749;482750;482751;482752;482753;482754;482755;482756;482757;482758;482759;482760;482761;482762;482763;482764;482765;482766;482767;482768;482769;482770;482771;482772;482773;482774;482775;482776;482777;482778;482779;482780;482781;482782;482783;482784;482785;482786;482787;482788;482789;482790;482791;482792;482793;482794;482795;482796;482797;482798;482799;482800;482801;482802;482803;482804;482805;482806;482807;482808;482809;482810;482811;482812;482813;482814;482815;482816;482817;482818;482819;482820;482821;482822;482823;482824;482825;482826;482827;482828;482829;482830;482831;482832;482833;482834;482835;482836;482837;482838;482839;482840;482841;482842;482843;482844;482845;482846;482847;482848;482849;482850;482851;482852;482853;482854;482855;482856;482857;482858;482859;482860;482861;482862;482863;482864;482865;482866;482867;482868;482869;482870;482871;482872;482873;482874;482875;482876;482877;482878;482879;482880;482881;482882;482883;482884;482885;482886;482887;482888;482889;482890;482891;482892;482893;482894;482895;482896;482897;482898;482899;482900;482901;482902;482903;482904;482905;482906;482907;482908;482909;482910;482911;482912;482913;482914;482915;482916;482917;482918;482919;482920;482921;482922;482923;482924;482925;482926;482927;482928;482929;482930;482931;482932;482933;482934;482935;482936;482937;482938;482939;482940;482941;482942;482943;482944;482945;482946;482947;482948;482949;482950;482951;482952;482953;482954;482955;482956;482957;482958;482959;482960;482961;482962;482963;482964;482965;482966;482967;482968;482969;482970;482971;482972;482973;482974;482975;482976;482977;482978;482979;482980;482981;482982;482983;482984;482985;482986;482987;482988;482989;482990;482991;482992;482993;482994;482995;482996;482997;482998;482999;483000;483001;483002;483003;483004;483005;483006;483007;483008;483009;483010;483011;483012;483013;483014;483015;483016;483017;483018;483019;483020;483021;483022;483023;483024;483025;483026;483027;483028;483029;483030;483031;483032;483033;483034;483035;483036;483037;483038;483039;483040;483041;483042;483043;483044;483045;483046;483047;483048;483049;483050;483051;483052;483053;483054;483055;483056;483057;483058;483059;483060;483061;483062;483063;483064;483065;483066;483067;483068;483069;483070;483071;483072;483073;483074;483075;483076;483077;483078;483079;483080;483081;483082;483083;483084;483085;483086;483087;483088;483089;483090;483091;483092;483093;483094;483095;483096;483097;483098;483099;483100;483101;483102;483103;483104;483105;483106;483107;483108;483109;483110;483111;483112;483113;483114;483115;483116;483117;483118;483119;483120;483121;483122;483123;483124;483125;483126;483127;483128;483129;483130;483131;483132;483133;483134;483135;483136;483137;483138;483139;483140;483141;483142;483143;483144;483145;483146;483147;483148;483149;483150;483151;483152;483153;483154;483155;483156;483157;483158;483159;483160;483161;483162;483163;483164;483165;483166;483167;483168;483169;483170;483171;483172;483173;483174;483175;483176;483177;483178;483179;483180;483181;483182;483183;483184;483185;483186;483187;483188;483189;483190;483191;483192;483193;483194;483195;483196;483197;483198;483199;483200;483201;483202;483203;483204;483205;483206;483207;483208;483209;483210;483211;483212;483213;483214;483215;483216;483217;483218;483219;483220;483221;483222;483223;483224;483225;483226;483227;483228;483229;483230;483231;483232;483233;483234;483235;483236;483237;483238;483239;483240;483241;483242;483243;483244;483245;483246;483247;483248;483249;483250;483251;483252;483253;483254;483255;483256;483257;483258;483259;483260;483261;483262;483263;483264;483265;483266;483267;483268;483269;483270;483271;483272;483273;483274;483275;483276;483277;483278;483279;483280;483281;483282;483283;483284;483285;483286;483287;483288;483289;483290;483291;483292;483293;483294;483295;483296;483297;483298;483299;483300;483301;483302;483303;483304;483305;483306;483307;483308;483309;483310;483311;483312;483313;483314;483315;483316;483317;483318;483319;483320;483321;483322;483323;483324;483325;483326;483327;483328;483329;483330;483331;483332;483333;483334;483335;483336;483337;483338;483339;483340;483341;483342;483343;483344;483345;483346;483347;483348;483349;483350;483351;483352;483353;483354;483355;483356;483357;483358;483359;483360;483361;483362;483363;483364;483365;483366;483367;483368;483369;483370;483371;483372;483373;483374;483375;483376;483377;483378;483379;483380;483381;483382;483383;483384;483385;483386;483387;483388;483389;483390;483391;483392;483393;483394;483395;483396;483397;483398;483399;483400;483401;483402;483403;483404;483405;483406;483407;483408;483409;483410;483411;483412;483413;483414;483415;483416;483417;483418;483419;483420;483421;483422;483423;483424;483425;483426;483427;483428;483429;483430;483431;483432;483433;483434;483435;483436;483437;483438;483439;483440;483441;483442;483443;483444;483445;483446;483447;483448;483449;483450;483451;483452;483453;483454;483455;483456;483457;483458;483459;483460;483461;483462;483463;483464;483465;483466;487057;487058;487059;487060;487061;487062;487063;487064;487065;487066;487067;487068;487069;487070;487071;487072;487073;487074;487075;487076;487077;487078;487079;487080;487081;487082;487083;487084;487085;487086;487087;487088;487089;487090;487091;487092;487093;487094;487095;487096;487097;487098;487099;487100;487101;487102;487103;487104;487105;487106;487107;487108;487109;487110;487111;487112;487113;487114;487115;487116;487117;487118;487119;487120;487121;487122;487123;487124;487125;487126;487127;487128;487129;487130;487131;487132;487133;487134;487135;487136;487137;487138;487139;487140;487141;487142;487143;487144;487145;487146;487147;487148;487149;487150;487151;487152;487153;487154;487155;487156;487157;487158;487159;487160;487161;487162;487163;487164;487165;487166;487167;487168;487169;487170;487171;487172;487173;487174;487175;487176;487177;487178;487179;487180;487181;487182;487183;487184;487185;487186;487187;487188;487189;487190;487191;487192;487193;487194;487195;487196;487197;487198;487199;487200;487201;487202;487203;487204;487205;487206;487207;487208;487209;487210;487211;487212;487213;487214;487215;487216;487217;487218;487219;487220;487221;487222;487223;487224;487225;487226;487227;487228;487229;487230;487231;487232;487233;487234;487235;487236;487237;487238;487239;487240;487241;487242;487243;487244;487245;487246;487247;487248;487249;487250;487251;487252;487253;487254;487255;487256;487257;487258;487259;487260;487261;487262;487263;487264;487265;487266;487267;487268;487269;487270;487271;487272;487273;487274;487275;487276;487277;487278;487279;487280;487281;487282;487283;487284;487285;487286;487287;487288;487289;487290;487291;487292;487293;487294;487295;487296;487297;487298;487299;487300;487301;487302;487303;487304;487305;487306;487307;487308;487309;487310;487311;487312;487313;487314;487315;487316;487317;487318;487319;487320;487321;487322;487323;487324;487325;487326;487327;487328;487329;487330;487331;487332;487333;487334;487335;487336;487337;487338;487339;487340;487341;487342;487343;487344;487345;487346;487347;487348;487349;487350;487351;487352;487353;487354;487355;487356;487357;487358;487359;487360;487361;487362;487363;487364;487365;487366;487367;487368;487369;487370;487371;487372;487373;487374;487375;487376;487377;487378;487379;487380;487381;487382;487383;487384;487385;487386;487387;487388;487389;487390;487391;487392;487393;487394;487395;487396;536198;536199;536200;536201;536202;536203;536204;536205;536206;536207;536208;536209;536210;536211;536212;536213;536214;536215;536216;536217;536218;536219;536220;536221;536222;536223;536224;536225;536226;536227;536228;536229;536230;536231;536232;536233;536234;536235;536236;536237;536238;536239;536240;536241;536242;536243;536244;536245;536246;536247;536248;536249;536250;536251;536252;536253;536254;536255;536256;536257;536258;536259;536260;536261;536262;536263;536264;536265;536266;536267;536268;536269;536270;536271;536272;536273;536274;536275;536276;536277;536278;536279;536280;536281;536282;536283;536284;536285;536286;536287;536288;536289;536290;536291;536292;536293;536294;536295;536296;536297;536298;536299;536300;536301;536302;536303;536304;536305;536306;536307;536308;536309;536310;536311;536312;536313;536314;536315;536316;536317;536318;536319;536320;536321;536322;536323;536324;536325;536326;536327;536328;536329;536330;536331;536332;536333;536334;536335;536336;536337;536338;536339;536340;536341;536342;536343;536344;536345;536346;536347;536348;536349;536350;536351;536352;536353;536354;536355;536356;536357;536358;536359;536360;536361;536362;536363;536364;536365;536366;536367;536368;536369;536370;536371;536372;536373;536374;536375;536376;536377;536378;536379;536380;536381;536382;536383;536384;536385;536386;536387;536388;536389;536390;536391;536392;536393;536394;536395;536396;536397;536398;536399;536400;536401;536402;536403;536404;536405;536406;536407;536408;536409;536410;536411;536412;536413;536414;536415;536416;536417;536418;536419;536420;536421;536422;536423;536424;536425;536426;536427;536428;536429;536430;536431;536432;536433;536434;536435;536436;536437;536438;536439;536440;536441;536442;536443;536444;536445;536446;536447;536448;536449;536450;536451;536452;536453;536454;536455;536456;536457;536458;536459;536460;536461;536462;536463;536464;536465;536466;536467;536468;536469;536470;536471;536472;536473;536474;536475;536476;536477;536478;536479;536480;536481;536482;536483;536484;536485;536486;536487;536488;536489;536490;536491;536492;536493;536494;536495;536496;536497;536498;536499;536500;536501;536502;536503;536504;536505;536506;536507;536508;536509;536510;536511;536512;536513;536514;536515;536516;536517;536518;536519;536520;536521;536522;536523;536524;536525;536526;536527;536528;536529;536530;536531;536532;536533;536534;536535;536536;536537;536538;536539;536540;536541;536542;536543;536544;536545;536546;536547;536548;536549;536550;536551;536552;536553;536554;536555;536556;536557;536558;536559;536560;536561;536562;536563;536564;536565;536566;536567;536568;536569;536570;536571;536572;536573;536574;536575;536576;536577;536578;536579;536580;536581;536582;536583;536584;536585;536586;536587;536588;536589;536590;536591;536592;536593;536594;536595;536596;536597;536598;536599;536600;536601;536602;536603;536604;536605;536606;536607;536608;536609;536610;536611;536612;536613;536614;536615;536616;536617;536618;536619;536620;536621;536622;536623;536624;536625;536626;536627;536628;536629;536630;536631;536632;536633;536634;536635;536636;536637;536638;536639;536640;536641;536642;536643;536644;536645;536646;536647;536648;536649;536650;536651;536652;536653;536654;536655;536656;536657;536658;536659;536660;536661;536662;536663;536664;536665;536666;536667;536668;536669;536670;536671;536672;536673;536674;536675;536676;536677;536678;536679;536680;536681;536682;536683;536684;536685;536686;536687;536688;536689;536690;536691;536692;536693;536694;536695;536696;536697;536698;536699;536700;536701;536702;536703;536704;536705;536706;536707;536708;536709;536710;536711;536712;536713;536714;536715;536716;536717;536718;536719;536720;536721;536722;536723;536724;536725;536726;536727;536728;536729;536730;536731;536732;536733;536734;536735;536736;536737;536738;536739;536740;536741;536742;536743;536744;536745;536746;536747;536748;536749;536750;536751;536752;536753;536754;536755;536756;536757;536758;536759;536760;536761;536762;536763;536764;536765;536766;536767;536768;536769;536770;536771;536772;536773;536774;536775;536776;536777;536778;536779;536780;536781;536782;536783;536784;536785;536786;536787;536788;536789;536790;536791;536792;536793;536794;536795;536796;536797;536798;536799;536800;536801;536802;536803;536804;536805;536806;536807;536808;536809;536810;536811;536812;536813;536814;536815;536816;536817;536818;536819;536820;536821;536822;536823;536824;536825;536826;536827;536828;536829;536830;536831;536832;536833;536834;536835;536836;536837;536838;536839;536840;536841;536842;536843;536844;536845;536846;536847;536848;536849;536850;536851;536852;536853;536854;536855;536856;536857;536858;536859;536860;536861;536862;536863;536864;536865;536866;536867;536868;536869;536870;536871;536872;536873;536874;536875;536876;536877;536878;536879;536880;536881;536882;536883;536884;536885;536886;536887;536888;536889;536890;536891;536892;536893;536894;536895;536896;536897;536898;536899;536900;536901;536902;536903;536904;536905;536906;536907;536908;536909;536910;536911;536912;536913;536914;536915;536916;536917;536918;536919;536920;536921;536922;536923;536924;536925;536926;536927;536928;536929;536930;536931;536932;536933;536934;536935;536936;536937;536938;536939;536940;536941;536942;536943;536944;536945;536946;536947;536948;536949;536950;536951;536952;536953;536954;536955;536956;536957;536958;536959;536960;536961;536962;536963;536964;536965;536966;536967;536968;536969;536970;536971;536972;536973;536974;536975;536976;536977;536978;536979;536980;536981;536982;536983;536984;536985;536986;536987;536988;536989;536990;536991;536992;536993;536994;536995;536996;536997;536998;536999;537000;537001;537002;537003;537004;537005;537006;537007;537008;537009;537010;537011;537012;537013;537014;537015;537016;537017;537018;537019;537020;537021;537022;537023;537024;537025;537026;537027;537028;537029;537030;537031;537032;537033;537034;537035;537036;537037;537038;537039;537040;537041;537042;537043;537044;537045;537046;537047;537048;537049;537050;537051;537052;537053;537054;537055;537056;537057;537058;537059;537060;537061;537062;537063;537064;537065;537066;537067;537068;537069;537070;537071;537072;537073;537074;537075;537076;537077;537078;537079;537080;537081;537082;537083;537084;537085;537086;537087;537088;537089;537090;537091;537092;537093;537094;537095;537096;537097;537098;537099;537100;537101;537102;537103;537104;537105;537106;537107;537108;537109;537110;537111;537112;537113;537114;537115;537116;537117;537118;537119;537120;537121;537122;537123;537124;537125;537126;537127;537128;537129;537130;537131;537132;537133;537134;537135;537136;537137;537138;537139;537140;537141;537142;537143;537144;537145;537146;537147;537148;537149;537150;537151;537152;537153;537154;537155;537156;537157;537158;537159;537160;537161;537162;537163;537164;537165;537166;537167;537168;537169;537170;537171;537172;537173;537174;537175;537176;537177;537178;537179;537180;537181;537182;537183;537184;537185;537186;537187;537188;537189;537190;537191;537192;537193;537194;537195;537196;537197;537198;537199;537200;537201;537202;537203;537204;537205;537206;537207;537208;537209;537210;537211;537212;537213;537214;537215;537216;537217;537218;537219;537220;537221;537222;537223;537224;537225;537226;537227;537228;537229;537230;537231;537232;537233;537234;537235;537236;537237;537238;537239;537240;537241;537242;537243;537244;537245;537246;537247;537248;537249;537250;537251;537252;537253;537254;537255;537256;537257;537258;537259;537260;537261;537262;537263;537264;537265;537266;537267;537268;537269;537270;537271;537272;537273;537274;537275;537276;537277;537278;537279;537280;537281;537282;537283;537284;537285;537286;537287;537288;537289;537290;537291;537292;537293;537294;537295;537296;537297;537298;537299;537300;537301;537302;537303;537304;537305;537306;537307;537308;537309;537310;537311;537312;537313;537314;537315;537316;537317;537318;537319;537320;537321;537322;537323;537324;537325;537326;537327;537328;537329;537330;537331;537332;537333;537334;537335;537336;537337;537338;537339;537340;537341;537342;537343;537344;537345;537346;537347;537348;537349;537350;537351;537352;537353;537354;537355;537356;537357;537358;537359;537360;537361;537362;537363;537364;537365;537366;537367;537368;537369;537370;537371;537372;537373;537374;537375;537376;537377;537378;537379;537380;537381;537382;537383;537384;537385;537386;537387;537388;537389;537390;537391;537392;537393;537394;537395;537396;537397;537398;537399;537400;537401;537402;537403;537404;537405;537406;537407;537408;537409;537410;537411;537412;537413;537414;537415;537416;537417;537418;537419;537420;537421;537422;537423;537424;537425;537426;537427;537428;537429;537430;537431;537432;537433;537434;537435;537436;537437;537438;537439;537440;537441;537442;537443;537444;537445;537446;537447;537448;537449;537450;537451;537452;537453;537454;537455;537456;537457;537458;537459;537460;537461;537462;537463;537464;537465;537466;537467;537468;537469;537470;537471;537472;537473;537474;537475;537476;537477;537478;537479;537480;537481;537482;537483;537484;537485;537486;537487;537488;537489;537490;537491;537492;537493;537494;537495;537496;537497;537498;537499;537500;537501;537502;537503;537504;537505;537506;537507;537508;537509;537510;537511;537512;537513;537514;537515;537516;537517;537518;537519;537520;537521;537522;537523;537524;537525;537526;537527;537528;537529;537530;537531;537532;537533;537534;537535;537536;537537;537538;537539;537540;537541;537542;537543;537544;537545;537546;537547;537548;537549;537550;537551;537552;537553;537554;537555;537556;537557;537558;537559;537560;537561;537562;537563;537564;537565;537566;537567;537568;537569;537570;537571;537572;537573;537574;537575;537576;537577;537578;537579;537580;537581;537582;537583;537584;537585;537586;537587;537588;537589;537590;537591;537592;537593;537594;537595;537596;537597;537598;537599;537600;537601;537602;537603;537604;537605;537606;537607;537608;537609;537610;537611;537612;537613;537614;537615;537616;537617;537618;537619;537620;537621;537622;537623;537624;537625;537626;537627;537628;537629;537630;537631;537632;537633;537634;537635;537636;537637;537638;537639;537640;537641;537642;537643;537644;537645;537646;537647;537648;537649;537650;537651;537652;537653;537654;537655;537656;537657;537658;537659;537660;537661;537662;537663;537664;537665;537666;537667;537668;537669;537670;537671;537672;537673;537674;537675;537676;537677;537678;537679;537680;537681;537682;537683;537684;537685;537686;537687;537688;537689;537690;537691;537692;537693;537694;537695;537696;537697;537698;537699;537700;537701;537702;537703;537704;537705;537706;537707;537708;537709;537710;537711;537712;537713;537714;537715;537716;537717;537718;537719;537720;537721;537722;537723;537724;537725;537726;537727;537728;537729;537730;537731;537732;537733;537734;537735;537736;537737;537738;537739;537740;537741;537742;537743;537744;537745;537746;537747;537748;537749;537750;537751;537752;537753;537754;537755;537756;537757;537758;537759;537760;537761;537762;537763;537764;537765;537766;537767;537768;537769;537770;537771;537772;537773;537774;537775;537776;537777;537778;537779;537780;537781;537782;537783;537784;537785;537786;537787;537788;537789;537790;537791;537792;537793;537794;537795;537796;548782;548783;548784;548785;548786;548787;548788;548789;548790;548791;548792;548793;548794;548795;548796;548797;548798;548799;548800;548801;548802;548803;548804;548805;548806;548807;548808;548809;548810;548811;548812;548813;548814;548815;548816;548817;548818;548819;548820;548821;548822;548823;548824;548825;548826;548827;548828;548829;548830;548831;548832;548833;548834;548835;548836;548837;548838;548839;548840;548841;548842;548843;548844;548845;548846;548847;548848;548849;548850;548851;548852;548853;548854;548855;548856;548857;548858;548859;548860;548861;548862;548863;548864;548865;548866;548867;548868;548869;548870;548871;548872;548873;548874;548875;548876;548877;548878;548879;548880;548881;548882;548883;548884;548885;548886;548887;548888;548889;548890;548891;548892;548893;548894;548895;548896;548897;548898;548899;548900;548901;548902;548903;548904;548905;548906;548907;548908;548909;548910;548911;548912;548913;548914;548915;548916;548917;548918;548919;548920;548921;548922;548923;548924;548925;548926;548927;548928;548929;548930;548931;548932;548933;548934;548935;548936;548937;548938;548939;548940;548941;548942;548943;548944;548945;548946;548947;548948;548949;548950;548951;548952;548953;548954;548955;548956;548957;548958;548959;548960;548961;548962;548963;548964;548965;548966;548967;548968;548969;548970;548971;548972;548973;548974;548975;548976;548977;548978;548979;548980;548981;548982;548983;548984;548985;548986;548987;548988;548989;548990;548991;548992;548993;548994;548995;548996;548997;548998;548999;549000;549001;549002;549003;549004;549005;549006;549007;549008;549009;549010;549011;549012;549013;549014;549015;549016;549017;549018;549019;549020;549021;549022;549023;549024;549025;549026;549027;549028;549029;549030;549031;549032;549033;549034;549035;549036;549037;549038;549039;549040;549041;549042;549043;549044;549045;549046;549047;549048;549049;549050;549051;549052;549053;549054;549055;549056;549057;549058;549059;549060;549061;549062;549063;549064;549065;549066;549067;549068;549069;549070;549071;549072;549073;549074;549075;549076;549077;549078;549079;549080;549081;549082;549083;549084;549085;549086;549087;549088;549089;549090;549091;549092;549093;549094;549095;549096;549097;549098;549099;549100;549101;549102;549103;549104;549105;549106;549107;549108;549109;549110;549111;549112;549113;549114;549115;549116;549117;549118;549119;549120;549121;549122;549123;549124;549125;549126;549127;549128;549129;549130;549131;549132;549133;549134;549135;549136;549137;549138;549139;549140;549141;549142;549143;549144;549145;549146;549147;549148;549149;549150;549151;549152;549153;549154;549155;549156;549157;549158;549159;549160;549161;549162;549163;549164;549165;549166;549167;549168;549169;549170;549171;549172;549173;549174;549175;549176;549177;549178;549179;549180;549181;549182;549183;549184;549185;549186;549187;549188;549189;549190;549191;549192;549193;549194;549195;549196;549197;549198;549199;549200;549201;549202;549203;549204;549205;549206;549207;549208;549209;549210;549211;549212;549213;549214;549215;549216;549217;549218;549219;549220;549221;549222;549223;549224;549225;549226;549227;549228;549229;549230;549231;549232;549233;549234;549235;549236;549237;549238;549239;549240;549241;549242;549243;549244;549245;549246;549247;549248;549249;549250;549251;549252;549253;549254;549255;549256;549257;549258;549259;549260;549261;549262;549263;549264;549265;549266;549267;549268;549269;549270;549271;549272;549273;549274;549275;549276;549277;549278;549279;549280;549281;549282;549283;549284;549285;549286;549287;549288;549289;549290;549291;549292;549293;549294;549295;549296;549297;549298;549299;549300;549301;549302;549303;549304;549305;549306;549307;549308;549309;549310;549311;549312;549313;549314;549315;549316;549317;549318;549319;549320;549321;549322;549323;549324;549325;549326;549327;549328;549329;549330;549331;549332;549333;549334;549335;549336;549337;549338;549339;549340;549341;549342;549343;549344;549345;549346;549347;549348;549349;549350;549351;549352;549353;549354;549355;549356;549357;549358;549359;549360;549361;549362;549363;549364;549365;549366;549367;549368;549369;549370;549371;549372;549373;549374;549375;549376;549377;549378;549379;549380;549381;549382;549383;549384;549385;549386;549387;549388;549389;549390;549391;549392;549393;549394;549395;549396;549397;549398;578750;578751;578752;578753;578754;578755;578756;578757;578758;578759;578760;578761;578762;578763;578764;578765;578766;578767;578768;578769;578770;578771;578772;578773;578774;578775;578776;578777;578778;578779;578780;578781;578782;578783;578784;578785;578786;578787;578788;578789;578790;578791;578792;578793;578794;578795;578796;578797;578798;578799;578800;578801;578802;578803;578804;578805;578806;578807;578808;578809;578810;578811;578812;578813;578814;578815;578816;578817;578818;578819;578820;578821;578822;578823;578824;578825;578826;578827;578828;578829;578830;578831;578832;578833;578834;578835;578836;578837;578838;578839;578840;578841;578842;578843;578844;578845;578846;578847;578848;578849;578850;578851;578852;578853;578854;578855;578856;578857;578858;578859;578860;578861;578862;578863;578864;578865;578866;578867;578868;578869;578870;578871;578872;578873;578874;578875;578876;578877;578878;578879;578880;578881;578882;578883;578884;578885;578886;578887;578888;578889;578890;578891;578892;578893;578894;578895;578896;578897;578898;578899;578900;578901;578902;578903;578904;578905;578906;578907;578908;578909;578910;578911;578912;578913;578914;578915;578916;578917;578918;578919;578920;578921;578922;578923;578924;578925;578926;578927;578928;578929;578930;578931;578932;578933;578934;578935;578936;578937;578938;578939;578940;578941;578942;578943;578944;578945;578946;578947;578948;578949;578950;578951;578952;578953;578954;578955;578956;578957;578958;578959;578960;578961;578962;578963;578964;578965;578966;578967;578968;578969;578970;578971;578972;578973;578974;578975;578976;578977;578978;578979;578980;578981;578982;578983;578984;578985;578986;578987;578988;578989;578990;578991;578992;578993;578994;578995;578996;578997;578998;578999;579000;579001;579002;579003;579004;579005;579006;579007;579008;579009;579010;579011;579012;579013;579014;579015;579016;579017;579018;579019;579020;579021;579022;579023;579024;579025;579026;579027;579028;579029;579030;579031;579032;579033;579034;579035;579036;579037;579038;579039;579040;579041;579042;579043;579044;579045;579046;579047;579048;579049;579050;579051;579052;579053;579054;579055;579056;579057;579058;579059;579060;579061;579062;579063;579064;579065;579066;579067;579068;579069;579070;579071;579072;579073;579074;579075;579076;579077;579078;579079;579080;579081;579082;579083;579084;579085;579086;579087;579088;579089;579090;579091;579092;579093;579094;579095;579096;579097;579098;579099;579100;579101;579102;579103;579104;579105;579106;579107;579108;579109;579110;579111;579112;579113;579114;579115;579116;579117;579118;579119;579120;579121;579122;579123;579124;579125;579126;579127;579128;579129;579130;579131;579132;579133;579134;579135;579136;579137;579138;579139;579140;579141;579142;579143;579144;579145;579146;579147;579148;579149;579150;579151;579152;579153;579154;579155;579156;579157;579158;579159;579160;579161;579162;579163;579164;579165;579166;579167;579168;579169;579170;579171;579172;579173;579174;579175;579176;579177;579178;579179;579180;579181;579182;579183;579184;579185;579186;579187;579188;579189;579190;579191;579192;579193;579194;579195;579196;579197;579198;585517;585518;585519;585520;585521;585522;585523;585524;585525;585526;585527;585528;585529;585530;585531;585532;585533;585534;585535;585536;585564;585565;585566;585567;585568;585569;585570;585571;585572;585573;585574;585575;585576;585577;585578;585579;585580;585581;585582;585583;585584;585585;585586;585587;585588;585589;585590;585591;585592;585593;585594;585744;585745;585746;585747;585748;585749;585750;585751;585752;585753;585754;585755;585756;585757;585758;585759;585760;585761;585762;585763;585764;585765;585766;585767;585768;585769;585770;585771;585772;585773;585774;585775;585776;585777;585778;585779;585780;585781;585782;585783;585784;585785;585786;585787;585788;585789;585790;585791;600167;600168;600169;600170;600171;600172;600173;600174;600175;600176;600177;600178;600179;600180;600181;600182;600183;600184;600185;600186;600187;600188;600189;600190;600191;600192;600193;600194;600195;600196;600197;600198;600199;600200;600201;600202;600203;600204;600205;600206;600207;600208;600209;600210;600211;600212;600213;600214;600215;600216;600217;600218;600219;600220;600221;600222;600223;600224;600225;600226;600227;600228;600229;600230;600231;600232;600233;600234;600235;600236;600237;600238;600239;600240;600241;600242;600243;600244;600245;600246;600247;600248;600249;600250;600251;600252;600253;600254;600255;600256;600257;600258;600259;600260;600261;600262;600263;600264;600265;600266;600267;600268;600269;600270;600271;600272;600273;600274;600275;600276;600277;600278;600279;600280;600281;600282;600283;600284;600285;600286;600287;600288;600289;600290;600291;600292;600293;600294;600295;600296;600297;600298;600299;600300;600301;600302;600303;600304;600305;600306;600307;600308;600309;600310;600311;600312;600313;600314;600315;600316;600317;600318;600319;600320;600321;600322;600323;600324;600325;600326;600327;600328;600329;600330;600331;600332;600333;600334;600335;600336;600337;600338;600339;600340;600341;600342;600343;600344;600345;600346;600347;600348;600349;600350;600351;600352;600353;600354;600355;600356;600357;600358;600359;600360;600361;600362;600363;600364;600365;600366;600367;600368;600369;600370;600371;600372;600373;600374;600375;600376;600377;600378;600379;600380;600381;600382;600383;600384;600385;600386;600387;600388;600389;600390;600391;600392;600393;600394;600395;600396;600397;600398;600399;600400;600401;600402;600403;600404;600405;600406;600407;600408;600409;600410;600411;600412;600413;600414;600415;600416;600417;600418;600419;600420;600421;600422;600423;600424;600425;600426;600427;600428;600429;600430;600431;600432;600433;600434;600435;600436;600437;600438;600439;600440;600441;600442;600443;600444;600445;600446;600447;600448;600449;600450;600451;600452;600453;600454;600455;600456;600457;600458;600459;600460;600461;600462;600463;600464;600465;600466;600467;600468;600469;600470;600471;600472;600473;600474;600475;600476;600477;600478;600479;600480;600481;600482;600483;600484;600485;600486;600487;600488;600489;600490;600491;600492;600493;600494;600495;600496;600497;600498;600499;600500;600501;600502;600503;600504;600505;600506;600507;600508;600509;600510;600511;600512;600513;600514;600515;600516;600517;600518;600519;600520;600521;600522;600523;600524;600525;600526;600527;600528;600529;600530;600531;600532;600533;600534;600535;600536;600537;600538;600539;600540;600541;600542;600543;600544;600545;600546;600547;600548;600549;600550;600551;600552;600553;600554;600555;600556;600557;600558;600559;600560;600561;600562;600563;600564;600565;600566;600567;600568;600569;600570;600571;600572;600573;600574;600575;600576;600577;600578;600579;600580;600581;600582;600583;600584;600585;600586;600587;600588;600589;600590;600591;600592;600593;600594;600595;600596;600597;600598;600599;600600;600601;600602;600603;600604;600605;600606;600607;600608;600609;600610;600611;600612;600613;600614;600615;600616;600617;600618;600619;600620;600621;600622;600623;600624;600625;600626;600627;600628;600629;600630;600631;600632;600633;600634;600635;600636;600637;600638;600639;600640;600641;600642;600643;600644;600645;600646;600647;600648;600649;600650;600651;600652;600653;600654;600655;600656;600657;600658;600659;600660;600661;600662;600663;600664;600665;600666;600667;600668;600669;600670;600671;600672;600673;600674;600675;600676;600677;600678;600679;600680;600681;600682;600683;600684;600685;600686;600687;600688;600689;600690;600691;600692;600693;600694;600695;600696;600697;600698;600699;600700;600701;600702;600703;600704;600705;600706;600707;600708;600709;600710;600711;600712;600713;600714;600715;600716;600717;600718;600719;600720;600721;600722;600723;600724;600725;600726;600727;600728;600729;600730;600731;600732;600733;600734;600735;600736;600737;600738;600739;600740;600741;600742;600743;600744;600745;600746;600747;600748;600749;600750;600751;600752;600753;600754;600755;600756;600757;600758;600759;600760;600761;600762;600763;600764;600765;600766;600767;600768;600769;600770;600771;600772;600773;600774;600775;600776;600777;600778;600779;600780;600781;600782;600783;600784;600785;600786;600787;600788;600789;600790;600791;600792;600793;600794;600795;600796;600797;600798;600799;600800;600801;600802;600803;600804;600805;600806;600807;600808;600809;600810;600811;600812;600813;600814;600815;600816;600817;600818;600819;600820;600821;600822;600823;600824;600825;600826;600827;600828;600829;600830;600831;600832;600833;600834;600835;600836;600837;600838;600839;600840;600841;600842;600843;600844;600845;600846;600847;600848;600849;600850;600851;600852;600853;600854;600855;600856;600857;600858;600859;600860;600861;600862;600863;600864;600865;600866;600867;600868;600869;600870;600871;600872;600873;600874;600875;600876;600877;600878;600879;600880;600881;600882;600883;600884;600885;600886;600887;600888;600889;600890;600891;600892;600893;600894;600895;600896;600897;600898;600899;600900;600901;600902;600903;600904;600905;600906;600907;600908;600909;600910;600911;600912;600913;600914;604750;604751;604752;604753;604754;604755;620391;620392;620393;620394;620395;620396;620397;620398;620399;620400;620401;620402;620403;620404;620405;620406;620407;620408;620409;620410;620411;620412;620413;620414;620415;620416;620417;636548;636549;636550;636551;636552;636553;636554;636555;636556;636557;636558;636559;636560;636561;636562;636563;636564;636565;636566;636567;636568;636569;636570;636571;636572;636573;636574;636575;636576;636577;636578;636579;636580;636581;636582;636583;636584;636585;636586;636587;636588;636589;636590;636591;636592;636593;636594;636595;636596;636597;636598;636599;636600;636601;636602;636603;636604;636605;636606;636607;636608;636609;636610;636611;636612;636613;636614;636615;636616;636617;636618;636619;636620;636621;636622;636623;636624;636625;636626;636627;636628;636629;636630;636631;636632;636633;636634;636635;636636;636637;636638;636639;636640;636641;636642;636643;636644;636645;636646;636647;636648;636649;636650;636651;636652;636653;636654;636655;636656;636657;636658;636659;636660;636661;636662;636663;636664;636665;636666;636667;636668;636669;636670;636671;636672;636673;636674;636675;636676;636677;636678;636679;636680;636681;636682;636683;636684;636685;636686;636687;636688;636689;636690;636691;636692;636693;636694;636695;636696;636697;636698;636699;636700;636701;636702;636703;636704;636705;636706;636707;636708;636709;636710;636711;636712;636713;636714;636715;636716;636717;636718;636719;636720;636721;636722;636723;636724;636725;636726;636727;636728;636729;636730;636731;636732;636733;636734;636735;636736;636737;636738;636739;636740;636741;636742;636743;636744;636745;636746;636747;636748;636749;636750;636751;636752;636753;636754;636755;636756;636757;636758;636759;636760;636761;636762;636763;636764;636765;636766;636767;636768;636769;636770;636771;636772;636773;636774;636775;636776;636777;636778;636779;636780;636781;636782;636783;636784;636785;636786;636787;636788;636789;636790;636791;636792;636793;636794;636795;636796;636797;636798;636799;636800;636801;636802;636803;636804;636805;636806;636807;636808;636809;636810;636811;636812;636813;636814;636815;636816;636817;636818;636819;636820;636821;636822;636823;636824;636825;636826;636827;636828;636829;636830;636831;636832;636833;636834;636835;636836;636837;636838;636839;636840;636841;636842;636843;636844;636845;636846;636847;636848;636849;636850;636851;636852;636853;636854;636855;636856;636857;636858;636859;636860;636861;636862;636863;636864;636865;636866;636867;636868;636869;636870;636871;636872;636873;636874;636875;636876;636877;636878;636879;636880;636881;636882;636883;636884;636885;636886;636887;636888;636889;636890;636891;636892;636893;636894;636895;636896;636897;636898;636899;636900;636901;636902;636903;636904;636905;636906;636907;636908;636909;636910;636911;636912;636913;636914;636915;636916;636917;636918;636919;636920;636921;636922;636923;636924;636925;636926;636927;636928;636929;636930;636931;636932;636933;636934;636935;636936;636937;636938;636939;636940;636941;636942;636943;636944;636945;636946;636947;636948;636949;636950;636951;636952;636953;636954;636955;636956;636957;636958;636959;636960;636961;636962;636963;636964;636965;636966;636967;636968;636969;636970;636971;636972;636973;636974;636975;636976;636977;636978;636979;636980;636981;636982;636983;636984;636985;636986;636987;636988;636989;636990;636991;636992;636993;636994;636995;636996;636997;636998;636999;637000;637001;637002;637003;637004;637005;637006;637007;637008;637009;637010;637011;637012;637013;637014;637015;637016;637017;637018;637019;637020;637021;637022;637023;637024;637025;637026;637027;637028;637029;637030;637031;637032;637033;637034;637035;637036;637037;637038;637039;637040;637041;637042;637043;637044;637045;637046;637047;637048;637049;637050;637051;637052;637053;637054;637055;637056;637057;637058;637059;637060;637061;637062;637063;637064;637065;637066;637067;637068;637069;637070;637071;637072;637073;637074;637075;637076;637077;637078;637079;637080;637081;637082;637083;637084;637085;637086;637087;637088;637089;637090;637091;637092;637093;637094;637095;637096;637097;637098;637099;637100;637101;637102;637103;637104;637105;637106;637107;637108;637109;637110;637111;637112;637113;637114;637115;637116;637117;637118;637119;637120;637121;637122;637123;637124;637125;637126;637127;637128;637129;637130;637131;637132;637133;637134;637135;637136;637137;637138;637139;637140;637141;637142;637143;637144;637145;637146;637147;637148;637149;637150;637151;637152;637153;637154;637155;637156;637157;637158;637159;637160;637161;637162;637163;637164;637165;637166;637167;637168;637169;637170;637171;637172;637173;637174;637175;637176;637177;637178;637179;637180;637181;637182;637183;637184;637185;637186;637187;637188;637189;637190;637191;637192;637193;637194;637195;637196;637197;637198;637199;637200;637201;637202;637203;637204;637205;637206;637207;637208;637209;637210;637211;637212;637213;637214;637215;637216;637217;637218;637219;637220;637221;637222;637223;637224;637225;637226;637227;637228;637229;637230;637231;637232;637233;637234;637235;637236;637237;637238;637239;637240;637241;637242;637243;637244;637245;637246;637247;637248;637249;637250;637251;637252;637253;637254;637255;637256;637257;637258;637259;637260;637261;637262;637263;637264;637265;637266;637267;637268;637269;637270;637271;637272;637273;637274;637275;637276;637277;637278;637279;637280;637281;637282;637283;637284;637285;637286;637287;637288;637289;637290;637291;637292;637293;637294;637295;637296;637297;637298;637299;637300;637301;637302;637303;637304;637305;637306;637307;637308;637309;637310;637311;637312;637313;637314;637315;637316;637317;637318;637319;637320;637321;637322;637323;637324;637325;637326;637327;637328;637329;637330;637331;637332;637333;637334;637335;637336;637337;637338;637339;637340;637341;637342;637343;637344;637345;637346;637347;637348;637349;637350;637351;637352;637353;637354;637355;637356;637357;637358;637359;637360;637361;637362;637363;637364;637365;637366;637367;637368;637369;637370;637371;637372;637373;637374;637375;637376;637377;637378;637379;637380;637381;637382;637383;637384;637385;637386;637387;637388;637389;637390;637391;637392;637393;637394;637395;637396;637397;637398;637399;637400;637401;637402;637403;637404;637405;637406;637407;637408;637409;637410;637411;637412;637413;637414;637415;637416;637417;637418;637419;637420;637421;637422;637423;637424;637425;637426;637427;637428;637429;637430;637431;637432;637433;637434;637435;637436;637437;637438;637439;637440;637441;637442;637443;637444;637445;637446;637447;637448;637449;637450;637451;637452;637453;637454;637455;637456;637457;637458;637459;637460;637461;637462;637463;637464;637465;637466;637467;637468;637469;637470;637471;637472;637473;637474;637475;637476;637477;637478;637479;637480;637481;637482;637483;637484;637485;637486;637487;637488;637489;637490;637491;637492;637493;637494;637495;637496;637497;637498;637499;637500;637501;637502;637503;637504;637505;637506;637507;637508;637509;637510;637511;637512;637513;637514;637515;637516;637517;637518;637519;637520;637521;637522;637523;637524;637525;637526;637527;637528;637529;637530;637531;637532;637533;637534;637535;637536;637537;637538;637539;637540;637541;637542;637543;637544;637545;637546;637547;637548;637549;637550;637551;637552;637553;637554;637555;637556;637557;637558;637559;637560;637561;637562;637563;637564;637565;637566;637567;637568;637569;637570;637571;637572;637573;637574;637575;637576;637577;637578;637579;637580;637581;637582;637583;637584;637585;637586;637587;637588;637589;637590;637591;637592;637593;637594;637595;637596;637597;637598;637599;637600;637601;637602;638251;638252;638253;638254;638255;638256;663799;663800;663801;663802;663803;663804;663805;663806;663807;663808;663809;663810;663811;663812;663813;663814;663815;663816;670545;670546;670547;670548;670549;670550;670551;670552;670553;670554;670555;670556;670557;670558;670559;670560;670561;670562;670563;670564;670565;670566;670567;670568;670569;670570;670571;670572;670573;670574;670575;670576;670577;670578;670579;670580;670581;670582;670583;670584;670585;670586;670587;670588;670589;670590;670591;670592;670593;670594;670595;670596;670597;670598;670599;670600;670601;670602;670603;670604;670605;670606;670607;670608;670609;670610;670611;670612;670613;670614;670615;670616;670617;670618;670619;670620;670621;670622;670623;670624;670625;670626;670627;670628;670629;670630;670631;670632;670633;670634;670635;670636;670637;670638;670639;670640;670641;670642;670643;670644;670645;670646;670647;670648;670649;670650;670651;670652;670653;670654;670655;670656;670657;670658;670659;670660;670661;670662;670663;670664;670665;670666;670667;670668;670669;670670;670671;670672;670673;670674;670675;670676;670677;670678;670679;670680;670681;670682;670683;670684;670685;670686;670687;670688;670689;670690;670691;670692;670693;670694;670695;670696;670697;670698;670699;670700;670701;670702;670703;670704;670705;670706;670707;670708;670709;670710;670711;670712;670713;670714;670715;670716;670717;670718;670719;670720;670721;670722;670723;670724;670725;670726;670727;670728;670729;670730;670731;670732;670733;670734;670735;670736;670737;670738;670739;670740;670741;670742;670743;670744;670745;670746;670747;670748;670749;670750;670751;670752;670753;670754;670755;670756;670757;670758;670759;670760;670761;670762;670763;670764;670765;670766;670767;670768;670769;670770;670771;670772;670773;670774;670775;670776;670777;670778;670779;670780;670781;670782;670783;670784;670785;670786;670787;670788;670789;670790;670791;670792;670793;670794;670795;670796;670797;670798;670799;670800;670801;670802;670803;670804;670805;670806;670807;670808;670809;670810;670811;670812;670813;670814;670815;670816;670817;670818;670819;670820;670821;670822;670823;670824;670825;670826;670827;670828;670829;670830;670831;670832;670833;670834;670835;670836;670837;670838;670839;670840;670841;670842;670843;670844;670845;670846;670847;670848;670849;670850;670851;670852;670853;670854;670855;670856;670857;670858;670859;670860;670861;670862;670863;670864;670865;670866;670867;670868;670869;670870;670871;670872;670873;670874;670875;670876;670877;670878;670879;670880;670881;670882;670883;670884;670885;670886;670887;670888;670889;670890;670891;670892;670893;670894;670895;670896;670897;670898;670899;670900;670901;670902;670903;670904;670905;670906;670907;670908;670909;670910;670911;670912;670913;670914;670915;670916;670917;670918;670919;670920;670921;670922;670923;670924;670925;670926;670927;670928;670929;670930;670931;670932;670933;670934;670935;670936;670937;670938;670939;670940;670941;670942;670943;670944;670945;670946;670947;670948;670949;670950;670951;670952;670953;670954;670955;670956;670957;670958;670959;670960;670961;670962;670963;670964;670965;670966;670967;670968;670969;670970;670971;670972;670973;670974;670975;670976;670977;670978;670979;670980;670981;670982;670983;670984;670985;670986;670987;670988;670989;670990;670991;670992;670993;670994;670995;670996;670997;670998;670999;671000;671001;671002;671003;671004;671005;671006;671007;671008;671009;671010;671011;671012;671013;671014;671015;671016;671017;671018;671019;671020;671021;671022;671023;671024;671025;671026;671027;671028;671029;671030;671031;671032;671033;671034;671035;671036;671037;671038;671039;671040;671041;671042;671043;671044;671045;671046;671047;671048;671049;671050;671051;671052;671053;671054;671055;671056;671057;671058;671059;671060;671061;671062;671063;671064;671065;671066;671067;671068;671069;671070;671071;671072;671073;671074;671075;671076;671077;671078;671079;671080;671081;671082;671083;671084;671085;671086;671087;671088;671089;671090;671091;671092;671093;671094;671095;671096;671097;671098;671099;671100;671101;671102;671103;671104;671105;671106;671107;671108;671109;671110;671111;671112;671113;671114;671115;671116;671117;671118;671119;671120;671121;671122;671123;671124;671125;671126;671127;671128;671129;671130;671131;671132;671133;671134;671135;671136;671137;671138;671139;671140;671141;671142;671143;671144;671653;671654;671655;671656;671657;671658;671659;671660;671661;671662;671663;671664;671665;671666;671667;671668;671669;671670;671671;671672;671673;671674;671675;671676;671677;671678;671679;671680;671681;671682;671683;671684;671685;671686;671687;671688;671689;671690;671691;671692;671693;671694;671695;671696;671697;671698;671699;671700;671701;671702;671703;671704;671705;671706;671707;671708;671709;671710;671711;671712;671713;671714;671715;671716;671717;671718;671719;671720;671721;671722;671723;671724;671725;671726;671727;671728;671729;671730;671731;671732;671733;671734;671735;671736;671737;671738;671739;671740;671741;671742;671743;671744;671745;671746;671747;671748;671749;671750;671751;671752;671753;671754;671755;671756;671757;671758;671759;671760;671761;671762;671763;671764;671765;671766;671767;671768;671769;671770;671771;671772;671773;671774;671775;671776;671777;671778;671779;671780;671781;671782;671783;671784;671785;671786;671787;671788;671789;671790;671791;671792;671793;671794;671795;671796;671797;671798;704768;704769;704770;704771;717501;717502;717503;717504;717505;717506;717507;717508;717509;740769;740770;740771;740772;740773;740774;740775;740776;740777;740778;740779;740780;740781;740782;740783;740784;740785;740786;740787;740788;740789;740790;740791;740792;740793;740794;740795;740796;740797;740798;740799;740800;740801;740802;740803;740804;740805;740806;740807;740808;740809;740810;740811;740812;740813;740814;740815;740816;740817;740818;740819;740820;740821;740822;740823;740824;740825;740826;740827;740828;740829;740830;740831;740832;740833;740834;740835;740836;740837;740838;740839;740840;740841;740842;740843;740844;740845;740846;740847;740848;740849;740850;740851;740852;740853;740854;740855;740856;740857;740858;740859;740860;740861;740862;740863;740864;740865;740866;740867;740868;740869;740870;740871;740872;740873;740874;740875;740876;740877;740878;740879;740880;740881;740882;740883;740884;740885;740886;740887;740888;740889;740890;740891;740892;740893;740894;740895;740896;740897;740898;740899;740900;740901;740902;740903;740904;740905;740906;740907;740908;740909;740910;740911;740912;740913;740914;740915;740916;740917;740918;740919;740920;740921;740922;740923;740924;740925;740926;740927;740928;740929;740930;740931;740932;740933;740934;740935;740936;740937;740938;740939;740940;740941;740942;740943;740944;740945;740946;740947;740948;740949;740950;740951;740952;740953;740954;740955;740956;740957;740958;740959;740960;740961;740962;740963;740964;740965;740966;740967;743884;743885;743886;743887;743888;743889;743890;743891;743892;743893;743894;743895;743896;743897;743898;743899;743900;743901;743902;743903;743904;743905;743906;743907;743908;743909;743910;743911;743912;743913;743914;743915;743916;743917;743918;743919;743920;743921;743922;743923;743924;743925;743926;743927;743928;743929;743930;743931;743932;743933;743934;743935;743936;743937;743938;743939;743940;743941;743942;743943;743944;743945;743946;743947;743948;743949;743950;743951;743952;743953;743954;743955;743956;743957;743958;743959;743960;743961;743962;743963;743964;743965;743966;743967;743968;743969;743970;743971;743972;743973;743974;743975;743976;743977;743978;743979;743980;743981;743982;743983;743984;743985;743986;743987;743988;743989;743990;743991;743992;743993;743994;743995;743996;743997;743998;743999;744000;744001;744002;744003;744004;744005;744006;744007;744008;744009;744010;744011;744012;744013;744014;744015;744016;744017;744018;744019;744020;744021;744022;744023;744024;744025;744026;744027;744028;744029;744030;744031;744032;744033;744034;744035;744036;744037;744038;744039;744040;744041;744042;744043;744044;744045;744046;744047;744048;744049;744050;744051;744052;744053;744054;744055;744056;744057;744058;744059;744060;744061;744062;744063;744064;744065;744066;744067;744068;744069;744070;744071;744072;744073;744074;744075;744076;744077;744078;744079;744080;744081;744082;744083;744084;744085;744086;744087;744088;744089;744090;744091;744092;744093;744094;744095;744096;744097;744098;744099;744100;744101;744102;744103;744104;744105;744106;744107;744108;744109;744110;744111;744112;744113;744114;744115;744116;744117;744118;744119;744120;744121;744122;744123;744124;744125;744126;744127;744128;744129;744130;744131;744132;744133;744134;744135;744136;744137;744138;744139;744140;744141;744142;744143;757712;757713;757714;757715;757716;757717;757718;757719;757720;757721;757722;757723;757724;757725;757726;757727;757728;757729;757730;757731;757732;757733;757734;757735;757736;757737;757738;757739;757740;757741;757742;757743;757744;757745;757746;757747;757748;757749;757750;757751;757752;757753;757754;757755;757756;757757;757758;757759;757760;757761;757762;757763;757764;757765;757766;757767;757768;757769;757770;757771;757772;757773;757774;757775;757776;757777;757778;757779;757780;757781;757782;757783;757784;757785;757786;757787;757788;757789;757790;757791;757792;757793;757794;757795;757796;757797;757798;757799;757800;757801;757802;757803;757804;757805;757806;757807;757808;757809;757810;757811;757812;757813;757814;757815;757816;757817;757818;757819;757820;757821;757822;757823;757824;757825;757826;757827;757828;757829;757830;757831;757832;757833;757834;757835;757836;757837;757838;757839;757840;757841;757842;757843;757844;757845;757846;757847;757848;757849;757850;757851;757852;757853;757854;757855;757856;757857;757858;757859;757860;757861;757862;757863;757864;757865;757866;757867;757868;757869;757870;757871;757872;757873;757874;757875;757876;757877;757878;757879;757880;757881;757882;757883;757884;757885;757886;757887;757888;757889;757890;757891;757892;757893;757894;757895;757896;757897;757898;757899;757900;757901;757902;757903;757904;757905;757906;757907;757908;757909;757910;757911;757912;757913;757914;757915;757916;757917;757918;757919;757920;757921;757922;757923;757924;757925;757926;757927;757928;757929;757930;757931;757932;757933;757934;757935;757936;757937;757938;757939;757940;757941;757942;757943;757944;757945;757946;757947;757948;757949;757950;757951;757952;757953;757954;757955;757956;757957;757958;757959;757960;757961;757962;757963;757964;757965;757966;757967;757968;757969;757970;757971;757972;757973;757974;757975;757976;757977;757978;757979;757980;757981;757982;757983;757984;757985;757986;757987;757988;757989;757990;757991;757992;757993;757994;757995;757996;757997;757998;757999;758000;758001;758002;758003;758004;758005;758006;758007;758008;758009;758010;758011;758012;758013;758014;758015;758016;758017;758018;758019;758020;758021;758022;758023;758024;758025;758026;758027;758028;758029;758030;758031;758032;758033;758034;758035;758036;758037;758038;758039;758040;758041;758042;758043;758044;758045;758046;758047;758048;758049;758050;758051;758052;758053;758054;758055;758056;758057;758058;758059;758060;758061;758062;758063;758064;758065;758066;758067;758068;758069;758070;758071;758072;758073;758074;758075;758076;758077;758078;758079;758080;758081;758082;758083;758084;758085;758086;758087;758088;758089;758090;758091;758092;758093;758094;758095;758096;758097;758098;758099;758100;758101;758102;758103;758104;758105;758106;758107;758108;758109;758110;758111;758112;758113;758114;758115;758116;758117;758118;758119;758120;758121;758122;758123;758124;758125;758126;758127;758128;758129;758130;758131;758132;758133;758134;758135;758136;758137;758138;758139;758140;758141;758142;758143;758144;758145;758146;758147;758148;758149;758150;758151;758152;758153;758154;758155;758156;758157;758158;758159;758160;758161;758162;758163;758164;758165;758166;758167;758168;758169;758170;758171;758172;758173;758174;758175;758176;758177;758178;758179;758180;758181;758182;758183;758184;758185;758186;758187;758188;758189;758190;758191;758192;758193;758194;758195;758196;758197;758198;758199;758200;758201;758202;758203;758204;758205;758206;758207;758208;758209;758210;758211;758212;758213;758214;758215;758216;758217;758218;758219;758220;758221;758222;758223;758224;758225;758226;758227;758228;758229;758230;758231;758232;758233;758234;758235;758236;758237;758238;758239;758240;758241;758242;758243;758244;758245;758246;758247;758248;758249;758250;758251;758252;758253;758254;758255;758256;758257;758258;758259;758260;758261;758262;758263;758264;758265;758266;758267;758268;758269;758270;758271;758272;758273;758274;758275;758276;758277;758278;758279;758280;758281;758282;758283;758284;758285;758286;758287;758288;758289;758290;758291;758292;758293;758294;758295;758296;758297;758298;758299;758300;758301;758302;758303;758304;758305;758306;758307;758308;758309;758310;758311;758312;758313;758314;758315;758316;758317;758318;758319;758320;758321;758322;758323;758324;758325;758326;758327;758328;758329;758330;758331;758332;758333;758334;758335;758336;758337;758338;758339;758340;758341;758342;758343;758344;758345;758346;758347;758348;758349;758350;758351;758352;758353;758354;758355;758356;758357;758358;758359;758360;758361;758362;758363;758364;758365;758366;758367;758368;758369;758370;758371;758372;758373;758374;758375;758376;758377;758378;782278;782279;782280;782281;782282;782283;782284;782285;782286;782287;782288;782289;782290;782291;782292;782293;782294;782295;782296;782297;782298;782299;782300;782301;782302;782303;782304;782305;782306;782307;782308;782309;782310;782311;782312;782313;782314;782315;782316;782317;782318;782319;782320;782321;782322;782323;782324;782325;782326;782327;782328;782329;782330;782331;782332;782333;782334;782335;782336;782337;782338;782339;782340;782341;782342;782343;782344;782345;782346;782347;782348;782349;782350;782351;782352;782353;782354;782355;782356;782357;782358;782359;782360;782361;782362;782363;782364;782365;782366;782367;782368;782369;782370;782371;782372;782373;782374;782375;782376;782377;782378;782379;782380;782381;782382;782383;782384;782385;782386;782387;782388;782389;782390;782391;782392;782393;782394;782395;782396;782397;782398;782399;782400;782401;782402;782403;782404;782405;782406;782407;782408;782409;782410;782411;782412;782413;782414;782415;782416;782417;782418;782419;782420;782421;782422;782423;782424;782425;782426;782427;782428;782429;782430;782431;782432;782433;782434;782435;782436;782437;782438;782439;782440;782441;782442;782443;782444;782445;782446;782447;782448;782449;782450;782451;782452;782453;782454;782455;782456;782457;782458;782459;782460;782461;782462;782463;782464;782465;782466;782467;782468;782469;782470;782471;782472;782473;782474;782475;782476;782477;782478;782479;782480;782481;782482;782483;782484;782485;782486;782487;782488;782489;782490;782491;782492;782493;782494;782495;782496;782497;782498;782499;782500;782501;782502;782503;782504;782505;782506;782507;782508;782509;782510;782511;782512;782513;782514;782515;782516;782517;782518;782519;782520;782521;782522;782523;782524;782525;782526;782527;782528;782529;782530;782531;782532;782533;782534;782535;782536;782537;782538;782539;782540;782541;782542;782543;782544;782545;782546;782547;782548;782549;782550;782551;782552;782553;782554;782555;782556;782557;782558;782559;782560;782561;782562;782563;782564;782565;782566;782567;782568;782569;782570;782571;782572;782573;782574;782575;782576;782577;782578;782579;782580;782581;782582;782583;782584;782585;782586;782587;782588;782589;782590;782591;782592;782593;782594;782595;782596;782597;782598;782599;782600;782601;782602;782603;782604;782605;782606;782607;782608;782609;782610;782611;782612;782613;782614;782615;782616;782617;782618;782619;782620;782621;782622;782623;782624;782625;782626;782627;782628;782629;782630;782631;782632;782633;782634;782635;782636;782637;782638;782639;782640;782641;782642;782643;782644;782645;782646;782647;782648;782649;782650;782651;782652;782653;782654;782655;782656;782657;782658;782659;782660;782661;782662;782663;782664;782665;782666;782667;782668;782669;782670;782671;782672;782673;782674;782675;782676;782677;782678;782679;782680;782681;782682;782683;782684;782685;782686;782687;782688;782689;782690;782691;782692;782693;782694;782695;782696;782697;782698;782699;782700;782701;782702;782703;782704;782705;782706;782707;782708;782709;782710;782711;782712;782713;782714;782715;782716;782717;782718;782719;782720;782721;782722;782723;782724;782725;782726;782727;782728;782729;782730;782731;782732;782733;782734;782735;782736;782737;782738;782739;782740;782741;782742;782743;782744;782745;782746;782747;782748;782749;782750;782751;782752;782753;782754;782755;782756;782757;782758;782759;782760;782761;782762;782763;782764;782765;782766;782767;782768;782769;782770;782771;782772;782773;782774;782775;782776;782777;782778;782779;782780;782781;782782;782783;782784;782785;782786;782787;782788;782789;782790;782791;782792;782793;782794;782795;782796;782797;782798;782799;782800;782801;782802;782803;782804;782805;782806;782807;782808;782809;782810;782811;782812;782813;782814;782815;782816;782817;782818;782819;782820;782821;782822;782823;782824;782825;782826;782827;782828;782829;782830;782831;782832;782833;782834;782835;782836;782837;782838;782839;782840;782841;782842;782843;782844;782845;782846;782847;782848;782849;782850;782851;782852;782853;782854;782855;782856;782857;782858;782859;782860;782861;782862;782863;782864;782865;782866;782867;782868;782869;782870;782871;782872;782873;782874;782875;782876;782877;782878;782879;782880;782881;782882;782883;782884;782885;782886;782887;782888;782889;782890;782891;782892;782893;782894;782895;782896;782897;782898;782899;782900;782901;782902;782903;782904;782905;782906;782907;782908;782909;782910;782911;782912;782913;782914;782915;782916;782917;782918;782919;782920;782921;782922;782923;782924;782925;782926;782927;782928;782929;782930;782931;782932;782933;782934;782935;782936;782937;782938;782939;782940;782941;782942;782943;782944;782945;782946;782947;782948;782949;782950;782951;782952;782953;782954;782955;782956;782957;782958;782959;782960;782961;782962;782963;782964;782965;782966;782967;782968;782969;782970;782971;782972;782973;782974;782975;782976;782977;782978;782979;782980;790706;790707;790708;790709;790710;790711;790712;790713;790714;790715;790716;790717;790718;790719;790720;790721;790722;790723;790724;790725;790726;790727;790728;790729;790730;790731;790732;790733;790734;790735;790736;790737;790738;790739;790740;790741;790742;790743;790744;790745;790746;790747;790748;790749;790750;790751;790752;790753;790754;790755;790756;790757;790758;790759;790760;790761;790762;790763;790764;790765;790766;790767;790768;790769;790770;790771;790772;790773;790774;790775;790776;790777;790778;790779;790780;790781;790782;790783;790784;790785;790786;790787;790788;790789;790790;790791;790792;790793;790794;790795;790796;790797;790798;790799;790800;790801;790802;790803;790804;790805;790806;790807;790808;790809;790810;790811;790812;790813;790814;790815;790816;790817;790818;790819;790820;790821;790822;790823;790824;790825;790826;790827;790828;790829;790830;790831;790832;790833;790834;790835;790836;790837;790838;790839;790840;790841;790842;790843;790844;790845;790846;790847;790848;790849;790850;790851;797663;797664;797665;797666;797667;797668;797669;797670;797671;797672;797673;797674;797675;797676;797677;797678;797679;797680;797681;797682;797683;797684;797685;797686;797687;797688;797689;797690;797691;797692;797693;797694;797695;797696;797697;797698;797699;797700;797701;797702;797703;797704;797705;797706;797707;797708;797709;797710;797711;797712;797713;797714;797715;797716;797717;797718;797719;797720;797721;797722;797723;797724;797725;797726;797727;797728;797729;797730;797731;797732;797733;797734;797735;797736;797737;797738;797739;797740;797741;797742;797743;797744;797745;797746;797747;797748;797749;797750;797751;797752;797753;797754;797755;797756;797757;797758;797759;797760;797761;797762;797763;797764;797765;797766;797767;797768;797769;797770;797771;797772;797773;797774;797775;797776;797777;797778;797779;797780;797781;797782;797783;797784;797785;797786;797787;797788;797789;797790;797791;797792;797793;797794;797795;797796;797797;797798;797799;797800;797801;797802;797803;797804;797805;797806;797807;797808;797809;797810;797811;797812;797813;797814;797815;797816;797817;797818;797819;797820;797821;797822;797823;797824;797825;797826;797827;797828;797829;797830;797831;797832;797833;797834;797835;797836;797837;797838;797839;797840;797841;797842;797843;797844;797845;797846;797847;797848;797849;797850;797851;797852;797853;797854;797855;797856;797857;797858;797859;797860;797861;797862;797863;797864;797865;797866;797867;797868;797869;797870;797871;797872;797873;797874;797875;797876;797877;797878;797879;797880;797881;797882;797883;797884;797885;797886;797887;797888;797889;797890;797891;797892;797893;797894;797895;797896;797897;797898;797899;797900;797901;797902;797903;797904;797905;797906;797907;797908;797909;797910;797911;797912;797913;797914;797915;797916;797917;797918;797919;797920;797921;797922;797923;797924;797925;797926;797927;797928;797929;797930;797931;797932;797933;797934;797935;797936;797937;797938;797939;797940;797941;797942;797943;797944;797945;797946;797947;797948;797949;797950;797951;797952;797953;797954;797955;797956;797957;797958;797959;797960;797961;797962;797963;797964;797965;797966;797967;797968;797969;797970;797971;797972;797973;797974;797975;797976;797977;797978;797979;797980;797981;797982;797983;797984;797985;797986;797987;797988;797989;797990;797991;797992;797993;797994;797995;797996;797997;797998;797999;798000;798001;798002;798003;798004;798005;798006;798007;798008;798009;798010;798011;798012;798013;798014;798015;798016;798017;798018;798019;798020;798021;798022;798023;798024;798025;798026;798027;798028;798029;798030;798031;798032;798033;798034;798035;798036;798037;798038;798039;800116;800117;800118;800119;800120;800121;800122;800123;800124;800125;800126;800127;800128;800129;800130;800131;800132;800133;800134;800135;800136;800137;800138;800139;800140;800141;800142;800143;800144;800145;800146;800147;800148;800149;800150;800151;800152;800153;800154;800155;800156;800157;800158;800159;800160;800161;800162;800163;800164;800165;800166;800167;800168;800169;800170;800171;800172;800173;800174;800175;800176;800177;800178;800179;800180;800181;800182;800183;800184;800185;800186;800187;800188;800189;800190;800191;800192;800193;800194;800195;800196;800197;800198;800199;800200;800201;800202;800203;800204;800205;800206;800207;800208;800209;800210;800211;800212;800213;800214;800215;800216;800217;800218;800219;800220;800221;800222;800223;800224;800225;800226;800227;800228;800229;800230;800231;800232;800233;800234;800235;800236;800237;800238;800239;800240;800241;800242;800243;800244;800245;800246;800247;800248;800249;800250;800251;800252;800253;800254;800255;800256;800257;800258;800259;800260;800261;800262;800263;800264;800265;800266;800267;800268;800269;800270;800271;800272;800273;800274;800275;800276;800277;800278;800279;800280;800281;800282;800283;800284;800285;800286;800287;800288;800289;800290;800291;800292;800293;800294;800295;800296;800297;800298;800299;800300;800301;800302;800303;800304;800305;800306;800307;800308;800309;800310;800311;800312;800313;800314;800315;800316;800317;800318;800319;800320;800321;800322;800323;800324;800325;800326;800327;800328;800329;800330;800331;800332;800333;800334;800335;800336;800337;800338;800339;800340;800341;800342;800343;800344;800345;800346;800347;800348;800349;800350;800351;800352;800353;800354;800355;800356;800357;800358;800359;800360;800361;800362;800363;800364;800365;800366;800367;800368;800369;800370;800371;800372;800373;800374;800375;800376;800377;800378;800379;800380;800381;800382;800383;800384;800385;800386;800387;800388;800389;800390;800391;800392;800393;800394;800395;800396;800397;800398;800399;800400;800401;800402;800403;800404;800405;800406;800407;800408;800409;800410;800411;800412;800413;800414;800415;800416;800417;800418;800419;800420;800421;800422;800423;800424;800425;800426;800427;800428;800429;800430;800431;800432;800433;800434;800435;800436;802975;802976;802977;802978;802979;802980;802981;802982;802983;802984;802985;802986;802987;802988;802989;802990;802991;802992;802993;802994;802995;802996;802997;802998;802999;803000;803001;803002;803003;803004;803005;803006;803007;803008;803009;803010;803011;803012;803013;803014;803015;803016;803017;803018;803019;803020;803021;803022;803023;803024;803025;803026;803027;803028;803029;803030;803031;803032;803033;803034;803035;803036;803037;803038;803039;803040;803041;803042;803043;803044;803045;803046;803047;803048;803049;803050;803051;803052;803053;803054;803055;803056;803057;803058;803059;803060;803061;803062;803063;803064;803065;803066;803067;803068;803069;803070;803071;803072;803073;803074;803075;803076;803077;803078;803079;803080;803081;803082;803083;803084;803085;803086;803087;803088;803089;803090;803091;803092;803093;803094;803095;803096;803097;803098;803099;803100;803101;803102;803103;803104;803105;803106;803107;803108;803109;803110;803111;803112;803113;803114;803115;803116;803117;803118;803119;803120;803121;803122;803123;803124;803125;803126;803127;803128;803129;803130;803131;803132;803133;803134;803135;803136;803137;803138;803139;803140;803141;803142;803143;803144;803145;803146;803147;803148;803149;803150;803151;803152;803153;803154;803155;803156;803157;803158;803159;803160;803161;803162;803163;803164;803165;803166;803167;803168;803169;803170;803171;803172;803173;803174;803175;803176;803177;803178;803179;803180;803181;803182;803183;803184;803185;803186;803187;803188;803189;803190;803191;803192;803193;803194;803195;803196;803197;803198;803199;803200;803201;803202;803203;803204;803205;803206;803207;803208;803209;803210;803211;803212;803213;803214;803215;803216;803217;803218;803219;803220;803221;803222;803223;803224;803225;803226;803227;803228;803229;803230;803231;803232;803233;803234;803235;803236;803237;803238;803239;803240;803241;803242;803243;803244;803245;803246;803247;803248;803249;803250;803251;803252;803253;803254;803255;803256;803257;803258;803259;803260;803261;803262;803263;803264;803265;803266;803267;803268;803269;803270;803271;803272;803273;803274;803275;803276;803277;803278;803279;803280;803281;803282;803283;803284;803285;803286;803287;803288;803289;803290;803291;803292;803293;803294;803295;803296;803297;803298;803299;803300;803301;803302;803303;803304;803305;803306;803307;803308;803309;803310;803311;803312;803313;803314;803315;803316;803317;803318;803319;803320;803321;803322;803323;803324;803325;803326;803327;803328;803329;803330;803331;803332;803333;803334;803335;803336;803337;803338;803339;803340;803341;803342;803343;803344;803345;803346;803347;803348;803349;803350;803351;803352;803353;803354;803355;803356;803357;803358;803359;803360;803361;803362;803363;803364;803365;803366;803367;803368;803369;803370;803371;803372;803373;803374;803375;803376;803377;803378;803379;803380;803381;803382;803383;803384;803385;803386;803387;803388;803389;803390;803391;803392;803393;803394;803395;803396;803397;803398;803399;803400;803401;803402;803403;803404;803405;803406;803407;803408;803409;803410;803411;803412;803413;803414;803415;803416;803417;803418;803419;803420;803421;803422;803423;803424;803425;803426;803427;803428;803429;803430;803431;803432;803433;803434;803435;803436;803437;803438;803439;803440;803441;803442;803443;803444;803445;803446;803447;803448;803449;803450;803451;803452;803453;803454;803455;803456;803457;803458;803459;803460;803461;803462;803463;803464;803465;803466;803467;803468;803469;803470;803471;803472;803473;803474;803475;803476;803477;803478;803479;803480;803481;803482;803483;803484;803485;803486;803487;803488;803489;803490;803491;803492;803493;803494;803495;803496;803497;803498;803499;803500;803501;803502;803503;803504;803505;803506;803507;803508;803509;803510;803511;803512;803513;803514;803515;803516;803517;803518;803519;803520;803521;803522;803523;803524;803525;803526;803527;803528;803529;803530;803531;803532;803533;803534;803535;803536;803537;803538;803539;803540;803541;803542;803543;803544;803545;803546;803547;803548;803549;803550;803551;803552;803553;803554;803555;803556;803557;803558;803559;803560;803561;803562;803563;803564;803565;803566;803567;803568;803569;803670;803671;803672;803673;803674;803675;803676;803677;803678;803679;803680;803681;803682;803683;803684;803685;803686;803687;803688;803689;803690;803691;803692;803693;803694;803695;803696;803697;803698;803699;803700;803701;803702;803703;803704;803705;803706;803707;803708;803709;803710;803711;803712;803713;803714;803715;803716;803717;803718;803719;803720;803721;803722;803723;803724;803725;803726;803727;803728;803729;803730;803731;803732;803733;803734;803735;803736;803737;803738;803739;803740;803741;803742;803743;803744;803745;803746;803747;803748;803749;803750;803751;803752;803753;803754;803755;803756;803757;803758;803759;803760;803761;803762;803763;803764;803765;803766;803767;803768;803769;803770;803771;803772;803773;803774;803775;803776;803777;803778;803779;803780;803781;803782;803783;803784;803785;803786;803787;803788;803789;803790;803791;803792;803793;803794;803795;803796;803797;803798;803799;803800;803801;803802;803803;803804;803805;803806;803807;803808;803809;803810;803811;803812;803813;803814;803815;803816;803817;803818;803819;803820;803821;803822;803823;803824;803825;803826;803827;803828;803829;803830;803831;803832;803833;803834;803835;803836;803837;803838;803839;803840;803841;803842;803843;803844;803845;803846;803847;803848;803849;803850;803851;803852;803853;803854;803855;803856;803857;803858;803859;803860;803861;803862;803863;803864;803865;803866;803867;803868;803869;803870;803871;803872;803873;803874;803875;803876;803877;803878;803879;803880;803881;803882;803883;803884;803885;803886;803887;803888;803889;803890;803891;803892;803893;803894;803895;803896;803897;803898;803899;803900;803901;803902;803903;803904;803905;803906;803907;803908;803909;803910;803911;803912;803913;803914;803915;803916;803917;803918;803919;803920;803921;803922;803923;803924;803925;803926;803927;803928;803929;803930;803931;803932;803933;803934;803935;803936;803937;803938;803939;803940;803941;803942;803943;803944;803945;803946;803947;803948;803949;803950;803951;803952;803953;803954;803955;803956;803957;803958;803959;803960;803961;803962;803963;803964;803965;803966;803967;803968;803969;803970;803971;803972;803973;803974;803975;803976;803977;803978;803979;803980;803981;803982;803983;803984;803985;803986;803987;803988;803989;803990;803991;803992;803993;803994;803995;803996;803997;803998;803999;804000;804001;804002;804003;804004;804005;804006;804007;804008;804009;804010;804011;804012;804013;804014;804015;804016;804017;804018;804019;804020;804021;804022;804023;804024;804025;804026;804027;804028;804029;804030;804031;804032;804033;804034;804035;804036;804037;804038;804039;804040;804041;804042;804043;804044;804045;804046;804047;804048;804049;804050;804051;804052;804053;804054;804055;804056;804057;804058;804059;804060;804061;804062;804063;804064;804065;804066;804067;804068;804069;804070;804071;804072;804073;804074;804075;804076;804077;804078;804079;804080;804081;804082;804083;804084;804085;804086;804087;804088;804089;804090;804091;804092;804093;804094;804095;804096;804097;804098;804099;804100;804101;804102;804103;804104;804105;804106;804107;804108;804109;804110;804111;804112;804113;804114;804115;804116;804117;804118;804119;804120;804121;804122;804123;804124;804125;804126;804127;804128;804129;804130;804131;804132;804133;804134;804135;804136;804137;804138;804139;804140;804141;804142;804143;804144;804145;804146;804147;804148;804149;804150;804151;804152;804153;804154;804155;804156;804157;804158;804159;804160;804161;804162;804163;804164;804165;804166;804167;804168;804169;804170;804171;804172;804173;804174;804175;804176;804177;804178;804179;804180;804181;804182;804183;804184;804185;804186;804187;804188;804189;804190;804191;804192;804193;804194;804195;804196;804197;804198;804199;804200;804201;804202;804203;804204;804205;804206;804207;804208;804209;804210;804211;804212;804213;804214;804215;804216;804217;804218;804219;804220;804221;804222;804223;804224;804225;804226;804227;804228;804229;804230;804231;804232;804233;804234;804235;804236;804237;804238;804239;804240;804241;804242;804243;804244;804245;804246;804247;804248;804249;804250;804251;804252;804253;804254;804255;804256;804257;804258;804259;804260;804261;804262;804263;804264;804265;804266;804267;804268;804269;804270;804271;804272;804273;804274;804275;804276;804277;804278;804279;804280;804281;804282;804283;804284;804285;804286;804287;804288;804289;804290;804291;804292;804293;804294;804295;804296;804297;804298;804299;804300;804301;804302;804303;804304;804305;804306;804307;804308;804309;804310;804311;804312;804313;804314;804315;804316;804317;804318;804319;804320;804321;804322;804323;804324;804325;804326;804327;804328;804329;804330;804331;804332;804333;804334;804335;804336;804337;804338;804339;804340;804341;804342;804343;804344;804345;804346;804347;804348;804349;804350;804351;804352;804353;804354;804355;804356;804357;804358;804359;804360;804361;804362;804363;804364;804365;804366;804367;804368;804369;804370;804371;804372;804373;804374;804375;804376;804377;804378;804379;804380;804381;804382;804383;804384;804385;804386;804387;804388;804389;804390;804391;804392;804393;804394;804395;804396;804397;804398;804399;804400;804401;804402;804403;804404;804405;804406;804407;804408;804409;804410;804411;804412;804413;804414;804415;804416;804417;804418;804419;804420;804421;804422;804423;804424;804425;804426;804427;804428;804429;804430;804431;804432;804433;804434;804435;807927;807928;807929;807930;807931;807932;807933;807934;807935;807936;807937;807938;807939;807940;807941;807942;807943;807944;807945;807946;807947;807948;807949;807950;807951;807952;807953;807954;807955;807956;807957;807958;807959;807960;807961;807962;807963;807964;807965;807966;807967;807968;807969;807970;807971;807972;807973;807974;807975;807976;807977;807978;807979;807980;807981;807982;807983;807984;807985;807986;807987;807988;807989;807990;807991;807992;807993;807994;807995;807996;807997;807998;807999;808000;808001;808002;808003;808004;808005;808006;808007;808008;808009;808010;808011;808012;808013;808014;808015;808016;808017;808018;808019;808020;808021;808022;808023;808024;808025;808026;808027;808028;808029;808030;808031;808032;808033;808034;808035;808036;808037;808038;808039;808040;808041;808042;808043;808044;808045;808046;808047;808048;808049;808050;808051;808052;808053;808054;808055;808056;808057;808058;808059;808060;808061;808062;808063;808064;808065;808066;808067;808068;808069;808070;808071;808072;808073;808074;808075;808076;808077;808078;808079;808080;808081;808082;808083;808084;808085;808086;808087;808088;808089;808090;808091;808092;808093;808094;808095;808096;808097;808098;808099;808100;808101;808102;808103;808104;808105;808106;808107;808108;808109;808110;808111;808112;808113;808114;808115;808116;808117;808118;808119;808120;808121;808122;808123;808124;808125;808126;808127;808128;808129;808130;808131;808132;808133;808134;808135;808136;808137;808138;808139;808140;808141;808142;808143;808144;808145;808146;808147;808148;808149;808150;808151;808152;808153;808154;808155;808156;808157;808158;808159;808160;808161;808162;808163;808164;808165;808166;808167;808168;808169;808170;808171;808172;808173;808174;808175;808176;808177;808178;808179;808180;808181;808182;808183;808184;808185;808186;808187;808188;808189;808190;808191;808192;808193;808194;808195;808196;808197;808198;808199;808200;808201;808202;808203;808204;808205;808206;808207;808208;808209;808210;808211;808212;808213;808214;808215;808216;808217;808218;808219;808220;808221;808222;808223;808224;808225;808226;808227;808228;808229;808230;808231;808232;808233;808234;808235;808236;808237;808238;808239;808240;808241;808242;808243;808244;808245;808246;808247;808248;808249;808250;808251;808252;808253;808254;808255;808256;808257;808258;808259;808260;808261;808262;808263;808264;808265;808266;808267;808268;808269;808270;808271;808272;808273;808274;808275;808276;808277;808278;808279;808280;808281;808282;808283;808284;808285;808286;808287;808288;808289;808290;808291;808292;808293;808294;808295;808296;808297;808298;808299;808300;808301;808302;808303;808304;808305;808306;808307;808308;808309;808310;808311;808312;808313;808314;808315;808316;808317;808318;808319;808320;808321;808322;808323;808324;808325;808326;808327;808328;808329;808330;808331;808332;808333;808334;808335;808336;808337;808338;808339;808340;808341;808342;808343;808344;808345;808346;808347;808348;808349;808350;808351;808352;808353;808354;808355;808356;808357;808358;808359;808360;808361;808362;808363;808364;808365;808366;808367;808368;808369;808370;808371;808372;808373;808374;808375;808376;808377;808378;808379;808380;808381;808382;808383;808384;808385;808386;808387;808388;808389;808390;808391;808392;808393;808394;808395;808396;808397;808398;808399;808400;808401;808402;808403;808404;808405;808406;808407;808408;808409;808410;808411;808412;808413;808414;808415;808416;808417;808418;808419;808420;808421;808422;808423;808424;808425;808426;808427;808428;808429;808430;809797;809798;809799;809800;809801;809802;809803;809804;809805;809806;809807;809808;809809;809810;809811;809812;809813;809814;809815;809816;809817;809818;809819;809820;809821;809822;809823;809824;809825;809826;809827;809828;809829;809830;809831;809832;809833;809834;809835;809836;809837;809838;809839;809840;809841;809842;809843;809844;809845;809846;809847;809848;809849;809850;809851;809852;809853;809854;809855;809856;809857;809858;809859;809860;809861;809862;809863;809864;809865;809866;809867;809868;809869;809870;809871;809872;809873;809874;809875;809876;809877;809878;809879;809880;809881;809882;809883;809884;809885;809886;809887;809888;809889;809890;809891;809892;809893;809894;809895;809896;809897;809898;809899;809900;809901;809902;809903;809904;809905;809906;809907;809908;809909;809910;809911;809912;809913;809914;809915;809916;809917;809918;809919;809920;809921;809922;809923;809924;809925;809926;809927;809928;809929;809930;809931;809932;809933;809934;809935;809936;809937;809938;809939;809940;809941;809942;809943;809944;809945;809946;809947;809948;809949;809950;809951;809952;809953;809954;809955;809956;809957;809958;809959;809960;809961;809962;809963;809964;809965;809966;809967;809968;809969;809970;809971;809972;809973;809974;809975;809976;809977;809978;809979;809980;809981;809982;809983;809984;809985;809986;809987;809988;809989;809990;809991;809992;809993;809994;809995;809996;809997;809998;809999;810000;810001;810002;810003;810004;810005;810006;810007;810008;810009;824870;824871;824872;824873;824874;824875;824876;824877;824878;824879;824880;824881;824882;824883;824884;824885;824886;824887;824888;824889;824890;824891;824892;824893;824894;824895;824896;824897;824898;824899;824900;824901;824902;824903;824904;824905;824906;824907;824908;824909;824910;824911;824912;824913;824914;824915;824916;824917;824918;824919;824920;824921;824922;824923;824924;824925;824926;824927;824928;824929;824930;824931;824932;824933;824934;824935;824936;824937;824938;824939;824940;824941;824942;824943;824944;824945;824946;824947;824948;824949;824950;824951;824952;824953;824954;824955;824956;824957;824958;824959;824960;824961;824962;824963;824964;824965;824966;824967;824968;824969;824970;824971;824972;824973;824974;824975;824976;824977;824978;824979;824980;824981;824982;824983;824984;824985;824986;824987;824988;824989;824990;824991;824992;824993;824994;824995;824996;824997;824998;824999;825000;825001;825002;825003;825004;825005;825006;825007;825008;825009;825010;825011;825012;825013;825014;825015;825016;825017;825018;825019;825020;825021;825022;825023;825024;825025;825026;825027;825028;825029;825030;825031;825032;825033;825034;825035;825036;825037;825038;825039;825040;825041;825042;825043;825044;825045;825046;825047;825048;825049;825050;825051;825052;825053;825054;825055;825056;825057;825058;825059;825060;825061;825062;825063;825064;825065;825066;825067;825068;825069;825070;825071;825072;825073;825074;825075;825076;825077;825078;825079;825080;825081;825082;825083;825084;825085;825086;825087;825088;825089;825090;825091;825092;825093;825094;825095;825096;825097;825098;825099;825100;825101;825102;825103;825104;825105;825106;825107;825108;825109;825110;825111;825112;825113;825114;825115;825116;825117;825118;825119;825120;825121;825122;825123;825124;825125;825126;825127;825128;825129;825130;825131;825132;825133;825134;825135;825136;825137;825138;825139;825140;825141;825142;825143;825144;825145;825146;825147;825148;825149;825150;825151;825152;825153;825154;825155;825156;825157;825158;825159;825160;825161;825162;825163;825164;825165;825166;825167;825168;825169;825170;825171;825172;825173;825174;825175;825176;825177;825178;825179;825180;825181;825182;825183;825184;825185;825186;825187;825188;825189;825190;825191;825192;825193;825194;825195;825196;825197;825198;825199;825200;825201;825202;825203;825204;825205;825206;825207;825208;825209;825210;825211;825212;825213;825214;825215;825216;825217;825218;825219;825220;825221;825222;825223;825224;825225;825226;825227;825228;825229;825230;825231;825232;825233;825234;825235;825236;825237;825238;825239;825240;825241;825242;825243;825244;825245;825246;825247;825248;825249;825250;825251;825252;825253;825254;825255;825256;825257;825258;825259;825260;825261;825262;825263;825264;825265;825266;825267;825268;825269;825270;825271;825272;825273;825274;825275;825276;825277;825278;825279;825280;825281;825282;825283;825284;825285;825286;825287;825288;825289;825290;825291;825292;825293;825294;825295;825296;825297;825298;825299;825300;825301;825302;825303;825304;825305;825306;825307;825308;825309;825310;825311;825312;825313;825314;825315;825316;825317;825318;825319;825320;825321;825322;825323;825324;825325;825326;825327;825328;825329;825330;825331;825332;825333;825334;825335;825336;825337;825338;825339;825340;825341;825342;825343;825344;825345;825346;825347;825348;825349;825350;825351;825352;825353;825354;825355;825356;825357;825358;825359;825360;825361;825362;825363;825364;825365;825366;825367;825368;825369;825370;825371;825372;825373;825374;825375;825376;825377;825378;825379;825380;825381;825382;825383;825384;825385;825386;825387;825388;825389;825390;825391;825392;825393;825394;825395;825396;825397;825398;825399;825400;825401;825402;825403;825404;825405;825406;825407;825408;825409;825410;825411;825412;825413;825414;825415;825416;825417;825418;825419;825420;825421;825422;825423;825424;825425;825426;825427;825428;825429;825430;825431;825432;825433;825434;825435;825436;825437;825438;825439;825440;825441;825442;825443;825444;825445;825446;825447;825448;825449;825450;825451;825452;825453;825454;825455;825456;825457;825458;825459;825460;825461;825462;825463;825464;825465;825466;825467;825468;825469;825470;825471;825472;825473;825474;825475;825476;825477;825478;825479;825480;825481;825482;825483;825484;825485;825486;825487;825488;825489;825490;825491;825492;825493;825494;825495;825496;825497;825498;825499;825500;825501;825502;825503;825504;825505;825506;825507;825508;825509;825510;825511;825512;825513;825514;825515;825516;825517;825518;825519;825520;825521;825522;825523;825524;825525;825526;825527;825736;825737;825738;825739;825740;825741;825742;825743;825744;825745;825746;825747;825748;825749;825750;825751;825752;825753;825754;825755;825756;825757;825758;825759;825760;825761;825762;825763;825764;825765;825766;825767;825768;825769;825770;825771;825772;825773;825774;825775;825776;825777;825778;825779;825780;825781;825782;825783;825784;825785;825786;825787;825788;825789;825790;825791;825792;825793;825794;825795;825796;825797;825798;825799;825800;825801;825802;825803;825804;825805;825806;825807;825808;825809;825810;825811;825812;825813;825814;825815;825816;825817;825818;825819;825820;825821;825822;825823;825824;825825;825826;825827;826660;826661;826662;826663;826664;826665;826666;826667;826668;826669;826670;826671;826672;826673;826674;826675;826676;826677;826678;826679;826680;826681;826682;826683;826684;826685;826686;826687;826688;826689;826690;826691;826692;826693;826694;826695;826696;826697;826698;826699;826700;826701;826702;826703;826704;826705;826706;826707;826708;826709;826710;826711;826712;826713;826714;826715;826716;826717;826718;826719;826720;826721;826722;826723;826724;826725;826726;826727;826728;826729;826730;826731;826732;826733;826734;826735;826736;826737;826738;826739;826740;826741;826742;826743;826744;826745;826746;826747;826748;826749;826750;826751;826752;826753;826754;826755;826756;826757;826758;826759;826760;826761;826762;826763;826764;826765;826766;826767;826768;826769;826770;826771;826772;826773;826774;826775;826776;826777;826778;826779;826780;826781;826782;826783;826784;826785;826786;826787;826788;826789;826790;826791;826792;826793;826794;826795;826796;826797;826798;826799;826800;826801;826802;826803;826804;826805;826806;826807;826808;826809;826810;826811;826812;826813;826814;826815;826816;826817;826818;826819;826820;826821;826822;826823;826824;826825;826826;826827;826828;826829;826830;826831;826832;826833;826834;826835;826836;826837;826838;826839;826840;826841;826842;826843;826844;826845;826846;826847;826848;826849;826850;826851;826852;826853;826854;826855;826856;826857;826858;826859;826860;826861;826862;826863;826864;826865;826866;826867;826868;826869;826870;826871;826872;826873;826874;826875;826876;826877;826878;826879;826880;826881;826882;826883;826884;826885;826886;826887;826888;826889;826890;826891;826892;826893;826894;826895;826896;826897;826898;826899;826900;826901;826902;826903;826904;826905;826906;826907;826908;826909;826910;826911;826912;826913;826914;826915;826916;826917;826918;826919;826920;826921;826922;826923;826924;826925;826926;826927;826928;826929;826930;826931;826932;826933;826934;826935;826936;826937;826938;826939;826940;826941;826942;826943;826944;826945;826946;826947;826948;826949;826950;826951;826952;826953;826954;826955;826956;826957;826958;826959;826960;826961;826962;826963;826964;826965;826966;826967;826968;826969;826970;826971;826972;826973;826974;826975;826976;826977;826978;826979;826980;826981;826982;826983;826984;826985;826986;826987;826988;826989;826990;826991;826992;826993;826994;826995;826996;826997;826998;826999;827000;827001;827002;827003;827004;827005;827006;827007;827008;827009;827010;827011;827012;827013;827014;827015;827016;827017;827018;827019;827020;827021;827022;827023;827024;827025;827026;827027;827028;827029;827030;827031;827032;827033;827034;827035;827036;827037;827038;827039;827040;827041;827042;827043;827044;827045;827046;827047;827048;827049;827050;827051;827052;827053;827054;827055;827056;827057;827058;827059;843425;843426;843427;843428;843429;843430;843431;843432;843433;843434;843435;843436;843437;843438;843439;843440;843441;843442;843443;843444;843445;843446;843447;843448;843449;843450;843451;843452;843453;843454;843455;843456;843457;843458;843459;843460;843461;843462;843463;848571;848572;848573;848574;848575;848576;848577;848578;848579;848580;848581;848582;848583;848584;848585;848586;848587;848588;848589;848590;848591;848592;848593;848594;848595;848596;848597;848598;848599;848600;848601;848602;848603;848604;848605;848606;848607;848608;848609;848610;848611;848612;848613;848614;848615;848616;848617;848618;848619;848620;848621;848622;848623;848624;848625;848626;848627;848628;848629;848630;848631;848632;889519;889520;889521;889522;889523;889524;889525;889526;889527;889528;889529;889530;889531;889532;889533;889534;889535;889536;889537;889538;889539;889540;889541;889542;889543;889544;889545;889546;889547;889548;889549;889550;889551;889552;889553;889554;889555;889556;889557;889558;889559;889560;889561;889562;889563;889564;889565;889566;889567;889568;889569;889570;889571;889572;889573;889574;889575;889576;889577;889578;889579;889580;889581;889582;889583;889584;889585;889586;889587;889588;889589;889590;889591;889592;889593;889594;889595;889596;889597;889598;889599;889600;889601;889602;889603;889604;889605;889606;889607;889608;889609;889610;889611;889612;889613;889614;889615;889616;889617;889618;889619;889620;889621;889622;889623;889624;889625;889626;889627;889628;889629;889630;889631;889632;889633;889634;889635;889636;889637;889638;889639;889640;889641;889642;889643;889644;889645;889646;889647;889648;889649;889650;889651;889652;889653;889654;889655;889656;889657;889658;889659;889660;889661;889662;889663;889664;889665;889666;889667;889668;889669;889670;889671;889672;889673;889674;889675;889676;889677;889678;889679;889680;889681;889682;889683;889684;889685;889686;889687;889688;889689;889690;889691;889692;889693;889694;889695;889696;889697;889698;889699;889700;889701;889702;889703;889704;889705;889706;889707;889708;889709;889710;889711;889712;889713;889714;889715;889716;889717;889718;889719;889720;889721;889722;889723;889724;889725;889726;889727;889728;889729;889730;889731;889732;889733;889734;889735;889736;889737;889738;889739;889740;889741;889742;889743;889744;889745;889746;889747;889748;889749;889750;889751;889752;889753;889754;889755;889756;889757;889758;889759;889760;889761;889762;889763;889764;889765;889766;889767;889768;889769;889770;889771;889772;889773;889774;889775;889776;889777;889778;889779;889780;889781;889782;889783;889784;889785;889786;889787;889788;889789;889790;889791;889792;889793;889794;889795;889796;889797;889798;889799;889800;889801;889802;889803;889804;889805;889806;889807;889808;889809;889810;889811;889812;889813;889814;889815;889816;889817;889818;889819;889820;889821;889822;889823;889824;889825;889826;889827;889828;889829;889830;889831;889832;889833;889834;889835;889836;889837;889838;889839;889840;889841;889842;889843;889844;889845;889846;889847;889848;889849;889850;889851;889852;889853;889854;889855;889856;889857;889858;889859;889860;889861;889862;889863;889864;889865;889866;889867;889868;889869;889870;889871;889872;889873;889874;889875;889876;889877;889878;889879;889880;889881;889882;889883;889884;889885;889886;889887;889888;889889;889890;889891;889892;889893;889894;889895;889896;889897;889898;889899;889900;889901;889902;889903;889904;889905;889906;889907;889908;889909;889910;889911;889912;889913;889914;889915;889916;889917;889918;889919;889920;889921;889922;889923;889924;889925;889926;889927;889928;889929;889930;889931;889932;889933;889934;889935;889936;889937;889938;889939;889940;889941;889942;889943;889944;889945;889946;889947;889948;889949;889950;889951;889952;889953;889954;889955;889956;889957;889958;889959;889960;889961;889962;889963;889964;889965;889966;889967;889968;889969;889970;889971;889972;889973;889974;889975;889976;889977;889978;889979;889980;889981;889982;889983;889984;889985;889986;889987;889988;889989;889990;889991;889992;889993;889994;889995;889996;889997;889998;889999;890000;890001;890002;890003;890004;890005;890006;890007;890008;890009;890010;890011;890012;890013;890014;890015;890016;890017;890018;890019;890020;890021;890022;890023;890024;890025;890026;890027;890028;890029;890030;890031;890032;890033;890034;890035;890036;890037;890038;890039;890040;890041;890042;890043;890044;890045;890046;890047;890048;890049;890050;890051;890052;890053;890054;890055;890056;890057;890058;890059;890060;890061;890062;890063;890064;890065;890066;890067;890068;890069;890070;890071;890072;890073;890074;890075;890076;890077;890078;890079;890080;890081;890082;890083;890084;890085;890086;890087;890088;890089;890090;890091;890092;890093;890094;890095;890096;890097;890098;890099;890100;890101;890102;890103;890104;890105;890106;890107;890108;890109;890110;890111;890112;890113;890114;890115;890116;890117;890118;890119;890120;890121;890122;890123;890124;890125;890126;890127;890128;890129;890130;890131;890132;890133;890134;890135;890136;890137;890138;890139;890140;890141;890142;890143;890144;890145;890146;890147;890148;890149;890150;890151;890152;890153;890154;890155;890156;890157;890158;890159;890160;890161;890162;890163;890164;890165;890166;890167;890168;890169;890170;890171;890172;890173;890174;890175;890176;890177;890178;890179;890180;890181;890182;890183;890184;890185;890186;890187;890188;890189;890190;890191;890192;890193;890194;890195;890196;890197;890198;890199;890200;890201;890202;890203;890204;890205;890206;890207;890208;890209;890210;890211;890212;890213;890214;890215;890216;890217;890218;890219;890220;890221;890222;890223;890224;890225;890226;890227;890228;890229;890230;890231;890232;890233;890234;890235;890236;890237;890238;890239;890240;890241;890242;890243;890244;890245;890246;890247;890248;890249;890250;890251;890252;890253;890254;890255;890256;890257;890258;890259;890260;890261;890262;890263;890264;890265;890266;890267;890268;890269;890270;890271;890272;890273;890274;890275;890276;890277;890278;890279;890280;890281;890282;890283;890284;890285;890286;890287;890288;890289;890290;890291;890292;890293;890294;890295;890296;890297;890298;890299;890300;890301;890302;890303;890304;890305;890306;890307;890308;890309;890310;890311;890312;890313;890314;890315;890316;890317;890318;890319;890320;890321;890322;890323;890324;890325;890326;890327;890328;890329;890330;890331;890332;890333;890334;890335;890336;890337;890338;890339;890340;890341;890342;890343;890344;890345;890346;890347;890348;890349;890350;890351;890352;890353;890354;890355;890356;890357;890358;890359;890360;890361;890362;890363;890364;890365;890366;890367;890368;890369;890370;890371;890372;890373;890374;890375;890376;890377;890378;890379;890380;890381;890382;890383;890384;890385;890386;890387;890388;890389;890390;890391;890392;890393;890394;890395;890396;890397;890398;890399;890400;890401;892365;892366;892367;892368;892369;892370;892371;892372;892373;892374;892375;892376;892377;892378;892379;892380;892381;892382;892383;892384;892385;892386;892387;892388;892389;892390;892391;892392;892393;892394;892395;892396;892397;892398;892399;892400;892401;892402;892403;892404;892405;892406;892407;892408;892409;892410;892411;892412;892413;892414;892415;892416;892417;892418;892419;892420;892421;892422;892423;892424;892425;892426;892427;892428;892429;892430;892431;892432;892433;892434;892435;892436;892437;892438;892439;892440;892441;892442;892443;892444;892445;892446;892447;892448;892449;892450;892451;892452;892453;892454;892455;892456;892457;892458;892459;892460;892461;892462;892463;892464;892465;892466;892467;892468;892469;892470;892471;892472;892473;892474;892475;892476;892477;892478;892479;892480;892481;892482;892483;892484;892485;892486;892487;892488;892489;892490;892491;892492;892493;892494;892495;892496;892497;892498;892499;892500;892501;892502;892503;892504;892505;892506;892507;892508;892509;892510;892511;892512;892513;892514;892515;892516;892517;892518;892519;892520;892521;892522;892523;892524;892525;892526;892527;892528;892529;892530;892531;892532;892533;892534;892535;892536;892537;892538;892539;892540;892541;892542;892543;892544;892545;892546;892547;892548;892549;892550;892551;892552;892553;892554;892555;892556;892557;892558;892559;892560;892561;892562;892563;892564;892565;892566;892567;892568;892569;892570;892571;892572;892573;892574;892575;892576;892577;892578;892579;892580;892581;892582;892583;892584;892585;892586;892587;892588;892589;892590;892591;892592;892593;892594;892595;892596;892597;892598;892599;892600;892601;892602;892603;892604;892605;892606;892607;892608;892609;892610;892611;892612;892613;892614;892615;892616;892617;892618;892619;892620;892621;892622;892623;892624;892625;892626;892627;892628;892629;892630;892631;892632;892633;892634;892635;892636;892637;892638;892639;892640;892641;892642;892643;892644;892645;892646;892647;892648;892649;892650;892651;892652;892653;892654;892655;892656;892657;892658;892659;892660;892661;892662;892663;892664;892665;892666;892667;892668;892669;892670;892671;892672;892673;892674;892675;892676;892677;892678;892679;892680;892681;892682;892683;892684;892685;892686;892687;892688;892689;892690;892691;892692;892693;892694;892695;892696;892697;892698;892699;892700;892701;892702;892703;892704;892705;892706;892707;892708;892709;892710;892711;892712;892713;892714;892715;892716;892717;892718;892719;892720;892721;892722;892723;892724;892725;892726;892727;892728;892729;892730;892731;892732;892733;892734;892735;892736;892737;892738;892739;892740;892741;892742;892743;892744;892745;892746;892747;892748;892749;892750;892751;892752;892753;892754;892755;892756;892757;892758;892759;892760;892761;892762;892763;892764;892765;892766;892767;892768;892769;892770;892771;892772;892773;892774;892775;892776;892777;892778;892779;892780;892781;892782;892783;892784;892785;892786;892787;892788;892789;892790;892791;892792;892793;892794;892795;892796;892797;892798;892799;892800;892801;892802;892803;892804;892805;892806;892807;892808;892809;892810;892811;892812;892813;892814;892815;892816;892817;892818;892819;892820;892821;892822;892823;892824;892825;892826;892827;892828;892829;892830;892831;892832;892833;892834;892835;892836;892837;892838;892839;892840;892841;892842;892843;892844;892845;892846;892847;892848;892849;892850;892851;892852;892853;892854;892855;892856;892857;892858;892859;892860;892861;892862;892863;892864;892865;892866;892867;892868;892869;892870;892871;892872;892873;892874;892875;892876;892877;892878;892879;892880;892881;892882;892883;892884;892885;892886;892887;892888;892889;892890;892891;892892;892893;892894;892895;892896;892897;892898;892899;892900;892901;892902;892903;892904;892905;892906;892907;892908;892909;892910;892911;892912;892913;892914;892915;892916;892917;892918;892919;892920;892921;892922;892923;892924;892925;892926;892927;892928;892929;892930;892931;892932;892933;892934;892935;892936;892937;892938;892939;892940;892941;892942;892943;892944;892945;892946;892947;892948;892949;892950;892951;892952;892953;892954;892955;892956;892957;892958;892959;892960;892961;892962;892963;892964;892965;892966;892967;892968;892969;892970;892971;892972;892973;892974;892975;892976;892977;892978;892979;892980;892981;892982;892983;892984;892985;892986;892987;892988;892989;892990;892991;892992;892993;892994;892995;892996;892997;892998;892999;893000;893001;893002;893003;893004;893005;893006;893007;893008;893009;893010;893011;893012;893013;893014;893015;893016;893017;893018;893019;893020;893021;893022;893023;893024;893025;893026;893027;893028;893029;893030;893031;893032;893033;893034;893035;893036;893037;893038;893039;893040;893041;893042;893043;893044;893045;893046;893047;893048;893049;893050;893051;893052;893053;893054;893055;893056;893057;893058;893059;893060;893061;893062;893063;893064;893065;893066;893067;893068;893069;893070;893071;893072;893073;893074;893075;893076;893077;893078;893079;893080;893081;893082;893083;893084;893085;893086;893087;893088;893089;893090;893091;893092;893093;893094;893095;893096;893097;893098;893099;893100;893101;893102;893103;893104;893105;893106;893107;893108;893109;893110;893111;893112;893113;893114;893115;893116;893117;893118;893119;893120;893121;893122;893123;893124;893125;893126;893127;893128;893129;893130;893131;893132;893133;893134;893135;893136;893137;893138;893139;893140;893141;893142;893143;893144;893145;893146;893147;893148;893149;893150;893151;893152;893153;893154;893155;893156;893157;893158;893159;893160;893161;893162;893163;893164;893165;893166;893167;893168;893169;893170;893171;893172;893173;893174;893175;893176;893177;893178;893179;893180;893181;893182;893183;893184;893185;893186;893187;893188;893189;893190;893191;893192;893193;893194;893195;893196;893197;893198;893199;893200;893201;893202;893203;893204;893205;893206;893207;893208;893209;893210;893211;893212;893213;893214;893215;893216;893217;893218;893219;893220;893221;893222;893223;893224;893225;893226;893227;893228;893229;893230;893231;893232;893233;893234;893235;893236;893237;893238;893239;893240;893241;893242;893243;893244;893245;893246;893247;893248;893249;893250;893251;893252;893253;893254;893255;893256;893257;893258;893259;893260;893261;893262;893263;893264;893265;893266;893267;893268;893269;893270;893271;893272;893273;893274;893275;893276;893277;893278;893279;893280;893281;893282;893283;893284;893285;893286;893287;893288;893289;893290;893291;893292;893293;893294;893295;893296;893297;893298;893299;893300;893301;893302;893303;893304;893305;893306;893307;893308;893309;893310;893311;893312;893313;893314;893315;893316;893317;893318;893319;893320;893321;893322;893323;893324;893325;893326;893327;893328;893329;893330;893331;893332;893333;893334;893335;893336;893337;893338;893339;893340;893341;893342;893343;893344;893345;893346;893347;893348;893349;893350;893351;893352;893353;893354;893355;893356;893357;893358;893359;893360;893361;893362;893363;893364;893365;893366;893367;893368;893369;893370;893371;893372;893373;893374;893375;893376;893377;893378;893379;893380;893381;893382;893383;893384;893385;893386;893387;893388;893389;893390;893391;893392;893393;893394;893395;893396;893397;893398;893399;893400;893401;893402;893403;893404;893405;893406;893407;893408;893409;893410;893411;893412;893413;893414;893415;893416;893417;893418;893419;893420;893421;893422;893423;893424;893425;893426;893427;893428;893429;893430;893431;893432;893433;893434;893435;893436;893437;893438;893439;893440;893441;893442;893443;893444;893445;893446;893447;893448;893449;893450;893451;893452;893453;893454;893455;893456;893457;893458;893459;893460;893461;893462;893463;893464;893465;893466;893467;893468;893469;893470;893471;893472;893473;893474;893475;893476;893477;893478;893479;893480;893481;893482;893483;893484;893485;893486;893487;893488;893489;893490;893491;893492;893493;893494;893495;893496;893497;893498;893499;893500;893501;893502;893503;893504;893505;893506;893507;893508;893509;893510;893511;893512;893513;893514;893515;893516;893517;893518;893519;893520;893521;893522;893523;893524;893525;893526;893527;893528;893529;893530;893531;893532;893533;893534;893535;893536;893537;893538;893539;893540;893541;893542;893543;893544;893545;893546;893547;893548;893549;893550;893551;893552;893553;893554;893555;893556;893557;893558;893559;893560;893561;893562;893563;893564;893565;893566;893567;893568;893569;893570;893571;893572;893573;893574;893575;893576;893577;893578;893579;893580;893581;893582;893583;893584;893585;893586;893587;893588;893589;893590;893591;893592;893593;893594;893595;893596;893597;893598;893599;893600;893601;893602;893603;893604;893605;893606;893607;893608;893609;893610;893611;893612;893613;893614;893615;893616;893617;893618;893619;893620;893621;893622;893623;893624;893625;893626;893627;893628;893629;893630;893631;893632;893633;893634;893635;893636;893637;893638;893639;893640;893641;893642;893643;893644;893645;893646;893647;893648;893649;893650;893651;893652;893653;893654;893655;893656;893657;893658;893659;893660;893661;893662;893663;893664;893665;893666;893667;893668;893669;893670;893671;893672;893673;893674;893675;893676;893677;893678;893679;893680;893681;893682;893683;893684;893685;893686;893687;893688;893689;893690;893691;893692;893693;893694;893695;893696;893697;893698;893699;893700;893701;893702;893703;893704;893705;893706;893707;893708;893709;893710;893711;893712;893713;893714;893715;893716;893717;893718;893719;893720;893721;893722;893723;893724;893725;893726;893727;893728;893729;893730;893731;893732;893733;893734;893735;893736;893737;893738;893739;893740;893741;893742;893743;893744;893745;893746;893747;893748;893749;893750;893751;893752;893753;893754;893755;893756;893757;893758;893759;893760;893761;893762;893763;893764;893765;893766;893767;893768;893769;893770;893771;893772;893773;893774;893775;893776;893777;893778;893779;893780;893781;893782;893783;893784;893785;893786;893787;893788;893789;893790;893791;893792;893793;893794;893795;893796;893797;893798;893799;893800;893801;893802;893803;893804;893805;893806;893807;893808;893809;893810;893811;893812;893813;893814;893815;893816;893817;893818;893819;893820;893821;893822;893823;893824;893825;893826;893827;893828;893829;893830;893831;893832;893833;893834;893835;893836;893837;893838;893839;893840;893841;893842;893843;893844;893845;893846;893847;893848;893849;893850;893851;893852;893853;893854;893855;893856;893857;893858;893859;893860;893861;893862;893863;893864;893865;893866;893867;893868;893869;893870;893871;893872;893873;893874;893875;893876;893877;893878;893879;893880;893881;893882;893883;893884;893885;893886;893887;893888;893889;893890;893891;893892;893893;893894;893895;893896;893897;893898;893899;893900;893901;893902;893903;893904;893905;893906;893907;893908;893909;893910;893911;893912;893913;893914;893915;893916;893917;893918;902493;902494;902495;902496;902497;902498;902499;902500;902501;902502;902503;902504;902505;902506;902507;902508;902509;902510;902511;902512;902513;902514;902515;902516;902517;902518;902519;902520;902521;902522;902523;902524;902525;902526;902527;902528;902529;902530;902531;902532;902533;902534;902535;902536;902537;902538;902539;902540;902541;902542;902543;902544;902545;902546;902547;902548;902549;902550;902551;902552;902553;902554;902555;902556;902557;902558;902559;902560;902561;902562;902563;902564;902565;902566;902567;902568;902569;902570;902571;902572;902573;902574;902575;902576;902577;902578;902579;902580;902581;902582;902583;902584;902585;902586;902587;902588;902589;902590;902591;902592;902593;902594;902595;902596;902597;902598;902599;902600;902601;902602;902603;902604;902605;902606;902607;902608;902609;902610;902611;902612;902613;902614;902615;902616;902617;902618;902619;902620;902621;902622;902623;902624;902625;902626;902627;902628;902629;902630;902631;902632;902633;902634;902635;902636;902637;902638;902639;902640;902641;902642;902643;902644;902645;902646;902647;902648;902649;902650;902651;902652;902653;902654;902655;902656;902657;902658;902659;902660;902661;902662;902663;902664;902665;902666;902667;902668;902669;902670;902671;902672;902673;902674;902675;902676;902677;902678;902679;902680;902681;902682;902683;902684;902685;902686;902687;902688;902689;902690;902691;902692;902693;902694;902695;902696;902697;902698;902699;902700;902701;902702;902703;902704;902705;902706;902707;902708;902709;902710;902711;902712;902713;902714;902715;902716;902717;902718;902719;902720;902721;902722;902723;902724;902725;902726;902727;902728;902729;902730;902731;902732;902733;902734;902735;902736;902737;902738;902739;902740;902741;902742;902743;902744;902745;902746;902747;902748;902749;902750;902751;902752;902753;902754;902755;902756;902757;902758;902759;902760;902761;902762;902763;902764;902765;902766;902767;902768;902769;902770;902771;902772;902773;902774;902775;902776;902777;902778;902779;902780;902781;902782;902783;902784;902785;902786;902787;902788;902789;902790;902791;902792;902793;902794;902795;902796;902797;902798;902799;902800;902801;902802;902803;902804;902805;902806;902807;902808;902809;902810;902811;902812;902813;902814;902815;902816;902817;902818;902819;902820;902821;902822;902823;902824;902825;902826;902827;902828;902829;902830;902831;902832;902833;902834;902835;902836;902837;902838;902839;902840;902841;902842;902843;902844;902845;902846;902847;902848;902849;902850;902851;902852;902853;902854;902855;902856;902857;902858;902859;902860;902861;902862;902863;902864;902865;902866;902867;902868;902869;902870;902871;902872;902873;902874;902875;902876;902877;902878;902879;902880;902881;902882;902883;902884;902885;902886;902887;902888;902889;902890;902891;902892;902893;902894;902895;902896;902897;902898;902899;902900;902901;902902;902903;902904;902905;902906;902907;902908;902909;902910;902911;902912;902913;902914;902915;902916;902917;902918;902919;902920;902921;902922;902923;902924;902925;902926;902927;902928;902929;902930;902931;902932;902933;902934;902935;902936;902937;902938;902939;902940;902941;902942;902943;902944;902945;902946;902947;902948;902949;902950;902951;902952;902953;902954;902955;902956;902957;902958;902959;902960;902961;902962;902963;902964;902965;902966;902967;902968;902969;902970;902971;902972;902973;902974;902975;902976;902977;902978;902979;902980;902981;902982;902983;902984;902985;902986;902987;902988;902989;902990;902991;902992;902993;902994;902995;902996;902997;902998;902999;903000;903001;903002;903003;903004;903005;903006;903007;903008;903009;903010;903011;903012;903013;903014;903015;903016;903017;903018;903019;903020;903021;903022;903023;903024;903025;903026;903027;903028;903029;903030;903031;903032;903033;903034;903035;903036;903037;903038;903039;903040;903041;903042;903043;903044;903045;903046;903047;903048;903049;903050;903051;903052;903053;903054;903055;903056;903057;903058;903059;903060;903061;903062;903063;903064;903065;903066;903067;903068;903069;903070;903071;903072;903073;903074;903075;903076;903077;903078;903079;903080;903081;903082;903083;903084;903085;903086;903087;903088;903089;903090;903091;903092;903093;903094;903095;903096;903097;903098;903099;903100;903101;903102;903103;903104;903105;903106;903107;903108;903109;903110;903111;903112;903113;903114;903115;903116;903117;903118;903119;903120;903121;903122;903123;903124;903125;903126;903127;903128;903129;903130;903131;903132;903133;903134;903135;903136;903137;903138;903139;903140;903141;903142;903143;903144;903145;903146;903147;903148;903149;903150;903151;903152;903153;903154;903155;903156;903157;903158;903159;903160;903161;903162;903163;903164;903165;903166;903167;903168;903169;903170;903171;903172;903173;903174;903175;903176;903177;903178;903179;903180;903181;903182;903183;903184;903185;903186;903187;903188;903189;903190;903191;903192;903193;903194;903195;903196;903197;903198;903199;903200;903201;903202;903203;903204;903205;903206;903207;903208;903209;903210;903211;903212;903213;903214;903215;903216;903217;903218;903219;903220;903221;903222;903223;903224;903225;903226;903227;903228;903229;903230;903231;903232;903233;903234;903235;903236;903237;903238;903239;903240;903241;903242;903243;903244;903245;903246;903247;903248;903249;903250;903251;903252;903253;903254;903255;903256;903257;903258;903259;903260;903261;903262;903263;903264;903265;903266;903267;903268;903269;903270;903271;903272;903273;903274;903275;903276;903277;903278;903279;903280;903281;903282;903283;903284;903285;907662;907663;907664;907665;907666;907667;907668;907669;907670;907671;907672;907673;907674;907675;907676;907677;907678;907679;907680;907681;907682;907683;907684;907685;907686;907687;907688;907689;907690;907691;907692;907693;907694;907695;907696;907697;907698;907699;907700;907701;907702;907703;907704;907705;907706;907707;907708;907709;907710;907711;907712;907713;907714;907715;907716;907717;907718;907719;907720;907721;907722;907723;907724;907725;907726;907727;907728;907729;907730;907731;907732;907733;907734;907735;907736;907737;907738;907739;907740;907741;907742;907743;907744;907745;907746;907747;907748;907749;907750;907751;907752;907753;907754;907755;907756;907757;907758;907759;907760;907761;907762;907763;907764;907765;907766;907767;907768;907769;907770;907771;907772;907773;907774;907775;907776;907777;907778;907779;907780;907781;907782;907783;907784;907785;907786;907787;907788;907789;907790;907791;907792;907793;907794;907795;907796;907797;907798;907799;907800;907801;907802;907803;907804;907805;907806;907807;907808;907809;907810;907811;907812;907813;907814;907815;907816;907817;907818;907819;907820;907821;907822;907823;907824;907825;907826;907827;907828;907829;907830;907831;907832;907833;907834;907835;907836;907837;907838;907839;907840;907841;907842;907843;907844;907845;907846;907847;907848;907849;907850;907851;907852;907853;907854;907855;907856;907857;907858;907859;907860;907861;907862;907863;907864;907865;907866;907867;907868;907869;907870;907871;907872;907873;907874;907875;907876;907877;907878;907879;907880;907881;907882;907883;907884;907885;907886;907887;907888;907889;907890;907891;907892;907893;907894;907895;907896;907897;907898;907899;907900;907901;907902;907903;907904;907905;907906;907907;907908;907909;907910;907911;907912;907913;907914;907915;907916;907917;907918;907919;907920;907921;907922;907923;907924;907925;907926;907927;907928;907929;907930;907931;907932;907933;907934;907935;907936;907937;907938;907939;907940;907941;907942;907943;907944;907945;907946;907947;907948;907949;907950;907951;907952;907953;907954;907955;907956;907957;907958;907959;907960;907961;907962;907963;907964;907965;907966;907967;907968;907969;907970;907971;907972;907973;907974;907975;907976;907977;907978;907979;907980;907981;907982;907983;907984;907985;907986;907987;907988;907989;907990;907991;907992;907993;907994;907995;907996;907997;907998;907999;908000;908001;908002;908003;908004;908005;908006;908007;908008;908009;908010;908011;908012;908013;908014;908015;908016;908017;908018;908019;908020;908021;908022;908023;908024;908025;908026;908027;908028;908029;908030;908031;908032;908033;908034;908035;908036;908037;908038;908039;908040;908041;908042;908043;908044;908045;908046;908047;908048;908049;908050;908051;908052;908053;908054;908055;908056;908057;908058;908059;908060;908061;908062;908063;908064;908065;908066;908067;908068;908069;908070;908071;908072;908073;908074;908075;908076;908077;908078;908079;908080;908081;908082;908083;908084;908085;908086;908087;908088;908089;908090;908091;908092;908093;908094;908095;908096;908097;908098;908099;908100;908101;908102;908103;908104;908105;908106;908107;908108;908109;908110;908111;908112;908113;908114;908115;908116;908117;908118;908119;908120;908121;908122;908123;908124;908125;908126;908127;908128;908129;908130;908131;908132;908133;908134;908135;908136;908137;908138;908139;908140;908141;908142;908143;908144;908145;908146;908147;908148;908149;908150;908151;908152;908153;908154;908155;908156;908157;908158;908159;908160;908161;908162;908163;908164;908165;908166;908167;908168;908169;908170;908171;908172;908173;908174;908175;908176;908177;908178;908179;908180;908181;908182;908183;908184;908185;908186;908187;908188;908189;908190;908191;908192;908193;908194;908195;908196;908197;908198;908199;908200;908201;908202;908203;908204;908205;908206;908207;908208;908209;908210;908211;908212;908213;908214;908215;908216;908217;908218;908219;908220;908221;908222;908223;908224;908225;908226;908227;909813;909814;909815;909816;909817	646;647;648;649;650;651;652;653;654;655;656;657;658;659;660;661;662;663;664;665;666;667;668;669;670;671;672;673;674;1398;1399;1400;1401;1402;1403;1404;1405;1406;1407;1408;1409;1410;1411;1412;1413;1414;1415;1416;1417;1418;1419;1420;1421;1422;1423;1424;1425;1426;1427;1428;1429;1430;1431;1432;1433;1434;1435;1436;1437;1438;1439;1440;1441;1442;1443;1444;1445;1446;1447;1448;1449;1450;1451;1452;1453;1454;1455;1456;1457;1458;1459;1460;1461;1462;1463;1464;1465;1466;1467;1468;1469;1470;1471;1472;1473;1474;1475;1476;1477;1478;1479;1480;1481;1482;1483;1484;1485;1486;1487;1488;1489;1490;1491;1492;1493;1494;1495;1496;1497;1498;1499;1500;1501;1502;1503;1504;1505;1506;1507;1508;1509;1510;1511;1512;1513;1514;1515;1516;1517;1518;1519;1520;1521;1522;1523;1524;1525;1526;1527;1528;1529;1530;1531;1532;1533;1534;1535;1536;1537;1538;1539;1540;1541;1542;1543;1544;1545;1546;1547;1548;1549;1550;1551;1552;1553;1554;1555;1556;1557;1558;1559;1560;1561;1562;1563;1564;1565;1566;1567;1568;1569;1570;1571;1572;1573;1574;1575;1576;1577;1578;1579;1580;1581;1582;1583;1584;1585;1586;1587;1588;1589;1590;1591;1592;1593;1594;1595;1596;1597;1598;1599;1600;1601;1602;1603;1604;1605;1606;1607;1608;1609;1610;1611;1612;1613;1614;1615;1616;1617;1618;1619;1620;1621;1622;1623;1624;1625;1626;1627;1628;1629;1630;1631;1632;1633;1634;1635;1636;1637;1638;1639;1640;1641;1642;1643;1644;1645;1646;1647;1648;1649;1650;1651;1652;1653;1654;1655;1656;1657;1658;1659;1660;1661;1662;1663;1664;1665;1666;1667;1668;1669;1670;1671;1672;1673;1674;1675;1676;1677;1678;1679;1680;1681;1682;1683;1684;1685;1686;1687;1688;1689;1690;1691;1692;1693;1694;1695;1696;1697;1698;1699;1700;1701;1702;1703;1704;1705;1706;1707;1708;1709;1710;1711;1712;1713;1714;1715;1716;1717;1718;1719;1720;1721;1722;1723;1724;1725;1726;1727;1728;1729;1730;1731;1732;1733;1734;1735;1736;1737;1738;1739;1740;1741;1742;1743;1744;1745;1746;1747;1748;1749;1750;1751;1752;1753;1754;1755;1756;1757;1758;1759;1760;1761;1762;1763;1764;1765;1766;1767;1768;1769;1770;1771;1772;1773;1774;1775;1776;1777;1778;1779;1780;1781;1782;1783;1784;1785;1786;1787;1788;1789;1790;1791;1792;1793;1794;1795;1796;1797;1798;1799;1800;1801;1802;1803;1804;1805;1806;1807;1808;1809;1810;1811;1812;1813;1814;1815;1816;1817;1818;1819;1820;1821;1822;1823;1824;1825;1826;1827;1828;1829;1830;1831;1832;1833;1834;1835;1836;1837;1838;1839;1840;1841;1842;1843;1844;1845;1846;1847;1848;1849;1850;1851;1852;1853;1854;1855;1856;1857;1858;1859;1860;1861;1862;1863;1864;1865;1866;1867;1868;1869;1870;1871;1872;1873;1874;1875;1876;1877;1878;1879;1880;1881;1882;1883;1884;1885;1886;1887;1888;1889;1890;1891;1892;1893;1894;1895;1896;1897;9565;9566;9567;9568;9569;9570;9571;9572;9573;9574;9575;9576;9577;9578;9579;9580;9581;9582;9583;9584;9585;9586;9587;9588;9589;9590;9591;9592;9593;9594;9595;9596;9597;9598;9599;9600;9601;9602;9603;9604;9605;9606;9607;9608;9609;9610;9611;9612;9613;9614;9615;9616;9617;9618;9619;9620;9621;9622;9623;9624;9625;9626;9627;9628;9629;9630;9631;9632;9633;9634;9635;9636;9637;9638;9639;9640;9641;9642;9643;9644;9645;9646;9647;9648;9649;9650;9651;9652;9653;9654;9655;9656;9657;9658;9659;9660;9661;9662;9663;9664;9665;9666;9667;9668;9669;9670;9671;9672;9673;9674;9675;9676;9677;9678;9679;9680;9681;9682;9683;9684;9685;9686;9687;9688;9689;9690;9691;9692;9693;9694;9695;9696;9697;9698;9699;9700;9701;9702;9703;9704;9705;9706;9707;9708;9709;9710;9711;9712;9713;9714;9715;9716;9717;9718;9719;9720;9721;9722;9723;9724;9725;9726;9727;9728;9729;9730;9731;9732;9733;9734;9735;9736;9737;9738;9739;9740;9741;9742;9743;9744;9745;9746;9747;9748;9749;9750;9751;9752;9753;9754;9755;9756;9757;9758;9759;9760;9761;9762;9763;9764;9765;9766;9767;9768;9769;9770;9771;9772;9773;9774;9775;9776;9777;9778;9779;9780;9781;9782;9783;9784;9785;9786;9787;9788;9789;9790;9791;9792;9793;9794;9795;9796;9797;9798;9799;9800;9801;9802;9803;9804;9805;9806;9807;9808;9809;9810;9811;9812;9813;9814;9815;9816;9817;9818;9819;9820;9821;9822;9823;9824;9825;9826;9827;9828;9829;9830;9831;9832;9833;9834;9835;9836;9837;9838;9839;9840;9841;9842;9843;9844;9845;9846;9847;9848;9849;9850;9851;9852;9853;9854;9855;9856;9857;9858;9859;9860;9861;9862;9863;9864;9865;9866;9867;9868;9869;9870;9871;9872;9873;9874;9875;9876;9877;9878;9879;9880;9881;9882;9883;9884;9885;9886;9887;9888;9889;9890;9891;9892;9893;9894;9895;9896;9897;9898;9899;9900;9901;9902;9903;9904;9905;9906;9907;9908;9909;9910;9911;9912;9913;9914;9915;9916;9917;9918;9919;9920;9921;9922;9923;9924;9925;9926;9927;9928;9929;9930;9931;9932;9933;9934;9935;9936;9937;9938;9939;9940;9941;9942;9943;9944;9945;9946;9947;9948;9949;9950;9951;9952;9953;9954;9955;9956;9957;9958;9959;9960;9961;9962;9963;9964;9965;9966;9967;9968;9969;9970;9971;9972;9973;9974;9975;9976;9977;9978;9979;9980;9981;9982;9983;9984;9985;9986;9987;9988;9989;9990;9991;9992;9993;9994;9995;9996;9997;9998;9999;10000;10001;10002;10003;10004;10005;10006;10007;10008;10009;10010;10011;10012;10013;10014;10015;10016;10017;10018;10019;10020;10021;10022;10023;10024;10025;10026;10027;10028;10029;10030;10031;10032;10033;10034;10035;10036;10037;10038;10039;10040;10041;10042;10043;10044;10045;10046;10047;10048;10049;10050;10051;10052;10053;10054;10055;10056;10057;10058;10059;10060;10061;10062;10063;10064;10065;10066;10067;10068;10069;10070;10071;10072;10073;10074;10075;10076;10077;10078;10079;10080;10081;10082;10083;10084;10085;10086;10087;10088;10089;10090;10091;10092;10093;10094;10095;10096;10097;10098;10099;10100;10101;10102;10103;10104;10105;10106;10107;10108;10109;10110;10111;10112;10113;10114;10115;10116;10117;10118;10119;10120;10121;10122;10123;10124;10125;10126;10127;10128;10129;10130;10131;10132;10133;10134;10135;10136;10137;10138;10139;10140;10141;10142;10143;10144;10145;10146;10147;10148;10149;10150;10151;10152;10153;10154;10155;10156;10157;10158;10159;10160;10161;10162;10163;10164;10165;10166;10167;10168;10169;10170;10171;10172;10173;10174;10175;10176;10177;10178;10179;10180;10181;10182;10183;10184;10185;10186;10187;10188;10189;10190;10191;10192;10193;10194;10195;10196;10197;10198;10199;10200;10201;10202;10203;10204;10205;10206;10207;10208;10209;10210;10211;10212;10213;10214;10361;10362;10363;10364;10365;10366;10367;10368;10369;10370;10371;10372;10373;10374;10375;10376;10377;10378;10379;10380;10381;10382;10383;10384;10385;10386;10387;10388;10389;10390;10391;10392;10393;10394;10395;10396;10397;10398;10399;10400;10401;10402;10403;10404;10405;10406;10407;10408;10409;10410;10411;10412;10413;10414;10415;10416;10417;10418;10419;10420;10421;10422;10423;10424;10425;10426;10427;10428;10429;10430;10431;10432;10433;10434;10435;10436;10437;10438;10439;10440;10441;10442;10443;10444;10445;10446;10447;10448;10449;10450;10451;10452;10453;10454;10455;10456;10457;10458;10459;10460;10461;10462;10463;10464;10465;10466;10467;10468;10469;10470;10471;10472;10473;10474;10475;10476;10477;10478;10479;10480;10481;10482;10483;10484;10485;10486;10487;10488;10489;10490;10491;10492;10493;10494;10495;10496;10497;10498;10499;10500;10501;10502;10503;10504;10505;10506;10507;10508;10509;10510;10511;10512;10513;10514;10515;10516;10517;10518;10519;10520;10521;10522;10523;10524;10525;10526;10527;10528;10529;10530;10531;10532;10533;10534;10535;10536;10537;10538;10539;10540;10541;10542;10543;10544;10545;10546;10547;10548;10549;10550;10551;10552;10553;10554;10555;10556;16373;16374;16375;16376;16377;16378;16379;16380;16381;16382;16383;16384;16385;16386;16387;16388;16389;16390;16391;16392;16393;16394;16395;16396;16397;16398;16399;16400;16401;16402;16403;16404;16405;16406;16407;16408;16409;16410;16411;16412;16413;16414;16415;16416;16417;16418;16419;16420;16421;16422;16423;16424;16425;16426;16427;16428;16429;16430;16431;16432;16433;16434;16435;16436;16437;16438;16439;16440;16441;16442;16443;16444;16445;16446;16447;16448;16449;16450;16451;16452;16453;16454;16455;16456;16457;16458;16459;16460;16461;16462;16463;16464;16465;16466;16467;16468;16469;16470;16471;16472;16473;16474;16475;16476;16477;16478;16479;16480;16481;16482;16483;16484;16485;16486;16487;16488;16489;16490;16491;16492;16493;16494;16495;16496;16497;16498;16499;16500;16501;16502;16503;16504;16505;16506;16507;16508;16509;16510;16511;16512;16513;16514;16515;16516;16517;16518;16519;16520;16521;16522;16523;16524;16525;16526;16527;16528;16529;16530;16531;16532;16533;16534;16535;16536;16537;16538;16539;16540;16541;16542;16543;16544;16545;16546;16547;16548;16549;16550;16551;16552;16553;16554;16555;16556;16557;16558;16559;16560;16561;16562;16563;16564;16565;16566;16567;16568;16569;16570;16571;16572;16573;16574;16575;16576;16577;16578;16579;16580;16581;16582;16583;16584;16585;16586;16587;16588;16589;16590;16591;16592;16593;16594;16595;16596;16597;16598;16599;16600;16601;16602;16603;16604;16605;16606;16607;16608;16609;16610;16611;16612;16613;16614;16615;16616;16617;16618;16619;16620;16621;16622;16623;16624;16625;16626;16627;16628;16629;16630;16631;16632;16633;16634;16635;16636;16637;16638;16639;16640;16641;16642;16643;16644;16645;16646;16647;18144;18145;18146;18147;18148;18149;18150;18151;18152;18153;18154;18155;18156;18157;18158;18159;18160;18161;18162;18163;18164;18165;18166;18167;18168;18169;18170;18171;18172;18173;18174;18175;18176;18177;18178;18179;18180;18181;18182;18183;18184;18185;18186;18187;18188;18189;18190;18191;18192;18193;18194;18195;18196;18197;18198;18199;18200;18201;18202;18203;18204;18205;18206;18207;18208;18209;18210;18211;18212;18213;18214;18215;18216;18217;18218;18219;18220;18221;18222;18223;18224;18225;18226;18227;18228;18229;18230;18231;18232;18233;18234;18235;18236;18237;18238;18239;18240;18241;18242;18243;18244;18245;18246;18247;18248;18249;18250;18251;18252;18253;18254;18255;18256;18257;18258;18259;18260;18261;18262;18263;18264;18265;18266;18267;18268;18269;18270;18271;18272;18273;18274;18275;18276;18277;18278;18279;18280;18281;18282;18283;18284;18285;18286;18287;18288;18289;18290;18291;18292;18293;18294;18295;18296;18297;18298;18299;18300;18301;18302;18303;18304;18305;18306;18307;18308;18309;18310;18311;18312;18313;18314;18315;18316;18317;18318;18319;18320;18321;18322;18323;18324;18325;18326;18327;18328;18329;18330;18331;18332;18333;18334;18335;18336;18337;18338;18339;18340;18341;18342;18343;18344;18345;18346;18347;18348;18349;18350;18351;18352;18353;18354;18355;18356;18357;18358;18359;18360;18361;18362;18363;18364;18365;18366;18367;18368;18369;18370;18371;18372;18373;18374;18375;18376;18377;18378;18379;18380;18381;18382;18383;18384;18385;18386;18387;18388;18389;18390;18391;18392;18393;18394;18395;18396;18397;18398;18399;18400;18401;18402;18403;18404;18405;18406;18407;18408;18409;18410;18411;18412;18413;18414;18415;18416;18417;18418;18419;18420;18421;18422;18423;18424;37512;37513;37514;37515;37516;37517;37518;37519;37520;37521;37522;37523;37524;37525;37526;37527;37528;37529;37530;37531;37532;37533;37534;37535;37536;37537;37538;37539;37540;37541;37542;37543;37544;37545;37546;37547;37548;37549;37550;37551;37552;37553;37554;37555;37556;37557;37558;37559;37560;37561;37562;37563;37564;37565;37566;37567;37568;37569;37570;37571;37572;37573;37574;37575;37576;37577;37578;37579;37580;37581;37582;37583;37584;37585;37586;37587;37588;37589;37590;37591;37592;37593;37594;37595;37596;37597;37598;37599;37600;37601;37602;37603;37604;37605;37606;37607;37608;37609;37610;37611;37612;37613;37614;37615;37616;37617;37618;37619;37620;37621;37622;37623;37624;37625;37626;37627;37628;37629;37630;37631;37632;37633;37634;37635;37636;37637;37638;37639;37640;37641;37642;37643;37644;37645;37646;37647;37648;37649;37650;37651;37652;37653;37654;37655;37656;37657;37658;37659;37660;37661;37662;37663;37664;37665;37666;37667;37668;37669;37670;37671;37672;37673;37674;37675;37676;37677;37678;37679;37680;37681;37682;37683;37684;37685;37686;37687;37688;37689;37690;37691;37692;37693;37694;37695;37696;37697;37698;37699;37700;37701;37702;37703;37704;37705;37706;37707;37708;37709;37710;37711;37712;37713;37714;37715;37716;37717;37718;37719;37720;37721;37722;37723;37724;37725;37726;37727;37728;37729;37730;37731;37732;37733;37734;37735;37736;37737;37738;37739;37740;37741;37742;37743;37744;37745;37746;37747;37748;37749;37750;37751;37752;37753;37754;37755;37756;37757;37758;37759;37760;37761;37762;37763;37764;37765;37766;37767;37768;37769;37770;37771;37772;37773;37774;37775;37776;37777;37778;37779;37780;37781;37782;37783;37784;37785;37786;37787;37788;37789;37790;37791;37792;37793;37794;37795;37796;37797;37798;37799;37800;37801;37802;37803;37804;37805;37806;37807;37808;37809;37810;37811;37812;37813;37814;37815;37816;37817;37818;37819;37820;37821;37822;37823;37824;37825;37826;37827;37828;37829;37830;37831;37832;37833;37834;37835;37836;37837;37838;37839;37840;37841;37842;37843;37844;37845;37846;37847;37848;37849;37850;37851;37852;37853;37854;37855;37856;37857;37858;37859;37860;37861;37862;37863;37864;37865;37866;37867;37868;37869;37870;37871;37872;37873;37874;37875;37876;37877;37878;37879;37880;37881;37882;37883;37884;37885;37886;37887;37888;37889;37890;37891;37892;37893;37894;37895;37896;37897;37898;37899;37900;37901;37902;37903;37904;37905;37906;37907;37908;37909;37910;37911;37912;37913;37914;37915;37916;37917;37918;37919;37920;37921;37922;37923;37924;37925;37926;37927;37928;37929;37930;37931;37932;37933;37934;37935;37936;37937;37938;37939;37940;37941;37942;37943;37944;37945;37946;37947;37948;37949;37950;37951;37952;37953;37954;37955;37956;37957;37958;37959;37960;37961;37962;37963;37964;37965;37966;37967;37968;37969;37970;37971;37972;37973;37974;37975;37976;37977;37978;37979;37980;37981;37982;37983;37984;37985;37986;37987;37988;37989;37990;37991;37992;37993;37994;37995;37996;37997;37998;37999;38000;38001;38002;38003;38004;38005;38006;38007;38008;38009;38010;38011;38012;38013;38014;38015;38016;38017;38018;38019;38020;38021;38022;38023;38024;38025;38026;38027;38028;38029;38030;38031;38032;38033;38034;38035;38036;38037;38038;38039;38040;38041;38042;38043;38044;38045;38046;38047;38048;38049;38050;38051;38052;38053;38054;38055;38056;38057;38058;38059;38060;38061;38062;38063;38064;38065;38066;38067;38068;38069;38070;38071;38072;38073;38074;38075;38076;38077;38078;38079;38080;38081;38082;38083;38084;38085;38086;38087;38088;38089;38090;38091;38092;38093;38094;38095;38096;38097;38098;38099;38100;38101;38102;38103;38104;38105;38106;38107;38108;38109;38110;38111;38112;38113;38114;38115;38116;38117;38118;38119;38120;38121;38122;38123;38124;38125;38126;38127;38128;38129;38130;38131;38132;38133;38134;38135;38136;38137;38138;38139;38140;38141;38142;38143;38144;38145;38146;38147;38148;38149;38150;38151;38152;38153;38154;38155;38156;38157;38158;38159;38160;38161;38162;38163;38164;38165;38166;38167;38168;38169;38170;38171;38172;38173;38174;38175;38176;38177;38178;38179;38180;38181;38182;38183;38184;38185;38186;38187;38188;38189;38190;38191;38192;38193;38194;38195;38196;38197;38198;38199;38200;38201;38202;38203;38204;38205;38206;38207;38208;38209;38210;38211;38212;38213;38214;38215;38216;38217;38218;38219;38220;38221;38222;38223;38224;38225;38226;38227;38228;38229;38230;38231;38232;38233;38234;38235;38236;38237;38238;38239;38240;38241;38242;38243;38244;38245;38246;38247;38248;38249;38250;38251;38252;38253;38254;38255;38256;38257;38258;38259;38260;38261;38262;38263;38264;38265;38266;38267;38268;38269;38270;38271;38272;38273;38274;38275;38276;38277;38278;38279;38280;38281;38282;38283;38284;38285;38286;38287;38288;38289;38290;38291;38292;38293;38294;38295;38296;38297;38298;38299;38300;38301;38302;38303;38304;38305;38306;38307;38308;38309;38310;38311;38312;38313;38314;38315;38316;38317;38318;38319;38320;38321;38322;38323;38324;38325;38326;38327;38328;38329;38330;38331;38332;38333;38334;38335;38336;38337;38338;38339;38340;38341;38342;38343;38344;38345;38346;38347;38348;38349;38350;38351;38352;38353;38354;38355;38356;38357;38358;38359;38360;38361;38362;38363;38364;38365;38366;38367;38368;38369;38370;38371;38372;38373;38374;38375;38376;38377;38378;38379;38380;38381;38382;38383;38384;38385;38386;38387;38388;38389;38390;38391;38392;38393;38394;38395;38396;38397;38398;38399;38400;38401;38402;38403;38404;38405;38406;38407;38408;38409;38410;38411;38412;38413;38414;38415;38416;38417;38418;38419;38420;38421;38422;38423;38424;38425;38426;38427;38428;38429;38430;38431;38432;38433;38434;38435;38436;38437;38438;38439;38440;38441;38442;38443;38444;38445;38446;38447;38448;38449;38450;38451;38452;38453;38454;38455;38456;38457;38458;38459;38460;38461;38462;38463;38464;38465;38466;38467;38468;38469;38470;38471;38472;38473;38474;38475;38476;38477;38478;38479;38480;38481;38482;38483;38484;38485;38486;38487;38488;38489;38490;38491;38492;38493;38494;38495;38496;38497;38498;38499;38500;38501;38502;38503;38504;38505;38506;38507;38508;38509;38510;38511;38512;38513;38514;38515;38516;38517;38518;38519;38520;38521;38522;38523;38524;38525;38526;38527;38528;38529;38530;38531;38532;38533;38534;38535;38536;38537;38538;38539;38540;38541;38542;38543;38544;38545;38546;38547;38548;38549;38550;38551;38552;38553;38554;38555;38556;38557;38558;38559;38560;38561;38562;38563;38564;38565;38566;38567;38568;38569;38570;38571;38572;38573;38574;38575;38576;38577;38578;38579;38580;38581;38582;38583;38584;38585;38586;38587;38588;38589;38590;38591;38592;38593;38594;38595;38596;38597;38598;38599;38600;38601;38602;38603;38604;38605;38606;38607;38608;38609;38610;38611;38612;38613;38614;38615;38616;38617;38618;38619;38620;38621;38622;38623;38624;38625;38626;38627;38628;38629;38630;38631;38632;38633;38634;38635;38636;38637;38638;38639;38640;38641;38642;38643;38644;38645;38646;38647;38648;38649;38650;38651;38652;38653;38654;38655;38656;38657;38658;38659;38660;38661;38662;38663;38664;38665;38666;38667;38668;38669;38670;38671;38672;38673;38674;38675;38676;38677;38678;38679;38680;38681;38682;38683;38684;38685;38686;38687;38688;38689;38690;38691;38692;38693;38694;38695;38696;38697;38698;38699;38700;38701;38702;38703;38704;38705;38706;38707;38708;38709;38710;38711;38712;38713;38714;38715;38716;38717;38718;38719;38720;38721;38722;38723;38724;38725;38726;38727;38728;38729;38730;38731;38732;38733;38734;38735;38736;38737;38738;38739;38740;38741;38742;38743;38744;38745;38746;38747;38748;38749;38750;38751;38752;38753;38754;38755;38756;38757;38758;38759;38760;38761;38762;38763;38764;38765;38766;38767;38768;38769;38770;38771;38772;38773;38774;38775;38776;38777;38778;38779;38780;38781;38782;38783;38784;38785;38786;38787;38788;38789;38790;38791;38792;38793;38794;38795;38796;38797;38798;38799;38800;38801;38802;38803;38804;38805;38806;38807;38808;38809;38810;38811;38812;38813;38814;38815;38816;38817;38818;38819;38820;38821;38822;38823;38824;38825;38826;38827;38828;38829;38830;38831;38832;38833;38834;38835;38836;38837;38838;38839;38840;38841;38842;38843;38844;38845;38846;38847;38848;38849;38850;38851;38852;38853;38854;38855;38856;38857;38858;38859;38860;38861;38862;38863;38864;38865;38866;38867;38868;38869;38870;38871;38872;38873;38874;38875;38876;38877;38878;38879;38880;38881;38882;38883;38884;38885;38886;38887;38888;38889;38890;38891;38892;38893;38894;38895;38896;38897;38898;38899;38900;38901;38902;38903;38904;38905;38906;38907;38908;38909;38910;38911;38912;38913;38914;38915;38916;38917;38918;38919;38920;38921;38922;38923;38924;38925;38926;38927;38928;38929;38930;38931;38932;38933;38934;38935;38936;38937;38938;38939;38940;38941;38942;38943;38944;38945;38946;38947;38948;38949;38950;38951;38952;38953;38954;38955;38956;38957;38958;38959;38960;38961;38962;38963;38964;38965;38966;38967;38968;38969;38970;38971;38972;38973;38974;38975;38976;38977;38978;38979;38980;38981;38982;38983;38984;38985;38986;38987;38988;38989;38990;38991;38992;38993;38994;38995;38996;38997;38998;38999;39000;39001;39002;39003;39004;39005;39006;39007;39008;39009;39010;39011;39012;39013;39014;39015;39016;39017;39018;39019;39020;39021;39022;39023;39024;39025;39026;39027;39028;39029;39030;39031;39032;39033;39034;39035;39036;39037;39038;39039;39040;39041;39042;39043;39044;39045;39046;39047;39048;39049;39050;39051;39052;39053;39054;39055;39056;39057;39058;39059;39060;39061;39062;39063;39064;39065;39066;39067;39068;39069;39070;39071;39072;39073;39074;39075;39076;39077;39078;39079;39080;39081;39082;39083;39084;39085;39086;39087;39088;39089;39090;50383;50384;50385;50386;50387;50388;50389;50390;50391;50392;50393;50394;50395;50396;50397;50398;50399;50400;50401;50402;50403;50404;50405;50406;50407;50408;50409;50410;50411;50412;50413;50414;50415;50416;50417;50418;50419;50420;50421;50422;50423;50424;50425;50426;50427;50428;50429;50430;50431;50432;50433;50434;50435;50436;50437;50438;50439;50440;50441;50442;50443;50444;50445;50446;50447;50448;50449;50450;50451;50452;50453;50454;50455;50456;50457;50458;50459;50460;50461;50462;50463;50464;50465;50466;50467;51291;51292;51293;51294;51295;51296;51297;51298;51299;51300;51301;51302;51303;51304;51305;51306;51307;51308;51309;51310;51311;51312;51313;51314;51315;51316;51317;51318;51319;51320;51321;51322;51323;51324;51325;51326;51327;51328;51329;51330;51331;51332;51333;51334;51335;51336;51337;51338;51339;51340;51341;51342;51343;51344;51345;51346;51347;51348;51349;51350;51351;51352;51353;51354;51355;51356;51357;91681;91682;91683;91684;91685;91686;91687;91688;91689;91690;91691;91692;91693;92835;92836;92837;92838;92839;92840;92841;92842;92843;92844;92845;92846;92847;92848;92849;92850;92851;92852;92853;92854;92855;92856;92857;92858;92859;92860;92861;92862;92863;92864;92865;92866;92867;92868;92869;92870;92871;92872;92873;92874;92875;92876;92877;92878;92879;92880;92881;92882;92883;92884;92885;92886;92887;92888;92889;92890;92891;92892;92893;92894;92895;92896;92897;92898;92899;92900;92901;92902;92903;92904;92905;92906;92907;92908;92909;92910;92911;92912;92913;92914;92915;92916;92917;92918;92919;92920;92921;92922;92923;92924;92925;92926;92927;92928;92929;92930;92931;92932;92933;92934;92935;92936;92937;92938;92939;92940;92941;92942;92943;92944;92945;92946;92947;92948;92949;92950;92951;92952;92953;92954;92955;92956;92957;92958;92959;92960;92961;92962;92963;92964;92965;92966;92967;92968;92969;92970;92971;92972;92973;92974;92975;92976;92977;92978;92979;92980;92981;92982;92983;92984;92985;92986;92987;92988;92989;92990;92991;92992;92993;92994;92995;92996;92997;92998;92999;93000;93001;93002;93003;93004;93005;93006;93007;93008;93009;93010;93011;93012;93013;93014;93015;93016;93017;93018;93019;93020;93021;93022;93023;93024;93025;93026;93027;93028;93029;93030;93031;93032;93033;93034;93035;93036;93037;93038;93039;93040;93041;93042;93043;93044;93045;93046;93047;93048;93049;93050;93051;93052;93053;93054;93055;93056;93057;93058;93059;93060;93061;93062;93063;93064;93065;93066;93067;93068;93069;93070;93071;93072;93073;93074;93075;93076;93077;93078;93079;93080;93081;93082;93083;93084;93085;93086;93087;93088;93089;93090;93091;93092;93093;93094;93095;93096;93097;93098;93099;93100;93101;93102;93103;93104;93105;93106;93107;93108;93109;93110;93111;93112;93113;93114;93115;93116;93117;93118;93119;93120;93121;93122;93123;93124;93125;93126;93127;93128;93129;93130;93131;93132;93133;93134;93135;93136;93137;93138;93139;93140;93141;93142;93143;93144;93145;93146;93147;93148;93149;93150;93151;93152;93153;93154;93155;93156;93157;93158;93159;93160;93161;93162;93163;93164;93165;93166;93167;93168;93169;93170;93171;93172;93173;93174;93175;93176;93177;93178;93179;93180;93181;93182;93183;93184;93185;93186;93187;93188;93189;93190;93191;93192;93193;93194;93195;93196;93197;93198;93199;93200;93201;93202;93203;93204;93205;93206;93207;93208;93209;93210;93211;93212;93213;93214;93215;93216;93217;93218;93219;93220;93221;93222;93223;93224;93225;93226;93227;93228;93229;93230;93231;93232;93233;93234;93235;93236;93237;93238;93239;93240;93241;93242;93243;93244;93245;93246;93247;93248;93249;93250;93251;93252;93253;93254;93255;93256;93257;93258;93259;93260;93261;93262;93263;93264;93265;93266;93267;93268;93269;93270;93271;93272;93273;93274;93275;93276;93277;93278;93279;93280;93281;93282;93283;93284;93285;93286;93287;93288;93289;93290;93291;93292;93293;93294;93295;93296;93297;93298;93299;93300;93301;93302;93303;93304;93305;93306;93307;93308;93309;93310;93311;93312;93313;93314;93315;93316;93317;93318;93319;93320;93321;93322;93323;93324;93325;93326;93327;93328;93329;93330;93331;93332;93333;93334;93335;93336;93337;93338;93339;93340;93341;93342;93343;93344;93345;93346;93347;93348;93349;93350;93351;93352;93353;93354;93355;93356;93357;93358;93359;93360;93361;93362;93363;93364;93365;93366;93367;93368;93369;93370;93371;93372;93373;93374;93375;93376;93377;93378;93379;93380;93381;93382;93383;93384;93385;93386;93387;93388;93389;93390;93391;93392;93393;93394;93395;93396;93397;93398;93399;93400;93401;93402;93403;93404;93405;93406;93407;93408;93409;93410;93411;93412;93413;93414;93415;93416;93417;93418;93419;93420;93421;93422;93423;93424;93425;93426;93427;93428;93429;93430;93431;93432;93433;93434;93435;93436;93437;93438;93439;93440;93441;93442;93443;93444;93445;93446;93447;93448;93449;93450;93451;93452;93453;93454;93455;93456;93457;93458;93459;93460;93461;93462;93463;93464;93465;93466;93467;93468;93469;93470;93471;93472;93473;93474;93475;93476;93477;93478;93479;93480;93481;93482;93483;93484;93485;93486;93487;93488;93489;93490;93491;93492;93493;93494;93495;93496;93497;93498;93499;93500;93501;93502;93503;93504;93505;93506;93507;93508;93509;93510;93511;93512;93513;93514;93515;93516;93517;93518;93519;93520;93521;93522;93523;93524;93525;93526;93527;93528;93529;93530;93531;93532;93533;93534;93535;93536;93537;93538;93539;93540;93541;93542;93543;93544;93545;93546;93547;93548;93549;93550;93551;93552;93553;93554;93555;93556;93557;93558;93559;93560;93561;93562;93563;93564;93565;93566;93567;93568;93569;93570;93571;93572;93573;93574;93575;93576;93577;93578;93579;93580;93581;93582;93583;93584;93585;93586;93587;111676;111677;111678;111679;111680;111681;111682;111683;111684;111685;111686;122550;122551;122552;122553;130251;130252;130253;130254;130255;130256;130257;130258;130259;130260;130261;130262;130263;130264;130265;130266;130267;130268;130269;130270;130271;130272;130273;130550;130551;130552;130553;130554;130555;130556;130557;130558;130559;130560;130561;130562;130563;130564;130565;130566;130567;130568;130569;130570;130571;130572;130573;130574;130575;130576;130577;130578;130579;130580;130581;130582;130583;130584;130585;130586;130587;130588;130589;130590;130591;130592;130593;130594;130595;130596;130597;130598;130599;130600;130601;130602;130603;130604;130605;130606;130607;130608;130609;130610;130611;130612;130613;130614;130615;130616;130617;130618;130619;130620;130621;130622;130623;130624;130625;130626;130627;130628;130629;130630;130631;130632;130633;130634;130635;130636;130637;130638;130639;130640;130641;130642;130643;130644;130645;130646;130647;130648;130649;130650;130651;130652;130653;130654;130655;130656;130657;130658;130659;130660;130661;130662;130663;130664;130665;130666;130667;130668;130669;130670;130671;130672;130673;130674;130675;130676;130677;130678;130679;130680;130681;130682;130683;130684;130685;130686;130687;130688;130689;130690;130691;130692;130693;130694;130695;130696;130697;130698;130699;130700;130701;130702;130703;130704;130705;130706;130707;130708;130709;130710;134131;134132;134133;134134;134135;134136;134137;134138;134139;134140;134141;134142;134143;134144;134145;134146;134147;134148;134149;134150;134151;134152;134153;134154;134155;134156;134157;134158;134159;134160;134161;134162;134163;134164;134165;134166;134167;134168;134169;134170;134171;134172;134173;134174;134175;134176;134177;134178;134179;134180;134181;134182;134183;134184;134185;134186;134187;134188;134189;134190;134191;134192;134193;134194;134195;134196;134197;134198;134199;134200;134201;134202;134203;134204;134205;134206;134207;134208;134209;134210;134211;134212;134213;134214;134215;134216;134217;134218;134219;134220;134221;134222;134223;134224;134225;134226;134227;134228;134229;134230;134231;134232;134233;134234;134235;134236;134237;134238;134239;134240;134241;134242;134243;134244;134245;134246;134247;134248;134249;134250;134251;134252;134253;134254;134255;134256;134257;134258;134259;134260;134261;134262;134263;134264;134265;134266;134267;134268;134269;134270;134271;134272;134273;134274;134275;134276;134277;134278;134279;134280;134281;134282;134283;134284;134285;134286;134287;134288;134289;134290;134291;134292;134293;134294;134295;134296;134297;134298;134299;134300;134301;134302;134303;134304;134305;134306;134307;134308;134309;134310;134311;134312;134313;134314;134315;134316;134317;134318;134319;134320;134321;134322;134323;134324;134325;134326;134327;134328;134329;134330;134331;134332;134333;134334;134335;134336;134337;134338;134339;134340;134341;134342;134343;134344;134345;134346;134347;134348;134349;134350;134351;134352;134353;134354;134355;134356;134357;134358;134359;134360;134361;134362;134363;134364;134365;134366;134367;134368;134369;134370;134371;134372;134373;134374;134375;134376;134377;134378;134379;134380;134381;134382;134383;134384;134385;134386;134387;134388;134389;134390;134391;134392;134393;134394;134395;134396;134397;134398;134399;134400;134401;134402;134403;134404;134405;134406;134407;134408;134409;134410;134411;134412;134413;134414;134415;134416;134417;134418;134419;134420;134421;134422;134423;134424;134425;134426;134427;134428;134429;134430;134431;134432;134433;134434;134435;134436;134437;134438;134439;134440;134441;134442;134443;134444;134445;134446;134447;134448;134449;134450;134451;134452;134453;134454;134455;134456;134457;134458;134459;134460;134461;134462;134463;134464;134465;134466;134467;134468;134469;134470;134471;134472;134473;134474;134475;134476;134477;134478;134479;134480;134481;134482;134483;134484;134485;134486;134487;134488;134489;134490;134491;134492;134493;134494;134495;134496;134497;134498;134499;134500;134501;134502;134503;134504;134505;134506;134507;134508;134509;134510;134511;134512;134513;134514;134515;134516;134517;134518;134519;134520;134521;134522;134523;134524;134525;134526;134527;134528;134529;134530;134531;134532;134533;134534;134535;134536;134537;134538;134539;134540;134541;134542;134543;134544;134545;134546;134547;134548;134549;134550;134551;134552;134553;134554;134555;134556;134557;134558;134559;134560;134561;134562;134563;134564;134565;134566;134567;134568;134569;134570;134571;134572;134573;134574;134575;134576;134577;134578;134579;134580;134581;134582;134583;134584;134585;134586;134587;134588;134589;134590;134591;134592;134593;134594;134595;134596;134597;134598;134599;134600;134601;134602;134603;134604;134605;134606;134607;134608;134609;134610;134611;134612;134613;134614;134615;134616;134617;134618;134619;134620;134621;134622;134623;134624;134625;134626;134627;134628;134629;134630;134631;134632;134633;134634;134635;134636;134637;134638;134639;134640;134641;134642;134643;134644;134645;134646;134647;134648;134649;134650;134651;134652;134653;134654;134655;134656;134657;134658;134659;134660;134661;134662;134663;134664;134665;134666;134667;134668;134669;134670;134671;134672;134673;134674;134675;134676;134677;134678;134679;134680;134681;134682;134683;134684;134685;134686;134687;134688;134689;134690;134691;134692;134693;134694;134695;134696;134697;134698;134699;134700;134701;134702;134703;134704;134705;134706;134707;134708;134709;134710;134711;134712;134713;134714;134715;134716;134717;134718;134719;134720;134721;134722;134723;134724;134725;134726;134727;134728;134729;134730;134731;134732;134733;134734;134735;134736;134737;134738;134739;134740;134741;134742;134743;134744;134745;134746;134747;134748;134749;134750;134751;134752;134753;134754;134755;134756;134757;134758;134759;134760;134761;134762;134763;134764;134765;134766;134767;134768;134769;134770;134771;134772;134773;134774;134775;134776;134777;134778;134779;134780;134781;134782;134783;134784;134785;134786;134787;134788;134789;134790;134791;134792;134793;134794;134795;134796;134797;134798;134799;134800;134801;134802;134803;134804;134805;134806;134807;134808;134809;134810;134811;134812;134813;134814;134815;134816;134817;134818;134819;134820;134821;134822;134823;134824;134825;134826;134827;134828;134829;134830;134831;134832;134833;134834;134835;134836;134837;134838;134839;134840;134841;134842;134843;134844;134845;134846;134847;134848;134849;134850;134851;134852;134853;134854;134855;134856;134857;134858;134859;134860;134861;134862;134863;134864;134865;134866;134867;134868;134869;134870;134871;134872;134873;134874;134875;134876;134877;134878;134879;134880;134881;134882;134883;134884;134885;134886;134887;134888;134889;134890;134891;134892;134893;134894;134895;134896;134897;134898;134899;134900;134901;134902;134903;134904;134905;134906;134907;134908;134909;134910;134911;134912;134913;134914;134915;134916;134917;134918;134919;134920;134921;134922;134923;134924;134925;134926;134927;134928;134929;134930;134931;134932;134933;134934;134935;134936;134937;134938;134939;134940;134941;134942;134943;134944;134945;134946;134947;134948;134949;134950;134951;134952;134953;134954;134955;134956;134957;134958;134959;134960;134961;134962;134963;134964;134965;134966;134967;134968;134969;134970;134971;134972;134973;134974;134975;134976;134977;134978;134979;134980;134981;134982;134983;134984;134985;134986;134987;134988;134989;134990;134991;134992;134993;134994;134995;134996;134997;134998;134999;135000;135001;135002;135003;135004;135005;135006;135007;135008;135009;135010;135011;135012;135013;135014;135015;135016;135017;135018;135019;135020;135021;135022;135023;135024;135025;135026;135027;135028;135029;135030;135031;135032;135033;135034;135035;135036;135037;135038;135039;135040;135041;135042;135043;135044;135045;135046;135047;135048;135049;135050;135051;135052;135053;135054;135055;135056;135057;135058;135059;135060;135061;135062;135063;135064;135065;135066;135067;135068;135069;135070;135071;135072;135073;135074;135075;135076;135077;135078;135079;135080;135081;135082;135083;135084;135085;135086;135087;135088;135089;135090;135091;135092;135093;135094;135095;135096;135097;135098;135099;135100;135101;135102;135103;135104;135105;135106;135107;135108;135109;135110;135111;135112;135113;135114;135115;135116;135117;135118;135119;135120;135121;135122;135123;135124;135125;135126;135127;135128;135129;135130;135131;135132;135133;135134;135135;135136;135137;135138;135139;135140;135141;135142;135143;135144;135145;135146;135147;135148;135149;135150;135151;135152;135153;135154;135155;135156;135157;135158;135159;135160;135161;135162;135163;135164;135165;135166;135167;135168;135169;135170;135171;135172;135173;135174;135175;135176;135177;135178;135179;135180;135181;135182;135183;135184;135185;135186;135187;135188;135189;135190;135191;135192;135193;135194;135195;135196;135197;135198;135199;135200;135201;135202;135203;135204;135205;135206;135207;135208;135209;135210;135211;135212;135213;135214;135215;135216;135217;135218;135219;135220;135221;135222;135223;135224;135225;135226;135227;135228;135229;135230;135231;135232;135233;135234;135235;135236;135237;135238;135239;135240;135241;135242;135243;135244;135245;135246;135247;135248;135249;135250;135251;135252;135253;135254;135255;135256;135257;135258;135259;135260;135261;135262;135263;135264;135265;135266;135267;135268;135269;135270;135271;135272;135273;135274;135275;135276;135277;135278;135279;135280;135281;135282;135283;135284;135285;135286;135287;135288;135289;135290;135291;135292;135293;135294;135295;135296;135297;135298;135299;135300;135301;135302;135303;135304;135305;135306;135307;135308;135309;135310;135311;135312;135313;135314;135315;135316;135317;135318;135319;135320;135321;135322;135323;135324;135325;135326;135327;135328;135329;135330;135331;135332;135333;135334;135335;135336;135337;135338;135339;135340;135341;135342;135343;135344;135345;135346;135347;135348;135349;135350;135351;135352;135353;135354;135355;135356;135357;135358;135359;135360;135361;135362;135363;135364;135365;135366;135367;135368;135369;135370;135371;135372;135373;135374;135375;135376;135377;135378;135379;135380;135381;135382;135383;135384;135385;135386;135387;135388;135389;135390;135391;135392;135393;135394;135395;135396;135397;135398;135399;135400;135401;135402;135403;135404;135405;135406;135407;135408;135409;135410;135411;135412;135413;135414;135415;135416;135417;135418;135419;135420;135421;135422;135423;135424;135425;135426;135427;135428;135429;135430;135431;135432;135433;135434;135435;135436;135437;135438;135439;135440;135441;135442;135443;135444;135445;135446;135447;135448;135449;135450;135451;135452;135453;135454;135455;135456;135457;135458;135459;135460;135461;135462;135463;135464;135465;135466;135467;135468;135469;135470;135471;135472;135473;135474;135475;135476;135477;135478;135479;135480;135481;135482;135483;135484;135485;135486;135487;135488;135489;135490;135491;135492;135493;135494;135495;135496;135497;135498;135499;135500;135501;135502;135503;135504;135505;135506;135507;135508;135509;135510;135511;135512;135513;135514;135515;135516;135517;135518;135519;135520;135521;135522;135523;135524;135525;135526;135527;135528;135529;135530;135531;135532;135533;135534;135535;135536;135537;135538;135539;135540;135541;135542;135543;135544;135545;135546;135547;135548;135549;135550;135551;135552;135553;135554;135555;135556;135557;135558;135559;135560;135561;135562;135563;135564;135565;135566;135567;135568;135569;135570;135571;135572;135573;135574;135575;135576;135577;135578;135579;135580;135581;135582;135583;135584;135585;135586;135587;135588;135589;135590;135591;135592;135593;135594;135595;135596;135597;135598;135599;135600;135601;135602;135603;135604;135605;135606;135607;135608;135609;135610;135611;135612;135613;135614;135615;135616;135617;135618;135619;135620;135621;135622;135623;135624;135625;135626;135627;135628;135629;135630;135631;135632;135633;135634;135635;135636;135637;135638;135639;135640;135641;135642;135643;135644;135645;135646;135647;135648;135649;135650;135651;135652;135653;135654;135655;135656;135657;135658;135659;135660;135661;135662;135663;135664;135665;135666;135667;135668;135669;135670;135671;135672;135673;135674;135675;135676;135677;135678;135679;135680;135681;135682;135683;135684;135685;135686;135687;135688;135689;135690;135691;135692;135693;135694;135695;135696;135697;135698;135699;135700;135701;135702;135703;135704;135705;135706;135707;135708;135709;135710;135711;135712;135713;135714;135715;135716;135717;135718;135719;135720;135721;135722;135723;135724;135725;135726;135727;135728;135729;135730;135731;135732;135733;135734;135735;135736;135737;135738;135739;135740;135741;135742;135743;135744;135745;135746;135747;135748;135749;135750;135751;135752;135753;135754;135755;135756;135757;135758;135759;135760;135761;135762;135763;135764;135765;135766;135767;135768;135769;135770;135771;135772;135773;135774;135775;135776;135777;135778;135779;135780;135781;135782;135783;135784;135785;135786;135787;135788;135789;135790;135791;135792;135793;135794;135795;135796;135797;135798;135799;135800;135801;135802;135803;135804;135805;135806;135807;135808;135809;135810;135811;135812;135813;135814;135815;135816;135817;135818;135819;135820;135821;135822;135823;135824;135825;135826;135827;135828;135829;135830;135831;135832;135833;135834;135835;135836;135837;135838;135839;135840;135841;135842;135843;135844;135845;135846;135847;135848;135849;135850;135851;135852;135853;135854;135855;135856;135857;135858;135859;135860;135861;135862;135863;135864;135865;135866;135867;135868;135869;135870;135871;135872;135873;135874;135875;135876;135877;135878;135879;135880;135881;135882;135883;135884;135885;135886;135887;135888;135889;135890;135891;135892;135893;135894;135895;135896;135897;135898;135899;135900;135901;135902;135903;135904;135905;135906;135907;135908;135909;135910;135911;135912;135913;135914;135915;135916;135917;135918;135919;135920;135921;135922;135923;135924;135925;135926;135927;135928;135929;135930;135931;135932;135933;135934;135935;135936;135937;135938;135939;135940;135941;135942;135943;135944;135945;135946;135947;135948;135949;135950;135951;135952;135953;135954;135955;135956;135957;135958;135959;135960;135961;135962;135963;135964;135965;135966;135967;135968;135969;135970;135971;135972;135973;135974;135975;135976;135977;135978;135979;135980;135981;135982;135983;135984;135985;135986;135987;135988;135989;135990;135991;135992;135993;135994;135995;135996;135997;135998;135999;136000;136001;136002;136003;136004;136005;136006;136007;136008;136009;136010;136011;136012;136013;136014;136015;136016;136017;136018;136019;136020;136021;136022;136023;136024;136025;136026;136027;136028;136029;136030;136031;136032;136033;136034;136035;136036;136037;136038;136039;136040;136041;136042;136043;136044;136045;136046;136047;136048;136049;136050;136051;136052;136053;136054;136055;136056;136057;136058;136059;136060;136061;136062;136063;136064;136065;136066;136067;136068;136069;136070;136071;136072;136073;136074;136075;136076;136077;136078;136079;136080;136081;136082;136083;136084;136085;136086;136087;136088;136089;136090;136091;136092;136093;136094;136095;136096;136097;136098;136099;136100;136101;136102;136103;136104;136105;136106;136107;136108;136109;136110;136111;136112;136113;136114;136115;136116;136117;136118;136119;136120;136121;136122;136123;136124;136125;136126;136127;136128;136129;136130;136131;136132;136133;136134;136135;136136;136137;136138;136139;136140;136141;136142;136143;136144;136145;136146;136147;136148;136149;136150;136151;136152;136153;136154;136155;136156;136157;136158;136159;136160;136161;136162;136163;136164;136165;136166;136167;136168;136169;136170;136171;136172;136173;136174;136175;136176;136177;136178;136179;136180;136181;136182;136183;136184;136185;136186;136187;136188;136189;136190;136191;136192;136193;136194;136195;136196;136197;136198;136199;136200;136201;136202;136203;136204;136205;136206;136207;136208;136209;136210;136211;136212;136213;136214;136215;136216;136217;136218;136219;136220;136221;136222;136223;136224;136225;136226;136227;136228;136229;136230;136231;136232;136233;136234;136235;136236;136237;136238;136239;136240;136241;136242;136243;136244;136245;136246;136247;136248;136249;136250;136251;136252;136253;136254;136255;136256;136257;136258;136259;136260;136261;136262;136263;136264;136265;136266;136267;136268;136269;136270;136271;136272;136273;136274;136275;136276;136277;136278;136279;136280;136281;136282;136283;136284;136285;136286;136287;136288;136289;136290;136291;136292;136293;136294;136295;136296;140444;140445;140446;140447;140448;140449;140450;140451;140452;140453;140454;140455;140456;140457;140458;140459;140460;140461;140462;140463;140464;140465;140466;140467;140468;140469;140470;140471;140472;140473;140474;140475;140476;140477;140478;140479;140480;140481;140482;140483;140484;140485;140486;140487;140488;140489;140490;140491;140492;140493;140494;140495;140496;140497;140498;140499;140500;140501;140502;140503;140504;140505;140506;140507;140508;140509;140510;140511;140512;140513;140514;140515;140516;140517;140518;140519;140520;140521;140522;140523;140524;140525;140526;140527;140528;140529;140530;140531;140532;140533;140534;140535;140536;140537;140538;140539;140540;140541;140542;140543;140544;140545;140546;140547;140548;140549;140550;140551;140552;140553;140554;140555;140556;140557;140558;140559;140560;140561;140562;140563;140564;140565;140566;140567;140568;140569;140570;140571;140572;140573;140574;140575;140576;140577;140578;140579;140580;140581;140582;140583;140584;140585;140586;140587;140588;140589;140590;140591;140592;140593;140594;140595;140596;140597;140598;140599;140600;140601;140602;140603;140604;140605;140606;140607;140608;140609;140610;140611;140612;140613;140614;140615;140616;140617;140618;140619;140620;140621;140622;140623;140624;140625;140626;140627;140628;140629;140630;140631;140632;140633;140634;140635;140636;140637;140638;140639;140640;140641;140642;140643;140644;140645;140646;140647;140648;140649;140650;140651;140652;140653;140654;140655;140656;140657;140658;140659;140660;140661;140662;140663;140664;140665;140666;140667;140668;140669;140670;140671;140672;140673;140674;140675;140676;140677;140678;140679;140680;140681;140682;140683;140684;140685;140686;140687;140688;140689;140690;140691;140692;140693;140694;140695;140696;140697;140698;140699;140700;140701;140702;140703;140704;140705;140706;140707;140708;140709;140710;140711;140712;140713;140714;140715;140716;140717;140718;140719;140720;140721;140722;140723;140724;140725;140726;140727;140728;140729;140730;140731;140732;140733;140734;140735;140736;140737;140738;140739;140740;140741;140742;140743;140744;140745;140746;140747;140748;140749;140750;140751;140752;140753;140754;140755;140756;140757;140758;140759;140760;140761;140762;140763;140764;140765;140766;140767;140768;140769;140770;140771;140772;140773;140774;140775;140776;140777;140778;140779;140780;140781;140782;140783;140784;140785;140786;140787;140788;140789;140790;140791;171102;171103;171104;171105;171106;171107;171108;171109;171110;171111;171112;171113;171114;171115;171116;171117;171118;171119;171120;171121;171122;171123;171124;171125;171126;171127;171128;171129;171130;171131;171132;171133;171134;171135;171136;171137;171138;171139;171140;171141;171142;171143;171144;171145;171146;171147;171148;171149;171150;171151;171152;171153;171154;171155;171156;171157;171158;171159;171160;171161;171162;171163;171164;171165;171166;171167;171168;171169;171170;171171;171172;171173;171174;171175;171176;171177;171178;171179;171180;171181;171182;171183;171184;171185;171186;171187;171188;171189;171190;171191;171192;171193;171194;171195;171196;171197;171198;171199;171200;171201;171202;171203;171204;171205;171206;171207;171208;171209;171210;171211;171212;171213;171214;171215;171216;171217;171218;171219;171220;171221;171222;171223;171224;171225;171226;171227;171228;171229;171230;171231;171232;171233;171234;171235;171236;171237;171238;171239;171240;171241;171242;171243;171244;171245;171246;171247;171248;171249;171250;171251;171252;171253;171254;171255;171256;171257;171258;171259;171260;171261;171262;171263;171264;171265;171266;171267;171268;171269;171270;171271;171272;171273;171274;171275;171276;171277;171278;171279;171280;171281;171282;171283;171284;171285;171286;171287;171288;171289;171290;171291;171292;171293;171294;171295;171296;171297;171298;171299;171300;171301;171302;171303;171304;171305;171306;177997;177998;177999;178000;178001;178002;178003;178004;178005;178006;178007;178008;178009;178010;178011;178012;178013;178014;178015;178016;178017;178018;178019;178020;178021;178022;178023;178024;178025;178026;178027;178028;178029;178030;178031;178032;178033;178034;178035;178036;178037;178038;178039;178040;178041;178042;178043;178044;178045;178046;178047;178048;178049;178050;178051;178052;178053;178054;178055;178056;178057;178058;178059;178060;178061;178062;178063;178064;178065;178066;178067;178068;178069;178070;178071;178072;178073;178074;178075;178076;178077;178078;178079;178080;178081;178082;178083;178084;178085;178086;178087;178088;178089;178090;178091;178092;178093;178094;178095;178096;178097;178098;178099;178100;178101;178102;178103;178104;178105;178106;178107;178108;178109;178110;178111;178112;178113;178114;178115;178116;178117;178118;178119;178120;178121;178122;178123;178124;178125;178126;178127;178128;178129;178130;178131;178132;178133;178134;178135;178136;178137;178138;178139;178140;178141;178142;178143;178144;178145;178146;178147;178148;178149;178150;178151;178152;178153;178154;178155;178156;178157;178158;178159;178160;178161;178162;178163;178164;178165;178166;178167;178168;178169;178170;178171;178172;178173;178174;178175;178176;178177;178178;178179;178180;178181;178182;178183;178184;178185;178186;178187;178188;178189;178190;178191;178192;178193;178194;178195;178196;178197;178198;178199;178200;178201;178202;178203;178204;178205;178206;178207;178208;178209;178210;178211;178212;178213;178214;178215;178216;178217;178218;178219;178220;178221;178222;178223;178224;178225;178226;178227;178228;178229;178230;178231;178232;178233;178234;178235;178236;178237;178238;178239;178240;178241;178242;178243;178244;178245;178246;178247;178248;178249;178250;178251;178252;178253;178254;178255;178256;178257;178258;178259;178260;178261;178262;178263;178264;178265;178266;178267;178268;178269;178270;178271;178272;178273;178274;178275;178276;178277;178278;178279;178280;178281;178282;178283;178284;178285;178286;178287;178288;178289;178290;178291;178292;178293;178294;178295;178296;178297;178298;178299;178300;178301;178302;178303;178304;178305;178306;178307;178308;178309;178310;178311;178312;178313;178314;178315;178316;178317;178318;178319;178320;178321;178322;178323;178324;178325;178326;178327;178328;178329;178330;178331;178332;178333;178334;178335;178336;178337;178338;178339;178340;178341;178342;178343;178344;178345;178346;178347;178348;178349;178350;178351;178352;178353;178354;178355;178356;178357;178358;178359;178360;178361;178362;178363;178364;178365;178366;178367;178368;178369;178370;178371;178372;178373;178374;178375;178376;178377;178378;178379;178380;178381;178382;178383;178384;178385;178386;178387;178388;178389;178390;178391;178392;178393;178394;178395;178396;178397;178398;178399;178400;178401;178402;178403;178404;178405;178406;178407;178408;178409;178410;178411;178412;178413;178414;178415;178416;178417;178418;178419;178420;178421;178422;178423;178424;178425;178426;178427;178428;178429;178430;178431;178432;178433;178434;178435;178436;178437;178438;178439;178440;178441;178442;178443;178444;178445;178446;178447;178448;178449;178450;178451;178452;178453;178454;178455;178456;178457;178458;178459;178460;178461;178462;178463;178464;178465;178466;178467;178468;178469;178470;178471;178472;178473;178474;178475;178476;178477;178478;178479;178480;178481;178482;178483;178484;178485;178486;178487;178488;178489;178490;178491;178492;178493;178494;178495;178496;178497;178498;178499;178500;178501;178502;178503;178504;178505;178506;178507;178508;178509;178510;178511;178512;178513;178514;178515;178516;178517;178518;178519;178520;178521;178522;178523;178524;178525;178526;178527;178528;178529;178530;178531;178532;178533;178534;178535;178536;178537;178538;178539;178540;178541;178542;178543;178544;178545;178546;178547;178548;178549;178550;178551;178552;178553;178554;178555;178556;178557;178558;178559;178560;178561;178562;178563;178564;178565;178566;178567;178568;178569;178570;178571;178572;178573;178574;178575;178576;178577;178578;178579;178580;178581;178582;178583;178584;178585;178586;178587;178588;178589;178590;178591;178592;178593;178594;178595;178596;178597;178598;178599;178600;178601;178602;178603;178604;178605;178606;178607;178608;178609;178610;178611;178612;178613;178614;178615;178616;178617;178618;178619;178620;178621;178622;178623;178624;178625;178626;178627;178628;178629;178630;178631;178632;178633;178634;178635;178636;178637;178638;178639;178640;178641;178642;178643;178644;178645;178646;178647;178648;178649;178650;178651;178652;178653;178654;178655;178656;178657;178658;178659;178660;178661;178662;178663;178664;178665;178666;178667;178668;178669;178670;178671;178672;178673;178674;178675;178676;178677;178678;178679;178680;178681;178682;178683;178684;178685;178686;178687;178688;178689;178690;178691;178692;178693;178694;178695;178696;178697;178698;178699;178700;178701;178702;178703;178704;178705;178706;178707;178708;178709;178710;178711;178712;178713;178714;178715;178716;178717;178718;178719;178720;178721;178722;178723;178724;178725;178726;178727;178728;178729;178730;178731;178732;178733;178734;178735;178736;178737;178738;178739;178740;178741;178742;178743;178744;178745;178746;178747;178748;178749;178750;178751;178752;178753;178754;178755;178756;178757;178758;178759;178760;178761;178762;178763;178764;178765;178766;178767;178768;178769;178770;178771;178772;178773;178774;178775;178776;178777;178778;178779;178780;178781;178782;178783;178784;178785;178786;178787;178788;178789;178790;178791;178792;178793;178794;178795;178796;178797;178798;178799;178800;178801;178802;178803;178804;178805;178806;178807;178808;178809;178810;178811;178812;178813;178814;178815;178816;178817;178818;178819;178820;178821;178822;178823;178824;178825;178826;178827;178828;178829;178830;178831;178832;178833;178834;178835;178836;178837;178838;178839;178840;178841;178842;178843;178844;178845;178846;178847;178848;178849;178850;178851;178852;178853;178854;178855;178856;178857;178858;178859;178860;178861;178862;178863;178864;178865;178866;178867;178868;178869;178870;178871;178872;178873;178874;178875;178876;178877;178878;178879;178880;178881;178882;178883;178884;178885;178886;178887;178888;178889;178890;178891;178892;178893;178894;178895;178896;178897;178898;178899;178900;178901;178902;178903;178904;178905;178906;178907;178908;178909;178910;178911;178912;178913;178914;178915;178916;178917;178918;178919;178920;178921;178922;178923;178924;178925;178926;178927;178928;178929;178930;178931;178932;178933;178934;178935;178936;178937;178938;178939;178940;178941;178942;178943;178944;178945;178946;178947;178948;178949;178950;178951;178952;178953;178954;178955;178956;178957;178958;178959;178960;178961;178962;178963;178964;178965;181551;184939;184940;184941;184942;184943;184944;184945;184946;184947;184948;184949;184950;184951;184952;184953;184954;184955;184956;184957;184958;184959;184960;184961;184962;184963;184964;184965;184966;184967;184968;184969;184970;184971;184972;184973;184974;184975;184976;184977;184978;184979;184980;184981;184982;184983;184984;184985;184986;184987;184988;184989;184990;184991;184992;184993;184994;184995;184996;184997;184998;184999;185000;185001;185002;185003;185004;185005;185006;185007;185008;185009;185010;185011;185012;185013;185014;185015;185016;185017;185018;185019;185020;185021;185022;185023;185024;185025;185026;185027;185028;185029;185030;185031;185032;185033;185034;185035;185036;185037;185038;185039;185040;185041;185042;185043;185044;185045;185046;185047;185048;185049;185050;185051;185052;185053;185054;185055;185056;185057;185058;185059;185060;185061;185062;185063;185064;185065;185066;185067;185068;185069;185070;185071;185072;185073;185074;185075;185076;185077;185078;185079;185080;185081;185082;185083;185084;185085;185086;185087;185088;185089;185090;185091;185092;185093;185094;185095;185096;185097;185098;185099;185100;185101;185102;185103;185104;185105;185106;185107;185108;185109;185110;185111;185112;185113;185114;185115;185116;185117;185118;185119;185120;185121;185122;185123;185124;185125;185126;185127;185128;185129;185130;185131;185132;185133;185134;185135;185136;185137;185138;185139;185140;185141;185142;185143;185144;185145;185146;185147;185148;185149;185150;185151;185152;185153;185154;185155;185156;185157;185158;185159;185160;185161;185162;185163;185164;185165;185166;185167;185168;185169;185170;185171;185172;185173;185174;185175;185176;185177;185178;185179;185180;185181;185182;185183;185184;185185;185186;185187;185188;185189;185190;185191;185192;185193;185194;185195;185196;185197;185198;185199;185200;185201;185202;185203;185204;185205;185206;185207;185208;185209;185210;185211;185212;185213;185214;185215;185216;185217;185218;185219;185220;185221;185222;185223;185224;185225;185226;185227;185228;185229;185230;185231;185232;185233;185234;185235;185236;185237;185238;185239;185240;185241;185242;185243;185244;185245;185246;185247;185248;185249;185250;185251;185252;185253;185254;185255;185256;185257;185258;185259;185260;185261;185262;185263;185264;185265;185266;185267;185268;185269;185270;185271;185272;185273;185274;185275;185276;185277;185278;185279;185280;185281;185282;185283;185284;185285;185286;185287;185288;185289;185290;185291;185292;185293;185294;185295;185296;185297;185298;185299;185300;185301;185302;185303;185304;185305;185306;185307;185308;185309;185310;185311;185312;185313;185314;185315;185316;185317;185318;185319;185320;185321;185322;185323;185324;185325;185326;185327;185328;185329;185330;185331;185332;185333;185334;185335;185336;185337;185338;185339;185340;185341;185342;185343;185344;185345;185346;185347;185348;185349;185350;185351;185352;185353;185354;185355;185356;185357;185358;185359;185360;185361;185362;185363;185364;185365;185366;185367;185368;185369;185370;185371;185372;185373;185374;185375;185376;185377;185378;185379;185380;185381;185382;185383;185384;185385;185386;185387;185388;185389;185390;185391;185392;185393;185394;185395;185396;185397;185398;185399;185400;185401;185402;185403;185404;185405;185406;185407;185408;185409;185410;185411;185412;185413;185414;185415;185416;185417;185418;185419;185420;185421;185422;185423;185424;185425;185426;185427;185428;185429;185430;185431;185432;185433;185434;185435;185436;185437;185438;185439;185440;185441;185442;185443;185444;185445;185446;185447;185448;185449;185450;185451;185452;185453;185454;185455;185456;185457;185458;185459;185460;185461;185462;185463;185464;185465;185466;185467;185468;185469;185470;185471;185472;185473;185474;185475;185476;185477;185478;185479;185480;185481;185482;185483;185484;185485;185486;185487;185488;185489;185490;185491;185492;185493;185494;185495;185496;185497;185498;185499;185500;185501;185502;185503;185504;185505;185506;185507;185508;185509;185510;185511;185512;185513;185514;185515;185516;185517;185518;185519;185520;185521;185522;185523;185524;185525;185526;185527;185528;185529;185530;185531;185532;185533;185534;185535;185536;185537;185538;185539;185540;185541;185542;185543;185544;185545;185546;185547;185548;185549;185550;185551;185552;185553;185554;185555;185556;185557;185558;185559;185560;185561;185562;185563;185564;185565;185566;185567;185568;185569;185570;185571;185572;185573;185574;185575;185576;185577;185578;185579;185580;185581;185582;185583;185584;185585;185586;185587;185588;185589;185590;185591;185592;185593;185594;185595;185596;185597;185598;185599;185600;185601;185602;185603;185604;185605;185606;185607;185608;185609;185610;185611;185612;185613;185614;185615;185616;185617;185618;185619;185620;185621;185622;185623;185624;185625;185626;185627;185628;185629;185630;185631;185632;185633;185634;185635;185636;185637;185638;185639;185640;185641;185642;185643;185644;185645;185646;185647;185648;185649;185650;185651;185652;185653;185654;185655;185656;185657;185658;185659;185660;185661;185662;185663;185664;185665;185666;185667;185668;185669;185670;185671;185672;185673;185674;185675;185676;185677;185678;185679;185680;185681;185682;185683;185684;185685;185686;185687;185688;185689;185690;185691;185692;185693;185694;185695;185696;185697;186752;186753;186754;186755;186756;186757;186758;186759;186760;187595;187596;187597;187598;187599;187600;187601;187602;187603;187604;187605;187606;187607;187608;187609;187610;187611;187612;187613;187614;187615;187616;187617;187618;187619;187620;187621;187622;187623;187624;187625;187626;187627;187628;187629;187630;187631;187632;187633;187634;187635;187636;187637;187638;187639;187640;187641;187642;187643;187644;187645;187646;187647;187648;187649;187650;187651;187652;187653;187654;187655;187656;187657;187658;187659;187660;187661;187662;187663;187664;187665;187666;187667;187668;187669;187670;187671;187672;187673;187674;187675;187676;187677;187678;187679;187680;187681;187682;187683;187684;187685;187686;187687;187688;187689;187690;187691;187692;187693;187694;187695;187696;187697;187698;187699;187700;187701;187702;187703;187704;187705;187706;187707;187708;187709;187710;187711;187712;187713;187714;187715;187716;187717;187718;187719;187720;187721;187722;187723;187724;187725;187726;187727;187728;187729;187730;187731;187732;187733;187734;187735;187736;187737;187738;187739;187740;187741;187742;187743;187744;187745;187746;187747;187748;187749;187750;187751;187752;187753;187754;187755;187756;187757;187758;187759;187760;187761;187762;187763;187764;187765;187766;187767;187768;187769;187770;187771;187772;187773;187774;187775;187776;187777;187778;187779;187780;187781;187782;187783;187784;187785;187786;187787;187788;187789;187790;187791;187792;187793;187794;187795;187796;187797;187798;187799;187800;187801;187802;187803;187804;187805;187806;187807;187808;187809;187810;187811;187812;187813;187814;187815;187816;187817;187818;187819;187820;187821;187822;187823;187824;187825;187826;187827;187828;187829;187830;187831;187832;187833;187834;187835;187836;187837;187838;187839;187840;187841;187842;187843;187844;187845;187846;187847;187848;187849;187850;187851;187852;187853;187854;187855;187856;187857;187858;187859;187860;187861;187862;187863;187864;187865;187866;187867;187868;187869;187870;187871;187872;187873;187874;187875;187876;187877;187878;187879;187880;187881;187882;187883;187884;187885;187886;187887;187888;187889;187890;187891;187892;187893;187894;187895;187896;187897;187898;187899;187900;187901;187902;187903;187904;187905;187906;187907;187908;187909;187910;187911;187912;187913;187914;187915;187916;187917;187918;187919;187920;187921;187922;187923;187924;187925;187926;187927;187928;187929;187930;187931;187932;187933;187934;187935;187936;187937;187938;187939;187940;187941;187942;187943;187944;187945;187946;187947;187948;187949;187950;187951;187952;187953;187954;187955;187956;187957;187958;187959;187960;187961;187962;187963;187964;187965;187966;187967;187968;187969;187970;187971;187972;187973;187974;187975;187976;187977;187978;187979;187980;187981;187982;187983;187984;187985;187986;187987;187988;187989;187990;187991;187992;187993;187994;187995;187996;187997;187998;187999;188000;188001;188002;188003;188004;188005;188006;188007;188008;188009;188010;188011;188012;188013;188014;188015;188016;188017;188018;188019;188020;188021;188022;188023;188024;188025;188026;188027;188028;188029;188030;188031;188032;188033;188034;188035;188036;188037;188038;188039;188040;188041;188042;188043;188044;188045;188046;188047;188048;188049;188050;188051;188052;188053;188054;188055;188056;188057;188058;188059;188060;188061;188062;188063;188064;188065;188066;188067;188068;188069;188070;188071;188072;188073;188074;188075;188076;188077;188078;188079;188080;188081;188082;188083;188084;188085;188086;188087;188088;188089;188090;188091;188092;188093;188094;188095;188096;188097;188098;188099;188100;188101;188102;188103;188104;188105;188106;188107;188108;188109;188110;188111;188112;188113;188114;188115;188116;188117;188118;188119;188120;188121;188122;188123;188124;188125;188126;188127;188128;188129;188130;188131;188132;188133;188134;188135;188136;188137;188138;188139;188140;188141;188142;188143;188144;188145;188146;188147;188148;188149;188150;188151;188152;188153;188154;188155;188156;188157;188158;188159;188160;188161;188162;188163;188164;188165;188166;188167;188168;188169;188170;188171;188172;188173;188174;188175;188176;188177;188178;188179;188180;188181;188182;188183;188184;188185;188186;188187;188188;188189;188190;188191;188192;188193;188194;188195;188196;188197;188198;188199;188200;188201;188202;188203;188204;188205;188206;188207;188208;188209;188210;188211;188212;188213;188214;188215;188216;188217;188218;188219;188220;188221;188222;188223;188224;188225;188226;188227;188228;188229;188230;188231;188232;188233;188234;188235;188236;188237;188238;188239;188240;188241;188242;188243;188244;188245;188246;188247;188248;188249;188250;188251;188252;188253;188254;188255;188256;188257;188258;188259;188260;188261;188262;188263;188264;188265;188266;188267;188268;188269;188270;188271;188272;188273;188274;188275;188276;188277;188278;188279;188280;188281;188282;188283;188284;188285;188286;188287;188288;188289;188290;188291;188292;188293;188294;188295;188296;188297;188298;188299;188300;188301;188302;188303;188304;188305;188306;188307;188308;188309;188310;188311;188312;188313;188314;188315;188316;188317;188318;188319;188320;188321;188322;188323;188324;188325;188326;188327;188328;188329;188330;188331;188332;188333;188334;188335;188336;188337;188338;188339;188340;188341;188342;188343;188344;188345;188346;188347;188348;188349;188350;188351;188352;188353;188354;188355;188356;188357;188358;188359;188360;188361;188362;188363;188364;188365;188366;188367;188368;188369;188370;188371;188372;188373;188374;188375;188376;188377;188378;188379;188380;188381;188382;188383;188384;188385;188386;188387;188388;188389;188390;188391;188392;188393;188394;188395;188396;188397;188398;188399;188400;188401;188402;188403;188404;188405;188406;188407;188408;188409;188410;188411;188412;188413;188414;188415;188416;188417;188418;188419;188420;188421;188422;188423;188424;188425;188426;188427;188428;188429;188430;188431;188432;188433;188434;188435;188436;188437;188438;188439;188440;188441;188442;188443;188444;188445;188446;188447;188448;188449;188450;188451;188452;188453;188454;188455;188456;188457;188458;188459;188460;188461;188462;188463;188464;188465;188466;188467;188468;188469;188470;188471;188472;188473;188474;188475;188476;188477;188478;188479;188480;188481;188482;188483;188484;188485;188486;188487;188488;188489;188490;188491;188492;188493;188494;188495;188496;188497;188498;188499;188500;188501;188502;188503;188504;188505;188506;188507;188508;188509;188510;188511;188512;188513;188514;188515;188516;188517;188518;188519;188520;188521;188522;188523;188524;188525;188526;188527;188528;188529;188530;188531;188532;188533;188534;188535;188536;188537;188538;188539;188540;188541;188542;188543;188544;188545;188546;188547;188548;188549;188550;188551;188552;188553;188554;188555;188556;188557;188558;188559;188560;188561;188562;188563;188564;188565;188566;188567;188568;188569;188570;188571;188572;188573;188574;188575;188576;188577;188578;188579;188580;188581;188582;188583;188584;188585;188586;188587;188588;188589;188590;188591;188592;188593;188594;188595;188596;188597;188598;188599;188600;188601;188602;188603;188604;188605;188606;188607;188608;188609;188610;188611;188612;188613;188614;188615;188616;188617;188618;188619;188620;188621;188622;188623;188624;188625;188626;188627;188628;188629;188630;188631;188632;188633;188634;188635;188636;188637;188638;188639;188640;188641;188642;188643;188644;188645;188646;188647;188648;188649;188650;188651;188652;188653;188654;188655;188656;188657;188658;188659;188660;188661;188662;188663;188664;188665;188666;188667;188668;188669;188670;188671;188672;188673;188674;188675;188676;188677;188678;188679;188680;188681;188682;188683;188684;188685;188686;188687;188688;188689;188690;188691;188692;188693;188694;188695;188696;188697;188698;188699;188700;188701;188702;188703;188704;188705;188706;188707;188708;188709;188710;188711;188712;188713;188714;188715;188716;188717;188718;188719;188720;188721;188722;188723;188724;188725;188726;188727;188728;188729;188730;188731;188732;188733;188734;188735;188736;188737;188738;188739;188740;188741;188742;188743;188744;188745;188746;188747;188748;188749;188750;188751;188752;188753;188754;188755;188756;188757;188758;188759;188760;218681;218682;218683;218684;218685;218686;218687;218688;218689;218690;218691;218692;218693;218694;218695;218696;218697;218698;218699;218700;218701;218702;218703;218704;218705;218706;218707;218708;218709;218710;218711;218712;218713;218714;218715;218716;218717;218718;218719;218720;218721;218722;218723;218724;218725;218726;218727;218728;218729;218730;218731;218732;218733;218734;218735;218736;218737;218738;218739;218740;218741;218742;218743;218744;218745;218746;218747;218748;218749;218750;218751;218752;218753;218754;218755;218756;218757;218758;218759;218760;218761;218762;218763;218764;218765;218766;218767;218768;218769;218770;218771;218772;218773;218774;218775;218776;218777;218778;218779;218780;218781;218782;218783;218784;218785;218786;218787;218788;218789;218790;218791;218792;218793;218794;218795;218796;218797;218798;218799;218800;218801;218802;218803;218804;218805;218806;218807;218808;218809;218810;218811;218812;218813;218814;218815;218816;218817;218818;218819;218820;218821;218822;218823;218824;218825;218826;218827;218828;218829;218830;218831;218832;218833;218834;218835;218836;218837;218838;218839;218840;218841;218842;218843;218844;218845;218846;218847;218848;218849;218850;218851;218852;218853;218854;218855;218856;218857;218858;218859;218860;218861;218862;218863;218864;218865;218866;218867;218868;218869;218870;218871;218872;218873;218874;218875;218876;218877;218878;218879;218880;218881;218882;218883;218884;218885;218886;218887;218888;218889;218890;218891;218892;218893;218894;218895;218896;218897;218898;218899;218900;218901;218902;218903;218904;218905;218906;218907;218908;218909;218910;218911;218912;218913;218914;218915;218916;218917;218918;218919;218920;218921;218922;218923;218924;218925;218926;218927;218928;218929;218930;218931;218932;218933;218934;218935;218936;218937;218938;218939;218940;218941;218942;218943;218944;218945;218946;218947;218948;218949;218950;218951;218952;218953;218954;218955;218956;218957;218958;218959;218960;218961;218962;218963;218964;218965;218966;218967;218968;218969;218970;218971;218972;218973;218974;218975;218976;218977;218978;218979;218980;218981;218982;218983;218984;218985;218986;218987;218988;218989;218990;218991;218992;218993;218994;218995;218996;218997;218998;218999;219000;219001;219002;219003;219004;219005;219006;219007;219008;219009;219010;219011;219012;219013;219014;219015;219016;219017;219018;219019;219020;219021;219022;219023;219024;219025;219026;219027;219028;219029;219030;219031;219032;219033;219034;219035;219036;219037;219038;219039;219040;219041;219042;219043;219044;219045;219046;219047;219048;219049;219050;219051;219052;219053;219054;219055;219056;219057;219058;219059;219060;219061;219062;219063;219064;219065;219066;219067;219068;219069;219070;219071;219072;219073;219074;219075;219076;219077;219078;219079;219080;219081;219082;219083;219084;219085;219086;219087;219088;219089;219090;219091;219092;219093;219094;219095;219096;219097;219098;219099;219100;219101;219102;219103;219104;219105;219106;219107;219108;219109;219110;219111;219112;219113;219114;219115;219116;219117;219118;219119;219120;219121;219122;219123;219124;219125;219126;219127;219128;219129;219130;219131;219132;219133;219134;219135;219136;219137;219138;219139;219140;219141;219142;219143;219144;219145;219146;219147;219148;219149;219150;219151;219152;219153;219154;219155;219156;219157;219158;219159;219160;219161;219162;219163;219164;219165;219166;219167;219168;219169;219170;219171;219172;219173;219174;219175;219176;219177;219178;219179;219180;219181;219182;219183;219184;219185;219186;219187;219188;219189;219190;219191;219192;219193;219194;219195;219196;219197;219198;219199;219200;219201;219202;219203;219204;219205;219206;219207;219208;219209;219210;219211;219212;219213;219214;219215;219216;219217;219218;219219;219220;219221;219222;219223;219224;219225;219226;219227;219228;219229;219230;219231;219232;219233;219234;219235;219236;219237;219238;219239;219240;219241;219242;219243;219244;219245;219246;219247;219248;219249;219250;219251;219252;219253;219254;219255;219256;219257;219258;219259;219260;219261;219262;219263;219264;219265;219266;219267;219268;219269;219270;219271;219272;219273;219274;219275;219276;219277;219278;219279;219280;219281;219282;219283;219284;219285;219286;219287;219288;219289;219290;219291;219292;219293;219294;219295;219296;219297;219298;219299;219300;219301;219302;219303;219304;219305;219306;219307;219308;219309;219310;219311;219312;219313;219314;219315;219316;219317;219318;219319;219320;219321;219322;219323;219324;219325;219326;219327;219328;219329;219330;219331;219332;219333;219334;219335;219336;219337;219338;219339;219340;219341;219342;219343;219344;219345;219346;219347;219348;219349;219350;219351;219352;219353;219354;219355;219356;219357;219358;219359;219360;219361;219362;219363;219364;219365;219366;219367;219368;219369;219370;219371;219372;219373;219374;219375;219376;219377;219378;219379;219380;219381;219382;219383;219384;219385;219386;219387;219388;219389;219390;219391;219392;219393;219394;219395;219396;219397;219398;219399;219400;219401;219402;219403;219404;219405;219406;219407;219408;219409;219410;219411;219412;219413;219414;219415;219416;219417;219418;219419;219420;219421;219422;219423;219424;219425;219426;219427;219428;219429;219430;219431;219432;219433;219434;219435;219436;219437;219438;219439;219440;219441;219442;219443;219444;219445;219446;219447;219448;219449;219450;219451;219452;219453;219454;219455;219456;219457;219458;219459;219460;219461;219462;219463;219464;219465;219466;219467;219468;219469;219470;219471;219472;219473;219474;219475;219476;219477;219478;219479;219480;219481;219482;219483;219484;219485;219486;219487;219488;219489;219490;219491;219492;219493;219494;219495;219496;219497;219498;219499;219500;219501;219502;219503;219504;219505;219506;219507;219508;219509;219510;219511;219512;219513;219514;219515;219516;219517;219518;219519;219520;219521;219522;219523;219524;219525;219526;219527;219528;219529;219530;219531;219532;219533;219534;219535;219536;219537;219538;219539;219540;219541;219542;219543;219544;219545;219546;219547;219548;219549;219550;219551;219552;219553;219554;219555;219556;219557;219558;219559;219560;219561;219562;219563;219564;219565;219566;219567;219568;219569;219570;219571;219572;219573;219574;219575;219576;219577;219578;219579;219580;219581;219582;219583;219584;219585;219586;219587;219588;219589;219590;219591;219592;219593;219594;219595;219596;219597;219598;219599;219600;219601;219602;219603;219604;219605;219606;219607;219608;219609;219610;219611;219612;219613;219614;219615;219616;219617;219618;219619;219620;219621;219622;219623;219624;219625;219626;219627;219628;219629;219630;219631;219632;219633;219634;219635;219636;219637;219638;219639;219640;219641;219642;219643;219644;219645;219646;219647;219648;219649;219650;219651;219652;219653;219654;219655;219656;219657;219658;219659;219660;219661;219662;219663;219664;219665;219666;219667;219668;219669;219670;219671;219672;219673;219674;219675;219676;219677;219678;219679;219680;219681;219682;219683;219684;219685;219686;219687;219688;219689;219690;219691;219692;219693;219694;219695;219696;219697;219698;219699;219700;219701;219702;219703;219704;219705;219706;219707;219708;219709;219710;219711;219712;219713;219714;219715;219716;219717;219718;219719;219720;219721;219722;219723;219724;219725;219726;219727;219728;219729;219730;219731;219732;219733;219734;219735;219736;219737;219738;219739;219740;219741;219742;219743;219744;219745;219746;219747;219748;219749;219750;219751;219752;219753;219754;219755;219756;219757;219758;219759;219760;219761;219762;219763;219764;219765;219766;219767;219768;219769;219770;219771;219772;219773;219774;219775;219776;219777;219778;219779;219780;219781;219782;219783;219784;219785;219786;219787;219788;219789;219790;219791;274068;274069;274070;274071;274072;274073;274074;274075;274076;274077;274078;274079;274080;274081;274082;274083;274084;274085;274086;274087;274088;274089;274090;274091;274092;274093;274094;274095;274096;274097;274098;274099;274100;274101;274102;274103;274104;274105;274106;274107;274108;274109;274110;274111;274112;274113;274114;274115;274116;274117;274118;274119;274120;274121;274122;274123;274124;274125;274126;274127;274128;274129;274130;274131;274132;274133;274134;274135;274136;274137;274138;274139;274140;274141;274142;274143;274144;274145;274146;274147;274148;274149;274150;274151;274152;274153;274154;274155;274156;274157;274158;274159;274160;274161;274162;274163;274164;274165;274166;274167;274168;274169;274170;274171;274172;274173;274174;274175;274176;274177;274178;274179;274180;274181;274182;274183;274184;274185;274186;274187;274188;274189;274190;274191;274192;274193;274194;274195;274196;274197;274198;274199;274200;274201;274202;274203;274204;274205;274206;274207;274208;274209;274210;274211;274212;274213;274214;274215;274216;274217;274218;274219;274220;274221;274222;274223;274224;274225;274226;274227;274228;274229;274230;274231;274232;274233;274234;274235;274236;274237;274238;274239;274240;274241;274242;274243;274244;274245;274246;274247;274248;274249;274250;274251;274252;274253;274254;274255;274256;274257;274258;274259;274260;274261;274262;274263;274264;274265;274266;274267;274268;274269;274270;274271;274272;274273;274274;274275;274276;274277;274278;274279;274280;274281;274282;274283;274284;274285;274286;274287;274288;274289;274290;274291;274292;274293;274294;274295;274296;274297;274298;274299;274300;274301;274302;274303;274304;274305;274306;274307;274308;274309;274310;274311;274312;274313;274314;274315;274316;274317;274318;274319;274320;274321;274322;274323;274324;274325;274326;274327;274328;274329;274330;274331;274332;274333;274334;274335;274336;274337;274338;274339;274340;274341;274342;274343;274344;274345;274346;274347;274348;274349;274350;274351;274352;274353;274354;274355;274356;274357;274358;274359;274360;274361;274362;274363;274364;274365;274366;274367;274368;274369;274370;274371;274372;274373;274374;274375;274376;274377;274378;274379;274380;274381;274382;274383;274384;274385;274386;274387;274388;274389;274390;274391;274392;274393;274394;274395;274396;274397;274398;274399;274400;274401;274402;274403;274404;274405;274406;274407;274408;274409;274410;274411;274412;274413;274414;274415;274416;274417;274418;274419;274420;274421;274422;274423;274424;274425;274426;274427;274428;274429;274430;274431;274432;274433;274434;274435;274436;274437;274438;274439;274440;274441;274442;274443;274444;274445;274446;274447;274448;274449;274450;274451;274452;274453;274454;274455;274456;274457;274458;274459;274460;274461;274462;274463;274464;274465;274466;274467;274468;274469;274470;274471;274472;274473;274474;274475;274476;274477;274478;274479;274480;274481;274482;274483;274484;274485;274486;274487;274488;274489;274490;274491;274492;274493;274494;274495;274496;274497;274498;274499;274500;274501;274502;274503;274504;274505;274506;274507;274508;274509;274510;274511;274512;274513;274514;274515;274516;274517;274518;274519;274520;274521;274522;274523;274524;274525;274526;274527;274528;274529;274530;274531;274532;274533;274534;274535;274536;274537;274538;274539;274540;274541;274542;274543;274544;274545;274546;274547;274548;274549;274550;274551;274552;274553;274554;274555;274556;274557;274558;274559;274560;274561;274562;274563;274564;274565;274566;274567;274568;274569;274570;274571;274572;274573;274574;274575;274576;274577;274578;274579;274580;274581;274582;274583;274584;274585;274586;274587;274588;274589;274590;274591;274592;274593;274594;274595;274596;274597;274598;274599;274600;274601;274602;274603;274604;274605;274606;274607;274608;274609;274610;274611;274612;274613;274614;274615;274616;274617;274618;274619;274620;274621;274622;274623;274624;274625;274626;274627;274628;274629;274630;274631;274632;274633;274634;274635;274636;274637;274638;274639;274640;274641;274642;274643;274644;274645;274646;274647;274648;274649;274650;274651;274652;274653;274654;274655;274656;274657;274658;274659;274660;274661;274662;274663;274664;274665;274666;274667;274668;274669;274670;274671;274672;274673;274674;274675;274676;274677;274678;274679;274680;274681;274682;274683;274684;274685;274686;274687;274688;274689;274690;274691;274692;274693;274694;274695;274696;274697;274698;274699;274700;274701;274702;274703;274704;274705;274706;274707;274708;274709;274710;274711;274712;274713;274714;274715;274716;274717;274718;274719;274720;274721;274722;274723;274724;274725;274726;274727;274728;274729;274730;274731;274732;274733;274734;274735;274736;274737;274738;274739;274740;274741;274742;274743;274744;274745;274746;274747;274748;274749;274750;274751;274752;274753;274754;274755;274756;274757;274758;274759;274760;274761;274762;274763;274764;274765;274766;274767;274768;274769;274770;274771;274772;274773;274774;274775;274776;274777;274778;274779;274780;274781;274782;274783;274784;274785;274786;274787;274788;274789;274790;274791;274792;274793;274794;274795;274796;274797;274798;274799;274800;274801;274802;274803;274804;274805;274806;274807;274808;274809;274810;274811;274812;274813;274814;274815;274816;274817;274818;274819;274820;274821;274822;274823;274824;274825;274826;274827;274828;274829;274830;274831;274832;274833;274834;274835;274836;274837;274838;274839;274840;274841;274842;274843;274844;274845;274846;274847;274848;274849;274850;274851;274852;274853;274854;274855;274856;274857;274858;274859;274860;274861;274862;274863;274864;274865;274866;274867;274868;274869;274870;274871;274872;274873;274874;274875;274876;274877;274878;274879;274880;274881;274882;274883;274884;274885;274886;274887;274888;274889;274890;274891;274892;274893;274894;274895;274896;274897;274898;274899;274900;274901;274902;274903;274904;274905;274906;274907;274908;274909;274910;274911;274912;274913;274914;274915;274916;274917;274918;274919;274920;274921;274922;274923;274924;274925;274926;274927;274928;274929;274930;274931;274932;274933;274934;274935;274936;274937;274938;274939;274940;274941;274942;274943;274944;274945;274946;274947;274948;274949;274950;274951;274952;274953;274954;274955;274956;274957;274958;274959;274960;274961;274962;274963;274964;274965;274966;274967;274968;274969;274970;274971;274972;274973;274974;274975;274976;274977;274978;274979;274980;274981;274982;274983;274984;274985;274986;274987;274988;274989;274990;274991;274992;274993;274994;274995;274996;274997;274998;274999;275000;275001;275002;275003;275004;275005;275006;275007;275008;275009;275010;275011;275012;275013;275014;275015;275016;275017;275018;275019;275020;275021;275022;275023;275024;275025;275026;275027;275028;275029;275030;275031;275032;275033;275034;275035;275036;275037;275038;275039;275040;275041;275042;275043;275044;275045;275046;275047;275048;275049;275050;275051;275052;275053;275054;275055;275056;275057;275058;275059;275060;275061;275062;275063;275064;275065;275066;275067;275068;275069;275070;275071;275072;275073;275074;275075;275076;275077;275078;275079;275080;275081;275082;275083;275084;275085;275086;275087;275088;275089;275090;275091;275092;275093;275094;275095;275096;275097;275098;275099;275100;275101;275102;275103;275104;275105;275106;275107;275108;275109;275110;275111;275112;275113;275114;275115;275116;275117;275118;275119;275120;275121;275122;275123;275124;275125;275126;275127;275128;275129;275130;275131;275132;275133;275134;275135;275136;275137;275138;275139;275140;275141;275142;275143;275144;275145;275146;275147;275148;275149;275150;275151;275152;275153;275154;275155;275156;275157;275158;275159;275160;275161;275162;275163;275164;275165;275166;275167;275168;275169;275170;275171;275172;275173;275174;275175;275176;275177;275178;275179;275180;275181;275182;275183;275184;275185;275186;275187;275188;275189;275190;275191;275192;275193;275194;275195;275196;275197;275198;275199;275200;275201;275202;275203;275204;275205;275206;275207;275208;275209;275210;275211;275212;275213;275214;275215;275216;275217;275218;275219;275220;275221;275222;275223;275224;275225;275226;275227;275228;275229;275230;275231;275232;275233;275234;275235;275236;275237;275238;275239;275240;275241;275242;275243;275244;275245;275246;275247;275248;275249;275250;275251;275252;275253;275254;275255;275256;275257;275258;275259;275260;275261;275262;275263;275264;275265;275266;275267;275268;275269;275270;275271;275272;275273;275274;275275;275276;275277;275278;275279;275280;275281;275282;275283;275284;275285;275286;275287;275288;275289;275290;275291;275292;275293;275294;275295;275296;275297;275298;275299;275300;275301;275302;275303;275304;275305;275306;275307;275308;275309;275310;275311;275312;275313;275314;275315;275316;275317;275318;275319;275320;275321;275322;275323;275324;275325;275326;275327;275328;275329;275330;275331;275332;275333;275334;275335;275336;275337;275338;275339;275340;275341;275342;275343;275344;275345;275346;275347;275348;275349;275350;275351;275352;275353;275354;275355;275356;275357;275358;275359;275360;275361;275362;275363;275364;275365;275366;275367;275368;275369;275370;275371;275372;275373;275374;275375;275376;275377;275378;275379;275380;275381;275382;275383;275384;275385;275386;275387;275388;275389;275390;275391;275392;275393;275394;275395;275396;275397;275398;275399;275400;275401;275402;275403;275404;275405;275406;275407;275408;275409;275410;275411;275412;275413;275414;275415;275416;275417;275418;275419;275420;275421;275422;275423;275424;275425;275426;275427;275428;275429;275430;275431;275432;275433;275434;275435;275436;275437;275438;275439;275440;275441;275442;275443;275444;275445;275446;275447;275448;275449;275450;275451;275452;275453;275454;275455;275456;275457;275458;275459;275460;275461;275462;275463;275464;275465;275466;275467;275468;275469;275470;275471;275472;275473;275474;275475;275476;275477;275478;275479;275480;275481;275482;275483;275484;275485;275486;275487;275488;275489;275490;275491;275492;275493;275494;275495;275496;275497;275498;275499;275500;275501;275502;275503;275504;275505;275506;275507;275508;275509;275510;275511;275512;275513;275514;275515;275516;275517;275518;275519;275520;275521;275522;275523;275524;275525;275526;275527;275528;275529;275530;275531;275532;275533;275534;275535;275536;275537;275538;275539;275540;275541;275542;275543;275544;275545;275546;275547;275548;275549;275550;275551;275552;275553;275554;275555;275556;275557;275558;275559;275560;275561;275562;275563;275564;275565;275566;275567;275568;275569;275570;275571;275572;275573;275574;275575;275576;275577;275578;275579;275580;275581;275582;275583;275584;275585;275586;275587;275588;275589;275590;275591;275592;275593;275594;275595;275596;275597;275598;275599;275600;275601;275602;275603;275604;275605;275606;275607;275608;275609;275610;275611;275612;275613;275614;275615;275616;275617;275618;275619;275620;275621;275622;275623;275624;275625;275626;275627;275628;275629;275630;275631;275632;275633;275634;275635;275636;275637;275638;275639;275640;275641;275642;275643;275644;275645;275646;275647;275648;275649;275650;275651;275652;275653;275654;275655;275656;275657;275658;275659;275660;275661;275662;275663;275664;275665;275666;275667;275668;275669;275670;275671;275672;275673;275674;275675;275676;275677;275678;275679;275680;275681;275682;275683;275684;275685;275686;275687;275688;275689;275690;275691;275692;275693;275694;275695;275696;275697;275698;275699;275700;275701;275702;275703;275704;275705;275706;275707;275708;275709;275710;275711;275712;275713;275714;275715;275716;275717;275718;275719;275720;275721;275722;275723;275724;275725;275726;275727;275728;275729;275730;275731;275732;275733;275734;275735;275736;275737;275738;275739;275740;275741;275742;275743;275744;275745;275746;275747;275748;275749;275750;275751;275752;275753;275754;275755;275756;275757;275758;275759;275760;275761;275762;275763;275764;275765;275766;275767;275768;275769;275770;275771;275772;275773;275774;275775;275776;275777;275778;275779;275780;275781;275782;275783;275784;275785;275786;275787;275788;275789;275790;275791;275792;275793;275794;275795;275796;275797;275798;275799;275800;275801;275802;275803;275804;275805;275806;275807;275808;275809;275810;275811;275812;275813;275814;275815;275816;275817;275818;275819;275820;275821;275822;275823;275824;275825;275826;275827;275828;275829;275830;275831;275832;275833;275834;275835;275836;275837;275838;275839;275840;275841;275842;275843;275844;275845;275846;275847;275848;275849;275850;275851;275852;275853;275854;275855;275856;275857;275858;275859;275860;275861;275862;275863;275864;275865;275866;275867;275868;275869;275870;275871;275872;275873;275874;275875;275876;275877;275878;275879;275880;275881;275882;275883;275884;275885;275886;275887;275888;275889;275890;275891;275892;275893;275894;275895;275896;275897;275898;275899;275900;275901;275902;275903;275904;275905;275906;275907;275908;275909;275910;275911;275912;275913;275914;275915;275916;275917;275918;275919;275920;275921;275922;275923;275924;275925;275926;275927;275928;275929;275930;275931;275932;275933;275934;275935;275936;275937;275938;275939;275940;275941;275942;275943;275944;275945;275946;275947;275948;275949;275950;275951;275952;275953;275954;275955;275956;275957;275958;275959;275960;275961;275962;275963;275964;275965;275966;275967;275968;275969;275970;275971;275972;275973;275974;275975;275976;275977;275978;275979;275980;275981;275982;275983;275984;275985;275986;275987;275988;275989;275990;275991;275992;275993;275994;275995;275996;275997;275998;275999;276000;276001;276002;276003;276004;276005;276006;276007;276008;276009;276010;276011;276012;276013;276014;276015;276016;276017;276018;276019;276020;276021;276022;276023;276024;276025;276026;276027;276028;276029;276030;276031;276032;276033;276034;276035;276036;276037;276038;276039;276040;276041;276042;276043;276044;276045;276046;276047;276048;276049;276050;276051;276052;276053;276054;276055;276056;276057;276058;276059;276060;276061;276062;276063;276064;276065;276066;276067;276068;276069;276070;276071;276072;276073;276074;276075;276076;276077;276078;276079;276080;276081;276082;276083;276084;276085;276086;276087;276088;276089;276090;276091;276092;276093;276094;276095;276096;276097;276098;276099;276100;276101;276102;276103;276104;276105;276106;276107;276108;276109;276110;276111;276112;276113;276114;276115;276116;276117;276118;276119;276120;276121;276122;276123;276124;276125;276126;276127;276128;276129;276130;276131;276132;276133;276134;276135;276136;276137;276138;276139;276140;276141;276142;276143;276144;276145;276146;276147;276148;276149;276150;276151;276152;276153;276154;276155;276156;276157;276158;276159;276160;276161;276162;276163;276164;276165;276166;276167;276168;276169;276170;276171;276172;276173;276174;276175;276176;276177;276178;276179;276180;276181;276182;276183;276184;276185;276186;276187;276188;276189;276190;276191;276192;276193;276194;276195;276196;276197;276198;276199;276200;276201;276202;276203;276204;276205;276206;276207;276208;276209;276210;276211;276212;276213;276214;276215;276216;276217;276218;276219;276220;276221;276222;276223;276224;276225;276226;276227;276228;276229;276230;276231;276232;276233;276234;276235;276236;276237;276238;276239;276240;276241;276242;276243;276244;276245;276246;276247;276248;276249;276250;276251;276252;276253;276254;276255;276256;276257;276258;276259;276260;276261;276262;276263;276264;276265;276266;276267;276268;276269;276270;276271;276272;276273;276274;276275;276276;276277;276278;276279;276280;276281;276282;276283;276284;276285;276286;276287;276288;276289;276290;276291;276292;276293;276294;276295;276296;276297;276298;276299;276300;276301;276302;276303;276304;276305;276306;276307;276308;276309;276310;276311;276312;276313;276314;276315;276316;276317;276318;276319;276320;276321;276322;276323;276324;276325;276326;276327;276328;276329;276330;276331;276332;276333;276334;276335;276336;276337;276338;276339;276340;276341;276342;276343;276344;276345;276346;276347;276348;276349;276350;276351;276352;276353;276354;276355;276356;276357;276358;276359;276360;276361;276362;276363;276364;276365;276366;276367;276368;276369;276370;276371;276372;276373;276374;276375;276376;276377;276378;276379;276380;276381;276382;276383;276384;276385;276386;276387;276388;276389;276390;276391;276392;276393;276394;276395;276396;276397;276398;276399;276400;276401;276402;276403;276404;276405;276406;276407;276408;276409;276410;276411;276412;276413;276414;276415;276416;276417;276418;276419;276420;276421;276422;276423;276424;276425;276426;276427;276428;276429;276430;276431;276432;276433;276434;276435;276436;276437;276438;276439;276440;276441;276442;276443;276444;276445;276446;276447;276448;276449;276450;276451;276452;276453;276454;276455;276456;276457;276458;276459;276460;276461;276462;276463;276464;276465;276466;276467;276468;276469;276470;276471;276472;276473;276474;276475;276476;276477;276478;276479;276480;276481;276482;276483;276484;276485;276486;276487;276488;276489;276490;276491;276492;276493;276494;276495;276496;276497;276498;276499;276500;276501;276502;276503;276504;276505;276506;276507;276508;276509;276510;276511;276512;276513;276514;276515;276516;276517;276518;276519;276520;276521;276522;276523;276524;276525;276526;276527;276528;276529;276530;276531;276532;276533;276534;276535;276536;276537;276538;276539;276540;276541;276542;276543;276544;276545;276546;276547;276548;276549;276550;276551;276552;276553;276554;276555;276556;276557;276558;276559;276560;276561;276562;276563;276564;276565;276566;276567;276568;276569;276570;276571;276572;276573;276574;276575;276576;276577;276578;276579;276580;276581;276582;276583;276584;276585;276586;276587;276588;276589;276590;276591;276592;276593;276594;276595;276596;276597;276598;276599;276600;276601;276602;276603;276604;276605;276606;276607;276608;276609;276610;276611;276612;276613;276614;276615;276616;276617;276618;276619;276620;276621;276622;276623;276624;276625;276626;276627;276628;276629;276630;276631;276632;276633;276634;276635;276636;276637;276638;276639;276640;276641;276642;276643;276644;276645;276646;276647;276648;276649;276650;276651;276652;276653;276654;276655;276656;276657;276658;276659;276660;276661;276662;276663;276664;276665;276666;276667;276668;276669;276670;276671;276672;276673;276674;276675;276676;276677;276678;276679;276680;276681;276682;276683;276684;276685;276686;276687;276688;276689;276690;276691;276692;276693;276694;276695;276696;276697;276698;276699;276700;276701;276702;276703;276704;276705;276706;276707;276708;276709;276710;276711;276712;276713;276714;276715;276716;276717;276718;276719;276720;276721;276722;276723;276724;276725;276726;276727;276728;276729;276730;276731;276732;276733;276734;276735;276736;276737;276738;276739;276740;276741;276742;276743;276744;276745;276746;276747;276748;276749;276750;276751;276752;276753;276754;276755;276756;276757;276758;276759;276760;276761;276762;276763;276764;276765;276766;276767;276768;276769;276770;276771;276772;276773;276774;276775;276776;276777;276778;276779;276780;276781;276782;276783;276784;276785;276786;276787;276788;276789;276790;276791;276792;276793;276794;276795;276796;276797;276798;276799;276800;276801;276802;276803;276804;276805;276806;276807;276808;276809;276810;276811;276812;276813;276814;276815;276816;276817;276818;276819;276820;276821;276822;276823;276824;276825;276826;276827;276828;276829;276830;276831;276832;276833;276834;276835;276836;276837;276838;276839;276840;276841;276842;276843;276844;276845;276846;276847;276848;276849;276850;276851;276852;276853;276854;276855;276856;276857;276858;276859;276860;276861;276862;276863;276864;276865;276866;276867;276868;276869;276870;276871;276872;276873;276874;276875;276876;276877;276878;276879;276880;276881;276882;276883;276884;276885;276886;276887;276888;276889;276890;276891;276892;276893;276894;276895;276896;276897;276898;276899;276900;276901;276902;276903;276904;276905;276906;276907;276908;276909;276910;276911;276912;276913;276914;276915;276916;276917;276918;276919;276920;276921;276922;276923;276924;276925;276926;276927;276928;276929;276930;276931;276932;276933;276934;276935;276936;276937;276938;276939;276940;276941;276942;276943;276944;276945;276946;276947;276948;276949;276950;276951;276952;276953;276954;276955;276956;276957;276958;276959;276960;276961;276962;276963;276964;276965;276966;276967;276968;276969;276970;276971;276972;276973;276974;276975;276976;276977;276978;276979;276980;276981;276982;276983;276984;276985;276986;276987;276988;276989;276990;276991;276992;276993;276994;276995;276996;276997;276998;276999;277000;277001;277002;277003;277004;277005;277006;277007;277008;277009;277010;277011;277012;277013;277014;277015;277016;277017;277018;277019;277020;277021;277022;277023;277024;277025;277026;277027;277028;277029;277030;277031;277032;277033;277034;277035;277036;277037;277038;277039;277040;277041;277042;277043;277044;277045;277046;277047;277048;277049;277050;277051;277052;277053;277054;277055;277056;277057;277058;277059;277060;277061;277062;277063;277064;277065;277066;277067;277068;337449;337450;337451;337452;337453;337454;337455;337456;337457;337458;337459;337460;337461;337462;337463;337464;337465;337466;337467;337468;337469;337470;337471;337472;337473;337474;337475;337476;337477;337478;337479;337480;337481;337482;337483;337484;337485;337486;337487;337488;337489;337490;337491;337492;337493;337494;337495;337496;337497;337498;337499;337500;337501;337502;337503;337504;337505;337506;337507;337508;337509;337510;337511;337512;337513;337514;337515;337516;337517;337518;337519;337520;337521;337522;337523;337524;337525;337526;337527;337528;337529;337530;337531;337532;337533;337534;337535;337536;337537;337538;337539;337540;337541;337542;337543;337544;337545;337546;337547;337548;337549;337550;337551;337552;337553;337554;337555;337556;337557;337558;337559;337560;337561;337562;337563;337564;337565;337566;337567;337568;337569;337570;337571;337572;337573;337574;337575;337576;337577;337578;337579;337580;337581;337582;337583;337584;337585;337586;337587;337588;337589;337590;337591;337592;337593;337594;337595;337596;337597;337598;337599;337600;337601;337602;337603;337604;337605;337606;337607;337608;337609;337610;337611;337612;337613;337614;337615;337616;337617;337618;337619;337620;337621;337622;337623;337624;337625;337626;337627;337628;337629;337630;337631;337632;337633;337634;337635;337636;337637;337638;337639;337640;337641;337642;337643;337644;337645;337646;337647;337648;337649;337650;337651;337652;337653;337654;337655;337656;337657;337658;337659;337660;337661;337662;337663;337664;337665;337666;337667;337668;337669;337670;337671;337672;337673;337674;337675;337676;337677;337678;337679;337680;337681;337682;337683;337684;337685;337686;337687;337688;337689;337690;337691;337692;337693;337694;337695;337696;337697;337698;337699;337700;337701;337702;337703;337704;337705;337706;337707;337708;337709;337710;337711;337712;337713;337714;337715;337716;337717;337718;337719;337720;337721;337722;337723;337724;337725;337726;337727;337728;337729;337730;337731;337732;337733;337734;337735;337736;337737;337738;337739;337740;337741;337742;337743;337744;337745;337746;337747;337748;337749;337750;337751;337752;337753;337754;337755;337756;337757;337758;337759;337760;337761;337762;337763;337764;337765;337766;337767;337768;337769;337770;337771;337772;337773;337774;337775;337776;337777;337778;337779;337780;337781;337782;337783;337784;337785;337786;337787;337788;337789;337790;337791;337792;337793;337794;337795;337796;337797;337798;337799;337800;337801;337802;337803;337804;337805;337806;337807;337808;337809;337810;337811;337812;337813;337814;337815;337816;337817;337818;337819;337820;337821;337822;337823;337824;337825;337826;337827;337828;337829;337830;337831;337832;337833;337834;337835;337836;337837;337838;337839;337840;337841;337842;337843;337844;337845;337846;337847;337848;337849;337850;337851;337852;337853;337854;337855;337856;337857;337858;337859;337860;337861;337862;337863;337864;337865;337866;337867;337868;337869;337870;337871;337872;337873;337874;337875;337876;337877;337878;337879;337880;337881;337882;337883;337884;337885;337886;337887;337888;337889;337890;337891;337892;337893;337894;337895;337896;337897;337898;337899;337900;337901;337902;337903;337904;337905;337906;337907;337908;337909;337910;337911;337912;337913;337914;337915;337916;337917;337918;337919;337920;337921;337922;337923;337924;337925;337926;337927;337928;337929;337930;337931;337932;337933;337934;337935;337936;337937;337938;337939;337940;337941;337942;337943;337944;337945;337946;337947;337948;337949;337950;337951;337952;337953;337954;337955;337956;337957;337958;337959;337960;337961;337962;337963;337964;337965;337966;337967;337968;337969;337970;337971;337972;337973;337974;337975;337976;337977;337978;337979;337980;337981;337982;337983;337984;337985;337986;337987;337988;337989;337990;337991;337992;337993;337994;337995;337996;337997;337998;337999;338000;338001;338002;338003;338004;338005;338006;338007;338008;338009;338010;338011;338012;338013;338014;338015;338016;338017;338018;338019;338020;338021;338022;338023;338024;338025;338026;338027;338028;338029;338030;338031;338032;338033;338034;338035;338036;338037;338038;338039;338040;338041;338042;338043;338044;338045;338046;338047;338048;338049;338050;338051;338052;338053;338054;338055;338056;338057;338058;338059;338060;338061;338062;338063;338064;338065;338066;338067;338068;338069;338070;338071;338072;338073;338074;338075;338076;338077;338078;338079;338080;338081;338082;338083;338084;338085;338086;338087;338088;338089;338090;338091;338092;338093;338094;338095;338096;338097;338098;338099;338100;338101;338102;338103;338104;338105;338106;338107;338108;338109;338110;338111;338112;338113;338114;338115;338116;338117;338118;338119;338120;338121;338122;338123;338124;338125;338126;338127;338128;338129;338130;338131;338132;338133;338134;338135;338136;338137;338138;338139;338140;338141;338142;338143;338144;338145;338146;338147;338148;338149;338150;338151;338152;338153;338154;338155;338156;338157;338158;338159;338160;338161;338162;338163;338164;338165;338166;338167;338168;338169;338170;338171;338172;338173;338174;338175;338176;338177;338178;338179;338180;338181;338182;338183;338184;338185;338186;338187;338188;338189;338190;338191;338192;338193;338194;338195;338196;338197;338198;338199;338200;338201;338202;338203;338204;338205;338206;338207;338208;338209;338210;338211;338212;338213;338214;338215;338216;338217;338218;338219;338220;338221;338222;338223;338224;338225;338226;338227;338228;338229;338230;338231;338232;338233;338234;338235;338236;338237;338238;338239;338240;338241;338242;338243;338244;338245;338246;338247;338248;338249;338250;338251;338252;338253;338254;338255;338256;338257;338258;338259;338260;338261;338262;338263;338264;338265;338266;338267;338268;338269;338270;338271;338272;338273;338274;338275;338276;338277;338278;338279;338280;338281;338282;338283;338284;338285;338286;338287;338288;338289;338290;338291;338292;338293;338294;338295;338296;338297;338298;338299;338300;338301;338302;338303;338304;338305;338306;338307;338308;338309;338310;338311;338312;338313;338314;338315;338316;338317;338318;338319;338320;338321;338322;338323;338324;338325;338326;338327;338328;338329;338330;338331;338332;338333;338334;338335;338336;338337;338338;338339;338340;338341;338342;338343;338344;338345;338346;338347;338348;338349;338350;338351;338352;338353;338354;338355;338356;338357;338358;338359;338360;338361;338362;338363;338364;338365;338366;338367;338368;338369;338370;338371;338372;338373;338374;338375;338376;338377;338378;338379;338380;338381;338382;338383;338384;338385;338386;338387;338388;338389;338390;338391;338392;338393;338394;338395;338396;338397;338398;338399;338400;338401;338402;338403;338404;338405;338406;338407;338408;338409;338410;338411;338412;338413;338414;338415;338416;338417;338418;338419;338420;338421;338422;338423;338424;338425;338426;338427;338428;338429;338430;338431;338432;338433;338434;338435;338436;338437;338438;338439;338440;338441;338442;338443;338444;338445;338446;338447;338448;338449;338450;338451;338452;338453;338454;338455;338456;338457;338458;338459;338460;338461;338462;338463;338464;338465;338466;338467;338468;338469;338470;338471;338472;338473;338474;338475;338476;338477;338478;338479;338480;338481;338482;338483;338484;338485;338486;338487;338488;338489;338490;338491;338492;338493;338494;338495;338496;338497;338498;338499;338500;338501;338502;338503;338504;338505;338506;338507;338508;338509;338510;338511;338512;338513;338514;338515;338516;338517;338518;338519;338520;338521;338522;338523;338524;338525;338526;338527;338528;338529;338530;338531;338532;338533;338534;338535;338536;338537;338538;338539;338540;338541;338542;338543;338544;338545;338546;338547;338548;338549;338550;338551;338552;338553;338554;338555;338556;338557;338558;338559;338560;338561;338562;338563;338564;338565;338566;338567;338568;338569;338570;338571;338572;338573;338574;338575;338576;338577;338578;338579;338580;338581;338582;338583;338584;338585;338586;338587;338588;338589;338590;338591;338592;338593;338594;338595;338596;338597;338598;338599;338600;338601;338602;338603;338604;338605;338606;338607;338608;338609;338610;338611;338612;338613;338614;338615;338616;338617;338618;338619;338620;338621;338622;338623;338624;338625;338626;338627;338628;338629;338630;338631;338632;338633;338634;338635;338636;338637;338638;338639;338640;338641;338642;338643;338644;338645;338646;338647;338648;338649;338650;338651;338652;338653;338654;338655;338656;338657;338658;338659;338660;338661;338662;338663;338664;338665;338666;338667;338668;338669;338670;338671;338672;338673;338674;338675;338676;338677;338678;338679;338680;338681;338682;338683;338684;338685;338686;338687;338688;338689;338690;338691;338692;338693;338694;338695;338696;338697;338698;338699;338700;338701;338702;338703;338704;338705;338706;338707;338708;338709;338710;338711;338712;338713;338714;338715;338716;338717;338718;338719;338720;338721;338722;338723;338724;338725;338726;338727;338728;338729;338730;338731;338732;338733;338734;338735;338736;338737;338738;338739;338740;338741;338742;338743;338744;338745;338746;338747;338748;338749;338750;338751;338752;338753;338754;338755;338756;338757;338758;338759;338760;338761;338762;338763;338764;338765;338766;338767;338768;338769;338770;338771;338772;338773;338774;338775;338776;338777;338778;338779;338780;338781;338782;338783;338784;338785;338786;338787;338788;338789;338790;338791;338792;338793;338794;338795;338796;338797;338798;338799;338800;338801;338802;338803;338804;338805;338806;338807;338808;338809;338810;338811;338812;338813;338814;338815;338816;338817;338818;338819;338820;338821;338822;338823;338824;338825;338826;338827;338828;338829;338830;338831;338832;338833;338834;338835;338836;338837;338838;338839;338840;338841;338842;338843;338844;338845;338846;338847;338848;338849;338850;338851;338852;338853;338854;338855;338856;338857;338858;338859;338860;338861;338862;338863;338864;338865;338866;338867;338868;338869;338870;338871;338872;338873;338874;338875;338876;338877;338878;338879;338880;338881;338882;338883;338884;338885;338886;338887;338888;338889;338890;338891;338892;338893;338894;338895;338896;338897;338898;338899;338900;338901;338902;338903;338904;338905;338906;338907;338908;338909;338910;338911;338912;338913;338914;338915;338916;338917;338918;338919;338920;338921;338922;338923;338924;338925;338926;338927;338928;338929;338930;338931;338932;338933;338934;338935;338936;338937;338938;338939;338940;338941;338942;338943;338944;338945;338946;338947;338948;338949;338950;338951;338952;338953;338954;338955;338956;338957;338958;338959;338960;338961;338962;338963;338964;338965;338966;338967;338968;338969;338970;338971;338972;338973;338974;338975;338976;338977;338978;338979;338980;338981;338982;338983;338984;338985;338986;338987;338988;338989;338990;338991;338992;338993;338994;338995;338996;338997;338998;338999;339000;339001;339002;339003;339004;339005;339006;339007;339008;339009;339010;339011;339012;339013;339014;339015;339016;339017;339018;339019;339020;339021;339022;339023;339024;339025;339026;339027;339028;339029;339030;339031;339032;339033;339034;339035;339036;339037;339038;339039;339040;339041;339042;339043;339044;339045;339046;339047;339048;339049;339050;339051;339052;339053;339054;339055;339056;339057;339058;339059;339060;339061;339062;339063;339064;339065;339066;339067;339068;339069;339070;339071;339072;339073;339074;339075;339076;339077;339078;339079;339080;339081;339082;339083;339084;339085;339086;339087;339088;339089;339090;339091;339092;339093;339094;339095;339096;339097;339098;339099;339100;339101;339102;339103;339104;339105;339106;339107;339108;339109;339110;339111;339112;339113;339114;339115;339116;339117;339118;339119;339120;339121;339122;339123;339124;339125;339126;339127;339128;339129;339130;339131;339132;339133;339134;339135;339136;339137;339138;339139;339140;339141;339142;339143;339144;339145;339146;339147;339148;339149;339150;339151;339152;339153;339154;339155;339156;339157;339158;339159;339160;339161;339162;339163;339164;339165;339166;339167;339168;339169;339170;339171;339172;339173;339174;339175;339176;339177;339178;339179;339180;339181;339182;339183;339184;339185;339186;339187;339188;339189;339190;339191;339192;339193;339194;339195;339196;339197;339198;339199;339200;339201;339202;339203;339204;339205;339206;339207;339208;339209;339210;339211;339212;339213;339214;339215;339216;339217;339218;339219;339220;339221;339222;339223;339224;339225;339226;339227;339228;339229;339230;339231;339232;339233;339234;339235;339236;339237;339238;339239;339240;339241;339242;339243;345560;345561;345562;345563;345564;345565;345566;345567;345568;345569;345570;345571;345572;345573;345574;345575;345576;345577;345578;345579;345580;345581;345582;345583;345584;345585;345586;345587;345588;345589;345590;345591;345592;345593;345594;345595;345596;345597;345598;345599;345600;345601;345602;345603;345604;345605;345606;345607;345608;345609;345610;345611;345612;345613;345614;345615;345616;345617;345618;345619;345620;345621;345622;345623;345624;345625;345626;345627;345628;345629;345630;345631;345632;345633;345634;345635;345636;345637;345638;345639;345640;345641;345642;345643;345644;345645;345646;345647;345648;345649;345650;345651;345652;345653;345654;345655;345656;345657;345658;345659;345660;345661;345662;345663;345664;345665;345666;345667;345668;345669;345670;345671;345672;345673;345674;345675;345676;345677;345678;345679;345680;345681;345682;345683;345684;345685;345686;345687;345688;345689;345690;345691;345692;345693;345694;345695;345696;345697;345698;345699;345700;345701;345702;345703;345704;345705;345706;345707;345708;345709;345710;345711;345712;345713;345714;345715;345716;345717;345718;345719;345720;345721;345722;345723;345724;345725;345726;345727;345728;345729;345730;345731;345732;345733;345734;345735;345736;345737;345738;345739;345740;345741;345742;345743;345744;345745;345746;345747;345748;345749;345750;345751;345752;345753;345754;345755;345756;345757;345758;345759;345760;345761;345762;345763;345764;345765;345766;345771;345772;345773;345774;345775;346330;346331;346332;346333;346334;346335;346336;346337;346338;346339;346340;346341;346342;346343;346344;346345;346346;346347;346348;346349;346350;346351;346352;346353;346354;346355;346356;346357;346358;346359;346360;346361;346362;346363;346364;346365;346366;346367;346368;346369;346370;346371;346372;346373;346374;346375;346376;346377;346378;346379;346380;346381;346382;346383;346384;346385;346386;346387;346388;346389;346390;346391;346392;346393;346394;346395;346396;346397;346398;346399;346400;346401;346402;346403;346404;346405;346406;346407;346408;346409;346410;346411;346412;346413;346414;346415;346416;346417;346418;346419;346420;346421;346422;346423;346424;346425;346426;346427;346428;346429;346430;346431;346432;346433;346434;346435;346436;346437;346438;346439;346440;346441;346442;346443;346444;346445;346446;346447;346448;346449;346450;346451;346452;346453;346454;346455;346456;346457;346458;346459;346460;346461;346462;346463;346464;346465;346466;346467;346468;346469;346470;346471;346472;346473;346474;346475;346476;346477;346478;346479;346480;346481;346482;346483;346484;346485;346486;346487;346488;346489;346490;346491;346492;346493;346494;346495;346496;346497;346498;346499;346500;346501;346502;346503;346504;346505;346506;346507;346508;346509;346510;346511;346512;346513;346514;346515;346516;346517;346518;346519;346520;346521;346522;346523;346524;346525;346526;346527;346528;346529;346530;346531;346532;346533;346534;346535;346536;346537;346538;346539;346540;346541;346542;346543;346544;346545;346546;346547;346548;346549;346550;346551;346552;346553;346554;346555;346556;346557;346558;346559;346560;346561;346562;346563;346564;346565;346566;346567;346568;346569;346570;346571;346572;346573;346574;346575;346576;346577;346578;346579;346580;346581;346582;346583;346584;346585;346586;346587;346588;346589;346590;346591;346592;346593;346594;346595;346596;346597;346598;346599;346600;346601;346602;346603;346604;346605;346606;346607;346608;346609;346610;346611;346612;346613;346614;346615;346616;346617;346618;346619;346620;346621;346622;346623;346624;346625;346626;346627;346628;346629;346630;346631;346632;346633;346634;346635;346636;346637;346638;346639;346640;346641;346642;346643;346644;346645;346646;346647;346648;346649;346650;346651;346652;346653;346654;346655;346656;346657;346658;346659;346660;346661;346662;346663;346664;346665;346666;346667;346668;346669;346670;346671;346672;346673;346674;346675;346676;346677;346678;346679;346680;346681;346682;346683;346684;346685;346686;346687;346688;346689;346690;346691;346692;346693;346694;346695;346696;346697;346698;346699;346700;346701;346702;346703;346704;346705;346706;346707;346708;346709;346710;346711;346712;346713;346714;346715;346716;346717;346718;346719;346720;346721;346722;346723;346724;346725;346726;346727;346728;346729;346730;346731;346732;346733;346734;346735;346736;346737;346738;346739;346740;346741;346742;346743;346744;346745;346746;346747;346748;346749;346750;346751;346752;346753;346754;346755;346756;346757;346758;346759;346760;346761;346762;346763;346764;346765;346766;346767;346768;346769;346770;346771;346772;346773;346774;346775;346776;346777;346778;346779;346780;346781;346782;346783;346784;346785;346786;346787;346788;346789;346790;346791;346792;346793;346794;346795;346796;346797;346798;346799;346800;346801;346802;346803;346804;346805;346806;346807;346808;346809;346810;346811;346812;346813;346814;346815;346816;346817;346818;346819;346820;346821;346822;346823;346824;346825;346826;346827;346828;346829;346830;346831;346832;346833;346834;346835;346836;346837;346838;346839;346840;346841;346842;346843;346844;346845;346846;346847;346848;346849;346850;346851;346852;346853;346854;346855;346856;346857;346858;346859;346860;346861;346862;346863;346864;346865;346866;346867;346868;346869;346870;346871;346872;346873;346874;346875;346876;346877;346878;346879;346880;346881;346882;346883;346884;346885;346886;346887;346888;346889;346890;346891;346892;346893;346894;346895;346896;346897;346898;346899;346900;346901;346902;346903;346904;346905;346906;346907;346908;346909;346910;346911;346912;346913;346914;346915;346916;346917;346918;346919;346920;346921;346922;346923;346924;346925;346926;346927;346928;346929;346930;346931;346932;346933;346934;346935;346936;346937;346938;346939;346940;346941;346942;346943;346944;346945;346946;346947;346948;346949;346950;346951;346952;346953;346954;346955;346956;346957;346958;346959;346960;346961;346962;346963;346964;346965;346966;346967;346968;346969;346970;346971;346972;346973;346974;346975;346976;346977;346978;346979;346980;346981;346982;346983;346984;346985;346986;346987;346988;346989;346990;346991;346992;346993;346994;346995;346996;346997;346998;346999;347000;347001;347002;347003;347004;347005;347006;347007;347008;347009;347010;347011;347012;347013;347014;347015;347016;347017;347018;347019;347020;347021;347022;347023;347024;347025;347026;347027;347028;347029;347030;347031;347032;347033;347034;347035;347036;347037;347038;347039;347040;347041;347042;347043;347044;347045;347046;347047;347048;347049;347050;347051;347052;347053;347054;347055;347056;347057;347058;347059;347060;347061;347062;347063;347064;347065;347066;347067;347068;347069;347070;347071;347072;347073;347074;347075;347076;347077;347078;347079;347080;347081;347082;347083;347084;347085;347086;347087;347088;347089;347090;347091;347092;347093;347094;347095;347096;347097;347098;347099;347100;347101;347102;347103;347104;347105;347106;347107;347108;347109;347110;347111;347112;347113;347114;347115;347116;347117;347118;347119;347120;347121;347122;347123;347124;347125;347126;347127;347128;347129;347130;347131;347132;347133;347134;347135;347136;347137;347138;347139;347140;347141;347142;347143;347144;347145;347146;347147;347148;347149;347150;347151;347152;347153;347154;347155;347156;347157;347158;347159;347160;347161;347162;347163;347164;347165;347166;347167;347168;347169;347170;347171;347172;347173;347174;347175;347176;347177;347178;347179;347180;347181;347182;347183;347184;347185;347186;347187;347188;347189;347190;347191;347192;347193;347194;347195;347196;347197;347198;347199;347200;347201;347202;347203;347204;347205;347206;347207;347208;347209;347210;347211;347212;347213;347214;347215;347216;347217;347218;347219;347220;347221;347222;347223;347224;347225;347226;347227;347228;347229;347230;347231;347232;347233;347234;347235;347236;347237;347238;347239;347240;347241;347242;347243;347244;347245;347246;347247;347248;347249;347250;347251;347252;347253;347254;347255;347256;347257;347258;347259;347260;347261;347262;347263;347264;347265;347266;347267;347268;347269;347270;347271;347272;347273;347274;347275;347276;347277;347278;347279;347280;347281;347282;347283;347284;347285;347286;347287;347288;347289;347290;347291;347292;347293;347294;347295;347296;347297;347298;347299;347300;347301;347302;347303;347304;347305;347306;347307;347308;347309;347310;347311;347312;347313;347314;347315;347316;347317;347318;347319;347320;347321;347322;347323;347324;347325;347326;347327;347328;347329;347330;347331;347332;347333;347334;347335;347336;347337;347338;347339;347340;347341;347342;347343;347344;347345;347346;347347;347348;347349;347350;347351;347352;347353;347354;347355;347356;347357;347358;347359;347360;347361;347362;347363;347364;347365;347366;347367;347368;347369;347370;347371;347372;347373;347374;347375;347376;347377;347378;347379;347380;347381;347382;347383;347384;347385;347386;347387;347388;347389;347390;347391;347392;347393;347394;347395;347396;347397;347398;347399;347400;347401;347402;347403;347404;347405;347406;347407;347408;347409;347410;347411;347412;347413;347414;347415;347416;347417;347418;347419;347420;347421;347422;347423;347424;347425;347426;347427;347428;347429;347430;347431;347432;347433;347434;347435;347436;347437;347438;347439;347440;347441;347442;347443;347444;347445;347446;347447;347448;347449;347450;347451;347452;347453;347454;347455;347456;347457;347458;347459;347460;347461;347462;347463;347464;347465;347466;347467;347468;347469;347470;347471;347472;347473;347474;347475;347476;347477;347478;347479;347480;347481;347482;347483;347484;347485;347486;347487;347488;347489;347490;347491;347492;347493;347494;347495;347496;347497;347498;347499;347500;347501;347502;347503;347504;347505;347506;347507;347508;347509;347510;347511;347512;347513;347514;347515;347516;347517;347518;347519;347520;347521;347522;347523;347524;347525;347526;347527;347528;347529;347530;347531;347532;347533;347534;347535;347536;347537;347538;347539;347540;347541;347542;347543;347544;347545;347546;347547;347548;347549;347550;347551;347552;347553;347554;347555;347556;347557;347558;347559;347560;347561;347562;347563;347564;347565;347566;347567;347568;347569;347570;347571;347572;347573;347574;347575;347576;347577;347578;347579;347580;347581;347582;347583;347584;347585;347586;347587;347588;347589;347590;347591;347592;347593;347594;347595;347596;347597;347598;347599;347600;347601;347602;347603;347604;347605;347606;347607;347608;347609;347610;347611;347612;347613;347614;347615;347616;347617;347618;347619;347620;347621;347622;347623;347624;347625;347626;347627;347628;347629;347630;347631;347632;347633;347634;347635;347636;347637;347638;347639;347640;347641;347642;347643;347644;347645;347646;347647;347648;347649;347650;347651;347652;347653;347654;347655;347656;347657;347658;347659;347660;347661;347662;347663;347664;347665;347666;347667;347668;347669;347670;347671;347672;347673;347674;347675;347676;347677;347678;347679;347680;347681;347682;347683;347684;347685;347686;347687;347688;347689;347690;347691;347692;347693;347694;347695;347696;347697;347698;347699;347700;347701;347702;347703;347704;347705;347706;347707;347708;347709;347710;347711;347712;347713;347714;347715;347716;347717;347718;347719;347720;347721;347722;347723;347724;347725;347726;347727;347728;347729;347730;347731;347732;347733;347734;347735;347736;347737;347738;347739;347740;347741;347742;347743;347744;347745;347746;347747;347748;347749;347750;347751;347752;347753;347754;347755;347756;347757;347758;347759;347760;347761;347762;347763;347764;347765;347766;347767;347768;347769;347770;347771;347772;347773;347774;347775;347776;347777;347778;347779;347780;347781;347782;347783;347784;347785;347786;347787;347788;347789;347790;347791;347792;347793;347794;347795;347796;347797;347798;347799;347800;347801;347802;347803;347804;347805;347806;347807;347808;347809;347810;347811;347812;347813;347814;347815;347816;347817;347818;347819;347820;347821;347822;347823;347824;347825;347826;347827;347828;347829;347830;347831;347832;347833;347834;347835;347836;347837;347838;347839;347840;347841;347842;347843;347844;347845;347846;347847;347848;347849;347850;347851;347852;347853;347854;347855;347856;347857;347858;347859;347860;347861;347862;347863;347864;347865;347866;347867;347868;347869;347870;347871;347872;347873;347874;347875;347876;347877;347878;347879;347880;347881;347882;347883;347884;347885;347886;347887;347888;347889;347890;347891;347892;347893;347894;347895;347896;347897;347898;347899;347900;347901;347902;347903;347904;347905;347906;347907;347908;347909;347910;347911;347912;347913;347914;347915;347916;347917;347918;347919;347920;347921;347922;347923;347924;347925;347926;347927;347928;347929;347930;347931;347932;347933;347934;347935;347936;347937;347938;347939;347940;347941;347942;347943;347944;347945;347946;347947;347948;347949;347950;347951;347952;347953;347954;347955;347956;347957;347958;347959;347960;347961;347962;347963;347964;347965;347966;347967;347968;347969;347970;347971;347972;347973;347974;347975;347976;347977;347978;347979;347980;347981;347982;347983;347984;347985;347986;347987;347988;347989;347990;347991;347992;347993;347994;347995;347996;347997;347998;347999;348000;348001;348002;348003;348004;348005;348006;348007;348008;348009;348010;348011;348012;348013;348014;348015;348016;348017;348018;348019;348020;348021;348022;348023;348024;348025;348026;348027;348028;348029;348030;348031;348032;348033;348034;348035;348036;348037;348038;348039;348040;348041;348042;348043;348044;348045;348046;348047;348048;348049;348050;348051;348052;348053;348054;348055;348056;348057;348058;348059;348060;348061;348062;348063;348064;348065;348066;348067;348068;348069;348070;348071;348072;348073;348074;348075;348076;348077;348078;348079;348080;348081;348082;348083;348084;348085;348086;348087;348088;348089;348090;348091;348092;348093;348094;348095;348096;348097;348098;348099;348100;348101;348102;348103;348104;348105;348106;348107;348108;348109;348110;348111;348112;348113;348114;348115;348116;348117;348118;348119;348120;348121;348122;348123;348124;348125;348126;348127;348128;348129;348130;348131;348132;348133;348134;348135;348136;348137;348138;348139;348140;348141;348142;348143;348144;348145;348146;348147;348148;348149;348150;348151;348152;348153;348154;348155;348156;348157;348158;348159;348160;348161;348162;348163;348164;348165;348166;348167;348168;348169;348170;348171;348172;348173;348174;348175;348176;348177;348178;348179;348180;348181;348182;348183;348184;348185;348186;348187;348188;348189;348190;348191;348192;348193;348194;348195;348196;348197;348198;348199;348200;348201;348202;348203;348204;348205;348206;348207;348208;348209;348210;348211;348212;348213;348214;348215;348216;348217;348218;348219;348220;348221;348222;348223;348224;348225;348226;348227;348228;348229;348230;348231;348232;348233;348234;348235;348236;348237;348238;348239;348240;348241;348242;348243;348244;348245;348246;348247;348248;348249;348250;348251;348252;348253;348254;348255;348256;348257;348258;348259;348260;348261;348262;348263;348264;348265;348266;348267;348268;348269;348270;348271;348272;348273;348274;348275;348276;348277;348278;348279;348280;348281;348282;348283;348284;348285;348286;348287;348288;348289;348290;348291;348292;348293;348294;348295;348296;348297;348298;348299;348300;348301;348302;348303;348304;348305;348306;348307;348308;348309;348310;348311;348312;348313;348314;348315;348316;348317;348318;348319;348320;348321;348322;348323;348324;348325;348326;348327;348328;348329;348330;348331;348332;348333;348334;348335;348336;348337;348338;348339;348340;348341;348342;348343;348344;348345;348346;348347;348348;348349;348350;348351;348352;348353;348354;348355;348356;348357;348358;348359;348360;348361;348362;348363;348364;348365;348366;348367;348368;348369;348370;348371;348372;348373;348374;348375;348376;348377;348378;348379;348380;348381;348382;348383;348384;348385;348386;348387;348388;348389;348390;348391;348392;348393;348394;348395;348396;348397;348398;348399;348400;348401;348402;348403;348404;348405;348406;348407;348408;348409;348410;348411;348412;348413;348414;348415;348416;348417;348418;348419;348420;348421;348422;348423;348424;348425;348426;348427;348428;348429;348430;348431;348432;348433;348434;348435;348436;348437;348438;348439;348440;348441;348442;348443;348444;348445;348446;348447;348448;348449;348450;348451;348452;348453;348454;348455;348456;348457;348458;348459;348460;348461;348462;348463;348464;348465;348466;348467;348468;348469;348470;348471;348472;348473;348474;348475;348476;348477;348478;348479;348480;348481;348482;348483;348484;348485;348486;348487;348488;348489;348490;348491;348492;348493;348494;348495;348496;348497;348498;348499;348500;348501;348502;348503;348504;348505;348506;348507;348508;348509;348510;348511;348512;348513;348514;348515;348516;348517;348518;348519;348520;348521;348522;348523;348524;348525;348526;348527;348528;348529;348530;348531;348532;348533;348534;348535;348536;348537;348538;348539;348540;348541;348542;348543;348544;348545;348546;348547;348548;348549;348550;348551;348552;348553;348554;348555;348556;348557;348558;348559;348560;348561;348562;348563;348564;348565;348566;348567;348568;348569;348570;348571;348572;348573;348574;348575;348576;348577;348578;348579;348580;348581;348582;348583;348584;348585;348586;348587;348588;348589;348590;348591;348592;348593;348594;348595;348596;348597;348598;348599;348600;348601;348602;348603;348604;348605;348606;348607;348608;348609;348610;348611;348612;348613;348614;348615;348616;348617;348618;348619;348620;348621;348622;348623;348624;348625;348626;348627;348628;348629;348630;348631;348632;348633;348634;348635;348636;348637;348638;348639;348640;348641;348642;348643;348644;348645;348646;348647;348648;348649;348650;348651;348652;348653;348654;348655;348656;348657;348658;348659;348660;348661;348662;348663;348664;348665;348666;348667;348668;348669;348670;348671;348672;348673;348674;348675;348676;348677;348678;348679;348680;348681;348682;348683;348684;348685;348686;348687;348688;348689;348690;348691;348692;348693;348694;348695;348696;348697;348698;348699;348700;348701;348702;348703;348704;348705;348706;348707;348708;348709;348710;348711;348712;348713;348714;348715;348716;348717;348718;348719;348720;348721;348722;348723;348724;348725;348726;348727;348728;348729;348730;348731;348732;348733;348734;348735;348736;348737;348738;348739;348740;348741;348742;348743;348744;348745;348746;348747;348748;348749;348750;348751;348752;348753;348754;348755;348756;348757;348758;348759;348760;348761;348762;348763;348764;348765;348766;348767;348768;348769;348770;348771;348772;348773;348774;348775;348776;348777;348778;348779;348780;348781;348782;348783;348784;348785;348786;348787;348788;348789;348790;348791;348792;348793;348794;348795;348796;348797;348798;348799;348800;348801;348802;348803;348804;348805;348806;348807;348808;348809;348810;348811;348812;348813;348814;348815;348816;348817;348818;348819;348820;348821;348822;348823;348824;348825;348826;348827;348828;348829;348830;348831;348832;348833;348834;348835;348836;348837;348838;348839;348840;348841;348842;348843;348844;348845;348846;348847;348848;348849;348850;348851;348852;348853;348854;348855;348856;348857;348858;348859;348860;348861;348862;348863;348864;348865;348866;348867;348868;348869;348870;348871;348872;348873;348874;348875;348876;348877;348878;348879;348880;348881;348882;348883;348884;348885;348886;348887;348888;348889;348890;348891;348892;348893;348894;348895;348896;348897;348898;348899;348900;348901;348902;348903;348904;348905;348906;348907;348908;348909;348910;348911;348912;348913;348914;348915;348916;348917;348918;348919;348920;348921;348922;348923;348924;348925;348926;348927;348928;348929;348930;348931;348932;358172;358173;358174;358175;358176;358177;358178;358179;358180;358181;358182;358183;358184;358185;358186;358187;358188;358189;358190;358191;358192;358193;358194;358195;358196;358197;358198;358199;358200;358201;358202;358203;358204;358205;358206;358207;358208;358209;358210;358211;358212;358213;358214;358215;358216;358217;358218;358219;358220;358221;358222;358223;358224;358225;358226;358227;358228;358229;358230;358231;358232;358233;358234;358235;358236;358237;358238;358239;358240;358241;358242;358243;358244;358245;358246;358247;358248;358249;358250;358251;358252;358253;358254;358255;358256;358257;358258;358259;358260;358261;358262;358263;358264;358265;358266;358267;358268;358269;358270;358271;358272;358273;358274;358275;358276;358277;358278;358279;358280;358281;358282;358283;358284;358285;358286;358287;358288;358289;358290;358291;358292;358293;358294;358295;358296;358297;358298;358299;358300;358301;358302;358303;358304;358305;358306;358307;358308;358309;358310;358311;358312;358313;358314;358315;358316;358317;358318;358319;358320;358321;358322;358323;358324;358325;358326;358327;358328;358329;358330;358331;358332;358333;358334;358335;358336;358337;358338;358339;358340;358341;358342;358343;358344;358345;358346;358347;358348;358349;358350;358351;358352;358353;358354;358355;358356;358357;358358;358359;358360;358361;358362;358363;358364;358365;358366;358367;358368;358369;358370;358371;358372;358373;358374;358375;358376;358377;358378;358379;358380;358381;358382;358383;358384;358385;358386;358387;358388;358389;358390;358391;358392;358393;358394;358395;358396;358397;358398;358399;358400;358401;358402;358403;358404;358405;358406;358407;358408;358409;358410;358411;358412;358413;358414;358415;358416;358417;358418;358419;358420;358421;358422;358423;358424;358425;358426;358427;358428;358429;358430;358431;358432;358433;358434;358435;358436;358437;358438;358439;358440;358441;358442;358443;358444;358445;358446;358447;358448;358449;358450;358451;358452;358453;358454;358455;358456;358457;358458;358459;358460;358461;358462;358463;358464;358465;358466;358467;358468;358469;358470;358471;358472;358473;358474;358475;358476;358477;358478;358479;358480;358481;358482;358483;358484;358485;358486;358487;358488;358489;358490;358491;358492;358493;358494;358495;358496;358497;358498;358499;358500;358501;358502;358503;358504;358505;358506;358507;358508;358509;358510;358511;358512;358513;358514;358515;358516;358517;358518;358519;358520;358521;358522;358523;358524;358525;358526;358527;358528;358529;358530;358531;358532;358533;358534;358535;358536;358537;358538;358539;358540;358541;358542;358543;358544;358545;358546;358547;358548;358549;358550;358551;358552;358553;358554;358555;358556;358557;358558;358559;358560;358561;358562;358563;358564;358565;358566;358567;358568;358569;358570;358571;358572;358573;358574;358575;358576;358577;358578;358579;358580;358581;358582;358583;358584;358585;358586;358587;358588;358589;358590;358591;358592;358593;358594;358595;358596;358597;358598;358599;358600;358601;358602;358603;358604;358605;358606;358607;358608;358609;358610;358611;358612;358613;358614;358615;358616;358617;358618;358619;358620;358621;358622;358623;358624;358625;358626;358627;358628;358629;358630;358631;358632;358633;358634;358635;358636;358637;358638;358639;358640;358641;358642;358643;358644;358645;358646;358647;358648;358649;358650;358651;358652;358653;358654;358655;358656;358657;358658;358659;358660;358661;358662;358663;358664;358665;358666;358667;358668;358669;361561;361562;361563;361564;361565;361566;361567;361568;361569;361570;361571;361572;361573;361574;361575;361576;361577;361578;361579;361580;361581;361582;361583;361584;361585;361586;361587;361588;361589;361590;361591;361592;361593;361594;361595;361596;361597;361598;361599;361600;361601;361602;361603;361604;361605;361606;361607;361608;361609;361610;361611;361612;361613;361614;361615;361616;361617;361618;361619;361620;361621;361622;361623;361624;361625;361626;361627;361628;361629;361630;361631;361632;361633;361634;361635;361636;361637;361638;361639;361640;361641;361642;361643;361644;361645;361646;361647;361648;361649;361650;361651;361652;361653;361654;361655;361656;361657;361658;361659;361660;361661;361662;361663;361664;361665;361666;361667;361668;361669;361670;361671;361672;361673;361674;361675;361676;361677;361678;361679;361680;361681;361682;361683;361684;361685;361686;361687;361688;361689;361690;361691;361692;361693;361694;361695;361696;361697;361698;361699;361700;361701;361702;361703;361704;361705;361706;361707;361708;361709;361710;361711;361712;361713;361714;361715;361716;361717;361718;361719;361720;361721;361722;361723;361724;361725;361726;361727;361728;361729;361730;361731;361732;361733;361734;361735;361736;361737;361738;361739;361740;361741;361742;361743;361744;361745;361746;361747;361748;361749;361750;361751;361752;361753;361754;361755;361756;361757;361758;361759;361760;361761;361762;361763;361764;361765;361766;361767;361768;361769;361770;361771;361772;361773;361774;361775;361776;361777;361778;361779;361780;361781;361782;361783;361784;361785;361786;361787;361788;361789;361790;361791;361792;361793;361794;361795;361796;361797;361798;361799;361800;361801;361802;361803;361804;361805;361806;361807;361808;361809;361810;361811;361812;361813;361814;361815;361816;361817;361818;361819;361820;361821;361822;361823;361824;361825;361826;361827;361828;361829;361830;361831;361832;361833;361834;361835;361836;361837;361838;361839;361840;361841;361842;361843;361844;361845;361846;361847;361848;361849;361850;361851;361852;361853;361854;361855;361856;361857;361858;361859;361860;361861;361862;361863;361864;361865;361866;361867;361868;361869;361870;361871;361872;361873;361874;361875;361876;361877;361878;361879;361880;361881;361882;361883;361884;361885;361886;361887;361888;361889;361890;361891;361892;361893;361894;361895;361896;361897;361898;361899;361900;361901;361902;361903;361904;361905;361906;361907;361908;361909;361910;361911;361912;361913;361914;361915;361916;361917;361918;361919;361920;361921;361922;361923;361924;361925;361926;361927;361928;361929;361930;361931;361932;361933;361934;361935;361936;361937;361938;361939;361940;361941;361942;361943;361944;361945;361946;361947;361948;361949;361950;361951;361952;361953;361954;361955;361956;361957;361958;361959;361960;361961;361962;361963;361964;361965;361966;361967;361968;361969;361970;361971;361972;361973;361974;361975;361976;361977;361978;361979;361980;361981;361982;361983;361984;361985;361986;361987;361988;361989;361990;361991;361992;361993;361994;361995;361996;361997;361998;361999;362000;362001;362002;362003;362004;362005;362006;362007;362008;362009;362010;362011;362012;362013;362014;362015;362016;362017;362018;362019;362020;362021;362022;362023;362024;362025;362026;362027;362028;362029;362030;362031;362032;362033;362034;362035;362036;362037;362038;362039;362040;362041;362042;362043;362044;362045;362046;362047;362048;362049;362050;362051;362052;362053;362054;362055;362056;362057;362058;362059;362060;362061;362062;362063;362064;362065;362066;362067;362068;362069;362070;362071;362072;362073;362074;362075;362076;362077;362078;362079;362080;362081;362082;362083;362084;362085;362086;362087;362088;362089;362090;362091;362092;362093;362094;362095;362096;362097;362098;362099;362100;362101;362102;362103;362104;362105;362106;362107;362108;362109;362110;362111;362112;362113;362114;362115;362116;362117;362118;362119;362120;362121;362122;362123;362124;362125;362126;362127;362128;362129;362130;362131;362132;362133;362134;362135;362136;362137;362138;362139;362140;362141;362142;362143;362144;362145;362146;362147;362148;362149;362150;362151;362152;362153;362154;362155;362156;362157;362158;362159;362160;362161;362162;362163;362164;362165;362166;362167;362168;362169;362170;362171;362172;362173;362174;362175;362176;362177;362178;362179;362180;362181;362182;362183;362184;362185;362186;362187;362188;362189;362190;362191;362192;362193;362194;362195;362196;362197;362198;362199;362200;362201;362202;362203;362204;362205;362206;362207;362208;362209;362210;362211;362212;362213;362214;362215;362216;362217;362218;362219;362220;362221;362222;362223;362224;362225;362226;362227;362228;362229;362230;362231;362232;362233;362234;362235;362236;362237;362238;362239;362240;362241;362242;362243;362244;362245;362246;362247;362248;362249;362250;362251;362252;362253;362254;362255;362256;362257;362258;362259;362260;362261;362262;362263;362264;362265;362266;362267;362268;362269;362270;362271;362272;362273;362274;362275;362276;362277;362278;362279;362280;362281;362282;362283;362284;362285;362286;362287;362288;362289;362290;362291;362292;362293;362294;362295;362296;362297;362298;362299;362300;362301;362302;362303;362304;362305;362306;362307;362308;362309;362310;362311;362312;362313;362314;362315;362316;362317;362318;362319;362320;362321;362322;362323;362324;362325;362326;362327;362328;362329;362330;362331;362332;362333;362334;362335;362336;362337;362338;362339;362340;362341;362342;362343;362344;362345;362346;362347;362348;362349;362350;362351;362352;362353;362354;362355;362356;362357;362358;362621;362622;362623;362624;362625;362626;362627;362628;362629;362630;362631;362632;362633;362634;362635;362636;362637;363663;363664;363665;363666;363667;363668;363669;363670;363671;363672;363673;363674;363675;363676;363677;363678;363679;363680;363681;363682;363683;363684;363685;363686;363687;363688;363689;363690;363691;363692;363693;363694;363695;363696;363697;363698;363699;363700;363701;363702;363703;363704;363705;363706;363707;363708;363709;363710;363711;363712;363713;363714;363715;363716;363717;363718;363719;363720;363721;363722;363723;363724;363725;363726;363727;363728;363729;363730;363731;363732;363733;363734;363735;363736;363737;363738;363739;363740;363741
[truncated: 24,524,026 more chars]
