# Supplementary material for: Identification of novel blood biomarkers of treatment response in cystic fibrosis pulmonary exacerbations by label-free quantitative proteomics
Source: Sci Rep. 2019 Nov 20;9:17126. doi: 10.1038/s41598-019-53759-1 (PMC6868239; doi:10.1038/s41598-019-53759-1)
Supplement: Supplementary file 1 — Dataset 3 [file 41598_2019_53759_MOESM1_ESM.zip › Protein quantification results from MaxQuant/rQ + MbR summary.txt]

Raw file	Experiment	Fraction	Enzyme	Enzyme mode	Enzyme first search	Enzyme mode first search	Use enzyme first search	Variable modifications	Multi modifications	Variable modifications first search	Use variable modifications first search	Requantify	Multiplicity	Max. missed cleavages	Labels0	LC-MS run type	Time-dependent recalibration	MS	MS/MS	MS3	MS/MS Submitted	MS/MS Submitted (SIL)	MS/MS Submitted (ISO)	MS/MS Submitted (PEAK)	MS/MS Identified	MS/MS Identified (SIL)	MS/MS Identified (ISO)	MS/MS Identified (PEAK)	MS/MS Identified [%]	MS/MS Identified (SIL) [%]	MS/MS Identified (ISO) [%]	MS/MS Identified (PEAK) [%]	Peptide Sequences Identified	Peaks	Peaks Sequenced	Peaks Sequenced [%]	Peaks Repeatedly Sequenced	Peaks Repeatedly Sequenced [%]	Isotope Patterns	Isotope Patterns Sequenced	Isotope Patterns Sequenced (z>1)	Isotope Patterns Sequenced [%]	Isotope Patterns Sequenced (z>1) [%]	Isotope Patterns Repeatedly Sequenced	Isotope Patterns Repeatedly Sequenced [%]	Recalibrated	Av. Absolute Mass Deviation [ppm]	Mass Standard Deviation [ppm]	Av. Absolute Mass Deviation [mDa]
Quon7_fr1_F1_01_5254	Quon07	1	Trypsin/P	Specific			False	Oxidation (M);Acetyl (Protein N-term)			False	True	1	2		Standard		7048	54478	0	71917	37035	0	34882	916	888	0	28	1.27	2.4	NaN	0.08	438	3885147	40238	1.04	9745	24.22	228228	21662	12049	9.49	9.43	8753	40.41	+	0.42819	0.60273	0.27493
Quon7_fr2_F2_01_5255	Quon07	2	Trypsin/P	Specific			False	Oxidation (M);Acetyl (Protein N-term)			False	True	1	2		Standard		5592	60034	0	73581	46487	0	27094	2831	2802	0	29	3.85	6.03	NaN	0.11	1149	3240296	44708	1.38	10267	22.96	223283	27451	19974	12.29	13.83	10514	38.3	+	0.45568	0.72383	0.31032
Quon7_fr3_F3_01_5256	Quon07	3	Trypsin/P	Specific			False	Oxidation (M);Acetyl (Protein N-term)			False	True	1	2		Standard		5721	59577	0	72679	46475	0	26204	2653	2636	0	17	3.65	5.67	NaN	0.06	1074	3287692	44301	1.35	10369	23.41	225066	27125	19820	12.05	13.68	10772	39.71	+	0.45198	0.73359	0.30465
Quon7_fr4_F4_01_5257	Quon07	4	Trypsin/P	Specific			False	Oxidation (M);Acetyl (Protein N-term)			False	True	1	2		Standard		6156	57884	0	72348	43420	0	28928	2023	2002	0	21	2.8	4.61	NaN	0.07	836	3405015	42003	1.23	10700	25.47	219514	24794	16175	11.29	12.19	10312	41.59	+	0.45185	0.67664	0.29905
Quon7_fr5_F5_01_5258	Quon07	5	Trypsin/P	Specific			False	Oxidation (M);Acetyl (Protein N-term)			False	True	1	2		Standard		6779	55533	0	71583	39481	0	32102	1658	1632	0	26	2.32	4.13	NaN	0.08	705	3954103	40524	1.02	10191	25.15	234047	22682	13570	9.69	9.98	9422	41.54	+	0.43498	0.65038	0.2691
Quon7_fr6_F6_01_5259	Quon07	6	Trypsin/P	Specific			False	Oxidation (M);Acetyl (Protein N-term)			False	True	1	2		Standard		6377	56943	0	74787	39099	0	35688	1697	1669	0	28	2.27	4.27	NaN	0.08	734	3780478	42112	1.11	10116	24.02	230082	22851	13501	9.93	10.08	9234	40.41	+	0.40926	0.63249	0.25939
Quon08_fr1_E1_01_5482	Quon08	1	Trypsin/P	Specific			False	Oxidation (M);Acetyl (Protein N-term)			False	True	1	2		Standard		5792	59086	0	74403	43769	0	30634	1786	1746	0	40	2.4	3.99	NaN	0.13	719	4207480	45942	1.09	9079	19.76	272113	27165	18208	9.98	11.02	9414	34.65	+	0.57805	0.94755	0.36952
Quon08_fr2_E2_01_5483	Quon08	2	Trypsin/P	Specific			False	Oxidation (M);Acetyl (Protein N-term)			False	True	1	2		Standard		5931	58785	0	74083	43487	0	30596	1272	1242	0	30	1.72	2.86	NaN	0.1	504	4152252	45660	1.1	9111	19.95	269989	27059	18234	10.02	11.19	9348	34.55	+	0.62119	0.99026	0.38878
Quon08_fr3_E3_01_5484	Quon08	3	Trypsin/P	Specific			False	Oxidation (M);Acetyl (Protein N-term)			False	True	1	2		Standard		5799	59304	0	74990	43618	0	31372	1937	1894	0	43	2.58	4.34	NaN	0.14	760	4164790	46051	1.11	9349	20.3	263340	27348	17432	10.39	11.14	9541	34.89	+	0.58483	0.9775	0.3671
Quon08_fr4_E4_01_5485	Quon08	4	Trypsin/P	Specific			False	Oxidation (M);Acetyl (Protein N-term)			False	True	1	2		Standard		6448	56617	0	72850	40384	0	32466	1562	1526	0	36	2.14	3.78	NaN	0.11	623	4279220	43136	1.01	9486	21.99	264898	25086	14088	9.47	9.55	9134	36.41	+	0.55775	0.95482	0.34193
Quon08_fr5_E5_01_5486	Quon08	5	Trypsin/P	Specific			False	Oxidation (M);Acetyl (Protein N-term)			False	True	1	2		Standard		6088	58178	0	73834	42522	0	31312	1324	1288	0	36	1.79	3.03	NaN	0.11	557	4296484	45124	1.05	9115	20.2	271245	26651	16398	9.83	10.33	9252	34.72	+	0.62969	1.0207	0.4005
Quon08_fr6_E6_01_5487	Quon08	6	Trypsin/P	Specific			False	Oxidation (M);Acetyl (Protein N-term)			False	True	1	2		Standard		5684	59662	0	77801	41519	0	36282	1623	1591	0	32	2.09	3.83	NaN	0.09	696	4207344	46948	1.12	9093	19.37	267406	26498	16548	9.91	10.41	9070	34.23	+	0.58066	0.96587	0.36532
Quon09_fr1_F7_01_5621	Quon09	1	Trypsin/P	Specific			False	Oxidation (M);Acetyl (Protein N-term)			False	True	1	2		Standard		5585	60006	0	71316	48696	0	22620	3143	3105	0	38	4.41	6.38	NaN	0.17	1178	3612799	44607	1.23	10313	23.12	261508	28093	21922	10.74	13.09	11063	39.38	+	0.45191	0.69719	0.31437
Quon09_fr2_F8_01_5622	Quon09	2	Trypsin/P	Specific			False	Oxidation (M);Acetyl (Protein N-term)			False	True	1	2		Standard		5148	61494	0	74810	48162	0	26648	3198	3145	0	53	4.27	6.53	NaN	0.2	1192	3705065	45778	1.24	10538	23.02	260066	28113	21586	10.81	12.94	11040	39.27	+	0.4577	0.7368	0.31044
Quon09_fr3_F9_01_5623	Quon09	3	Trypsin/P	Specific			False	Oxidation (M);Acetyl (Protein N-term)			False	True	1	2		Standard		5495	60128	0	71771	48485	0	23286	2312	2269	0	43	3.22	4.68	NaN	0.18	990	3779167	44939	1.19	10257	22.82	272030	28538	21198	10.49	12.21	10969	38.44	+	0.4582	0.73169	0.30916
Quon09_fr4_F10_01_5624	Quon09	4	Trypsin/P	Specific			False	Oxidation (M);Acetyl (Protein N-term)			False	True	1	2		Standard		5453	60489	0	72926	48052	0	24874	2061	2020	0	41	2.83	4.2	NaN	0.16	821	3740654	44638	1.19	10693	23.95	254992	27799	19913	10.9	12.46	11167	40.17	+	0.41205	0.62898	0.28688
Quon09_fr5_F11_01_5625	Quon09	5	Trypsin/P	Specific			False	Oxidation (M);Acetyl (Protein N-term)			False	True	1	2		Standard		5651	59647	0	72646	46648	0	25998	2531	2496	0	35	3.48	5.35	NaN	0.13	994	3928153	43737	1.11	10766	24.62	256056	27021	18696	10.55	11.78	10849	40.15	+	0.45675	0.7402	0.30331
Quon09_fr6_F12_01_5626	Quon09	6	Trypsin/P	Specific			False	Oxidation (M);Acetyl (Protein N-term)			False	True	1	2		Standard		5410	60378	0	75512	45244	0	30268	2277	2216	0	61	3.02	4.9	NaN	0.2	875	3871666	44783	1.16	10665	23.81	256703	26671	18085	10.39	11.48	10502	39.38	+	0.46752	0.79607	0.31846
Quon10_fr1_D1_01_5565	Quon10	1	Trypsin/P	Specific			False	Oxidation (M);Acetyl (Protein N-term)			False	True	1	2		Standard		5120	61709	0	74316	49102	0	25214	1953	1892	0	61	2.63	3.85	NaN	0.24	859	4137189	49436	1.19	8818	17.84	311286	31634	24975	10.16	12.63	10261	32.44	+	0.6071	0.96382	0.40476
Quon10_fr2_D2_01_5566	Quon10	2	Trypsin/P	Specific			False	Oxidation (M);Acetyl (Protein N-term)			False	True	1	2		Standard		5224	61258	0	73495	49019	0	24476	2145	2092	0	53	2.92	4.27	NaN	0.22	908	4102903	48693	1.19	8916	18.31	302892	31019	24407	10.24	12.77	10359	33.4	+	0.60096	0.93391	0.40667
Quon10_fr3_D3_01_5567	Quon10	3	Trypsin/P	Specific			False	Oxidation (M);Acetyl (Protein N-term)			False	True	1	2		Standard		5194	61233	0	73917	48547	0	25370	2160	2083	0	77	2.92	4.29	NaN	0.3	940	4074918	48639	1.19	8845	18.18	302692	30612	23667	10.11	12.5	10234	33.43	+	0.66858	1.1337	0.43876
Quon10_fr4redo_H7_01_5587	Quon10	4	Trypsin/P	Specific			False	Oxidation (M);Acetyl (Protein N-term)			False	True	1	2		Standard		5338	60915	0	74679	47149	0	27530	2151	2069	0	82	2.88	4.39	NaN	0.3	943	4215913	48899	1.16	8754	17.9	298566	31005	21804	10.38	11.65	9890	31.9	+	0.61193	0.96184	0.40541
Quon10_fr5_D5_01_5569	Quon10	5	Trypsin/P	Specific			False	Oxidation (M);Acetyl (Protein N-term)			False	True	1	2		Standard		5010	61915	0	76143	47685	0	28458	2231	2176	0	55	2.93	4.56	NaN	0.19	962	4012428	49479	1.23	8822	17.83	302136	30885	22109	10.22	11.9	9928	32.15	+	0.68763	1.101	0.44005
Quon10_fr6_D6_01_5570	Quon10	6	Trypsin/P	Specific			False	Oxidation (M);Acetyl (Protein N-term)			False	True	1	2		Standard		5117	61844	0	74970	48712	0	26258	2207	2151	0	56	2.94	4.42	NaN	0.21	946	4111779	49780	1.21	8694	17.46	305521	31538	23725	10.32	12.37	10206	32.36	+	0.60636	0.92929	0.41004
Quon02_fr1_A7_01_5530	Quon02	1	Trypsin/P	Specific			False	Oxidation (M);Acetyl (Protein N-term)			False	True	1	2		Standard		5394	60445	0	74990	45900	0	29090	1743	1693	0	50	2.32	3.69	NaN	0.17	750	4289213	48567	1.13	8716	17.95	295766	30002	19976	10.14	11.07	9699	32.33	+	0.60005	0.9461	0.39513
Quon02_fr2_A8_01_5531	Quon02	2	Trypsin/P	Specific			False	Oxidation (M);Acetyl (Protein N-term)			False	True	1	2		Standard		5239	61067	0	75603	46531	0	29072	1333	1269	0	64	1.76	2.73	NaN	0.22	626	4227259	49313	1.17	8730	17.7	302767	30910	19937	10.21	11.12	9852	31.87	+	0.62539	1.054	0.41089
Quon02_fr3_A9_01_5532	Quon02	3	Trypsin/P	Specific			False	Oxidation (M);Acetyl (Protein N-term)			False	True	1	2		Standard		5369	60601	0	75124	46078	0	29046	1452	1385	0	67	1.93	3.01	NaN	0.23	646	4257904	48285	1.13	9053	18.75	292611	29763	19426	10.17	11.02	10034	33.71	+	0.6354	1.1287	0.41671
Quon02_fr4_A10_01_5533	Quon02	4	Trypsin/P	Specific			False	Oxidation (M);Acetyl (Protein N-term)			False	True	1	2		Standard		4998	62223	0	78168	46278	0	31890	1455	1401	0	54	1.86	3.03	NaN	0.17	545	3685704	47738	1.3	10156	21.27	266116	29133	18367	10.95	11.24	10173	34.92	+	0.49677	0.79597	0.32835
Quon02_fr5_A11_01_5534	Quon02	5	Trypsin/P	Specific			False	Oxidation (M);Acetyl (Protein N-term)			False	True	1	2		Standard		5090	61887	0	76460	47314	0	29146	1356	1312	0	44	1.77	2.77	NaN	0.15	659	3870781	49635	1.28	9150	18.43	283496	31385	20416	11.07	11.82	10091	32.15	+	0.52414	0.84853	0.36742
Quon02_fr6_A12_01_5535	Quon02	6	Trypsin/P	Specific			False	Oxidation (M);Acetyl (Protein N-term)			False	True	1	2		Standard		5557	60030	0	75324	44736	0	30588	1414	1354	0	60	1.88	3.03	NaN	0.2	626	4282056	47911	1.12	8983	18.75	289292	29196	18313	10.09	10.58	9596	32.87	+	0.56723	0.92224	0.37196
Quon03_fr1_E1_01_5362	Quon03	1	Trypsin/P	Specific			False	Oxidation (M);Acetyl (Protein N-term)			False	True	1	2		Standard		6148	57751	0	72265	43233	0	29032	1053	1019	0	34	1.46	2.36	NaN	0.12	517	3448127	44274	1.28	9364	21.15	232317	26956	17046	11.6	12.72	9642	35.77	+	0.57298	0.914	0.37245
Quon03_fr2_E2_01_5363	Quon03	2	Trypsin/P	Specific			False	Oxidation (M);Acetyl (Protein N-term)			False	True	1	2		Standard		5805	59060	0	72395	45725	0	26670	1743	1710	0	33	2.41	3.74	NaN	0.12	796	3290900	45729	1.39	9266	20.26	236513	28589	19822	12.09	13.79	10040	35.12	+	0.59043	0.92539	0.39281
Quon03_fr3_E3_01_5364	Quon03	3	Trypsin/P	Specific			False	Oxidation (M);Acetyl (Protein N-term)			False	True	1	2		Standard		6057	58060	0	71729	44387	0	27342	1619	1598	0	21	2.26	3.6	NaN	0.08	762	3410705	44562	1.31	9407	21.11	236318	27513	18792	11.64	13.27	9952	36.17	+	0.56827	0.93255	0.36557
Quon03_fr4_E4_01_5365	Quon03	4	Trypsin/P	Specific			False	Oxidation (M);Acetyl (Protein N-term)			False	True	1	2		Standard		5493	60273	0	72956	47590	0	25366	2023	1987	0	36	2.77	4.18	NaN	0.14	886	3412953	46478	1.36	9444	20.32	241333	29462	22106	12.21	14.48	10288	34.92	+	0.58639	0.98329	0.38467
Quon03_fr5_E5_01_5366	Quon03	5	Trypsin/P	Specific			False	Oxidation (M);Acetyl (Protein N-term)			False	True	1	2		Standard		5400	60638	0	73853	47421	0	26432	1986	1936	0	50	2.69	4.08	NaN	0.19	924	3417559	46942	1.37	9420	20.07	243789	29569	21347	12.13	14.03	10290	34.8	+	0.57311	0.88278	0.38339
Quon03_fr6_E6_01_5367	Quon03	6	Trypsin/P	Specific			False	Oxidation (M);Acetyl (Protein N-term)			False	True	1	2		Standard		5782	59114	0	72515	45713	0	26802	1648	1626	0	22	2.27	3.56	NaN	0.08	780	3359610	45575	1.36	9384	20.59	237679	28478	19299	11.98	13.55	10060	35.33	+	0.55735	0.89238	0.36726
Quon04_fr1_G7_01_5837	Quon04	1	Trypsin/P	Specific			False	Oxidation (M);Acetyl (Protein N-term)			False	True	1	2		Standard		5009	62058	0	77921	46195	0	31726	1150	1112	0	38	1.48	2.41	NaN	0.12	468	3196144	45205	1.41	11171	24.71	221789	26195	19037	11.81	13.53	10968	41.87	+	0.4456	0.65268	0.30705
Quon04_fr2_G8_01_5838	Quon04	2	Trypsin/P	Specific			False	Oxidation (M);Acetyl (Protein N-term)			False	True	1	2		Standard		4828	62734	0	77162	48306	0	28856	1792	1753	0	39	2.32	3.63	NaN	0.14	737	3135108	46375	1.48	10867	23.43	226475	27680	21436	12.22	14.45	11090	40.07	+	0.43878	0.73876	0.29958
Quon04_fr3_G9_01_5839	Quon04	3	Trypsin/P	Specific			False	Oxidation (M);Acetyl (Protein N-term)			False	True	1	2		Standard		5047	61849	0	76090	47604	0	28486	1762	1734	0	28	2.32	3.64	NaN	0.1	729	3334873	45344	1.36	11102	24.48	231289	27097	20241	11.72	13.57	11204	41.35	+	0.45565	0.70729	0.31079
Quon04_fr4_G10_01_5840	Quon04	4	Trypsin/P	Specific			False	Oxidation (M);Acetyl (Protein N-term)			False	True	1	2		Standard		5603	59775	0	73477	46071	0	27406	1887	1855	0	32	2.57	4.03	NaN	0.12	761	3640855	42974	1.18	11109	25.85	235153	25862	18138	11	12.32	11044	42.7	+	0.44094	0.74753	0.28895
Quon04_fr5_G11_01_5841	Quon04	5	Trypsin/P	Specific			False	Oxidation (M);Acetyl (Protein N-term)			False	True	1	2		Standard		5768	59175	0	74321	44029	0	30292	1690	1647	0	43	2.27	3.74	NaN	0.14	700	3661635	42497	1.16	11181	26.31	232215	24699	16414	10.64	11.52	10715	43.38	+	0.45075	0.73862	0.29711
Quon04_fr6_G12_01_5842	Quon04	6	Trypsin/P	Specific			False	Oxidation (M);Acetyl (Protein N-term)			False	True	1	2		Standard		5720	59250	0	76517	41983	0	34534	1442	1415	0	27	1.88	3.37	NaN	0.08	605	3538950	42547	1.2	11137	26.18	225224	23615	15391	10.49	11.35	10148	42.97	+	0.47686	0.81778	0.31414
Quon05_fr1_E7_01_5133	Quon05	1	Trypsin/P	Specific			False	Oxidation (M);Acetyl (Protein N-term)			False	True	1	2		Standard		5571	56680	0	73636	39722	0	33914	1430	1396	0	34	1.94	3.51	NaN	0.1	589	3260239	41661	1.28	9993	23.99	216219	23309	14614	10.78	11.6	9122	39.14	+	0.47795	0.72564	0.31823
Quon05_fr2_E8_01_5134	Quon05	2	Trypsin/P	Specific			False	Oxidation (M);Acetyl (Protein N-term)			False	True	1	2		Standard		5866	55690	0	71158	40220	0	30938	1730	1704	0	26	2.43	4.24	NaN	0.08	675	3170446	40804	1.29	10002	24.51	210159	23297	15136	11.09	12.39	9318	40	+	0.44732	0.6893	0.29499
Quon05_fr3_E9_01_5135	Quon05	3	Trypsin/P	Specific			False	Oxidation (M);Acetyl (Protein N-term)			False	True	1	2		Standard		6436	53708	0	70665	36747	0	33918	1207	1186	0	21	1.71	3.23	NaN	0.06	542	3458014	39351	1.14	9646	24.51	216632	21470	12283	9.91	10.33	8600	40.06	+	0.45984	0.73366	0.2851
Quon05_fr4_E10_01_5136	Quon05	4	Trypsin/P	Specific			False	Oxidation (M);Acetyl (Protein N-term)			False	True	1	2		Standard		6021	55324	0	70730	39918	0	30812	1735	1701	0	34	2.45	4.26	NaN	0.11	710	3312352	41207	1.24	9605	23.31	222385	23729	15367	10.67	11.74	9181	38.69	+	0.44538	0.69719	0.29352
Quon05_fr5_E11_01_5137	Quon05	5	Trypsin/P	Specific			False	Oxidation (M);Acetyl (Protein N-term)			False	True	1	2		Standard		6474	53617	0	71456	35774	0	35682	975	963	0	12	1.36	2.69	NaN	0.03	448	3591309	39285	1.09	9676	24.63	224816	20995	11299	9.34	9.18	8476	40.37	+	0.42118	0.63084	0.26179
Quon05_fr6_E12_01_5138	Quon05	6	Trypsin/P	Specific			False	Oxidation (M);Acetyl (Protein N-term)			False	True	1	2		Standard		6501	53673	0	70042	37300	0	32742	1327	1312	0	15	1.89	3.52	NaN	0.05	570	3411831	39319	1.15	9738	24.77	216224	21986	13054	10.17	10.98	8784	39.95	+	0.49456	0.78358	0.29888
Quon06_fr1_C7_01_5105	Quon06	1	Trypsin/P	Specific			False	Oxidation (M);Acetyl (Protein N-term)			False	True	1	2		Standard		6377	55618	0	70565	40671	0	29894	1124	1092	0	32	1.59	2.68	NaN	0.11	518	3347333	40567	1.21	10037	24.74	216101	23632	14799	10.94	12.03	9535	40.35	+	0.53626	0.82238	0.33989
Quon06_fr2_C8_01_5106	Quon06	2	Trypsin/P	Specific			False	Oxidation (M);Acetyl (Protein N-term)			False	True	1	2		Standard		6531	53564	0	67197	39929	0	27268	1885	1856	0	29	2.81	4.65	NaN	0.11	734	3330732	38907	1.17	9686	24.9	217842	23031	15005	10.57	11.98	9277	40.28	+	0.47457	0.77325	0.2939
Quon06_fr3_C9_01_5107	Quon06	3	Trypsin/P	Specific			False	Oxidation (M);Acetyl (Protein N-term)			False	True	1	2		Standard		6968	51975	0	64753	39195	0	25558	2006	1974	0	32	3.1	5.04	NaN	0.13	797	3220185	37549	1.17	9453	25.18	214101	22405	14618	10.46	12.01	9123	40.72	+	0.43643	0.69201	0.27604
Quon06_fr4_C10_01_5108	Quon06	4	Trypsin/P	Specific			False	Oxidation (M);Acetyl (Protein N-term)			False	True	1	2		Standard		6471	54173	0	67037	41309	0	25728	1980	1949	0	31	2.95	4.72	NaN	0.12	856	3222915	39704	1.23	9403	23.68	223609	23987	16858	10.73	12.63	9387	39.13	+	0.51418	0.83732	0.3324
Quon06_fr5_C11_01_5109	Quon06	5	Trypsin/P	Specific			False	Oxidation (M);Acetyl (Protein N-term)			False	True	1	2		Standard		6419	54143	0	66799	41481	0	25318	2134	2095	0	39	3.19	5.05	NaN	0.15	879	3220552	39565	1.23	9604	24.27	223465	24032	16553	10.75	12.37	9557	39.77	+	0.48621	0.84277	0.30211
Quon06_fr6_C12_01_5110	Quon06	6	Trypsin/P	Specific			False	Oxidation (M);Acetyl (Protein N-term)			False	True	1	2		Standard		6348	53666	0	66904	40428	0	26476	1900	1863	0	37	2.84	4.61	NaN	0.14	814	3162881	39133	1.24	9706	24.8	210203	23496	15803	11.18	12.88	9420	40.09	+	0.50204	0.77604	0.31696
Quon16_fr4_D10_01_5358	Quon16	4	Trypsin/P	Specific			False	Oxidation (M);Acetyl (Protein N-term)			False	True	1	2		Standard		5305	60883	0	71028	50734	0	20294	2899	2864	0	35	4.08	5.65	NaN	0.17	1055	3677962	47915	1.3	8807	18.38	276237	31819	27423	11.52	14.51	10521	33.07	+	0.54119	0.89189	0.37919
Quon16_fr5_D11_01_5359	Quon16	5	Trypsin/P	Specific			False	Oxidation (M);Acetyl (Protein N-term)			False	True	1	2		Standard		5279	60959	0	72452	49460	0	22992	2534	2498	0	36	3.5	5.05	NaN	0.16	987	3616737	47740	1.32	9008	18.87	263555	30688	25049	11.64	14.24	10446	34.04	+	0.4795	0.74943	0.33935
Quon16_fr6_D12_01_5360	Quon16	6	Trypsin/P	Specific			False	Oxidation (M);Acetyl (Protein N-term)			False	True	1	2		Standard		5563	60123	0	73174	47072	0	26102	1622	1598	0	24	2.22	3.39	NaN	0.09	684	3419283	45697	1.34	9852	21.56	237051	28711	20175	12.11	13.62	10412	36.26	+	0.53149	0.94743	0.35878
Quon17r_fr1redo_H9_01_5586	Quon17	1	Trypsin/P	Specific			False	Oxidation (M);Acetyl (Protein N-term)			False	True	1	2		Standard		4863	62695	0	75190	50198	0	24992	2414	2328	0	86	3.21	4.64	NaN	0.34	919	4063707	52454	1.29	7623	14.53	324226	34129	27495	10.53	12.75	9968	29.21	+	0.64076	1.0287	0.4497
Quon17r_fr2_F8_01_5509	Quon17	2	Trypsin/P	Specific			False	Oxidation (M);Acetyl (Protein N-term)			False	True	1	2		Standard		4908	62326	0	73687	50965	0	22722	2274	2222	0	52	3.09	4.36	NaN	0.23	925	4261979	51966	1.22	7607	14.64	350804	34405	28270	9.81	12.06	10074	29.28	+	0.64943	1.0555	0.45483
Quon17r_fr3_F9_01_5510	Quon17	3	Trypsin/P	Specific			False	Oxidation (M);Acetyl (Protein N-term)			False	True	1	2		Standard		5198	61250	0	72235	50265	0	21970	2827	2739	0	88	3.91	5.45	NaN	0.4	1125	4331920	51106	1.18	7459	14.6	338835	33686	27494	9.94	12.13	9943	29.52	+	0.67754	1.0817	0.46164
Quon17r_fr4_F10_01_5511	Quon17	4	Trypsin/P	Specific			False	Oxidation (M);Acetyl (Protein N-term)			False	True	1	2		Standard		5175	61320	0	74005	48635	0	25370	2377	2308	0	69	3.21	4.75	NaN	0.27	982	4341703	50301	1.16	8067	16.04	327676	32251	24325	9.84	11.47	9889	30.66	+	0.66476	1.0617	0.45244
Quon17r_fr5_F11_01_5512	Quon17	5	Trypsin/P	Specific			False	Oxidation (M);Acetyl (Protein N-term)			False	True	1	2		Standard		5122	61535	0	75630	47438	0	28192	1814	1748	0	66	2.4	3.68	NaN	0.23	778	4289340	49674	1.16	8770	17.66	312061	30891	21976	9.9	11.08	9968	32.27	+	0.66146	1.0244	0.43941
Quon17r_fr6_F12_01_5513	Quon17	6	Trypsin/P	Specific			False	Oxidation (M);Acetyl (Protein N-term)			False	True	1	2		Standard		5156	61358	0	74091	48623	0	25468	2202	2139	0	63	2.97	4.4	NaN	0.25	896	4268398	49588	1.16	8516	17.17	315885	31456	24351	9.96	11.87	10146	32.25	+	0.71302	1.1455	0.47967
Quon18_fr1_F7_01_5823	Quon18	1	Trypsin/P	Specific			False	Oxidation (M);Acetyl (Protein N-term)			False	True	1	2		Standard		5271	60929	0	78871	42983	0	35888	1012	988	0	24	1.28	2.3	NaN	0.07	394	3318975	43944	1.32	11284	25.68	222078	24107	15973	10.86	11.85	10449	43.34	+	0.46456	0.72609	0.30472
Quon18_fr2_F8_01_5824	Quon18	2	Trypsin/P	Specific			False	Oxidation (M);Acetyl (Protein N-term)			False	True	1	2		Standard		4982	62068	0	79147	44979	0	34168	1101	1085	0	16	1.39	2.41	NaN	0.05	425	3236018	44755	1.38	11500	25.7	219666	25206	17081	11.47	12.57	10809	42.88	+	0.45051	0.74402	0.29839
Quon18_fr3_F9_01_5825	Quon18	3	Trypsin/P	Specific			False	Oxidation (M);Acetyl (Protein N-term)			False	True	1	2		Standard		5003	61864	0	79602	44118	0	35484	817	786	0	31	1.03	1.78	NaN	0.09	306	3213673	44276	1.38	11428	25.81	216519	24338	15919	11.24	11.95	10555	43.37	+	0.43913	0.7286	0.29248
Quon18_fr4_F10_01_5826	Quon18	4	Trypsin/P	Specific			False	Oxidation (M);Acetyl (Protein N-term)			False	True	1	2		Standard		5748	59041	0	75370	42712	0	32658	1356	1323	0	33	1.8	3.1	NaN	0.1	541	3658357	42647	1.17	10990	25.77	233299	24145	15524	10.35	11.07	10380	42.99	+	0.46699	0.7156	0.30847
Quon18_fr5_F11_01_5827	Quon18	5	Trypsin/P	Specific			False	Oxidation (M);Acetyl (Protein N-term)			False	True	1	2		Standard		6024	58166	0	75406	40922	0	34484	1090	1062	0	28	1.45	2.6	NaN	0.08	447	3726082	41971	1.13	10669	25.42	232007	23075	14011	9.95	10.24	9724	42.14	+	0.4723	0.73579	0.31334
Quon18_fr6_F12_01_5828	Quon18	6	Trypsin/P	Specific			False	Oxidation (M);Acetyl (Protein N-term)			False	True	1	2		Standard		5188	61404	0	78390	44418	0	33972	1495	1475	0	20	1.91	3.32	NaN	0.06	630	3343773	44861	1.34	11100	24.74	221389	25198	16619	11.38	12.23	10611	42.11	+	0.43317	0.71572	0.28772
Quon19_fr1_G7_01_5169	Quon19	1	Trypsin/P	Specific			False	Oxidation (M);Acetyl (Protein N-term)			False	True	1	2		Standard		5905	55917	0	69308	42516	0	26792	1887	1870	0	17	2.72	4.4	NaN	0.06	802	2804697	40161	1.43	10196	25.39	202666	24378	14360	12.03	12.52	9870	40.49	+	0.47257	0.7894	0.30878
Quon19_fr2_G8_01_5170	Quon19	2	Trypsin/P	Specific			False	Oxidation (M);Acetyl (Protein N-term)			False	True	1	2		Standard		6169	55073	0	66211	43933	0	22278	2488	2459	0	29	3.76	5.6	NaN	0.13	954	2842635	39999	1.41	9767	24.42	206655	25523	16858	12.35	13.87	9990	39.14	+	0.44411	0.72957	0.28206
Quon19_fr3_G9_01_5171	Quon19	3	Trypsin/P	Specific			False	Oxidation (M);Acetyl (Protein N-term)			False	True	1	2		Standard		6123	55171	0	67163	43177	0	23986	2491	2459	0	32	3.71	5.7	NaN	0.13	965	2828305	39736	1.4	9913	24.95	207465	24741	16137	11.93	13.23	9861	39.86	+	0.42839	0.70678	0.27229
Quon19_fr4_G10_01_5172	Quon19	4	Trypsin/P	Specific			False	Oxidation (M);Acetyl (Protein N-term)			False	True	1	2		Standard		5735	56646	0	68035	45255	0	22780	2596	2548	0	48	3.82	5.63	NaN	0.21	1058	2815237	41653	1.48	9659	23.19	214283	26284	18924	12.27	14.36	10173	38.7	+	0.45881	0.73094	0.29962
Quon19_fr5_G11_01_5173	Quon19	5	Trypsin/P	Specific			False	Oxidation (M);Acetyl (Protein N-term)			False	True	1	2		Standard		5643	57044	0	70290	43778	0	26512	2441	2185	0	256	3.47	4.99	NaN	0.97	723	2678845	39163	1.46	10064	25.7	204095	24254	16695	11.88	13.29	9283	38.27	+	0.4304	0.68871	0.27169
Quon19_fr6_G12_01_5174	Quon19	6	Trypsin/P	Specific			False	Oxidation (M);Acetyl (Protein N-term)			False	True	1	2		Standard		5852	56166	0	67736	44594	0	23142	1645	1628	0	17	2.43	3.65	NaN	0.07	624	2682384	41025	1.53	10018	24.42	197439	26052	16597	13.19	14.61	10212	39.2	+	0.4887	0.83779	0.32979
Quon20r_fr1_H1_01_5684	Quon20	1	Trypsin/P	Specific			False	Oxidation (M);Acetyl (Protein N-term)			False	True	1	2		Standard		5312	57490	0	67075	47905	0	19170	2661	2605	0	56	3.97	5.44	NaN	0.29	1049	3657129	43925	1.2	9205	20.96	273416	28478	23463	10.42	13.26	10549	37.04	+	0.54246	0.88789	0.38024
Quon20r_fr2_H2_01_5685	Quon20	2	Trypsin/P	Specific			False	Oxidation (M);Acetyl (Protein N-term)			False	True	1	2		Standard		5499	56787	0	65882	47692	0	18190	2432	2366	0	66	3.69	4.96	NaN	0.36	974	3656369	43417	1.19	9103	20.97	273399	28363	23320	10.37	13.24	10519	37.09	+	0.56263	0.89987	0.40398
Quon20r_fr3_H3_01_5686	Quon20	3	Trypsin/P	Specific			False	Oxidation (M);Acetyl (Protein N-term)			False	True	1	2		Standard		5399	57148	0	66853	47443	0	19410	2822	2719	0	103	4.22	5.73	NaN	0.53	1124	3726993	45494	1.22	8163	17.94	282245	30258	24309	10.72	13.31	9993	33.03	+	0.55123	0.87388	0.38687
Quon20r_fr4_H4_01_5687	Quon20	4	Trypsin/P	Specific			False	Oxidation (M);Acetyl (Protein N-term)			False	True	1	2		Standard		5547	58159	0	67942	48376	0	19566	2531	2483	0	48	3.73	5.13	NaN	0.25	1041	3917390	44845	1.14	9081	20.25	281171	29750	22973	10.58	12.88	10524	35.37	+	0.5428	0.83272	0.37737
Quon20r_fr5_H5_01_5688	Quon20	5	Trypsin/P	Specific			False	Oxidation (M);Acetyl (Protein N-term)			False	True	1	2		Standard		5532	56844	0	67144	46544	0	20600	2366	2318	0	48	3.52	4.98	NaN	0.23	936	3808406	43882	1.15	8951	20.4	271052	28772	21353	10.61	12.73	10256	35.65	+	0.52727	0.86108	0.3642
Quon20r_fr6_H6_01_5689	Quon20	6	Trypsin/P	Specific			False	Oxidation (M);Acetyl (Protein N-term)			False	True	1	2		Standard		5518	57089	0	68145	46031	0	22114	1938	1888	0	50	2.84	4.1	NaN	0.23	740	3724722	43643	1.17	9159	20.99	270206	28131	21310	10.41	12.78	10055	35.74	+	0.51204	0.7612	0.35666
Quon11_fr1_B1_01_5084	Quon11	1	Trypsin/P	Specific			False	Oxidation (M);Acetyl (Protein N-term)			False	True	1	2		Standard		6447	53919	0	68829	39005	0	29824	700	681	0	19	1.02	1.75	NaN	0.06	306	3096813	38753	1.25	10047	25.93	200977	22253	12307	11.07	11.31	9386	42.18	+	0.46698	0.70657	0.28887
Quon11_fr2_B2_01_5085	Quon11	2	Trypsin/P	Specific			False	Oxidation (M);Acetyl (Protein N-term)			False	True	1	2		Standard		6315	54324	0	68609	40035	0	28574	1167	1134	0	33	1.7	2.83	NaN	0.12	493	3000791	39160	1.3	9974	25.47	203145	23099	13470	11.37	11.91	9437	40.85	+	0.40384	0.595	0.26699
Quon11_fr3_B3_01_5086	Quon11	3	Trypsin/P	Specific			False	Oxidation (M);Acetyl (Protein N-term)			False	True	1	2		Standard		6802	52557	0	68717	36395	0	32322	519	509	0	10	0.76	1.4	NaN	0.03	247	3327286	38373	1.15	9571	24.94	206866	21207	10960	10.25	10.13	8670	40.88	+	0.48353	0.70119	0.28027
Quon11_fr4_B4_01_5087	Quon11	4	Trypsin/P	Specific			False	Oxidation (M);Acetyl (Protein N-term)			False	True	1	2		Standard		6567	53479	0	67850	39104	0	28746	1556	1535	0	21	2.29	3.93	NaN	0.07	593	3076468	38947	1.27	9583	24.61	202436	22827	13219	11.28	11.79	9037	39.59	+	0.45114	0.72741	0.27316
Quon11_fr5_B5_01_5088	Quon11	5	Trypsin/P	Specific			False	Oxidation (M);Acetyl (Protein N-term)			False	True	1	2		Standard		6561	53641	0	67691	39589	0	28102	1800	1764	0	36	2.66	4.46	NaN	0.13	700	3176274	39014	1.23	9613	24.64	211163	22920	14216	10.85	11.88	9236	40.3	+	0.44589	0.71043	0.28134
Quon11_fr6_B6_01_5089	Quon11	6	Trypsin/P	Specific			False	Oxidation (M);Acetyl (Protein N-term)			False	True	1	2		Standard		7129	51328	0	70910	31738	0	39172	1173	851	0	322	1.65	2.68	NaN	0.82	248	3532616	34999	0.99	8203	23.44	238392	17919	10306	7.52	7.36	6163	34.39	+	0.34232	0.58988	0.21956
Quon12_fr1_H7_01_5183	Quon12	1	Trypsin/P	Specific			False	Oxidation (M);Acetyl (Protein N-term)			False	True	1	2		Standard		6859	55165	0	69612	40712	0	28900	1570	1532	0	38	2.26	3.76	NaN	0.13	606	3177226	40038	1.26	9892	24.71	212329	23706	13528	11.16	11.72	9446	39.85	+	0.48894	0.86542	0.31058
Quon12_fr2_H8_01_5184	Quon12	2	Trypsin/P	Specific			False	Oxidation (M);Acetyl (Protein N-term)			False	True	1	2		Standard		6822	55276	0	70976	39576	0	31400	1098	1077	0	21	1.55	2.72	NaN	0.07	448	3551231	40725	1.15	9741	23.92	226277	23503	13596	10.39	11.12	9081	38.64	+	0.47041	0.78746	0.30276
Quon12_fr3_H9_01_5185	Quon12	3	Trypsin/P	Specific			False	Oxidation (M);Acetyl (Protein N-term)			False	True	1	2		Standard		7251	53691	0	68704	38672	0	30032	791	760	0	31	1.15	1.97	NaN	0.1	329	3550202	39455	1.11	9455	23.96	229290	22809	12925	9.95	10.48	8973	39.34	+	0.48718	0.71571	0.31065
Quon12_fr4_H10_01_5186	Quon12	4	Trypsin/P	Specific			False	Oxidation (M);Acetyl (Protein N-term)			False	True	1	2		Standard		6480	56484	0	70007	42955	0	27052	2098	2073	0	25	3	4.83	NaN	0.09	826	3188532	41739	1.31	9657	23.14	224945	25418	16544	11.3	12.76	9642	37.93	+	0.44619	0.78981	0.28689
Quon12_fr5_H11_01_5187	Quon12	5	Trypsin/P	Specific			False	Oxidation (M);Acetyl (Protein N-term)			False	True	1	2		Standard		6722	55701	0	70717	40685	0	30032	1575	1547	0	28	2.23	3.8	NaN	0.09	708	3495862	40949	1.17	9804	23.94	224326	23955	14888	10.68	11.74	9461	39.49	+	0.44693	0.69055	0.28813
Quon12_fr6_B2_01_5198	Quon12	6	Trypsin/P	Specific			False	Oxidation (M);Acetyl (Protein N-term)			False	True	1	2		Standard		6129	57752	0	74276	41226	0	33050	1633	1582	0	51	2.2	3.84	NaN	0.15	570	2957683	41137	1.39	10605	25.78	196605	23112	13174	11.76	12.11	9761	42.23	+	0.4143	0.64963	0.24967
Quon13_fr1_D1_01_5468	Quon13	1	Trypsin/P	Specific			False	Oxidation (M);Acetyl (Protein N-term)			False	True	1	2		Standard		6055	58305	0	74029	42579	0	31450	1447	1418	0	29	1.95	3.33	NaN	0.09	601	3792486	45086	1.19	9159	20.31	251761	26510	17929	10.53	12.18	9320	35.16	+	0.60287	0.97194	0.37338
Quon13_fr2_D2_01_5469	Quon13	2	Trypsin/P	Specific			False	Oxidation (M);Acetyl (Protein N-term)			False	True	1	2		Standard		5440	60456	0	75003	45907	0	29096	1858	1815	0	43	2.48	3.95	NaN	0.15	713	3849382	47286	1.23	9041	19.12	265001	28714	21305	10.84	12.91	9872	34.38	+	0.578	0.93735	0.37181
Quon13_fr3_D3_01_5470	Quon13	3	Trypsin/P	Specific			False	Oxidation (M);Acetyl (Protein N-term)			False	True	1	2		Standard		5251	61129	0	74969	47287	0	27682	1760	1733	0	27	2.35	3.66	NaN	0.1	686	3899716	47452	1.22	9404	19.82	267691	29188	21505	10.9	12.88	10244	35.1	+	0.63438	0.98002	0.40268
Quon13_fr4_D4_01_5471	Quon13	4	Trypsin/P	Specific			False	Oxidation (M);Acetyl (Protein N-term)			False	True	1	2		Standard		5605	59874	0	74433	45311	0	29122	1608	1555	0	53	2.16	3.43	NaN	0.18	663	3990978	45855	1.15	9648	21.04	262251	27807	18748	10.6	11.93	10010	36	+	0.5616	0.91244	0.35595
Quon13_fr5_D5_01_5472	Quon13	5	Trypsin/P	Specific			False	Oxidation (M);Acetyl (Protein N-term)			False	True	1	2		Standard		5747	59463	0	73926	45000	0	28926	1258	1230	0	28	1.7	2.73	NaN	0.1	540	4126471	46242	1.12	9146	19.78	271912	28141	19270	10.35	11.71	9744	34.63	+	0.64984	1.0575	0.414
Quon13_fr6_D6_01_5473	Quon13	6	Trypsin/P	Specific			False	Oxidation (M);Acetyl (Protein N-term)			False	True	1	2		Standard		5727	59521	0	74760	44282	0	30478	1761	1725	0	36	2.36	3.9	NaN	0.12	708	4161528	46629	1.12	9053	19.41	272912	27955	19652	10.24	11.81	9658	34.55	+	0.62839	0.9978	0.39479
Quon14_fr1_B3_01_5199	Quon14	1	Trypsin/P	Specific			False	Oxidation (M);Acetyl (Protein N-term)			False	True	1	2		Standard		6431	56591	0	69271	43905	0	25366	2566	2530	0	36	3.7	5.76	NaN	0.14	1043	3128592	41003	1.31	10181	24.83	210250	25200	17203	11.99	13.54	10098	40.07	+	0.42867	0.69887	0.28082
Quon14_fr2_B4_01_5200	Quon14	2	Trypsin/P	Specific			False	Oxidation (M);Acetyl (Protein N-term)			False	True	1	2		Standard		5809	59126	0	72450	45796	0	26654	1751	1714	0	37	2.42	3.74	NaN	0.14	796	3240398	43949	1.36	10048	22.86	221535	27101	19676	12.23	14.14	10104	37.28	+	0.45713	0.69695	0.3109
Quon14_fr3_B5_01_5201	Quon14	3	Trypsin/P	Specific			False	Oxidation (M);Acetyl (Protein N-term)			False	True	1	2		Standard		5848	58869	0	72170	45566	0	26604	3024	2997	0	27	4.19	6.58	NaN	0.1	1161	3225688	43891	1.36	9833	22.4	221264	26986	19458	12.2	14.07	10067	37.3	+	0.42307	0.66937	0.29262
Quon14_fr4_B6_01_5202	Quon14	4	Trypsin/P	Specific			False	Oxidation (M);Acetyl (Protein N-term)			False	True	1	2		Standard		6190	57568	0	71366	43770	0	27596	1982	1950	0	32	2.78	4.46	NaN	0.12	831	3338364	42594	1.28	9954	23.37	219502	25632	17809	11.68	13.35	10006	39.04	+	0.43365	0.70184	0.28855
Quon14_fr5_B7_01_5203	Quon14	5	Trypsin/P	Specific			False	Oxidation (M);Acetyl (Protein N-term)			False	True	1	2		Standard		6855	55232	0	70094	40364	0	29730	1371	1342	0	29	1.96	3.32	NaN	0.1	638	3532980	40064	1.13	10071	25.14	218806	23342	14384	10.67	11.56	9443	40.45	+	0.44009	0.72322	0.28409
Quon14_fr6_B8_01_5204	Quon14	6	Trypsin/P	Specific			False	Oxidation (M);Acetyl (Protein N-term)			False	True	1	2		Standard		6789	55477	0	70109	40835	0	29274	1955	1943	0	12	2.79	4.76	NaN	0.04	842	3302216	40246	1.22	10184	25.3	209256	23541	14296	11.25	11.98	9580	40.69	+	0.41382	0.65458	0.26509
Quon15_fr1_A7_01_5312	Quon15	1	Trypsin/P	Specific			False	Oxidation (M);Acetyl (Protein N-term)			False	True	1	2		Standard		6501	56544	0	69620	43468	0	26152	2281	2253	0	28	3.28	5.18	NaN	0.11	948	3697403	43878	1.19	8913	20.31	250135	27584	18866	11.03	12.66	9506	34.46	+	0.52893	0.86178	0.35502
Quon15_fr2_A8_01_5313	Quon15	2	Trypsin/P	Specific			False	Oxidation (M);Acetyl (Protein N-term)			False	True	1	2		Standard		6348	57170	0	69289	45051	0	24238	1876	1830	0	46	2.71	4.06	NaN	0.19	806	3373100	44232	1.31	9080	20.53	239184	28386	19909	11.87	13.67	9939	35.01	+	0.51891	0.82168	0.34866
Quon15_fr3_A9_01_5314	Quon15	3	Trypsin/P	Specific			False	Oxidation (M);Acetyl (Protein N-term)			False	True	1	2		Standard		6349	57146	0	69259	45029	0	24230	2128	2105	0	23	3.07	4.67	NaN	0.09	883	3421322	44350	1.3	8910	20.09	242440	28473	19947	11.74	13.53	9727	34.16	+	0.52331	0.88671	0.34865
Quon15_fr4_A10_01_5315	Quon15	4	Trypsin/P	Specific			False	Oxidation (M);Acetyl (Protein N-term)			False	True	1	2		Standard		6167	57780	0	71630	43926	0	27704	1681	1640	0	41	2.35	3.73	NaN	0.15	776	3523099	44341	1.26	9477	21.37	236186	27391	18273	11.6	12.91	9848	35.95	+	0.55248	0.9055	0.36875
Quon15_fr5_A11_01_5316	Quon15	5	Trypsin/P	Specific			False	Oxidation (M);Acetyl (Protein N-term)			False	True	1	2		Standard		5513	60247	0	74295	46187	0	28108	2194	2162	0	32	2.95	4.68	NaN	0.11	865	3675149	46598	1.27	9659	20.73	250260	29405	20234	11.75	12.98	10214	34.74	+	0.48758	0.77237	0.32725
Quon15_fr6_A12_01_5317	Quon15	6	Trypsin/P	Specific			False	Oxidation (M);Acetyl (Protein N-term)			False	True	1	2		Standard		6497	56605	0	70642	42568	0	28074	1941	1903	0	38	2.75	4.47	NaN	0.14	811	3924530	43364	1.1	9359	21.58	247536	26684	17322	10.78	11.9	9558	35.82	+	0.49781	0.80461	0.32563
Quon16_fr1_D7_01_5355	Quon16	1	Trypsin/P	Specific			False	Oxidation (M);Acetyl (Protein N-term)			False	True	1	2		Standard		6222	57636	0	71469	43795	0	27674	1430	1405	0	25	2	3.21	NaN	0.09	642	3518807	43626	1.24	9684	22.2	238081	26755	17719	11.24	12.59	9826	36.73	+	0.61707	0.98696	0.39634
Quon16_fr2_D8_01_5356	Quon16	2	Trypsin/P	Specific			False	Oxidation (M);Acetyl (Protein N-term)			False	True	1	2		Standard		5972	58552	0	71338	45766	0	25572	1750	1725	0	25	2.45	3.77	NaN	0.1	729	3332715	44598	1.34	9421	21.12	237573	27856	20217	11.73	13.79	10059	36.11	+	0.53801	0.93901	0.3557
Quon16_fr3_D9_01_5357	Quon16	3	Trypsin/P	Specific			False	Oxidation (M);Acetyl (Protein N-term)			False	True	1	2		Standard		5650	59804	0	70609	48995	0	21614	2263	2231	0	32	3.2	4.55	NaN	0.15	908	3255287	46655	1.43	8822	18.91	251460	30282	25145	12.04	15.07	10220	33.75	+	0.51346	0.80341	0.35524
Quon26_fr5_G5_01_5399	Quon26	5	Trypsin/P	Specific			False	Oxidation (M);Acetyl (Protein N-term)			False	True	1	2		Standard		5569	57332	0	69582	45082	0	24500	1728	1697	0	31	2.48	3.76	NaN	0.13	751	3896150	44105	1.13	9103	20.64	262795	28082	19347	10.69	12.03	9752	34.73	+	0.54875	0.90855	0.34381
Quon26_fr6_G6_01_5400	Quon26	6	Trypsin/P	Specific			False	Oxidation (M);Acetyl (Protein N-term)			False	True	1	2		Standard		5598	57091	0	70573	43609	0	26964	1793	1739	0	54	2.54	3.99	NaN	0.2	804	3996784	43761	1.09	9135	20.87	264948	26792	18062	10.11	11.09	9540	35.61	+	0.56619	0.93925	0.36142
Quon27_fr1_H7_01_5297	Quon27	1	Trypsin/P	Specific			False	Oxidation (M);Acetyl (Protein N-term)			False	True	1	2		Standard		6202	57486	0	74684	40288	0	34396	1809	1783	0	26	2.42	4.43	NaN	0.08	724	3701192	43082	1.16	10068	23.37	239080	24269	14417	10.15	10.76	9350	38.53	+	0.43701	0.68961	0.2826
Quon27_fr2_H8_01_5298	Quon27	2	Trypsin/P	Specific			False	Oxidation (M);Acetyl (Protein N-term)			False	True	1	2		Standard		5808	59129	0	74335	43921	0	30414	1625	1596	0	29	2.19	3.63	NaN	0.1	668	3470971	44366	1.28	10089	22.74	236727	26185	17518	11.06	12.38	10065	38.44	+	0.53983	0.90563	0.36152
Quon27_fr3_H9_01_5299	Quon27	3	Trypsin/P	Specific			False	Oxidation (M);Acetyl (Protein N-term)			False	True	1	2		Standard		5221	61383	0	76553	46211	0	30342	1612	1570	0	42	2.11	3.4	NaN	0.14	698	3205305	46448	1.45	10220	22	229115	27686	19630	12.08	13.78	10456	37.77	+	0.5062	0.81529	0.36053
Quon27_fr4_A3_01_5308	Quon27	4	Trypsin/P	Specific			False	Oxidation (M);Acetyl (Protein N-term)			False	True	1	2		Standard		5873	58974	0	70945	47003	0	23942	2893	2859	0	34	4.08	6.08	NaN	0.14	1175	3787314	46596	1.23	8958	19.22	266673	30759	21526	11.53	13.17	9940	32.32	+	0.49916	0.80817	0.34685
Quon27_fr5_A4_01_5309	Quon27	5	Trypsin/P	Specific			False	Oxidation (M);Acetyl (Protein N-term)			False	True	1	2		Standard		7280	53552	0	68412	38690	0	29722	1110	1075	0	35	1.62	2.78	NaN	0.12	530	4601113	40949	0.89	8930	21.81	264594	24247	13505	9.16	9.29	8791	36.26	+	0.52902	0.80668	0.33978
Quon27_fr6_A5_01_5310	Quon27	6	Trypsin/P	Specific			False	Oxidation (M);Acetyl (Protein N-term)			False	True	1	2		Standard		6991	54660	0	69644	39676	0	29968	1104	1076	0	28	1.59	2.71	NaN	0.09	508	3994590	41765	1.05	9142	21.89	245278	24752	14343	10.09	10.62	9025	36.46	+	0.57463	0.91557	0.37619
Quon28_fr1_H1_01_5176	Quon28	1	Trypsin/P	Specific			False	Oxidation (M);Acetyl (Protein N-term)			False	True	1	2		Standard		6641	52647	0	66847	38443	0	28404	958	941	0	17	1.43	2.45	NaN	0.06	383	3065096	37466	1.22	9879	26.37	195874	21664	12805	11.06	11.89	9256	42.73	+	0.39906	0.5478	0.25643
Quon28_fr2_H2_01_5177	Quon28	2	Trypsin/P	Specific			False	Oxidation (M);Acetyl (Protein N-term)			False	True	1	2		Standard		6588	52871	0	68149	37589	0	30560	1543	1518	0	25	2.26	4.04	NaN	0.08	630	3247793	38635	1.19	9481	24.54	206346	21899	12902	10.61	11.46	8816	40.26	+	0.46235	0.86254	0.28719
Quon28_fr3_H3_01_5178	Quon28	3	Trypsin/P	Specific			False	Oxidation (M);Acetyl (Protein N-term)			False	True	1	2		Standard		6673	53004	0	70022	35986	0	34036	1188	1166	0	22	1.7	3.24	NaN	0.06	508	3463172	38822	1.12	9519	24.52	210645	21080	12309	10.01	10.75	8508	40.36	+	0.4375	0.70636	0.27338
Quon28_fr4_H4_01_5179	Quon28	4	Trypsin/P	Specific			False	Oxidation (M);Acetyl (Protein N-term)			False	True	1	2		Standard		6869	52250	0	66833	37663	0	29170	1385	1368	0	17	2.07	3.63	NaN	0.06	563	2961973	37574	1.27	9693	25.8	190909	21624	12907	11.33	12.39	8965	41.46	+	0.41336	0.64909	0.26182
Quon28_fr5_H5_01_5180	Quon28	5	Trypsin/P	Specific			False	Oxidation (M);Acetyl (Protein N-term)			False	True	1	2		Standard		7257	51465	0	66099	36829	0	29270	644	632	0	12	0.97	1.72	NaN	0.04	266	3074859	37054	1.21	9463	25.54	197457	21028	12109	10.65	11.51	8751	41.62	+	0.43272	0.70723	0.27127
Quon28_fr6_H6_01_5181	Quon28	6	Trypsin/P	Specific			False	Oxidation (M);Acetyl (Protein N-term)			False	True	1	2		Standard		7063	52879	0	67054	38694	0	28360	354	316	0	38	0.53	0.82	NaN	0.13	159	3009047	37771	1.26	9752	25.82	202990	22116	13230	10.9	11.83	9112	41.2	+	0.50431	0.82014	0.31071
Quon29_fr1_G1_01_5154	Quon29	1	Trypsin/P	Specific			False	Oxidation (M);Acetyl (Protein N-term)			False	True	1	2		Standard		6928	51744	0	64690	38774	0	25916	742	724	0	18	1.15	1.87	NaN	0.07	331	3030368	36879	1.22	9668	26.22	200547	22087	13508	11.01	11.94	9162	41.48	+	0.46309	0.69047	0.29178
Quon29_fr2_G2_01_5155	Quon29	2	Trypsin/P	Specific			False	Oxidation (M);Acetyl (Protein N-term)			False	True	1	2		Standard		6853	52061	0	64110	39978	0	24132	1900	1879	0	21	2.96	4.7	NaN	0.09	718	2910051	37601	1.29	9510	25.29	199516	23004	15405	11.53	13.18	9275	40.32	+	0.48408	0.78451	0.30888
Quon29_fr3_G3_01_5156	Quon29	3	Trypsin/P	Specific			False	Oxidation (M);Acetyl (Protein N-term)			False	True	1	2		Standard		7126	50997	0	62896	39080	0	23816	1678	1659	0	19	2.67	4.25	NaN	0.08	673	2874751	36259	1.26	9508	26.22	198550	22156	14411	11.16	12.65	9096	41.05	+	0.45257	0.75097	0.27696
Quon29_fr4_G4_01_5157	Quon29	4	Trypsin/P	Specific			False	Oxidation (M);Acetyl (Protein N-term)			False	True	1	2		Standard		6939	51254	0	63099	39373	0	23726	1257	1242	0	15	1.99	3.15	NaN	0.06	515	2751833	35972	1.31	9822	27.3	191432	21877	14318	11.43	12.79	9421	43.06	+	0.4699	0.72538	0.30476
Quon29_fr5_G5_01_5158	Quon29	5	Trypsin/P	Specific			False	Oxidation (M);Acetyl (Protein N-term)			False	True	1	2		Standard		6742	51882	0	62654	41066	0	21588	1750	1727	0	23	2.79	4.21	NaN	0.11	703	2612863	36379	1.39	9864	27.11	186623	22682	15288	12.15	13.82	9775	43.1	+	0.42182	0.71633	0.27112
Quon29_fr6_G6_01_5159	Quon29	6	Trypsin/P	Specific			False	Oxidation (M);Acetyl (Protein N-term)			False	True	1	2		Standard		7003	50864	0	61958	39742	0	22216	1457	1440	0	17	2.35	3.62	NaN	0.08	689	2761798	35983	1.3	9618	26.73	191784	22223	14916	11.59	13.42	9401	42.3	+	0.47438	0.7898	0.29827
Quon30_fr1_F1_01_5140	Quon30	1	Trypsin/P	Specific			False	Oxidation (M);Acetyl (Protein N-term)			False	True	1	2		Standard		5674	56816	0	70283	43349	0	26934	2326	2294	0	32	3.31	5.29	NaN	0.12	920	3288933	41998	1.28	9482	22.58	236064	25233	17938	10.69	12.25	9646	38.23	+	0.4549	0.70599	0.29614
Quon30_fr2_F2_01_5141	Quon30	2	Trypsin/P	Specific			False	Oxidation (M);Acetyl (Protein N-term)			False	True	1	2		Standard		5870	55625	0	69249	42001	0	27248	2553	2526	0	27	3.69	6.01	NaN	0.1	978	3219724	40599	1.26	9608	23.67	223179	24116	16473	10.81	12.43	9426	39.09	+	0.47162	0.76567	0.3003
Quon30_fr3_F3_01_5142	Quon30	3	Trypsin/P	Specific			False	Oxidation (M);Acetyl (Protein N-term)			False	True	1	2		Standard		6264	53606	0	64142	43058	0	21084	2830	2788	0	42	4.41	6.47	NaN	0.2	1040	2871402	39393	1.37	9264	23.52	213763	24947	18271	11.67	13.77	9688	38.83	+	0.4735	0.7238	0.30968
Quon30_fr4_F4_01_5143	Quon30	4	Trypsin/P	Specific			False	Oxidation (M);Acetyl (Protein N-term)			False	True	1	2		Standard		5669	55734	0	67539	43929	0	23610	3050	3027	0	23	4.52	6.89	NaN	0.1	1109	3052911	41281	1.35	9356	22.66	224650	25573	19638	11.38	13.74	9679	37.85	+	0.46649	0.77513	0.31464
Quon30_fr5_F5_01_5144	Quon30	5	Trypsin/P	Specific			False	Oxidation (M);Acetyl (Protein N-term)			False	True	1	2		Standard		5778	55585	0	68104	43064	0	25040	2586	2553	0	33	3.8	5.93	NaN	0.13	988	3070278	41193	1.34	9374	22.76	217085	25184	18560	11.6	13.93	9655	38.34	+	0.5184	0.89869	0.33726
Quon30_fr6_F6_01_5145	Quon30	6	Trypsin/P	Specific			False	Oxidation (M);Acetyl (Protein N-term)			False	True	1	2		Standard		6360	53684	0	64050	43312	0	20738	2256	2215	0	41	3.52	5.11	NaN	0.2	842	2821449	39036	1.38	9251	23.7	210617	24716	17941	11.74	13.83	9570	38.72	+	0.4526	0.74495	0.29777
Quon21_fr1_A1_01_5070	Quon21	1	Trypsin/P	Specific			False	Oxidation (M);Acetyl (Protein N-term)			False	True	1	2		Standard		6963	51735	0	67260	36208	0	31052	1267	1246	0	21	1.88	3.44	NaN	0.07	515	3826304	37897	0.99	9197	24.27	234970	21137	12184	9	9.37	8343	39.47	+	0.4554	0.77486	0.27971
Quon21_fr2_A2_01_5071	Quon21	2	Trypsin/P	Specific			False	Oxidation (M);Acetyl (Protein N-term)			False	True	1	2		Standard		6901	52236	0	67357	37115	0	30242	1425	1394	0	31	2.12	3.76	NaN	0.1	573	3705569	38028	1.03	9360	24.61	235313	21501	12980	9.14	9.88	8526	39.65	+	0.49201	0.926	0.30064
Quon21_fr3_A3_01_5072	Quon21	3	Trypsin/P	Specific			False	Oxidation (M);Acetyl (Protein N-term)			False	True	1	2		Standard		6630	52485	0	67404	37564	0	29840	1657	1617	0	40	2.46	4.3	NaN	0.13	689	3617117	37913	1.05	9559	25.21	229913	21626	13225	9.41	10.25	8751	40.47	+	0.49239	0.75156	0.30242
Quon21_fr4_A4_01_5073	Quon21	4	Trypsin/P	Specific			False	Oxidation (M);Acetyl (Protein N-term)			False	True	1	2		Standard		6505	52943	0	67296	38588	0	28708	1777	1752	0	25	2.64	4.54	NaN	0.09	732	3431764	38312	1.12	9597	25.05	224975	22041	13468	9.8	10.76	8957	40.64	+	0.45009	0.75608	0.27704
Quon21_fr5_A5_01_5074	Quon21	5	Trypsin/P	Specific			False	Oxidation (M);Acetyl (Protein N-term)			False	True	1	2		Standard		6038	54680	0	67699	41651	0	26048	1920	1883	0	37	2.84	4.52	NaN	0.14	804	3174476	40033	1.26	9690	24.21	218803	24104	16347	11.02	12.6	9580	39.74	+	0.49699	0.81545	0.31887
Quon21_fr6_A6_01_5075	Quon21	6	Trypsin/P	Specific			False	Oxidation (M);Acetyl (Protein N-term)			False	True	1	2		Standard		6009	54808	0	70485	39129	0	31356	1463	1427	0	36	2.08	3.65	NaN	0.11	575	3236607	39477	1.22	10004	25.34	215274	22401	13971	10.41	11.3	9145	40.82	+	0.42503	0.67442	0.26992
Quon22_fr1_F7_01_5147	Quon22	1	Trypsin/P	Specific			False	Oxidation (M);Acetyl (Protein N-term)			False	True	1	2		Standard		6726	52535	0	65648	39408	0	26240	2116	2083	0	33	3.22	5.29	NaN	0.13	800	3072321	37521	1.22	9727	25.92	210759	22429	13843	10.64	11.68	9196	41	+	0.44544	0.77799	0.27179
Quon22_fr2_F8_01_5148	Quon22	2	Trypsin/P	Specific			False	Oxidation (M);Acetyl (Protein N-term)			False	True	1	2		Standard		6628	52614	0	65107	40107	0	25000	1891	1865	0	26	2.9	4.65	NaN	0.1	754	3007535	37509	1.25	9750	25.99	210520	22777	14730	10.82	12.28	9288	40.78	+	0.4494	0.7083	0.28387
Quon22_fr3_F9_01_5149	Quon22	3	Trypsin/P	Specific			False	Oxidation (M);Acetyl (Protein N-term)			False	True	1	2		Standard		7075	50718	0	62407	39009	0	23398	1694	1654	0	40	2.71	4.24	NaN	0.17	678	3035845	36396	1.2	9263	25.45	210914	22404	14397	10.62	12.08	8994	40.14	+	0.51384	0.90197	0.31991
Quon22_fr4_F10_01_5150	Quon22	4	Trypsin/P	Specific			False	Oxidation (M);Acetyl (Protein N-term)			False	True	1	2		Standard		6246	53685	0	64554	42806	0	21748	2229	2181	0	48	3.45	5.1	NaN	0.22	814	2829155	38840	1.37	9540	24.56	206183	24359	17158	11.81	13.62	9773	40.12	+	0.47219	0.82171	0.30501
Quon22_fr5_F11_01_5151	Quon22	5	Trypsin/P	Specific			False	Oxidation (M);Acetyl (Protein N-term)			False	True	1	2		Standard		6131	54043	0	67303	40779	0	26524	1810	1792	0	18	2.69	4.39	NaN	0.07	718	2962612	38450	1.3	10049	26.14	201989	22917	14280	11.35	12.45	9694	42.3	+	0.46915	0.78891	0.29727
Quon22_fr6_F12_01_5152	Quon22	6	Trypsin/P	Specific			False	Oxidation (M);Acetyl (Protein N-term)			False	True	1	2		Standard		6530	52761	0	64684	40830	0	23854	1964	1947	0	17	3.04	4.77	NaN	0.07	781	2886211	38047	1.32	9581	25.18	202553	23354	15202	11.53	13.01	9516	40.75	+	0.45275	0.72415	0.28316
Quon23_fr1_B7_01_5091	Quon23	1	Trypsin/P	Specific			False	Oxidation (M);Acetyl (Protein N-term)			False	True	1	2		Standard		6175	54632	0	67902	41362	0	26540	2331	2292	0	39	3.43	5.54	NaN	0.15	977	3076277	39769	1.29	9723	24.45	212919	24038	15093	11.29	12.58	9473	39.41	+	0.4983	0.82659	0.30426
Quon23_fr2_B8_01_5092	Quon23	2	Trypsin/P	Specific			False	Oxidation (M);Acetyl (Protein N-term)			False	True	1	2		Standard		6182	54767	0	69085	40445	0	28640	1913	1871	0	42	2.77	4.63	NaN	0.15	830	3073159	40060	1.3	9622	24.02	216666	23572	14147	10.88	11.73	9262	39.29	+	0.49712	0.7728	0.31121
Quon23_fr3_B9_01_5093	Quon23	3	Trypsin/P	Specific			False	Oxidation (M);Acetyl (Protein N-term)			False	True	1	2		Standard		5930	55791	0	68042	43532	0	24510	2168	2125	0	43	3.19	4.88	NaN	0.18	928	3054544	41538	1.36	9346	22.5	224693	25675	17175	11.43	13.17	9830	38.29	+	0.5216	0.81722	0.32692
Quon23_fr4_B10_01_5094	Quon23	4	Trypsin/P	Specific			False	Oxidation (M);Acetyl (Protein N-term)			False	True	1	2		Standard		6021	54417	0	66169	42663	0	23506	2742	2725	0	17	4.14	6.39	NaN	0.07	1124	2978457	40783	1.37	8961	21.97	221870	25444	17698	11.47	13.56	9519	37.41	+	0.54783	0.86405	0.33609
Quon23_fr5_B11_01_5095	Quon23	5	Trypsin/P	Specific			False	Oxidation (M);Acetyl (Protein N-term)			False	True	1	2		Standard		6116	53922	0	64354	43484	0	20870	2747	2715	0	32	4.27	6.24	NaN	0.15	1129	2783617	39846	1.43	9162	22.99	209385	25741	17518	12.29	14.42	9769	37.95	+	0.52047	0.84793	0.32629
Quon23_fr6_B12_01_5096	Quon23	6	Trypsin/P	Specific			False	Oxidation (M);Acetyl (Protein N-term)			False	True	1	2		Standard		6013	55240	0	67209	43259	0	23950	2231	2201	0	30	3.32	5.09	NaN	0.13	962	2843740	40248	1.42	9791	24.33	207836	25173	17126	12.11	14.07	10095	40.1	+	0.53736	0.90848	0.33306
Quon24_fr1_C7_01_5219	Quon24	1	Trypsin/P	Specific			False	Oxidation (M);Acetyl (Protein N-term)			False	True	1	2		Standard		6419	56876	0	71126	42622	0	28504	1668	1644	0	24	2.35	3.86	NaN	0.08	661	3265267	42157	1.29	10100	23.96	218466	25166	16453	11.52	12.74	9952	39.55	+	0.47845	0.76634	0.31006
Quon24_fr2_C8_01_5220	Quon24	2	Trypsin/P	Specific			False	Oxidation (M);Acetyl (Protein N-term)			False	True	1	2		Standard		6082	58124	0	71031	45209	0	25822	1570	1546	0	24	2.21	3.42	NaN	0.09	665	3110711	43079	1.38	10198	23.67	215466	26531	18767	12.31	14.16	10400	39.2	+	0.48614	0.80807	0.32476
Quon24_fr3_C9_01_5221	Quon24	3	Trypsin/P	Specific			False	Oxidation (M);Acetyl (Protein N-term)			False	True	1	2		Standard		5757	59392	0	72506	46272	0	26234	1784	1760	0	24	2.46	3.8	NaN	0.09	766	3264818	45058	1.38	9748	21.63	227861	27769	20020	12.19	14.16	10259	36.94	+	0.54147	0.95087	0.35112
Quon24_fr4_C10_01_5222	Quon24	4	Trypsin/P	Specific			False	Oxidation (M);Acetyl (Protein N-term)			False	True	1	2		Standard		5785	59266	0	74886	43646	0	31240	1698	1674	0	24	2.27	3.84	NaN	0.08	729	3467387	44387	1.28	10285	23.17	227763	25946	16825	11.39	12.43	9999	38.54	+	0.46605	0.78316	0.29855
Quon24_fr5_C11_01_5223	Quon24	5	Trypsin/P	Specific			False	Oxidation (M);Acetyl (Protein N-term)			False	True	1	2		Standard		6483	56583	0	72455	40711	0	31744	1641	1605	0	36	2.26	3.94	NaN	0.11	677	4029093	41901	1.04	10044	23.97	242765	23944	13735	9.86	10.19	9623	40.19	+	0.47376	0.7672	0.29085
Quon24_fr6_C12_01_5224	Quon24	6	Trypsin/P	Specific			False	Oxidation (M);Acetyl (Protein N-term)			False	True	1	2		Standard		6082	58023	0	73544	42494	0	31050	967	945	0	22	1.31	2.22	NaN	0.07	430	3486960	42863	1.23	10376	24.21	224817	24986	15541	11.11	11.9	9967	39.89	+	0.54034	0.90581	0.34362
Quon25_fr1_B7_01_5544	Quon25	1	Trypsin/P	Specific			False	Oxidation (M);Acetyl (Protein N-term)			False	True	1	2		Standard		6441	56503	0	75804	37202	0	38602	992	950	0	42	1.31	2.55	NaN	0.11	437	4907727	44224	0.9	8949	20.24	310947	24221	13837	7.79	7.61	8325	34.37	+	0.4183	0.64727	0.27596
Quon25_fr2_B8_01_5545	Quon25	2	Trypsin/P	Specific			False	Oxidation (M);Acetyl (Protein N-term)			False	True	1	2		Standard		5099	61698	0	74107	49289	0	24818	2318	2276	0	42	3.13	4.62	NaN	0.17	875	4117542	49200	1.19	8935	18.16	305030	31423	22767	10.3	11.77	10400	33.1	+	0.55675	0.95768	0.39006
Quon25_fr3_B9_01_5546	Quon25	3	Trypsin/P	Specific			False	Oxidation (M);Acetyl (Protein N-term)			False	True	1	2		Standard		5162	61356	0	73266	49444	0	23822	3192	3116	0	76	4.36	6.3	NaN	0.32	1110	4194342	49406	1.18	8601	17.41	313071	31876	24388	10.18	11.98	10276	32.24	+	0.54629	0.92314	0.36704
Quon25_fr4_B10_01_5547	Quon25	4	Trypsin/P	Specific			False	Oxidation (M);Acetyl (Protein N-term)			False	True	1	2		Standard		4913	62143	0	75763	48523	0	27240	2820	2754	0	66	3.72	5.68	NaN	0.24	1047	3861335	50541	1.31	8703	17.22	301952	32638	23360	10.81	12.08	9980	30.58	+	0.52232	0.84834	0.35736
Quon25_fr5_B11_01_5548	Quon25	5	Trypsin/P	Specific			False	Oxidation (M);Acetyl (Protein N-term)			False	True	1	2		Standard		5237	61053	0	76200	45906	0	30294	1961	1880	0	81	2.57	4.1	NaN	0.27	824	4095708	48710	1.19	9202	18.89	295146	30101	18952	10.2	10.64	9956	33.08	+	0.57126	0.96213	0.37878
Quon25_fr6_B12_01_5549	Quon25	6	Trypsin/P	Specific			False	Oxidation (M);Acetyl (Protein N-term)			False	True	1	2		Standard		5449	60529	0	75567	45491	0	30076	2022	1962	0	60	2.68	4.31	NaN	0.2	805	4291435	48017	1.12	9191	19.14	297466	29365	17765	9.87	9.98	9844	33.52	+	0.55733	0.9625	0.36638
Quon26_fr1_G1_01_5395	Quon26	1	Trypsin/P	Specific			False	Oxidation (M);Acetyl (Protein N-term)			False	True	1	2		Standard		5414	57435	0	72622	42248	0	30374	1655	1622	0	33	2.28	3.84	NaN	0.11	730	3866565	44540	1.15	8830	19.82	263104	26427	17571	10.04	11.16	9060	34.28	+	0.60606	1.0014	0.38071
Quon26_fr2_G2_01_5396	Quon26	2	Trypsin/P	Specific			False	Oxidation (M);Acetyl (Protein N-term)			False	True	1	2		Standard		5161	58603	0	72997	44209	0	28788	1993	1962	0	31	2.73	4.44	NaN	0.11	824	3816151	45566	1.19	8845	19.41	264880	27552	19626	10.4	12.05	9457	34.32	+	0.57149	0.92502	0.36789
Quon26_fr3_G3_01_5397	Quon26	3	Trypsin/P	Specific			False	Oxidation (M);Acetyl (Protein N-term)			False	True	1	2		Standard		5007	59286	0	72240	46332	0	25908	2277	2249	0	28	3.15	4.85	NaN	0.11	929	3774462	46562	1.23	8598	18.47	272063	29084	22368	10.69	12.73	9732	33.46	+	0.54902	0.87272	0.37261
Quon26_fr4_G4_01_5398	Quon26	4	Trypsin/P	Specific			False	Oxidation (M);Acetyl (Protein N-term)			False	True	1	2		Standard		5098	58924	0	72200	45648	0	26552	2081	2048	0	33	2.88	4.49	NaN	0.12	883	3770791	45911	1.22	8862	19.3	265920	28636	21015	10.77	12.5	9639	33.66	+	0.5598	0.91409	0.36084
Quon38_fr3_D3_01_5114	Quon38	3	Trypsin/P	Specific			False	Oxidation (M);Acetyl (Protein N-term)			False	True	1	2		Standard		6153	55332	0	68134	42526	0	25608	1900	1882	0	18	2.79	4.43	NaN	0.07	719	2946840	40041	1.36	9899	24.72	207210	24396	16512	11.77	13.7	9811	40.22	+	0.5139	0.83946	0.32876
Quon38_fr4_D4_01_5115	Quon38	4	Trypsin/P	Specific			False	Oxidation (M);Acetyl (Protein N-term)			False	True	1	2		Standard		6059	54688	0	65637	43737	0	21900	2696	2646	0	50	4.11	6.05	NaN	0.23	940	2899642	40196	1.39	9216	22.93	214182	25327	19154	11.82	14.45	9716	38.36	+	0.46984	0.77153	0.31273
Quon38_fr5_D5_01_5116	Quon38	5	Trypsin/P	Specific			False	Oxidation (M);Acetyl (Protein N-term)			False	True	1	2		Standard		6255	53929	0	66477	41377	0	25100	1832	1810	0	22	2.76	4.37	NaN	0.09	738	2983111	39006	1.31	9766	25.04	206205	23471	15763	11.38	13.31	9615	40.97	+	0.48679	0.81902	0.30432
Quon38_fr6_D6_01_5117	Quon38	6	Trypsin/P	Specific			False	Oxidation (M);Acetyl (Protein N-term)			False	True	1	2		Standard		6423	54055	0	66069	42037	0	24032	2048	2004	0	44	3.1	4.77	NaN	0.18	806	3027182	39491	1.3	9588	24.28	211410	24456	17351	11.57	13.83	9579	39.17	+	0.5076	0.84371	0.32568
Quon39_fr1_D7_01_5792	Quon39	1	Trypsin/P	Specific			False	Oxidation (M);Acetyl (Protein N-term)			False	True	1	2		Standard		5062	61904	0	74514	49294	0	25220	2422	2349	0	73	3.25	4.77	NaN	0.29	1044	3683948	49538	1.34	8821	17.81	280546	31423	25551	11.2	13.77	10450	33.26	+	0.56159	0.92017	0.38924
Quon39_fr2_D8_01_5793	Quon39	2	Trypsin/P	Specific			False	Oxidation (M);Acetyl (Protein N-term)			False	True	1	2		Standard		5032	61788	0	74418	49158	0	25260	2287	2202	0	85	3.07	4.48	NaN	0.34	973	3754695	51202	1.36	7842	15.32	297352	33477	27506	11.26	13.8	9848	29.42	+	0.50809	0.77809	0.36453
Quon39_fr3_D9_01_5806	Quon39	3	Trypsin/P	Specific			False	Oxidation (M);Acetyl (Protein N-term)			False	True	1	2		Standard		5317	60880	0	74704	47056	0	27648	1696	1640	0	56	2.27	3.49	NaN	0.2	754	3922573	49499	1.26	8533	17.24	288673	32224	23217	11.16	12.58	9786	30.37	+	0.53153	0.8554	0.37248
Quon39_fr4_D10_01_5795	Quon39	4	Trypsin/P	Specific			False	Oxidation (M);Acetyl (Protein N-term)			False	True	1	2		Standard		5345	60781	0	74926	46636	0	28290	1598	1528	0	70	2.13	3.28	NaN	0.25	707	3838823	49288	1.28	8607	17.46	280091	31247	22385	11.16	12.83	9779	31.3	+	0.54481	0.85968	0.36436
Quon39_fr5_D11_01_5796	Quon39	5	Trypsin/P	Specific			False	Oxidation (M);Acetyl (Protein N-term)			False	True	1	2		Standard		5532	60123	0	73608	46638	0	26970	1996	1939	0	57	2.71	4.16	NaN	0.21	873	3925022	47644	1.21	9207	19.32	273637	30662	20456	11.21	12.11	10246	33.42	+	0.513	0.84004	0.34713
Quon39_fr6_D12_01_5797	Quon39	6	Trypsin/P	Specific			False	Oxidation (M);Acetyl (Protein N-term)			False	True	1	2		Standard		5297	60806	0	73639	47973	0	25666	1687	1611	0	76	2.29	3.36	NaN	0.3	743	3925412	48464	1.23	8861	18.28	281818	30730	23752	10.9	12.96	10389	33.81	+	0.56885	0.89313	0.40226
Quon40_fr1_C7_01_5457	Quon40	1	Trypsin/P	Specific			False	Oxidation (M);Acetyl (Protein N-term)			False	True	1	2		Standard		7487	52608	0	73702	31514	0	42188	586	572	0	14	0.8	1.82	NaN	0.03	281	5316628	41874	0.79	8023	19.16	307331	20999	9641	6.83	5.82	6945	33.07	+	0.44208	0.65794	0.26301
Quon40_fr2_C8_01_5458	Quon40	2	Trypsin/P	Specific			False	Oxidation (M);Acetyl (Protein N-term)			False	True	1	2		Standard		7433	52891	0	71605	34167	0	37438	879	861	0	18	1.23	2.52	NaN	0.05	410	4969286	41343	0.83	8448	20.43	294812	22035	10997	7.47	6.82	7593	34.46	+	0.51171	0.86092	0.3103
Quon40_fr3_C9_01_5459	Quon40	3	Trypsin/P	Specific			False	Oxidation (M);Acetyl (Protein N-term)			False	True	1	2		Standard		7076	54250	0	72910	35590	0	37320	765	753	0	12	1.05	2.12	NaN	0.03	412	4785746	42096	0.88	8896	21.13	283459	22694	11146	8.01	7.15	8038	35.42	+	0.53133	0.87049	0.32882
Quon40_fr4_C10_01_5460	Quon40	4	Trypsin/P	Specific			False	Oxidation (M);Acetyl (Protein N-term)			False	True	1	2		Standard		7503	52636	0	71181	34089	0	37092	702	695	0	7	0.99	2.04	NaN	0.02	347	5088682	40908	0.8	8557	20.92	294974	21879	9618	7.42	6.17	7729	35.33	+	0.50865	0.84266	0.31757
Quon40_fr5_C11_01_5461	Quon40	5	Trypsin/P	Specific			False	Oxidation (M);Acetyl (Protein N-term)			False	True	1	2		Standard		7842	51271	0	70268	32274	0	37994	489	475	0	14	0.7	1.47	NaN	0.04	265	5196132	40165	0.77	8190	20.39	296492	21094	8498	7.11	5.59	7218	34.22	+	0.4551	0.85629	0.28935
Quon40_fr6_C12_01_5462	Quon40	6	Trypsin/P	Specific			False	Oxidation (M);Acetyl (Protein N-term)			False	True	1	2		Standard		7758	51637	0	70360	32912	0	37448	564	548	0	16	0.8	1.67	NaN	0.04	264	5124627	39961	0.78	8562	21.43	294514	21148	9044	7.18	5.87	7432	35.14	+	0.524	0.8772	0.32507
Quon31_fr1_C1_01_5098	Quon31	1	Trypsin/P	Specific			False	Oxidation (M);Acetyl (Protein N-term)			False	True	1	2		Standard		6141	54969	0	67376	42538	0	24838	1788	1756	0	32	2.65	4.13	NaN	0.13	748	3048036	39941	1.31	9721	24.34	213773	24603	16296	11.51	12.91	9601	39.02	+	0.49079	0.85803	0.31366
Quon31_fr2_C2_01_5099	Quon31	2	Trypsin/P	Specific			False	Oxidation (M);Acetyl (Protein N-term)			False	True	1	2		Standard		5845	56088	0	69319	42855	0	26464	2343	2329	0	14	3.38	5.43	NaN	0.05	979	3243360	41430	1.28	9414	22.72	226220	25190	17395	11.14	12.82	9572	38	+	0.44918	0.65991	0.29573
Quon31_fr3_C3_01_5100	Quon31	3	Trypsin/P	Specific			False	Oxidation (M);Acetyl (Protein N-term)			False	True	1	2		Standard		6065	55287	0	67092	43480	0	23612	2541	2519	0	22	3.79	5.79	NaN	0.09	1028	3027123	40531	1.34	9499	23.44	221907	25081	17290	11.3	13.07	9780	38.99	+	0.46812	0.7925	0.29537
Quon31_fr4_C4_01_5101	Quon31	4	Trypsin/P	Specific			False	Oxidation (M);Acetyl (Protein N-term)			False	True	1	2		Standard		5951	55706	0	68097	43309	0	24788	2528	2494	0	34	3.71	5.76	NaN	0.14	1050	3083585	40585	1.32	9684	23.86	219962	24812	17495	11.28	13.1	9697	39.08	+	0.47743	0.7533	0.31159
Quon31_fr5_C5_01_5102	Quon31	5	Trypsin/P	Specific			False	Oxidation (M);Acetyl (Protein N-term)			False	True	1	2		Standard		5911	56150	0	67846	44452	0	23394	3267	3226	0	41	4.82	7.26	NaN	0.18	1230	2915690	41095	1.41	9698	23.6	214483	25600	18899	11.94	14.15	9933	38.8	+	0.4721	0.77712	0.30254
Quon31_fr6_C6_01_5103	Quon31	6	Trypsin/P	Specific			False	Oxidation (M);Acetyl (Protein N-term)			False	True	1	2		Standard		6108	55713	0	68630	42796	0	25834	2930	2883	0	47	4.27	6.74	NaN	0.18	1112	3083907	40513	1.31	9726	24.01	215589	24817	16513	11.51	13.1	9607	38.71	+	0.4729	0.79779	0.29523
Quon32_fr1_D7_01_5119	Quon32	1	Trypsin/P	Specific			False	Oxidation (M);Acetyl (Protein N-term)			False	True	1	2		Standard		5962	55010	0	68177	41835	0	26342	1311	1276	0	35	1.92	3.05	NaN	0.13	588	3097358	40587	1.31	9370	23.09	215979	24594	16647	11.39	13.06	9356	38.04	+	0.56444	1.0408	0.35976
Quon32_fr2_D8_01_5120	Quon32	2	Trypsin/P	Specific			False	Oxidation (M);Acetyl (Protein N-term)			False	True	1	2		Standard		6667	52473	0	66651	38293	0	28358	1350	1316	0	34	2.03	3.44	NaN	0.12	603	3319942	38368	1.16	9255	24.12	220821	22395	13979	10.14	11.47	8743	39.04	+	0.50293	0.84402	0.31284
Quon32_fr3_D9_01_5121	Quon32	3	Trypsin/P	Specific			False	Oxidation (M);Acetyl (Protein N-term)			False	True	1	2		Standard		6660	52462	0	65826	39094	0	26732	1952	1925	0	27	2.97	4.92	NaN	0.1	808	3281674	38299	1.17	9229	24.1	217247	22885	14720	10.53	11.89	8894	38.86	+	0.51707	0.89478	0.3162
Quon32_fr4_D10_01_5122	Quon32	4	Trypsin/P	Specific			False	Oxidation (M);Acetyl (Protein N-term)			False	True	1	2		Standard		6137	54376	0	67984	40762	0	27222	2139	2109	0	30	3.15	5.17	NaN	0.11	859	3202906	40484	1.26	9206	22.74	219164	24139	16793	11.01	12.96	9169	37.98	+	0.51444	0.77605	0.31636
Quon32_fr5_D11_01_5123	Quon32	5	Trypsin/P	Specific			False	Oxidation (M);Acetyl (Protein N-term)			False	True	1	2		Standard		6429	53321	0	66790	39840	0	26950	1746	1710	0	36	2.61	4.29	NaN	0.13	728	3180631	38933	1.22	9473	24.33	211087	23119	15219	10.95	12.48	9261	40.06	+	0.53678	0.91234	0.33152
Quon32_fr6_D12_01_5124	Quon32	6	Trypsin/P	Specific			False	Oxidation (M);Acetyl (Protein N-term)			False	True	1	2		Standard		6531	52896	0	66748	39040	0	27708	1063	1038	0	25	1.59	2.66	NaN	0.09	473	3270777	38547	1.18	9529	24.72	209825	22614	14843	10.78	12.35	9125	40.35	+	0.54424	0.84618	0.34496
Quon33_fr1_D1_01_5788	Quon33	1	Trypsin/P	Specific			False	Oxidation (M);Acetyl (Protein N-term)			False	True	1	2		Standard		5187	61460	0	76270	46650	0	29620	2412	2344	0	68	3.16	5.02	NaN	0.23	963	3957607	50538	1.28	8290	16.4	294168	32421	23525	11.02	12.5	9426	29.07	+	0.56598	0.89961	0.38649
Quon33_fr2_D2_01_5782	Quon33	2	Trypsin/P	Specific			False	Oxidation (M);Acetyl (Protein N-term)			False	True	1	2		Standard		5054	61858	0	76277	47439	0	28838	2622	2563	0	59	3.44	5.4	NaN	0.2	1064	3687625	49374	1.34	8940	18.11	274013	30835	23756	11.25	13.49	10029	32.52	+	0.52943	0.8184	0.36269
Quon33_fr3_D3_01_5783	Quon33	3	Trypsin/P	Specific			False	Oxidation (M);Acetyl (Protein N-term)			False	True	1	2		Standard		4899	62588	0	78090	47086	0	31004	2520	2441	0	79	3.23	5.18	NaN	0.25	1020	3636281	50232	1.38	8976	17.87	272988	31029	22913	11.37	13.13	9971	32.13	+	0.51536	0.79537	0.35172
Quon33_fr4_D4_01_5784	Quon33	4	Trypsin/P	Specific			False	Oxidation (M);Acetyl (Protein N-term)			False	True	1	2		Standard		4642	63581	0	78732	48430	0	30302	2849	2794	0	55	3.62	5.77	NaN	0.18	1106	3581276	51156	1.43	8779	17.16	275635	31655	24582	11.48	13.52	10184	32.17	+	0.52237	0.82378	0.36676
Quon33_fr5_D5_01_5785	Quon33	5	Trypsin/P	Specific			False	Oxidation (M);Acetyl (Protein N-term)			False	True	1	2		Standard		5251	61281	0	75658	46900	0	28758	2505	2431	0	74	3.31	5.18	NaN	0.26	984	3995236	50033	1.25	8313	16.62	294577	31752	23756	10.78	12.53	9556	30.1	+	0.57752	0.89823	0.39069
Quon33_fr6_D6_01_5787	Quon33	6	Trypsin/P	Specific			False	Oxidation (M);Acetyl (Protein N-term)			False	True	1	2		Standard		5470	60404	0	77395	43413	0	33982	1952	1882	0	70	2.52	4.34	NaN	0.21	807	4085776	48151	1.18	9056	18.81	277969	28768	18792	10.35	11.07	9393	32.65	+	0.50776	0.82171	0.32973
Quon34_fr1_E1_01_5240	Quon34	1	Trypsin/P	Specific			False	Oxidation (M);Acetyl (Protein N-term)			False	True	1	2		Standard		5979	58534	0	73469	43597	0	29872	1784	1756	0	28	2.43	4.03	NaN	0.09	775	3388698	44554	1.31	9585	21.51	229339	26294	18109	11.47	12.95	9732	37.01	+	0.51999	0.84524	0.3384
Quon34_fr2_E2_01_5241	Quon34	2	Trypsin/P	Specific			False	Oxidation (M);Acetyl (Protein N-term)			False	True	1	2		Standard		5760	59355	0	73697	45013	0	28684	1848	1819	0	29	2.51	4.04	NaN	0.1	816	3424234	45928	1.34	9238	20.11	235798	27699	20805	11.75	13.96	9782	35.32	+	0.54028	0.85284	0.36782
Quon34_fr3_E3_01_5242	Quon34	3	Trypsin/P	Specific			False	Oxidation (M);Acetyl (Protein N-term)			False	True	1	2		Standard		5640	59787	0	72915	46659	0	26256	2570	2517	0	53	3.52	5.39	NaN	0.2	1066	3305811	46547	1.41	9095	19.54	239308	28919	23157	12.08	14.79	9921	34.31	+	0.49674	0.80923	0.34058
Quon34_fr4_E4_01_5243	Quon34	4	Trypsin/P	Specific			False	Oxidation (M);Acetyl (Protein N-term)			False	True	1	2		Standard		5211	61458	0	80317	42593	0	37724	1275	985	0	290	1.59	2.31	NaN	0.77	361	3305193	42838	1.3	10704	24.99	218812	24006	16284	10.97	11.8	9185	38.26	+	0.52987	0.84515	0.34825
Quon34_fr5_E5_01_5244	Quon34	5	Trypsin/P	Specific			False	Oxidation (M);Acetyl (Protein N-term)			False	True	1	2		Standard		6102	58119	0	73756	42478	0	31278	1901	1882	0	19	2.58	4.43	NaN	0.06	794	3698116	43442	1.17	10061	23.16	232623	25179	16170	10.82	11.68	9724	38.62	+	0.46213	0.71221	0.29531
Quon34_fr6_E6_01_5245	Quon34	6	Trypsin/P	Specific			False	Oxidation (M);Acetyl (Protein N-term)			False	True	1	2		Standard		6002	58452	0	72915	43989	0	28926	2376	2348	0	28	3.26	5.34	NaN	0.1	957	3496190	44747	1.28	9495	21.22	236191	26597	18240	11.26	12.58	9884	37.16	+	0.51802	0.8899	0.34428
Quon35_fr1_G1_01_5830	Quon35	1	Trypsin/P	Specific			False	Oxidation (M);Acetyl (Protein N-term)			False	True	1	2		Standard		4681	63140	0	77785	48487	0	29298	2376	2333	0	43	3.05	4.81	NaN	0.15	932	3118632	47259	1.52	10366	21.93	232978	27914	22708	11.98	14.62	10904	39.06	+	0.50797	0.83194	0.34873
Quon35_fr2_G2_01_5831	Quon35	2	Trypsin/P	Specific			False	Oxidation (M);Acetyl (Protein N-term)			False	True	1	2		Standard		4621	63409	0	77571	49241	0	28330	2247	2210	0	37	2.9	4.49	NaN	0.13	884	3115565	47683	1.53	10368	21.74	235701	28278	23308	12	14.69	11078	39.18	+	0.46774	0.78291	0.32295
Quon35_fr3_G3_01_5832	Quon35	3	Trypsin/P	Specific			False	Oxidation (M);Acetyl (Protein N-term)			False	True	1	2		Standard		4723	63181	0	77630	48730	0	28900	1932	1907	0	25	2.49	3.91	NaN	0.09	837	3147727	47162	1.5	10512	22.29	236512	27966	22313	11.82	14.25	11011	39.37	+	0.4913	0.78064	0.33472
Quon35_fr4_G4_01_5833	Quon35	4	Trypsin/P	Specific			False	Oxidation (M);Acetyl (Protein N-term)			False	True	1	2		Standard		5352	60774	0	74423	47125	0	27298	1352	1317	0	35	1.82	2.79	NaN	0.13	570	3502946	44540	1.27	10625	23.85	240684	26830	19653	11.15	12.91	10854	40.45	+	0.47268	0.81112	0.3148
Quon35_fr5_G5_01_5834	Quon35	5	Trypsin/P	Specific			False	Oxidation (M);Acetyl (Protein N-term)			False	True	1	2		Standard		5493	60066	0	74456	45676	0	28780	1909	1894	0	15	2.56	4.15	NaN	0.05	776	3561334	44146	1.24	10484	23.75	240383	26085	18747	10.85	12.43	10578	40.55	+	0.44013	0.7005	0.29429
Quon35_fr6_G6_01_5835	Quon35	6	Trypsin/P	Specific			False	Oxidation (M);Acetyl (Protein N-term)			False	True	1	2		Standard		5260	60942	0	75343	46541	0	28802	1543	1518	0	25	2.05	3.26	NaN	0.09	664	3381918	45647	1.35	10268	22.49	239976	27438	20703	11.43	13.47	10530	38.38	+	0.52276	0.95556	0.35074
Quon36_fr1_F1_01_5729	Quon36	1	Trypsin/P	Specific			False	Oxidation (M);Acetyl (Protein N-term)			False	True	1	2		Standard		5725	59444	0	72746	46142	0	26604	2344	2296	0	48	3.22	4.98	NaN	0.18	879	3779271	44755	1.18	9878	22.07	267966	27308	19897	10.19	11.9	10230	37.46	+	0.462	0.71616	0.32294
Quon36_fr2_F2_01_5730	Quon36	2	Trypsin/P	Specific			False	Oxidation (M);Acetyl (Protein N-term)			False	True	1	2		Standard		5446	60481	0	73769	47193	0	26576	2321	2275	0	46	3.15	4.82	NaN	0.17	882	3748471	46728	1.25	9537	20.41	273014	29110	21795	10.66	12.62	10424	35.81	+	0.44453	0.71389	0.3164
Quon36_fr3_F3_01_5731	Quon36	3	Trypsin/P	Specific			False	Oxidation (M);Acetyl (Protein N-term)			False	True	1	2		Standard		5743	59342	0	70891	47793	0	23098	2837	2810	0	27	4	5.88	NaN	0.12	1024	3943062	45246	1.15	9501	21	275161	28650	22151	10.41	12.64	10519	36.72	+	0.49939	0.83914	0.3522
Quon36_fr4_F4_01_5732	Quon36	4	Trypsin/P	Specific			False	Oxidation (M);Acetyl (Protein N-term)			False	True	1	2		Standard		5623	59587	0	73830	45344	0	28486	2096	2059	0	37	2.84	4.54	NaN	0.13	822	4136576	46122	1.11	9576	20.76	279392	28356	19516	10.15	11.27	10074	35.53	+	0.45968	0.71368	0.31435
Quon36_fr5_F5_01_5733	Quon36	5	Trypsin/P	Specific			False	Oxidation (M);Acetyl (Protein N-term)			False	True	1	2		Standard		5699	59435	0	71100	47770	0	23330	2550	2494	0	56	3.59	5.22	NaN	0.24	914	4176343	46361	1.11	9079	19.58	288600	29672	22636	10.28	12.2	10328	34.81	+	0.45052	0.68256	0.32132
Quon36_fr6_F6_01_5734	Quon36	6	Trypsin/P	Specific			False	Oxidation (M);Acetyl (Protein N-term)			False	True	1	2		Standard		5348	60751	0	74020	47482	0	26538	2632	2598	0	34	3.56	5.47	NaN	0.13	1024	3945445	47295	1.2	9437	19.95	280139	29480	22347	10.52	12.46	10329	35.04	+	0.50498	0.86027	0.35047
Quon37_fr1_F7_01_5384	Quon37	1	Trypsin/P	Specific			False	Oxidation (M);Acetyl (Protein N-term)			False	True	1	2		Standard		5204	61472	0	76115	46829	0	29286	2317	2282	0	35	3.04	4.87	NaN	0.12	906	3791348	48462	1.28	8988	18.55	277120	29699	22802	10.72	13.01	9934	33.45	+	0.51781	0.83643	0.34369
Quon37_fr2_F8_01_5385	Quon37	2	Trypsin/P	Specific			False	Oxidation (M);Acetyl (Protein N-term)			False	True	1	2		Standard		5267	61233	0	73546	48920	0	24626	3248	3200	0	48	4.42	6.54	NaN	0.19	1263	3738385	49686	1.33	8133	16.37	288591	31881	26590	11.05	13.97	9963	31.25	+	0.58152	0.92115	0.40156
Quon37_fr3_F9_01_5386	Quon37	3	Trypsin/P	Specific			False	Oxidation (M);Acetyl (Protein N-term)			False	True	1	2		Standard		5198	61467	0	74043	48889	0	25154	3122	3061	0	61	4.22	6.26	NaN	0.24	1284	3903776	49580	1.27	8383	16.91	299583	31620	26137	10.55	13.3	10126	32.02	+	0.60569	0.98884	0.41249
Quon37_fr4_F10_01_5387	Quon37	4	Trypsin/P	Specific			False	Oxidation (M);Acetyl (Protein N-term)			False	True	1	2		Standard		5407	60490	0	73752	47222	0	26530	2578	2534	0	44	3.5	5.37	NaN	0.17	1066	3898615	48020	1.23	8754	18.23	286320	30160	22805	10.53	12.71	9947	32.98	+	0.59946	0.95805	0.40136
Quon37_fr5_F11_01_5388	Quon37	5	Trypsin/P	Specific			False	Oxidation (M);Acetyl (Protein N-term)			False	True	1	2		Standard		5432	60356	0	74786	45926	0	28860	2124	2094	0	30	2.84	4.56	NaN	0.1	890	3895995	47800	1.23	8867	18.55	281742	29346	21456	10.42	12.22	9640	32.85	+	0.59683	0.99879	0.38736
Quon37_fr6redo_H7_01_5420	Quon37	6	Trypsin/P	Specific			False	Oxidation (M);Acetyl (Protein N-term)			False	True	1	2		Standard		5505	60118	0	72084	48152	0	23932	2633	2584	0	49	3.65	5.37	NaN	0.2	1067	4213257	47936	1.14	8464	17.66	309577	30854	23365	9.97	11.91	10015	32.46	+	0.59214	0.956	0.38697
Quon38_fr1_D1_01_5112	Quon38	1	Trypsin/P	Specific			False	Oxidation (M);Acetyl (Protein N-term)			False	True	1	2		Standard		6380	54821	0	67264	42378	0	24886	1640	1578	0	62	2.44	3.72	NaN	0.25	695	3173563	39960	1.26	9646	24.14	218986	24619	16986	11.24	13.21	9625	39.1	+	0.51089	0.79062	0.32768
Quon38_fr2_D2_01_5113	Quon38	2	Trypsin/P	Specific			False	Oxidation (M);Acetyl (Protein N-term)			False	True	1	2		Standard		6188	55161	0	66902	43420	0	23482	2949	2890	0	59	4.41	6.66	NaN	0.25	1098	2983548	40886	1.37	9302	22.75	218290	25643	18849	11.75	14.22	9559	37.28	+	0.52763	0.84954	0.34325
Quon47_fr1_G7_01_5572	Quon47	1	Trypsin/P	Specific			False	Oxidation (M);Acetyl (Protein N-term)			False	True	1	2		Standard		6210	57649	0	74292	41006	0	33286	1502	1464	0	38	2.02	3.57	NaN	0.11	652	4542294	45494	1	8800	19.34	291568	26604	15669	9.12	9.58	8894	33.43	+	0.57062	0.87095	0.35779
Quon47_fr2_G8_01_5573	Quon47	2	Trypsin/P	Specific			False	Oxidation (M);Acetyl (Protein N-term)			False	True	1	2		Standard		6086	57897	0	73971	41819	0	32152	1247	1211	0	36	1.69	2.9	NaN	0.11	545	4482450	45443	1.01	8962	19.72	293907	26826	16709	9.13	9.93	9074	33.83	+	0.54973	0.8651	0.347
Quon47_fr3_G9_01_5574	Quon47	3	Trypsin/P	Specific			False	Oxidation (M);Acetyl (Protein N-term)			False	True	1	2		Standard		6181	57724	0	73507	41941	0	31566	1403	1353	0	50	1.91	3.23	NaN	0.16	615	4541884	44874	0.99	9230	20.57	289657	26474	16065	9.14	9.66	9338	35.27	+	0.61132	1.0725	0.3871
Quon47_fr4_G10_01_5575	Quon47	4	Trypsin/P	Specific			False	Oxidation (M);Acetyl (Protein N-term)			False	True	1	2		Standard		5944	58458	0	74539	42375	0	32164	1479	1439	0	40	1.98	3.4	NaN	0.12	633	4401590	45304	1.03	9423	20.8	284332	26750	16135	9.41	9.78	9433	35.26	+	0.55143	0.91004	0.34811
Quon47_fr5_G11_01_5576	Quon47	5	Trypsin/P	Specific			False	Oxidation (M);Acetyl (Protein N-term)			False	True	1	2		Standard		6491	56426	0	72809	40039	0	32770	1400	1350	0	50	1.92	3.37	NaN	0.15	593	4689959	43750	0.93	9118	20.84	291839	25355	14775	8.69	8.97	8888	35.05	+	0.60305	0.9798	0.37588
Quon47_fr6_G12_01_5577	Quon47	6	Trypsin/P	Specific			False	Oxidation (M);Acetyl (Protein N-term)			False	True	1	2		Standard		6447	56584	0	72649	40515	0	32134	1680	1632	0	48	2.31	4.03	NaN	0.15	669	4627256	44058	0.95	8964	20.35	296263	25829	15364	8.72	9.21	8897	34.45	+	0.57591	0.91882	0.36101
Quon48_fr1_C1_01_5765	Quon48	1	Trypsin/P	Specific			False	Oxidation (M);Acetyl (Protein N-term)			False	True	1	2		Standard		4989	62286	0	76448	48124	0	28324	3043	2966	0	77	3.98	6.16	NaN	0.27	1199	3687557	50472	1.37	8555	16.95	284100	32359	24947	11.39	13.37	9792	30.26	+	0.50216	0.80823	0.3543
Quon48_fr2_C2_01_5766	Quon48	2	Trypsin/P	Specific			False	Oxidation (M);Acetyl (Protein N-term)			False	True	1	2		Standard		5128	61797	0	76289	47301	0	28988	3078	2991	0	87	4.03	6.32	NaN	0.3	1150	3700248	48747	1.32	9322	19.12	270709	30445	22239	11.25	12.82	10196	33.49	+	0.48728	0.80299	0.34106
Quon48_fr3_C3_01_5767	Quon48	3	Trypsin/P	Specific			False	Oxidation (M);Acetyl (Protein N-term)			False	True	1	2		Standard		5121	61788	0	74798	48778	0	26020	3496	3415	0	81	4.67	7	NaN	0.31	1277	3816304	48246	1.26	9310	19.3	276509	30024	23985	10.86	13.14	10504	34.99	+	0.50708	0.79085	0.34887
Quon48_fr4_C4_01_5768	Quon48	4	Trypsin/P	Specific			False	Oxidation (M);Acetyl (Protein N-term)			False	True	1	2		Standard		5613	59934	0	74545	45323	0	29222	2600	2531	0	69	3.49	5.58	NaN	0.24	931	4084325	45794	1.12	9709	21.2	270810	27476	19713	10.15	11.48	10144	36.92	+	0.49469	0.78451	0.33332
Quon48_fr5_C5_01_5769	Quon48	5	Trypsin/P	Specific			False	Oxidation (M);Acetyl (Protein N-term)			False	True	1	2		Standard		5315	61027	0	75830	46222	0	29608	2331	2284	0	47	3.07	4.94	NaN	0.16	914	3990593	47153	1.18	9549	20.25	271915	28171	21137	10.36	12.03	10140	35.99	+	0.53079	0.84208	0.35364
Quon48_fr6_C6_01_5770	Quon48	6	Trypsin/P	Specific			False	Oxidation (M);Acetyl (Protein N-term)			False	True	1	2		Standard		5522	60231	0	74912	45544	0	29368	1914	1844	0	70	2.55	4.05	NaN	0.24	776	3981193	46562	1.17	9488	20.38	267784	27973	20080	10.45	11.87	10104	36.12	+	0.54502	0.85235	0.37178
Quon49_fr1_B1_01_5320	Quon49	1	Trypsin/P	Specific			False	Oxidation (M);Acetyl (Protein N-term)			False	True	1	2		Standard		6418	56900	0	71693	42105	0	29588	1659	1617	0	42	2.31	3.84	NaN	0.14	689	3444128	42933	1.25	9721	22.64	232311	25916	15198	11.16	11.71	9549	36.85	+	0.55324	0.91878	0.35199
Quon49_fr2_B2_01_5321	Quon49	2	Trypsin/P	Specific			False	Oxidation (M);Acetyl (Protein N-term)			False	True	1	2		Standard		6004	58468	0	70670	46260	0	24410	2060	2031	0	29	2.91	4.39	NaN	0.12	848	3257886	45011	1.38	9303	20.67	238825	28780	19419	12.05	13.51	10145	35.25	+	0.4906	0.78491	0.3308
Quon49_fr3_B3_01_5322	Quon49	3	Trypsin/P	Specific			False	Oxidation (M);Acetyl (Protein N-term)			False	True	1	2		Standard		6088	58152	0	70312	45990	0	24322	2233	2208	0	25	3.18	4.8	NaN	0.1	902	3312616	44349	1.34	9499	21.42	241085	28422	18601	11.79	13.11	10138	35.67	+	0.48747	0.78582	0.32347
Quon49_fr4_B4_01_5323	Quon49	4	Trypsin/P	Specific			False	Oxidation (M);Acetyl (Protein N-term)			False	True	1	2		Standard		5602	59675	0	74704	44644	0	30060	2009	1988	0	21	2.69	4.45	NaN	0.07	808	3500095	44936	1.28	10210	22.72	231615	27033	16918	11.67	12.45	10264	37.97	+	0.4863	0.77927	0.31012
Quon49_fr5_B5_01_5324	Quon49	5	Trypsin/P	Specific			False	Oxidation (M);Acetyl (Protein N-term)			False	True	1	2		Standard		5431	60625	0	75896	45346	0	30550	1588	1568	0	20	2.09	3.46	NaN	0.07	683	3501746	45441	1.3	10362	22.8	234253	27323	17402	11.66	12.42	10469	38.32	+	0.45531	0.71654	0.3001
Quon49_fr6_B6_01_5325	Quon49	6	Trypsin/P	Specific			False	Oxidation (M);Acetyl (Protein N-term)			False	True	1	2		Standard		9371	45488	0	61562	29408	0	32154	836	814	0	22	1.36	2.77	NaN	0.07	382	5041325	34695	0.69	7465	21.52	308743	18559	10107	6.01	5.9	6512	35.09	+	0.28371	0.44862	0.17894
Quon50_fr1_D7_01_5233	Quon50	1	Trypsin/P	Specific			False	Oxidation (M);Acetyl (Protein N-term)			False	True	1	2		Standard		5724	59472	0	72488	46454	0	26034	3347	3273	0	74	4.62	7.05	NaN	0.28	1299	3111235	45500	1.46	9322	20.49	228522	28108	22138	12.3	14.87	10025	35.67	+	0.51477	0.83705	0.34829
Quon50_fr2_D8_01_5234	Quon50	2	Trypsin/P	Specific			False	Oxidation (M);Acetyl (Protein N-term)			False	True	1	2		Standard		5430	60597	0	72369	48825	0	23544	3302	3240	0	62	4.56	6.64	NaN	0.26	1316	3391234	46764	1.38	9072	19.4	251265	29663	25124	11.81	14.82	10323	34.8	+	0.52071	0.84256	0.35954
Quon50_fr3_D9_01_5235	Quon50	3	Trypsin/P	Specific			False	Oxidation (M);Acetyl (Protein N-term)			False	True	1	2		Standard		5494	60299	0	71886	48712	0	23174	3677	3600	0	77	5.12	7.39	NaN	0.33	1427	3361052	46969	1.4	8950	19.06	251323	30050	25208	11.96	14.89	10322	34.35	+	0.5234	0.81721	0.35549
Quon50_fr4_D10_01_5236	Quon50	4	Trypsin/P	Specific			False	Oxidation (M);Acetyl (Protein N-term)			False	True	1	2		Standard		5733	59468	0	72298	46638	0	25660	1862	1821	0	41	2.58	3.9	NaN	0.16	843	3604201	45224	1.25	9471	20.94	248127	28148	21917	11.34	13.68	10120	35.95	+	0.58829	0.96466	0.39124
Quon50_fr5_D11_01_5237	Quon50	5	Trypsin/P	Specific			False	Oxidation (M);Acetyl (Protein N-term)			False	True	1	2		Standard		6060	58179	0	71404	44950	0	26454	2892	2861	0	31	4.05	6.36	NaN	0.12	1167	3753350	43742	1.17	9578	21.9	246395	26758	19730	10.86	12.77	9895	36.98	+	0.49568	0.7683	0.31586
Quon50_fr6_D12_01_5238	Quon50	6	Trypsin/P	Specific			False	Oxidation (M);Acetyl (Protein N-term)			False	True	1	2		Standard		5802	59180	0	71691	46669	0	25022	3142	3099	0	43	4.38	6.64	NaN	0.17	1261	3478518	45734	1.31	8953	19.58	249062	28485	22641	11.44	13.98	10036	35.23	+	0.54458	0.89405	0.36368
Quon41_fr1_D1_01_5348	Quon41	1	Trypsin/P	Specific			False	Oxidation (M);Acetyl (Protein N-term)			False	True	1	2		Standard		6057	58233	0	71992	44474	0	27518	1113	1074	0	39	1.55	2.41	NaN	0.14	548	3627448	44465	1.23	9551	21.48	244164	27485	18963	11.26	12.79	9893	35.99	+	0.62986	1.0017	0.40838
Quon41_fr2_D2_01_5349	Quon41	2	Trypsin/P	Specific			False	Oxidation (M);Acetyl (Protein N-term)			False	True	1	2		Standard		5934	58513	0	71166	45858	0	25308	2052	2008	0	44	2.88	4.38	NaN	0.17	859	3464856	45014	1.3	9303	20.67	240020	28433	20214	11.85	13.63	10054	35.36	+	0.62552	1.0483	0.40659
Quon41_fr3_D3_01_5350	Quon41	3	Trypsin/P	Specific			False	Oxidation (M);Acetyl (Protein N-term)			False	True	1	2		Standard		5966	58426	0	71015	45837	0	25178	1307	1265	0	42	1.84	2.76	NaN	0.17	598	3452608	44709	1.29	9448	21.13	241778	28342	20024	11.72	13.45	10103	35.65	+	0.5222	0.86883	0.35028
Quon41_fr4_D4_01_5351	Quon41	4	Trypsin/P	Specific			False	Oxidation (M);Acetyl (Protein N-term)			False	True	1	2		Standard		5613	59979	0	72188	47766	0	24422	2505	2454	0	51	3.47	5.14	NaN	0.21	981	3773185	46150	1.22	9587	20.77	255260	29631	22038	11.61	13.53	10470	35.33	+	0.51642	0.80431	0.34774
Quon41_fr5_D5_01_5352	Quon41	5	Trypsin/P	Specific			False	Oxidation (M);Acetyl (Protein N-term)			False	True	1	2		Standard		5719	59632	0	73002	46262	0	26740	1668	1628	0	40	2.28	3.52	NaN	0.15	722	3780245	45692	1.21	9664	21.15	247511	28644	20381	11.57	13.26	10250	35.78	+	0.57471	0.8821	0.37777
Quon41_fr6_D6_01_5353	Quon41	6	Trypsin/P	Specific			False	Oxidation (M);Acetyl (Protein N-term)			False	True	1	2		Standard		6076	58276	0	72717	43829	0	28888	1907	1877	0	30	2.62	4.28	NaN	0.1	828	3719962	44532	1.2	9578	21.51	241343	27028	18055	11.2	12.59	9923	36.71	+	0.57856	0.94122	0.37345
Quon42r_fr1_F1_01_5614	Quon42	1	Trypsin/P	Specific			False	Oxidation (M);Acetyl (Protein N-term)			False	True	1	2		Standard		5438	60490	0	72681	48299	0	24382	3014	2968	0	46	4.15	6.15	NaN	0.19	1167	3604759	45253	1.26	10160	22.45	256748	28366	21161	11.05	13.19	10924	38.51	+	0.48517	0.83912	0.3236
Quon42r_fr2_F2_01_5615	Quon42	2	Trypsin/P	Specific			False	Oxidation (M);Acetyl (Protein N-term)			False	True	1	2		Standard		5293	60982	0	73087	48871	0	24216	2080	2035	0	45	2.85	4.16	NaN	0.19	866	4026753	48882	1.21	8596	17.59	328636	31287	25244	9.52	11.36	10332	33.02	+	0.56479	0.89767	0.39494
Quon42r_fr3_F3_01_5616	Quon42	3	Trypsin/P	Specific			False	Oxidation (M);Acetyl (Protein N-term)			False	True	1	2		Standard		5543	59968	0	71180	48756	0	22424	2976	2918	0	58	4.18	5.98	NaN	0.26	1154	3590909	44968	1.25	9878	21.97	263320	28394	21763	10.78	13.08	10898	38.38	+	0.47505	0.75758	0.31661
Quon42r_fr4_F4_01_5617	Quon42	4	Trypsin/P	Specific			False	Oxidation (M);Acetyl (Protein N-term)			False	True	1	2		Standard		5417	60482	0	71952	49012	0	22940	2783	2752	0	31	3.87	5.61	NaN	0.14	1100	3873618	45416	1.17	10021	22.06	272323	28718	21402	10.55	12.39	10914	38	+	0.5005	0.80621	0.3408
Quon42r_fr5_F5_01_5618	Quon42	5	Trypsin/P	Specific			False	Oxidation (M);Acetyl (Protein N-term)			False	True	1	2		Standard		5516	60231	0	71682	48780	0	22902	2886	2844	0	42	4.03	5.83	NaN	0.18	1089	3787070	44499	1.18	10389	23.35	260032	28378	20024	10.91	12.42	11093	39.09	+	0.48591	0.75818	0.32587
Quon42r_fr6_F6_01_5619	Quon42	6	Trypsin/P	Specific			False	Oxidation (M);Acetyl (Protein N-term)			False	True	1	2		Standard		5779	59130	0	71232	47028	0	24204	2516	2479	0	37	3.53	5.27	NaN	0.15	936	3658142	43862	1.2	10132	23.1	253838	27248	19503	10.73	12.45	10675	39.18	+	0.47502	0.73051	0.31226
Quon43_fr1_A7_01_5077	Quon43	1	Trypsin/P	Specific			False	Oxidation (M);Acetyl (Protein N-term)			False	True	1	2		Standard		6214	54043	0	68448	39632	0	28816	1486	1464	0	22	2.17	3.69	NaN	0.08	549	3279451	39316	1.2	9631	24.5	218706	22980	14611	10.51	11.73	9188	39.98	+	0.50966	0.86652	0.31436
Quon43_fr2_A8_01_5078	Quon43	2	Trypsin/P	Specific			False	Oxidation (M);Acetyl (Protein N-term)			False	True	1	2		Standard		6384	53434	0	68923	37945	0	30978	1629	1622	0	7	2.36	4.27	NaN	0.02	647	3444324	38482	1.12	9765	25.38	217982	21847	12881	10.02	10.79	8848	40.5	+	0.50036	0.89082	0.29846
Quon43_fr3_A9_01_5079	Quon43	3	Trypsin/P	Specific			False	Oxidation (M);Acetyl (Protein N-term)			False	True	1	2		Standard		5848	55398	0	69856	40928	0	28928	1961	1938	0	23	2.81	4.74	NaN	0.08	778	3129939	40423	1.29	9708	24.02	217093	23734	15874	10.93	12.34	9347	39.38	+	0.47754	0.78774	0.29428
Quon43_fr4_A10_01_5080	Quon43	4	Trypsin/P	Specific			False	Oxidation (M);Acetyl (Protein N-term)			False	True	1	2		Standard		5950	54981	0	70434	39528	0	30906	1580	1552	0	28	2.24	3.93	NaN	0.09	640	3157599	40262	1.28	9631	23.92	213780	22959	14463	10.74	11.9	9209	40.11	+	0.48071	0.75016	0.29698
Quon43_fr5_A11_01_5081	Quon43	5	Trypsin/P	Specific			False	Oxidation (M);Acetyl (Protein N-term)			False	True	1	2		Standard		6608	53404	0	66057	40719	0	25338	1930	1893	0	37	2.92	4.65	NaN	0.15	735	3130156	38844	1.24	9427	24.27	216855	23568	15628	10.87	12.35	9377	39.79	+	0.45408	0.70445	0.27988
Quon43_fr6_A12_01_5082	Quon43	6	Trypsin/P	Specific			False	Oxidation (M);Acetyl (Protein N-term)			False	True	1	2		Standard		6033	55279	0	69256	41298	0	27958	1649	1615	0	34	2.38	3.91	NaN	0.12	711	3068083	40200	1.31	9721	24.18	211697	23851	15620	11.27	12.6	9541	40	+	0.44597	0.6816	0.2731
Quon44_fr1_E1_01_5126	Quon44	1	Trypsin/P	Specific			False	Oxidation (M);Acetyl (Protein N-term)			False	True	1	2		Standard		6315	53916	0	68354	39472	0	28882	1648	1616	0	32	2.41	4.09	NaN	0.11	701	3370646	39785	1.18	9486	23.84	218109	23291	14489	10.68	11.77	9115	39.14	+	0.4868	0.77175	0.30526
Quon44_fr2_E2_01_5127	Quon44	2	Trypsin/P	Specific			False	Oxidation (M);Acetyl (Protein N-term)			False	True	1	2		Standard		6499	53775	0	69273	38277	0	30996	1722	1703	0	19	2.49	4.45	NaN	0.06	665	3503319	39785	1.14	9263	23.28	223634	22724	14593	10.16	11.6	8781	38.64	+	0.49461	0.73413	0.31134
Quon44_fr3_E3_01_5128	Quon44	3	Trypsin/P	Specific			False	Oxidation (M);Acetyl (Protein N-term)			False	True	1	2		Standard		6486	54072	0	69006	39134	0	29872	1781	1745	0	36	2.58	4.46	NaN	0.12	664	3432622	39959	1.16	9352	23.4	221565	22945	15161	10.36	11.85	8961	39.05	+	0.50911	0.88208	0.31865
Quon44_fr4_E4_01_5129	Quon44	4	Trypsin/P	Specific			False	Oxidation (M);Acetyl (Protein N-term)			False	True	1	2		Standard		6395	54216	0	67871	40541	0	27330	1865	1833	0	32	2.75	4.52	NaN	0.12	716	3380186	40370	1.19	9193	22.77	222960	24175	16643	10.84	12.6	9132	37.77	+	0.47945	0.76543	0.30062
Quon44_fr5_E5_01_5130	Quon44	5	Trypsin/P	Specific			False	Oxidation (M);Acetyl (Protein N-term)			False	True	1	2		Standard		6254	55402	0	69894	40908	0	28986	1520	1492	0	28	2.17	3.65	NaN	0.1	652	3341927	40787	1.22	9842	24.13	220967	24022	16148	10.87	12.38	9449	39.33	+	0.48738	0.78488	0.30908
Quon44_fr6_E6_01_5131	Quon44	6	Trypsin/P	Specific			False	Oxidation (M);Acetyl (Protein N-term)			False	True	1	2		Standard		6085	55250	0	69859	40641	0	29218	1662	1627	0	35	2.38	4	NaN	0.12	691	3212892	40723	1.27	9679	23.77	214442	23821	15983	11.11	12.77	9321	39.13	+	0.47568	0.75423	0.30726
Quon45r_fr1_E7_01_5489	Quon45	1	Trypsin/P	Specific			False	Oxidation (M);Acetyl (Protein N-term)			False	True	1	2		Standard		5067	61853	0	78127	45579	0	32548	1505	1470	0	35	1.93	3.23	NaN	0.11	656	4019149	49961	1.24	8509	17.03	283194	29792	21726	10.52	12.34	9575	32.14	+	0.60756	1.0981	0.39368
Quon45r_fr2_E8_01_5490	Quon45	2	Trypsin/P	Specific			False	Oxidation (M);Acetyl (Protein N-term)			False	True	1	2		Standard		5257	61358	0	74195	48521	0	25674	2086	2017	0	69	2.81	4.16	NaN	0.27	892	4136898	49138	1.19	8676	17.66	296909	31387	24133	10.57	12.78	10089	32.14	+	0.71429	1.2559	0.45571
Quon45r_fr3_E9_01_5491	Quon45	3	Trypsin/P	Specific			False	Oxidation (M);Acetyl (Protein N-term)			False	True	1	2		Standard		5288	61228	0	72693	49763	0	22930	2482	2399	0	83	3.41	4.82	NaN	0.36	1054	4165303	48899	1.17	8554	17.49	306797	31752	25788	10.35	12.94	10300	32.44	+	0.69864	1.1714	0.46707
Quon45r_fr4_E10_01_5492	Quon45	4	Trypsin/P	Specific			False	Oxidation (M);Acetyl (Protein N-term)			False	True	1	2		Standard		5478	60546	0	73173	47917	0	25256	1938	1904	0	34	2.65	3.97	NaN	0.13	838	4026945	47448	1.18	9124	19.23	282065	30111	21734	10.68	12.44	10438	34.67	+	0.60805	1.004	0.40283
Quon45r_fr5_E11_01_5493	Quon45	5	Trypsin/P	Specific			False	Oxidation (M);Acetyl (Protein N-term)			False	True	1	2		Standard		5724	59575	0	73148	46002	0	27146	2010	1976	0	34	2.75	4.3	NaN	0.13	866	4139061	46955	1.13	8767	18.67	280340	29096	20622	10.38	12.15	9851	33.86	+	0.62915	1.0257	0.3994
Quon45r_fr6_E12_01_5494	Quon45	6	Trypsin/P	Specific			False	Oxidation (M);Acetyl (Protein N-term)			False	True	1	2		Standard		5589	60105	0	73565	46645	0	26920	1977	1928	0	49	2.69	4.13	NaN	0.18	870	4153228	48029	1.16	8569	17.84	290201	30096	21999	10.37	12.45	9879	32.82	+	0.65544	1.0808	0.42286
Quon46_fr1_E7_01_5607	Quon46	1	Trypsin/P	Specific			False	Oxidation (M);Acetyl (Protein N-term)			False	True	1	2		Standard		5210	61446	0	73269	49621	0	23648	2104	2053	0	51	2.87	4.14	NaN	0.22	849	3582501	47329	1.32	9569	20.22	281445	29905	24139	10.63	13.3	10819	36.18	+	0.51858	0.85894	0.36465
Quon46_fr2_E8_01_5608	Quon46	2	Trypsin/P	Specific			False	Oxidation (M);Acetyl (Protein N-term)			False	True	1	2		Standard		5262	61205	0	72291	50119	0	22172	2670	2633	0	37	3.69	5.25	NaN	0.17	1047	3639502	47284	1.3	9384	19.85	287429	30181	24608	10.5	13.16	10884	36.06	+	0.47511	0.77457	0.33606
Quon46_fr3_E9_01_5609	Quon46	3	Trypsin/P	Specific			False	Oxidation (M);Acetyl (Protein N-term)			False	True	1	2		Standard		5403	60729	0	71437	50021	0	21416	2745	2686	0	59	3.84	5.37	NaN	0.28	1115	3570379	46247	1.3	9646	20.86	276914	29572	24046	10.68	13.35	10985	37.15	+	0.50784	0.81119	0.35377
Quon46_fr4_E10_01_5610	Quon46	4	Trypsin/P	Specific			False	Oxidation (M);Acetyl (Protein N-term)			False	True	1	2		Standard		5324	61015	0	71653	50375	0	21278	3034	2972	0	62	4.23	5.9	NaN	0.29	1196	3966773	46638	1.18	9662	20.72	289164	29927	23766	10.35	12.61	11017	36.81	+	0.52588	0.89727	0.36909
Quon46_fr5_E11_01_5611	Quon46	5	Trypsin/P	Specific			False	Oxidation (M);Acetyl (Protein N-term)			False	True	1	2		Standard		5503	60364	0	70733	49989	0	20744	2619	2572	0	47	3.7	5.15	NaN	0.23	1062	3737342	45961	1.23	9616	20.92	275556	29636	23885	10.75	13.37	11004	37.13	+	0.51488	0.83602	0.35494
Quon46_fr6_E12_01_5612	Quon46	6	Trypsin/P	Specific			False	Oxidation (M);Acetyl (Protein N-term)			False	True	1	2		Standard		5546	60218	0	71310	49126	0	22184	2574	2522	0	52	3.61	5.13	NaN	0.23	1094	3646501	46715	1.28	9304	19.92	271389	29868	23815	11.01	13.67	10728	35.92	+	0.55336	0.90463	0.38432
Quon53_fr3redo_H10_01_5416	Quon53	3	Trypsin/P	Specific			False	Oxidation (M);Acetyl (Protein N-term)			False	True	1	2		Standard		6701	55752	0	70108	41396	0	28712	2097	2033	0	64	2.99	4.91	NaN	0.22	917	4122562	44153	1.07	7979	18.07	299244	26759	20517	8.94	11.26	8383	31.33	+	0.63357	0.9734	0.42431
Quon53_fr4_E10_01_5373	Quon53	4	Trypsin/P	Specific			False	Oxidation (M);Acetyl (Protein N-term)			False	True	1	2		Standard		5155	61699	0	74661	48737	0	25924	2618	2570	0	48	3.51	5.27	NaN	0.19	1078	3922123	49085	1.25	8575	17.47	290176	31014	25786	10.69	13.54	10010	32.28	+	0.58173	1.0249	0.39493
Quon53_fr5_E11_01_5374	Quon53	5	Trypsin/P	Specific			False	Oxidation (M);Acetyl (Protein N-term)			False	True	1	2		Standard		5455	60357	0	73437	47275	0	26162	1993	1956	0	37	2.71	4.14	NaN	0.14	844	4068139	47603	1.17	8918	18.73	284371	30245	22134	10.64	12.52	10072	33.3	+	0.62765	1.0419	0.41817
Quon53_fr6_E12_01_5375	Quon53	6	Trypsin/P	Specific			False	Oxidation (M);Acetyl (Protein N-term)			False	True	1	2		Standard		5671	59660	0	74675	44645	0	30030	1750	1733	0	17	2.34	3.88	NaN	0.06	822	4264698	46930	1.1	8968	19.11	291626	28404	19872	9.74	11.17	9578	33.72	+	0.61621	0.97709	0.39125
Quon54_fr1_D7_01_5475	Quon54	1	Trypsin/P	Specific			False	Oxidation (M);Acetyl (Protein N-term)			False	True	1	2		Standard		5088	61698	0	75456	47936	0	27520	2173	2081	0	92	2.88	4.34	NaN	0.33	839	3876687	48306	1.25	9201	19.05	284825	30177	23310	10.59	12.89	10110	33.5	+	0.68927	1.1107	0.44866
Quon54_fr2_D8_01_5476	Quon54	2	Trypsin/P	Specific			False	Oxidation (M);Acetyl (Protein N-term)			False	True	1	2		Standard		5132	61559	0	74238	48880	0	25358	2317	2270	0	47	3.12	4.64	NaN	0.19	916	3952931	47373	1.2	9467	19.98	286799	29971	23487	10.45	12.77	10380	34.63	+	0.62952	1.0242	0.40693
Quon54_fr3_D9_01_5477	Quon54	3	Trypsin/P	Specific			False	Oxidation (M);Acetyl (Protein N-term)			False	True	1	2		Standard		5119	61859	0	74487	49231	0	25256	2254	2193	0	61	3.03	4.45	NaN	0.24	915	4060004	48494	1.19	9161	18.89	295328	30818	24078	10.44	12.74	10351	33.59	+	0.64317	1.0527	0.43136
Quon54_fr4_D10_01_5478	Quon54	4	Trypsin/P	Specific			False	Oxidation (M);Acetyl (Protein N-term)			False	True	1	2		Standard		5242	61390	0	74966	47814	0	27152	2141	2094	0	47	2.86	4.38	NaN	0.17	904	3979942	48011	1.21	9142	19.04	282393	30127	21849	10.67	12.47	10073	33.44	+	0.60823	0.93241	0.39204
Quon54_fr5_D11_01_5479	Quon54	5	Trypsin/P	Specific			False	Oxidation (M);Acetyl (Protein N-term)			False	True	1	2		Standard		5249	61381	0	74849	47911	0	26938	2212	2197	0	15	2.96	4.59	NaN	0.06	862	4048400	48327	1.19	9159	18.95	284826	30131	21854	10.58	12.32	10312	34.22	+	0.65548	1.0374	0.41981
Quon54_fr6_D12_01_5480	Quon54	6	Trypsin/P	Specific			False	Oxidation (M);Acetyl (Protein N-term)			False	True	1	2		Standard		5142	59919	0	72994	46844	0	26150	2017	1975	0	42	2.76	4.22	NaN	0.16	829	4112506	47709	1.16	8535	17.89	298400	30164	23196	10.11	12.16	9675	32.07	+	0.66426	1.0545	0.43838
Quon55_fr1_G7_01_5402	Quon55	1	Trypsin/P	Specific			False	Oxidation (M);Acetyl (Protein N-term)			False	True	1	2		Standard		5373	57460	0	67534	47384	0	20150	2515	2421	0	94	3.72	5.11	NaN	0.47	1108	3449375	44533	1.29	8661	19.45	264177	29210	23512	11.06	13.71	10046	34.39	+	0.6507	1.0246	0.43796
Quon55_fr2_G8_01_5403	Quon55	2	Trypsin/P	Specific			False	Oxidation (M);Acetyl (Protein N-term)			False	True	1	2		Standard		4948	59065	0	69563	48567	0	20996	3080	3017	0	63	4.43	6.21	NaN	0.3	1295	3624908	46773	1.29	8326	17.8	288359	30442	25759	10.56	13.26	9962	32.72	+	0.63344	1.0171	0.43564
Quon55_fr3_G9_01_5404	Quon55	3	Trypsin/P	Specific			False	Oxidation (M);Acetyl (Protein N-term)			False	True	1	2		Standard		5243	59930	0	69076	50784	0	18292	3322	3268	0	54	4.81	6.44	NaN	0.3	1368	3649491	47314	1.3	8475	17.91	292577	31868	28080	10.89	13.86	10238	32.13	+	0.62044	0.97673	0.43536
Quon55_fr4_G10_01_5405	Quon55	4	Trypsin/P	Specific			False	Oxidation (M);Acetyl (Protein N-term)			False	True	1	2		Standard		5033	62132	0	72910	51354	0	21556	3650	3588	0	62	5.01	6.99	NaN	0.29	1483	3800293	49414	1.3	8612	17.43	307598	32540	28296	10.58	13.37	10438	32.08	+	0.63909	1.0182	0.44053
Quon55_fr5_G11_01_5406	Quon55	5	Trypsin/P	Specific			False	Oxidation (M);Acetyl (Protein N-term)			False	True	1	2		Standard		5084	61738	0	72822	50654	0	22168	3259	3197	0	62	4.48	6.31	NaN	0.28	1352	3874092	49454	1.28	8420	17.03	310334	32373	27398	10.43	13.01	10261	31.7	+	0.62462	0.98186	0.42802
Quon55_fr6_G12_01_5407	Quon55	6	Trypsin/P	Specific			False	Oxidation (M);Acetyl (Protein N-term)			False	True	1	2		Standard		5366	60700	0	71430	49970	0	21460	2842	2766	0	76	3.98	5.54	NaN	0.35	1229	3790592	47992	1.27	8649	18.02	292304	31355	25820	10.73	13.24	10382	33.11	+	0.65864	1.0456	0.43574
Quon56_fr1_B7_01_5758	Quon56	1	Trypsin/P	Specific			False	Oxidation (M);Acetyl (Protein N-term)			False	True	1	2		Standard		5387	60803	0	72432	49172	0	23260	3188	3123	0	65	4.4	6.35	NaN	0.28	1158	3750785	48877	1.3	8525	17.44	285189	32094	25666	11.25	13.78	10188	31.74	+	0.52977	0.78688	0.36751
Quon56_fr2_B8_01_5759	Quon56	2	Trypsin/P	Specific			False	Oxidation (M);Acetyl (Protein N-term)			False	True	1	2		Standard		5214	61334	0	74047	48621	0	25426	3062	2976	0	86	4.14	6.12	NaN	0.34	1069	3750731	49016	1.31	8651	17.65	282712	31644	25155	11.19	13.64	10115	31.96	+	0.52626	0.81571	0.37144
Quon56_fr3_B9_01_5760	Quon56	3	Trypsin/P	Specific			False	Oxidation (M);Acetyl (Protein N-term)			False	True	1	2		Standard		5266	61141	0	73885	48397	0	25488	3224	3139	0	85	4.36	6.49	NaN	0.33	1141	3718468	48609	1.31	8770	18.04	282221	31125	24264	11.03	13.3	10093	32.43	+	0.49318	0.78961	0.33863
Quon56_fr4_B10_01_5761	Quon56	4	Trypsin/P	Specific			False	Oxidation (M);Acetyl (Protein N-term)			False	True	1	2		Standard		5390	60745	0	73761	47729	0	26032	2232	2175	0	57	3.03	4.56	NaN	0.22	856	3832887	47567	1.24	9170	19.28	275826	30058	22821	10.9	12.94	10205	33.95	+	0.51789	0.78441	0.36009
Quon56_fr5_B11_01_5762	Quon56	5	Trypsin/P	Specific			False	Oxidation (M);Acetyl (Protein N-term)			False	True	1	2		Standard		5204	61388	0	75261	47515	0	27746	3044	3011	0	33	4.04	6.34	NaN	0.12	1099	3659765	47490	1.3	9463	19.93	266984	29311	22152	10.98	13	10289	35.1	+	0.48457	0.75245	0.33303
Quon56_fr6_B12_01_5763	Quon56	6	Trypsin/P	Specific			False	Oxidation (M);Acetyl (Protein N-term)			False	True	1	2		Standard		5211	61343	0	75397	47289	0	28108	3111	3051	0	60	4.13	6.45	NaN	0.21	1055	3535363	47797	1.35	9339	19.54	263103	29656	22011	11.27	13.28	10230	34.5	+	0.48417	0.80187	0.32796
Quon57_fr1_E1_01_5799	Quon57	1	Trypsin/P	Specific			False	Oxidation (M);Acetyl (Protein N-term)			False	True	1	2		Standard		5532	60111	0	75665	44557	0	31108	1707	1654	0	53	2.26	3.71	NaN	0.17	723	3952295	47714	1.21	8946	18.75	272207	29137	20146	10.7	12.21	9559	32.81	+	0.53205	0.80765	0.35667
Quon57_fr2_E2_01_5800	Quon57	2	Trypsin/P	Specific			False	Oxidation (M);Acetyl (Protein N-term)			False	True	1	2		Standard		5514	60248	0	74080	46416	0	27664	1887	1849	0	38	2.55	3.98	NaN	0.14	776	4046330	48755	1.2	8504	17.44	287001	30915	22959	10.77	12.6	9778	31.63	+	0.48989	0.71667	0.33441
Quon57_fr3_E3_01_5801	Quon57	3	Trypsin/P	Specific			False	Oxidation (M);Acetyl (Protein N-term)			False	True	1	2		Standard		5062	61867	0	76541	47193	0	29348	2383	2327	0	56	3.11	4.93	NaN	0.19	994	3797824	51754	1.36	7872	15.21	297178	33846	24530	11.39	12.82	9221	27.24	+	0.57569	0.93306	0.39848
Quon57_fr4_E4_01_5802	Quon57	4	Trypsin/P	Specific			False	Oxidation (M);Acetyl (Protein N-term)			False	True	1	2		Standard		5263	61189	0	75809	46567	0	29242	2148	2095	0	53	2.83	4.5	NaN	0.18	893	3963143	49955	1.26	8587	17.19	289291	31998	22324	11.06	12.24	9639	30.12	+	0.53564	0.88439	0.3686
Quon57_fr5_E5_01_5803	Quon57	5	Trypsin/P	Specific			False	Oxidation (M);Acetyl (Protein N-term)			False	True	1	2		Standard		6140	57830	0	72972	42688	0	30284	1600	1576	0	24	2.19	3.69	NaN	0.08	685	4351863	45215	1.04	9305	20.58	287304	27808	16233	9.68	9.73	9554	34.36	+	0.44056	0.70993	0.29265
Quon57_fr6_E6_01_5804	Quon57	6	Trypsin/P	Specific			False	Oxidation (M);Acetyl (Protein N-term)			False	True	1	2		Standard		5978	58334	0	74722	41946	0	32776	1411	1381	0	30	1.89	3.29	NaN	0.09	650	4249342	47177	1.11	8543	18.11	292497	28967	17046	9.9	10.02	8831	30.49	+	0.52243	0.85272	0.34396
Quon58_fr1_F1_01_5816	Quon58	1	Trypsin/P	Specific			False	Oxidation (M);Acetyl (Protein N-term)			False	True	1	2		Standard		5030	61899	0	75465	48325	0	27140	2218	2194	0	24	2.94	4.54	NaN	0.09	945	3188349	46127	1.45	10498	22.76	234875	27955	22328	11.9	14.54	11091	39.67	+	0.47987	0.80126	0.31871
Quon58_fr2_F2_01_5817	Quon58	2	Trypsin/P	Specific			False	Oxidation (M);Acetyl (Protein N-term)			False	True	1	2		Standard		4824	62811	0	75963	49651	0	26312	2456	2417	0	39	3.23	4.87	NaN	0.15	992	3202898	47565	1.49	10262	21.57	245517	28852	24286	11.75	14.71	11202	38.83	+	0.47976	0.76386	0.33718
Quon58_fr3_F3_01_5818	Quon58	3	Trypsin/P	Specific			False	Oxidation (M);Acetyl (Protein N-term)			False	True	1	2		Standard		4965	62355	0	75767	48943	0	26824	2336	2295	0	41	3.08	4.69	NaN	0.15	958	3256923	46553	1.43	10475	22.5	240577	28394	22668	11.8	14.44	11109	39.12	+	0.47318	0.75022	0.32239
Quon58_fr4_F4_01_5819	Quon58	4	Trypsin/P	Specific			False	Oxidation (M);Acetyl (Protein N-term)			False	True	1	2		Standard		5508	60145	0	73305	46985	0	26320	1812	1785	0	27	2.47	3.8	NaN	0.1	768	3589272	43752	1.22	10725	24.51	241733	26714	19523	11.05	12.86	10850	40.62	+	0.54366	0.96066	0.36176
Quon58_fr5_F5_01_5820	Quon58	5	Trypsin/P	Specific			False	Oxidation (M);Acetyl (Protein N-term)			False	True	1	2		Standard		5701	59435	0	74860	44010	0	30850	2043	2017	0	26	2.73	4.58	NaN	0.08	826	3734916	42968	1.15	10763	25.05	243246	24955	16955	10.26	11.48	10306	41.3	+	0.46243	0.71537	0.30399
Quon58_fr6_F6_01_5821	Quon58	6	Trypsin/P	Specific			False	Oxidation (M);Acetyl (Protein N-term)			False	True	1	2		Standard		5449	60416	0	74688	46144	0	28544	1434	1403	0	31	1.92	3.04	NaN	0.11	624	3528285	44546	1.26	10463	23.49	240262	26578	19703	11.06	12.93	10576	39.79	+	0.53264	0.87619	0.35785
Quon59_fr4_E4_01_5718	Quon59	4	Trypsin/P	Specific			False	Oxidation (M);Acetyl (Protein N-term)			False	True	1	2		Standard		5468	60493	0	73142	47844	0	25298	2368	2316	0	52	3.24	4.84	NaN	0.21	976	4015893	48289	1.2	8876	18.38	289566	31181	23162	10.77	12.54	10113	32.43	+	0.5547	0.94314	0.39073
Quon59_fr5_E5_01_5719	Quon59	5	Trypsin/P	Specific			False	Oxidation (M);Acetyl (Protein N-term)			False	True	1	2		Standard		5784	59315	0	73019	45611	0	27408	1940	1880	0	60	2.66	4.12	NaN	0.22	807	4131270	46310	1.12	9513	20.54	275506	29246	18388	10.62	11.24	10178	34.8	+	0.5502	0.85353	0.36787
Quon59_fr6_E6_01_5720	Quon59	6	Trypsin/P	Specific			False	Oxidation (M);Acetyl (Protein N-term)			False	True	1	2		Standard		5640	59780	0	72681	46875	0	25806	2032	1970	0	62	2.8	4.2	NaN	0.24	869	3852173	45733	1.19	9597	20.98	269966	28178	21129	10.44	12.54	10445	37.07	+	0.55163	0.83906	0.37601
Quon60_fr1_C7_01_5691	Quon60	1	Trypsin/P	Specific			False	Oxidation (M);Acetyl (Protein N-term)			False	True	1	2		Standard		5671	57565	0	68576	46554	0	22022	2680	2632	0	48	3.91	5.65	NaN	0.22	1051	3647899	43995	1.21	9309	21.16	259405	28273	21864	10.9	13.48	10250	36.25	+	0.56038	0.91348	0.38517
Quon60_fr2_C8_01_5692	Quon60	2	Trypsin/P	Specific			False	Oxidation (M);Acetyl (Protein N-term)			False	True	1	2		Standard		5458	58490	0	69450	47530	0	21920	2272	2188	0	84	3.27	4.6	NaN	0.38	923	3618880	45941	1.27	8782	19.12	269727	30149	23853	11.18	13.89	10099	33.5	+	0.54134	0.84548	0.38231
Quon60_fr3_C9_01_5693	Quon60	3	Trypsin/P	Specific			False	Oxidation (M);Acetyl (Protein N-term)			False	True	1	2		Standard		5420	57722	0	67973	47471	0	20502	2773	2697	0	76	4.08	5.68	NaN	0.37	1060	3579719	44724	1.25	8997	20.12	262239	29317	23536	11.18	13.97	10191	34.76	+	0.54991	0.88308	0.38808
Quon60_fr4_C10_01_5694	Quon60	4	Trypsin/P	Specific			False	Oxidation (M);Acetyl (Protein N-term)			False	True	1	2		Standard		5699	57911	0	70056	45766	0	24290	1868	1839	0	29	2.67	4.02	NaN	0.12	766	3759526	43112	1.15	10172	23.59	248863	27294	18623	10.97	12.47	10534	38.59	+	0.49645	0.75921	0.33265
Quon60_fr5_C11_01_5695	Quon60	5	Trypsin/P	Specific			False	Oxidation (M);Acetyl (Protein N-term)			False	True	1	2		Standard		6086	56117	0	68897	43337	0	25560	2105	2053	0	52	3.06	4.74	NaN	0.2	816	3858883	42156	1.09	9587	22.74	249384	26039	17651	10.44	11.97	9870	37.9	+	0.50921	0.76799	0.33507
Quon60_fr6_C12_01_5696	Quon60	6	Trypsin/P	Specific			False	Oxidation (M);Acetyl (Protein N-term)			False	True	1	2		Standard		5743	56820	0	67698	45942	0	21756	2250	2172	0	78	3.32	4.73	NaN	0.36	911	3616878	43368	1.2	9196	21.2	252230	28109	21431	11.14	13.64	10107	35.96	+	0.60486	0.98899	0.41549
Quon51_fr1_B1_01_5649	Quon51	1	Trypsin/P	Specific			False	Oxidation (M);Acetyl (Protein N-term)			False	True	1	2		Standard		7359	53262	0	73745	32779	0	40966	904	874	0	30	1.23	2.67	NaN	0.07	398	4981645	39565	0.79	8953	22.63	312131	19218	12600	6.16	6.71	7517	39.11	+	0.27268	0.38792	0.1788
Quon51_fr2_B2_01_5650	Quon51	2	Trypsin/P	Specific			False	Oxidation (M);Acetyl (Protein N-term)			False	True	1	2		Standard		5455	60265	0	72386	48144	0	24242	2551	2496	0	55	3.52	5.18	NaN	0.23	985	3621068	45805	1.26	9760	21.31	260872	28806	22623	11.04	13.54	10645	36.95	+	0.4689	0.7108	0.32147
Quon51_fr3_B3_01_5651	Quon51	3	Trypsin/P	Specific			False	Oxidation (M);Acetyl (Protein N-term)			False	True	1	2		Standard		5571	59988	0	71487	48489	0	22998	2432	2385	0	47	3.4	4.92	NaN	0.2	932	3721143	45657	1.23	9736	21.32	267922	29105	22291	10.86	13.16	10671	36.66	+	0.44903	0.7332	0.31431
Quon51_fr4_B4_01_5652	Quon51	4	Trypsin/P	Specific			False	Oxidation (M);Acetyl (Protein N-term)			False	True	1	2		Standard		5549	60066	0	71860	48272	0	23588	2365	2309	0	56	3.29	4.78	NaN	0.24	954	3840741	45953	1.2	9781	21.28	266244	29052	21918	10.91	12.92	10849	37.34	+	0.49087	0.76745	0.33212
Quon51_fr5_B5_01_5653	Quon51	5	Trypsin/P	Specific			False	Oxidation (M);Acetyl (Protein N-term)			False	True	1	2		Standard		5504	60324	0	72962	47684	0	25278	2033	1987	0	46	2.79	4.17	NaN	0.18	811	3933281	45201	1.15	10377	22.96	261618	28200	19851	10.78	12.15	11007	39.03	+	0.45572	0.701	0.30806
Quon51_fr6_B6_01_5654	Quon51	6	Trypsin/P	Specific			False	Oxidation (M);Acetyl (Protein N-term)			False	True	1	2		Standard		5927	58613	0	71985	45241	0	26744	1975	1940	0	35	2.74	4.29	NaN	0.13	800	3951545	43497	1.1	10288	23.65	252984	26433	18131	10.45	11.81	10525	39.82	+	0.52059	0.85685	0.33195
Quon52_fr1_B7_01_5327	Quon52	1	Trypsin/P	Specific			False	Oxidation (M);Acetyl (Protein N-term)			False	True	1	2		Standard		6100	58156	0	68941	47367	0	21574	2436	2384	0	52	3.53	5.03	NaN	0.24	1033	3146678	44812	1.42	9086	20.28	235438	29501	22090	12.53	14.95	10203	34.59	+	0.57059	0.92366	0.3775
Quon52_fr2_B8_01_5328	Quon52	2	Trypsin/P	Specific			False	Oxidation (M);Acetyl (Protein N-term)			False	True	1	2		Standard		6044	58357	0	69888	46826	0	23062	2539	2497	0	42	3.63	5.33	NaN	0.18	1074	3246548	44628	1.37	9350	20.95	235817	28915	21267	12.26	14.43	10245	35.43	+	0.55293	0.91752	0.35913
Quon52_fr3_B9_01_5329	Quon52	3	Trypsin/P	Specific			False	Oxidation (M);Acetyl (Protein N-term)			False	True	1	2		Standard		6027	58419	0	69119	47719	0	21400	2664	2626	0	38	3.85	5.5	NaN	0.18	1090	3137267	44860	1.43	9126	20.34	234541	29388	22336	12.53	15.04	10357	35.24	+	0.54138	0.88214	0.35638
Quon52_fr4_B10_01_5330	Quon52	4	Trypsin/P	Specific			False	Oxidation (M);Acetyl (Protein N-term)			False	True	1	2		Standard		5866	58993	0	71460	46520	0	24940	2071	2027	0	44	2.9	4.36	NaN	0.18	885	3370228	45055	1.34	9504	21.09	235207	28595	20542	12.16	13.92	10251	35.85	+	0.54764	0.89888	0.34962
Quon52_fr5_B11_01_5331	Quon52	5	Trypsin/P	Specific			False	Oxidation (M);Acetyl (Protein N-term)			False	True	1	2		Standard		5801	59119	0	72192	46044	0	26148	2520	2482	0	38	3.49	5.39	NaN	0.15	1038	3550804	45405	1.28	9416	20.74	243166	28689	20598	11.8	13.42	10153	35.39	+	0.57244	0.96003	0.36202
Quon52_fr6_B12_01_5332	Quon52	6	Trypsin/P	Specific			False	Oxidation (M);Acetyl (Protein N-term)			False	True	1	2		Standard		5696	59641	0	73509	45767	0	27742	2453	2411	0	42	3.34	5.27	NaN	0.15	1030	3143818	46004	1.46	9355	20.34	227685	28342	20145	12.45	14.32	10026	35.38	+	0.5959	0.95929	0.37817
Quon53_fr1_E7_01_5369	Quon53	1	Trypsin/P	Specific			False	Oxidation (M);Acetyl (Protein N-term)			False	True	1	2		Standard		5738	59237	0	72579	45895	0	26684	2483	2433	0	50	3.42	5.3	NaN	0.19	984	3336214	45350	1.36	9374	20.67	243651	28398	20254	11.66	13.67	10003	35.22	+	0.58057	0.94333	0.36681
Quon53_fr2_E8_01_5370	Quon53	2	Trypsin/P	Specific			False	Oxidation (M);Acetyl (Protein N-term)			False	True	1	2		Standard		5388	60531	0	73899	47163	0	26736	2284	2252	0	32	3.09	4.77	NaN	0.12	976	3291262	46949	1.43	9206	19.61	246088	29449	22879	11.97	14.49	10070	34.19	+	0.60406	0.95112	0.3927
Quon68_fr6_F6_01_5501	Quon68	6	Trypsin/P	Specific			False	Oxidation (M);Acetyl (Protein N-term)			False	True	1	2		Standard		5367	60934	0	74379	47489	0	26890	2173	2127	0	46	2.92	4.48	NaN	0.17	899	4155351	48455	1.17	8708	17.97	288803	30215	22176	10.46	12.45	10001	33.1	+	0.64307	0.99347	0.41748
Quon69_fr1_C1_01_5663	Quon69	1	Trypsin/P	Specific			False	Oxidation (M);Acetyl (Protein N-term)			False	True	1	2		Standard		5380	60531	0	72582	48480	0	24102	2651	2612	0	39	3.65	5.39	NaN	0.16	1022	3827425	47384	1.24	9047	19.09	279783	29799	23729	10.65	13.05	10452	35.08	+	0.5291	0.87918	0.36575
Quon69_fr2_C2_01_5664	Quon69	2	Trypsin/P	Specific			False	Oxidation (M);Acetyl (Protein N-term)			False	True	1	2		Standard		5566	60014	0	71723	48305	0	23418	2512	2484	0	28	3.5	5.14	NaN	0.12	957	3904747	45946	1.18	9518	20.72	273831	28888	22545	10.55	12.93	10675	36.95	+	0.47157	0.7729	0.31587
Quon69_fr3_C3_01_5665	Quon69	3	Trypsin/P	Specific			False	Oxidation (M);Acetyl (Protein N-term)			False	True	1	2		Standard		5503	60019	0	71712	48326	0	23386	1996	1928	0	68	2.78	3.99	NaN	0.29	767	3827580	46071	1.2	9382	20.36	276561	28913	22795	10.45	13.02	10587	36.62	+	0.50863	0.81965	0.35019
Quon69_fr4_C4_01_5666	Quon69	4	Trypsin/P	Specific			False	Oxidation (M);Acetyl (Protein N-term)			False	True	1	2		Standard		5306	60976	0	73821	48129	0	25692	1596	1559	0	37	2.16	3.24	NaN	0.14	631	3895537	46430	1.19	9779	21.06	278669	28530	21646	10.24	12.2	10839	37.99	+	0.49234	0.84466	0.33613
Quon69_fr5redo_G2_01_5860	Quon69	5	Trypsin/P	Specific			False	Oxidation (M);Acetyl (Protein N-term)			False	True	1	2		Standard		5478	60290	0	75160	45418	0	29742	1890	1848	0	42	2.51	4.07	NaN	0.14	730	3537807	43616	1.23	10725	24.59	235041	25464	18158	10.83	12.46	10447	41.03	+	0.544	0.92867	0.35535
Quon69_fr6_C6_01_5668	Quon69	6	Trypsin/P	Specific			False	Oxidation (M);Acetyl (Protein N-term)			False	True	1	2		Standard		5585	59942	0	72369	47515	0	24854	2141	2092	0	49	2.96	4.4	NaN	0.2	844	3772441	45413	1.2	9772	21.52	261110	28050	21272	10.74	13.04	10551	37.61	+	0.4881	0.80066	0.32074
Quon70_fr1_B12_01_5210	Quon70	1	Trypsin/P	Specific			False	Oxidation (M);Acetyl (Protein N-term)			False	True	1	2		Standard		6004	58464	0	69804	47124	0	22680	3642	3608	0	34	5.22	7.66	NaN	0.15	1401	3513921	43573	1.24	9546	21.91	242317	27283	21364	11.26	13.56	10317	37.81	+	0.43489	0.7411	0.29701
Quon70_fr2_C1_01_5211	Quon70	2	Trypsin/P	Specific			False	Oxidation (M);Acetyl (Protein N-term)			False	True	1	2		Standard		5997	58491	0	71472	45510	0	25962	2919	2885	0	34	4.08	6.34	NaN	0.13	1166	3429880	42141	1.23	10536	25	228248	25162	18359	11.02	12.59	10419	41.41	+	0.38316	0.65344	0.25782
Quon70_fr3_C2_01_5212	Quon70	3	Trypsin/P	Specific			False	Oxidation (M);Acetyl (Protein N-term)			False	True	1	2		Standard		6184	57749	0	73044	42452	0	30592	2043	2019	0	24	2.8	4.76	NaN	0.08	825	3411288	41124	1.21	10934	26.59	221333	23172	15704	10.47	11.42	10211	44.07	+	0.35343	0.56498	0.24537
Quon70_fr4_C3_01_5213	Quon70	4	Trypsin/P	Specific			False	Oxidation (M);Acetyl (Protein N-term)			False	True	1	2		Standard		7350	53236	0	70968	35502	0	35466	926	904	0	22	1.3	2.55	NaN	0.06	426	4000409	38606	0.97	9597	24.86	242211	20085	12485	8.29	8.76	8430	41.97	+	0.33533	0.50062	0.21677
Quon70_fr5_C4_01_5214	Quon70	5	Trypsin/P	Specific			False	Oxidation (M);Acetyl (Protein N-term)			False	True	1	2		Standard		6179	57800	0	73338	42246	0	31092	2037	1991	0	46	2.78	4.71	NaN	0.15	888	3888687	43297	1.11	9494	21.93	252190	25424	17626	10.08	11.38	9402	36.98	+	0.58724	0.92101	0.3643
Quon70_fr6_C5_01_5215	Quon70	6	Trypsin/P	Specific			False	Oxidation (M);Acetyl (Protein N-term)			False	True	1	2		Standard		5850	59079	0	71389	46765	0	24624	2652	2607	0	45	3.71	5.57	NaN	0.18	1276	3621618	44983	1.24	9282	20.63	246420	28092	21401	11.4	13.5	10088	35.91	+	0.57422	0.92909	0.37905
Quon61_fr1redo_G1_01_5858	Quon61	1	Trypsin/P	Specific			False	Oxidation (M);Acetyl (Protein N-term)			False	True	1	2		Standard		5748	58982	0	75332	42632	0	32700	1343	1316	0	27	1.78	3.09	NaN	0.08	548	3349165	42569	1.27	10881	25.56	221032	24014	16340	10.86	12.14	10157	42.3	+	0.42628	0.68047	0.27417
Quon61_fr2_G8_01_5678	Quon61	2	Trypsin/P	Specific			False	Oxidation (M);Acetyl (Protein N-term)			False	True	1	2		Standard		5217	57846	0	72067	43625	0	28442	1507	1478	0	29	2.09	3.39	NaN	0.1	661	3941134	43334	1.1	10122	23.36	260279	25847	17829	9.93	10.92	10279	39.77	+	0.4442	0.69642	0.31486
Quon61_fr3_G9_01_5679	Quon61	3	Trypsin/P	Specific			False	Oxidation (M);Acetyl (Protein N-term)			False	True	1	2		Standard		5411	57266	0	69215	45317	0	23898	1793	1769	0	24	2.59	3.9	NaN	0.1	753	3965862	42689	1.08	10063	23.57	263616	26614	19315	10.1	11.61	10619	39.9	+	0.42292	0.61304	0.3029
Quon61_fr4_G10_01_5680	Quon61	4	Trypsin/P	Specific			False	Oxidation (M);Acetyl (Protein N-term)			False	True	1	2		Standard		6185	54453	0	68861	40045	0	28816	839	803	0	36	1.22	2.01	NaN	0.12	370	4383484	40706	0.93	9758	23.97	270029	24407	13607	9.04	8.75	9515	38.98	+	0.48828	0.80326	0.32646
Quon61_fr5_G11_01_5681	Quon61	5	Trypsin/P	Specific			False	Oxidation (M);Acetyl (Protein N-term)			False	True	1	2		Standard		6238	54033	0	68399	39659	0	28740	691	670	0	21	1.01	1.69	NaN	0.07	294	4329964	39671	0.92	9971	25.13	258337	23225	13398	8.99	9.07	9430	40.6	+	0.52996	0.83811	0.35346
Quon61_fr6_G12_01_5682	Quon61	6	Trypsin/P	Specific			False	Oxidation (M);Acetyl (Protein N-term)			False	True	1	2		Standard		6225	54117	0	67361	40873	0	26488	1308	1280	0	28	1.94	3.13	NaN	0.11	561	4173842	40336	0.97	9558	23.7	261290	24240	15642	9.28	10.23	9562	39.45	+	0.51268	0.76337	0.33593
Quon62_fr1_G7_01_5277	Quon62	1	Trypsin/P	Specific			False	Oxidation (M);Acetyl (Protein N-term)			False	True	1	2		Standard		6237	57324	0	71831	42811	0	29020	2723	2688	0	35	3.79	6.28	NaN	0.12	1042	3441685	42150	1.22	9965	23.64	229447	24890	16822	10.85	12.17	9664	38.83	+	0.44336	0.6965	0.29683
Quon62_fr2_G8_01_5278	Quon62	2	Trypsin/P	Specific			False	Oxidation (M);Acetyl (Protein N-term)			False	True	1	2		Standard		5463	60492	0	73410	47574	0	25836	3551	3486	0	65	4.84	7.33	NaN	0.25	1299	3262274	46051	1.41	9500	20.63	241090	28493	22359	11.82	14.12	10229	35.9	+	0.4754	0.75494	0.33385
Quon62_fr3_G9_01_5279	Quon62	3	Trypsin/P	Specific			False	Oxidation (M);Acetyl (Protein N-term)			False	True	1	2		Standard		5587	60008	0	72925	47091	0	25834	3167	3139	0	28	4.34	6.67	NaN	0.11	1230	3206192	45335	1.41	9697	21.39	232978	28015	21307	12.02	14.2	10296	36.75	+	0.509	0.85844	0.34634
Quon62_fr4_G10_01_5280	Quon62	4	Trypsin/P	Specific			False	Oxidation (M);Acetyl (Protein N-term)			False	True	1	2		Standard		5614	59897	0	74441	45351	0	29090	2906	2863	0	43	3.9	6.31	NaN	0.15	1074	3432382	44852	1.31	10028	22.36	234833	26860	18536	11.44	12.73	10102	37.61	+	0.50894	0.86355	0.32998
Quon62_fr5_G11_01_5281	Quon62	5	Trypsin/P	Specific			False	Oxidation (M);Acetyl (Protein N-term)			False	True	1	2		Standard		6303	57268	0	73012	41524	0	31488	2417	2387	0	30	3.31	5.75	NaN	0.1	948	3681697	42593	1.16	9863	23.16	233618	24292	15637	10.4	11.32	9512	39.16	+	0.52075	0.86832	0.3388
Quon62_fr6_G12_01_5282	Quon62	6	Trypsin/P	Specific			False	Oxidation (M);Acetyl (Protein N-term)			False	True	1	2		Standard		6395	56916	0	72416	41416	0	31000	2124	2084	0	40	2.93	5.03	NaN	0.13	876	3577181	42306	1.18	9843	23.27	230995	24494	15751	10.6	11.72	9422	38.47	+	0.48704	0.78037	0.31106
Quon63_fr1_F7_01_5261	Quon63	1	Trypsin/P	Specific			False	Oxidation (M);Acetyl (Protein N-term)			False	True	1	2		Standard		6212	57614	0	72884	42344	0	30540	2267	2219	0	48	3.11	5.24	NaN	0.16	852	3457869	41892	1.21	10471	25	220414	24326	15593	11.04	11.93	9874	40.59	+	0.43961	0.68719	0.28233
Quon63_fr2_F8_01_5262	Quon63	2	Trypsin/P	Specific			False	Oxidation (M);Acetyl (Protein N-term)			False	True	1	2		Standard		5712	59503	0	72267	46739	0	25528	3228	3186	0	42	4.47	6.82	NaN	0.16	1151	3269129	44739	1.37	9822	21.95	231970	27722	21331	11.95	14.01	10243	36.95	+	0.45944	0.73709	0.31292
Quon63_fr3_F9_01_5263	Quon63	3	Trypsin/P	Specific			False	Oxidation (M);Acetyl (Protein N-term)			False	True	1	2		Standard		5537	60164	0	73783	46543	0	27240	2899	2878	0	21	3.93	6.18	NaN	0.08	1031	3367011	44683	1.33	10242	22.92	232387	27225	20484	11.72	13.44	10415	38.26	+	0.427	0.69978	0.28475
Quon63_fr4_F10_01_5264	Quon63	4	Trypsin/P	Specific			False	Oxidation (M);Acetyl (Protein N-term)			False	True	1	2		Standard		5772	59304	0	74064	44544	0	29520	1957	1930	0	27	2.64	4.33	NaN	0.09	750	3480213	43007	1.24	10912	25.37	220930	25583	17169	11.58	12.63	10470	40.93	+	0.45072	0.73226	0.29978
Quon63_fr5_F11_01_5265	Quon63	5	Trypsin/P	Specific			False	Oxidation (M);Acetyl (Protein N-term)			False	True	1	2		Standard		5990	58423	0	74267	42577	0	31690	1930	1906	0	24	2.6	4.48	NaN	0.08	782	3570659	42781	1.2	10477	24.49	222202	24644	16392	11.09	12.2	9955	40.4	+	0.44682	0.65526	0.29419
Quon63_fr6_F12_01_5266	Quon63	6	Trypsin/P	Specific			False	Oxidation (M);Acetyl (Protein N-term)			False	True	1	2		Standard		6062	58187	0	72625	43747	0	28878	2241	2200	0	41	3.09	5.03	NaN	0.14	864	3278893	42154	1.29	10622	25.2	215428	24978	16405	11.59	12.64	10237	40.98	+	0.45356	0.73235	0.29609
Quon64_fr1_B7_01_5443	Quon64	1	Trypsin/P	Specific			False	Oxidation (M);Acetyl (Protein N-term)			False	True	1	2		Standard		5191	61373	0	76253	46491	0	29762	1457	1415	0	42	1.91	3.04	NaN	0.14	635	4059152	48950	1.21	8790	17.96	290403	29864	22945	10.28	12.26	9814	32.86	+	0.53917	0.88347	0.3536
Quon64_fr2_B8_01_5444	Quon64	2	Trypsin/P	Specific			False	Oxidation (M);Acetyl (Protein N-term)			False	True	1	2		Standard		5152	61509	0	76653	46365	0	30288	1641	1600	0	41	2.14	3.45	NaN	0.14	736	3974610	48138	1.21	9206	19.12	279354	29241	21424	10.47	12.1	9882	33.8	+	0.59999	0.99492	0.38238
Quon64_fr3_B9_01_5445	Quon64	3	Trypsin/P	Specific			False	Oxidation (M);Acetyl (Protein N-term)			False	True	1	2		Standard		5160	61484	0	76108	46860	0	29248	1885	1844	0	41	2.48	3.94	NaN	0.14	789	3906910	48282	1.24	9246	19.15	278971	29563	22139	10.6	12.47	10085	34.11	+	0.56795	0.93975	0.35909
Quon64_fr4_B10_01_5446	Quon64	4	Trypsin/P	Specific			False	Oxidation (M);Acetyl (Protein N-term)			False	True	1	2		Standard		4834	62650	0	77878	47420	0	30458	1807	1778	0	29	2.32	3.75	NaN	0.1	760	3556497	48679	1.37	9916	20.37	265051	29833	21593	11.26	12.8	10510	35.23	+	0.50023	0.78419	0.33421
Quon64_fr5_B11_01_5447	Quon64	5	Trypsin/P	Specific			False	Oxidation (M);Acetyl (Protein N-term)			False	True	1	2		Standard		5491	60451	0	73747	47155	0	26592	1808	1773	0	35	2.45	3.76	NaN	0.13	793	3916645	47045	1.2	9325	19.82	273264	29548	21716	10.81	12.8	10227	34.61	+	0.58149	0.92505	0.3731
Quon64_fr6_B12_01_5448	Quon64	6	Trypsin/P	Specific			False	Oxidation (M);Acetyl (Protein N-term)			False	True	1	2		Standard		5181	61558	0	77005	46111	0	30894	1315	1285	0	30	1.71	2.79	NaN	0.1	591	3895940	48898	1.26	8980	18.36	277113	29604	21960	10.68	12.53	9826	33.19	+	0.61562	1.0263	0.40426
Quon65_fr1_D1_01_5226	Quon65	1	Trypsin/P	Specific			False	Oxidation (M);Acetyl (Protein N-term)			False	True	1	2		Standard		5909	58658	0	71870	45438	0	26432	2582	2541	0	41	3.59	5.59	NaN	0.16	1120	3332347	43697	1.31	9959	22.79	224280	26529	19486	11.83	13.86	10339	38.97	+	0.48891	0.79879	0.3143
Quon65_fr2_D2_01_5227	Quon65	2	Trypsin/P	Specific			False	Oxidation (M);Acetyl (Protein N-term)			False	True	1	2		Standard		5591	59856	0	72309	47403	0	24906	1769	1728	0	41	2.45	3.65	NaN	0.16	789	3275785	45060	1.38	9693	21.51	231657	27805	21802	12	14.4	10492	37.73	+	0.51471	0.80411	0.35013
Quon65_fr3_D3_01_5228	Quon65	3	Trypsin/P	Specific			False	Oxidation (M);Acetyl (Protein N-term)			False	True	1	2		Standard		5515	60128	0	72370	47886	0	24484	2265	2207	0	58	3.13	4.61	NaN	0.24	939	3249110	45374	1.4	9715	21.41	233914	28339	22110	12.12	14.43	10492	37.02	+	0.5507	0.95309	0.37375
Quon65_fr4_D4_01_5229	Quon65	4	Trypsin/P	Specific			False	Oxidation (M);Acetyl (Protein N-term)			False	True	1	2		Standard		5876	58792	0	73008	44558	0	28450	2035	1989	0	46	2.79	4.46	NaN	0.16	838	3814642	42981	1.13	10499	24.43	241753	25698	17597	10.63	11.75	10286	40.03	+	0.49751	0.81509	0.31459
Quon65_fr5_D5_01_5230	Quon65	5	Trypsin/P	Specific			False	Oxidation (M);Acetyl (Protein N-term)			False	True	1	2		Standard		5910	58579	0	73761	43391	0	30370	2368	2328	0	40	3.21	5.37	NaN	0.13	956	3812678	43054	1.13	10285	23.89	241202	25264	17158	10.47	11.63	10007	39.61	+	0.50269	0.86807	0.31849
Quon65_fr6_D6_01_5231	Quon65	6	Trypsin/P	Specific			False	Oxidation (M);Acetyl (Protein N-term)			False	True	1	2		Standard		5921	58788	0	73934	43632	0	30302	2502	2467	0	35	3.38	5.65	NaN	0.12	1058	3322207	43653	1.31	10133	23.21	216937	25411	17739	11.71	13.28	10008	39.38	+	0.49878	0.80584	0.31974
Quon66_fr1_B1_01_5537	Quon66	1	Trypsin/P	Specific			False	Oxidation (M);Acetyl (Protein N-term)			False	True	1	2		Standard		5167	61414	0	74411	48417	0	25994	1890	1844	0	46	2.54	3.81	NaN	0.18	794	4181603	49674	1.19	8492	17.1	316922	31506	23711	9.94	12.21	10057	31.92	+	0.75615	1.2073	0.48112
Quon66_fr2_B2_01_5538	Quon66	2	Trypsin/P	Specific			False	Oxidation (M);Acetyl (Protein N-term)			False	True	1	2		Standard		5435	60221	0	71384	49056	0	22328	2308	2271	0	37	3.23	4.63	NaN	0.17	866	4324479	49047	1.13	8020	16.35	320346	32145	25808	10.03	12.47	10056	31.28	+	0.64015	0.98815	0.43683
Quon66_fr3_B3_01_5539	Quon66	3	Trypsin/P	Specific			False	Oxidation (M);Acetyl (Protein N-term)			False	True	1	2		Standard		5248	60866	0	72354	49368	0	22986	2356	2319	0	37	3.26	4.7	NaN	0.16	915	4201569	48835	1.16	8478	17.36	308381	31463	24412	10.2	12.39	10223	32.49	+	0.59374	1.0418	0.40288
Quon66_fr4_B4_01_5540	Quon66	4	Trypsin/P	Specific			False	Oxidation (M);Acetyl (Protein N-term)			False	True	1	2		Standard		5219	61374	0	73553	49193	0	24360	1974	1892	0	82	2.68	3.85	NaN	0.34	794	4179264	49642	1.19	8524	17.17	310296	32100	23721	10.34	12.07	10259	31.96	+	0.63301	1.0289	0.42267
Quon66_fr5_B5_01_5541	Quon66	5	Trypsin/P	Specific			False	Oxidation (M);Acetyl (Protein N-term)			False	True	1	2		Standard		5006	62107	0	76732	47480	0	29252	1796	1739	0	57	2.34	3.66	NaN	0.19	746	4005203	49508	1.24	9244	18.67	297343	31010	21446	10.43	11.61	10185	32.84	+	0.52392	0.78881	0.35372
Quon66_fr6_B6_01_5542	Quon66	6	Trypsin/P	Specific			False	Oxidation (M);Acetyl (Protein N-term)			False	True	1	2		Standard		5154	61640	0	74061	49217	0	24844	1926	1902	0	24	2.6	3.86	NaN	0.1	834	4162449	50691	1.22	8037	15.85	312148	32946	25308	10.55	12.55	9912	30.09	+	0.60985	1.0008	0.41227
Quon67_fr1_C7_01_5558	Quon67	1	Trypsin/P	Specific			False	Oxidation (M);Acetyl (Protein N-term)			False	True	1	2		Standard		4935	62459	0	74930	49984	0	24946	3214	3122	0	92	4.29	6.25	NaN	0.37	1316	4026059	51157	1.27	8134	15.9	314669	33102	26247	10.52	12.75	9978	30.14	+	0.60118	0.92909	0.42139
Quon67_fr2_C8_01_5559	Quon67	2	Trypsin/P	Specific			False	Oxidation (M);Acetyl (Protein N-term)			False	True	1	2		Standard		4959	62326	0	74458	50192	0	24266	3372	3283	0	89	4.53	6.54	NaN	0.37	1312	4073654	50204	1.23	8496	16.92	315979	32277	25750	10.21	12.44	10151	31.45	+	0.62748	1.0119	0.44671
Quon67_fr3_C9_01_5560	Quon67	3	Trypsin/P	Specific			False	Oxidation (M);Acetyl (Protein N-term)			False	True	1	2		Standard		4892	62643	0	73879	51405	0	22474	2967	2873	0	94	4.02	5.59	NaN	0.42	1223	4091607	50838	1.24	8304	16.33	330292	33138	27118	10.03	12.48	10385	31.34	+	0.61442	0.96912	0.43894
Quon67_fr4_C10_01_5561	Quon67	4	Trypsin/P	Specific			False	Oxidation (M);Acetyl (Protein N-term)			False	True	1	2		Standard		8024	50490	0	75883	25097	0	50786	171	152	0	19	0.23	0.61	NaN	0.04	53	6137207	41650	0.68	6303	15.13	362349	18049	7361	4.98	3.75	4593	25.45	+	0.59172	0.96943	0.40649
Quon67_fr5_C11_01_5562	Quon67	5	Trypsin/P	Specific			False	Oxidation (M);Acetyl (Protein N-term)			False	True	1	2		Standard		5180	61515	0	73124	49906	0	23218	3197	3101	0	96	4.37	6.21	NaN	0.41	1338	4113848	50145	1.22	8058	16.07	319719	33035	26585	10.33	12.65	9915	30.01	+	0.64161	1.0356	0.42529
Quon67_fr6_C12_01_5563	Quon67	6	Trypsin/P	Specific			False	Oxidation (M);Acetyl (Protein N-term)			False	True	1	2		Standard		5182	61466	0	72780	50152	0	22628	3487	3412	0	75	4.79	6.8	NaN	0.33	1355	4224043	49227	1.17	8617	17.5	324856	32233	25792	9.92	12.36	10285	31.91	+	0.63997	0.99195	0.42798
Quon68_fr1_F1_01_5496	Quon68	1	Trypsin/P	Specific			False	Oxidation (M);Acetyl (Protein N-term)			False	True	1	2		Standard		5290	61230	0	74863	47593	0	27270	2365	2296	0	69	3.16	4.82	NaN	0.25	969	3976701	48034	1.21	9015	18.77	286513	29860	21899	10.42	12.52	10144	33.97	+	0.65899	1.0772	0.4239
Quon68_fr2_F2_01_5497	Quon68	2	Trypsin/P	Specific			False	Oxidation (M);Acetyl (Protein N-term)			False	True	1	2		Standard		4554	64071	0	79788	48354	0	31434	2748	2672	0	76	3.44	5.53	NaN	0.24	1112	3349324	50559	1.51	9222	18.24	255337	30463	23475	11.93	14.32	10135	33.27	+	0.62286	1.0756	0.4032
Quon68_fr3_F3_01_5498	Quon68	3	Trypsin/P	Specific			False	Oxidation (M);Acetyl (Protein N-term)			False	True	1	2		Standard		4779	63177	0	76018	50336	0	25682	3223	3159	0	64	4.24	6.28	NaN	0.25	1274	3583391	50503	1.41	8681	17.19	279289	31922	26037	11.43	14.04	10312	32.3	+	0.662	1.043	0.44637
Quon68_fr4_F4_01_5499	Quon68	4	Trypsin/P	Specific			False	Oxidation (M);Acetyl (Protein N-term)			False	True	1	2		Standard		5082	62050	0	74145	49955	0	24190	2855	2792	0	63	3.85	5.59	NaN	0.26	1164	4018961	49674	1.24	8684	17.48	296255	31979	24329	10.79	13.05	10390	32.49	+	0.65955	1.0192	0.43901
Quon68_fr5_F5_01_5500	Quon68	5	Trypsin/P	Specific			False	Oxidation (M);Acetyl (Protein N-term)			False	True	1	2		Standard		5175	61633	0	74408	48858	0	25550	2280	2230	0	50	3.06	4.56	NaN	0.2	970	4052531	49774	1.23	8496	17.07	292827	32044	23662	10.94	13.03	10160	31.71	+	0.68283	1.1849	0.45096
Quon78_fr1_G1_01_5628	Quon78	1	Trypsin/P	Specific			False	Oxidation (M);Acetyl (Protein N-term)			False	True	1	2		Standard		5312	60801	0	73395	48207	0	25188	1506	1468	0	38	2.05	3.05	NaN	0.15	624	3519027	46304	1.32	9935	21.46	257217	28501	22590	11.08	13.73	10823	37.97	+	0.4625	0.73076	0.31749
Quon78_fr2_G2_01_5629	Quon78	2	Trypsin/P	Specific			False	Oxidation (M);Acetyl (Protein N-term)			False	True	1	2		Standard		5523	60317	0	71883	48751	0	23132	1629	1600	0	29	2.27	3.28	NaN	0.13	682	3686597	45976	1.25	9872	21.47	266730	29151	22186	10.93	13.22	10879	37.32	+	0.47049	0.7083	0.33484
Quon78_fr3_G3_01_5630	Quon78	3	Trypsin/P	Specific			False	Oxidation (M);Acetyl (Protein N-term)			False	True	1	2		Standard		6222	57512	0	72582	42440	0	30142	895	877	0	18	1.23	2.07	NaN	0.06	366	4047786	41419	1.02	10680	25.79	259065	23940	14945	9.24	9.75	10351	43.24	+	0.38138	0.61938	0.26153
Quon78_fr4_G4_01_5631	Quon78	4	Trypsin/P	Specific			False	Oxidation (M);Acetyl (Protein N-term)			False	True	1	2		Standard		6017	58203	0	77555	38847	0	38708	1509	1183	0	326	1.95	3.05	NaN	0.84	330	4219891	40727	0.97	10100	24.8	273051	22672	13864	8.3	8.47	8375	36.94	+	0.36055	0.5384	0.24044
Quon78_fr5_G5_01_5632	Quon78	5	Trypsin/P	Specific			False	Oxidation (M);Acetyl (Protein N-term)			False	True	1	2		Standard		5720	59263	0	73780	44742	0	29038	1291	1267	0	24	1.75	2.83	NaN	0.08	519	3732230	43080	1.15	11029	25.6	240349	25539	15789	10.63	11.28	10747	42.08	+	0.51691	0.86466	0.32633
Quon78_fr6_G6_01_5633	Quon78	6	Trypsin/P	Specific			False	Oxidation (M);Acetyl (Protein N-term)			False	True	1	2		Standard		5617	59707	0	72276	47138	0	25138	1689	1667	0	22	2.34	3.54	NaN	0.09	665	3775777	44382	1.18	10472	23.6	250964	27598	19017	11	12.53	10965	39.73	+	0.47721	0.80888	0.31102
Quon79_fr1_C1_01_5551	Quon79	1	Trypsin/P	Specific			False	Oxidation (M);Acetyl (Protein N-term)			False	True	1	2		Standard		8020	50389	0	67991	32779	0	35212	655	636	0	19	0.96	1.94	NaN	0.05	310	5599011	40052	0.72	7815	19.51	321288	21909	9537	6.82	5.78	7173	32.74	+	0.43065	0.70261	0.26498
Quon79_fr2_C2_01_5552	Quon79	2	Trypsin/P	Specific			False	Oxidation (M);Acetyl (Protein N-term)			False	True	1	2		Standard		7427	52690	0	70563	34813	0	35750	727	707	0	20	1.03	2.03	NaN	0.06	374	5267811	42027	0.8	8038	19.13	310958	23249	10772	7.48	6.52	7665	32.97	+	0.44158	0.62742	0.27674
Quon79_fr3_C3_01_5553	Quon79	3	Trypsin/P	Specific			False	Oxidation (M);Acetyl (Protein N-term)			False	True	1	2		Standard		7295	53136	0	70316	35954	0	34362	795	759	0	36	1.13	2.11	NaN	0.1	371	5185937	43005	0.83	7866	18.29	321765	24780	10955	7.7	6.6	7787	31.42	+	0.45993	0.77818	0.29384
Quon79_fr4_C4_01_5554	Quon79	4	Trypsin/P	Specific			False	Oxidation (M);Acetyl (Protein N-term)			False	True	1	2		Standard		7357	52993	0	70755	35223	0	35532	738	717	0	21	1.04	2.04	NaN	0.06	355	5158204	42896	0.83	7945	18.52	315321	24479	10521	7.76	6.33	7665	31.31	+	0.43368	0.69666	0.28097
Quon79_fr5_C5_01_5555	Quon79	5	Trypsin/P	Specific			False	Oxidation (M);Acetyl (Protein N-term)			False	True	1	2		Standard		7765	51233	0	69993	32471	0	37522	551	518	0	33	0.79	1.6	NaN	0.09	283	5505565	40995	0.74	7847	19.14	325113	22119	9059	6.8	5.27	7081	32.01	+	0.38024	0.58426	0.24101
Quon79_fr6redo_H8_01_5588	Quon79	6	Trypsin/P	Specific			False	Oxidation (M);Acetyl (Protein N-term)			False	True	1	2		Standard		7797	51138	0	69437	32835	0	36602	622	593	0	29	0.9	1.81	NaN	0.08	290	5583817	41184	0.74	7546	18.32	326512	22347	9700	6.84	5.62	7070	31.64	+	0.39003	0.60115	0.2539
Quon80_fr1_B1_01_5751	Quon80	1	Trypsin/P	Specific			False	Oxidation (M);Acetyl (Protein N-term)			False	True	1	2		Standard		5801	59193	0	72591	45795	0	26796	1906	1839	0	67	2.63	4.02	NaN	0.25	816	3795047	47473	1.25	8465	17.83	274517	30038	22142	10.94	13.04	9705	32.31	+	0.56793	0.89938	0.38239
Quon80_fr2_B2_01_5752	Quon80	2	Trypsin/P	Specific			False	Oxidation (M);Acetyl (Protein N-term)			False	True	1	2		Standard		5682	59655	0	72808	46502	0	26306	2169	2107	0	62	2.98	4.53	NaN	0.24	935	3858362	47659	1.24	8705	18.27	273486	30340	22620	11.09	13.22	9989	32.92	+	0.54704	0.8565	0.36898
Quon80_fr3_B3_01_5753	Quon80	3	Trypsin/P	Specific			False	Oxidation (M);Acetyl (Protein N-term)			False	True	1	2		Standard		5308	61098	0	76407	45789	0	30618	2386	2204	0	182	3.12	4.81	NaN	0.59	569	3802772	47348	1.25	9831	20.76	267634	29988	21551	11.2	12.84	9988	33.31	+	0.5219	0.86884	0.34686
Quon80_fr4_B4_01_5754	Quon80	4	Trypsin/P	Specific			False	Oxidation (M);Acetyl (Protein N-term)			False	True	1	2		Standard		6109	58028	0	71730	44326	0	27404	1481	1405	0	76	2.06	3.17	NaN	0.28	672	4202246	45798	1.09	9012	19.68	284760	29303	18380	10.29	11.01	9601	32.76	+	0.54843	0.88481	0.36406
Quon80_fr5_B5_01_5755	Quon80	5	Trypsin/P	Specific			False	Oxidation (M);Acetyl (Protein N-term)			False	True	1	2		Standard		5702	59559	0	72973	46145	0	26828	1830	1777	0	53	2.51	3.85	NaN	0.2	776	4064807	47127	1.16	8942	18.97	281756	29806	21417	10.58	12.35	10021	33.62	+	0.50505	0.77875	0.34315
Quon80_fr6_B6_01_5756	Quon80	6	Trypsin/P	Specific			False	Oxidation (M);Acetyl (Protein N-term)			False	True	1	2		Standard		5883	58745	0	72759	44731	0	28028	1864	1807	0	57	2.56	4.04	NaN	0.2	730	4146464	46655	1.13	8762	18.78	280053	28963	21253	10.34	12.31	9699	33.49	+	0.55983	0.89543	0.36564
Quon71_fr1_H1_01_5579	Quon71	1	Trypsin/P	Specific			False	Oxidation (M);Acetyl (Protein N-term)			False	True	1	2		Standard		5349	60869	0	75772	45966	0	29806	1741	1700	0	41	2.3	3.7	NaN	0.14	759	4150904	48187	1.16	9154	19	289031	29157	20807	10.09	11.6	10007	34.32	+	0.53832	0.85359	0.35905
Quon71_fr2_H2_01_5580	Quon71	2	Trypsin/P	Specific			False	Oxidation (M);Acetyl (Protein N-term)			False	True	1	2		Standard		5256	61227	0	74691	47763	0	26928	2079	2020	0	59	2.78	4.23	NaN	0.22	881	4113637	48277	1.17	9183	19.02	292386	29982	22805	10.25	12.17	10312	34.39	+	0.58656	0.96463	0.39367
Quon71_fr3_H3_01_5581	Quon71	3	Trypsin/P	Specific			False	Oxidation (M);Acetyl (Protein N-term)			False	True	1	2		Standard		4752	63053	0	78132	47974	0	30158	2108	2065	0	43	2.7	4.3	NaN	0.14	926	3857109	50837	1.32	8798	17.31	294379	31374	24227	10.66	12.55	10090	32.16	+	0.5989	0.98569	0.40379
Quon71_fr4_H4_01_5582	Quon71	4	Trypsin/P	Specific			False	Oxidation (M);Acetyl (Protein N-term)			False	True	1	2		Standard		5788	59085	0	74967	43203	0	31764	1326	1299	0	27	1.77	3.01	NaN	0.09	574	4181008	46126	1.1	9410	20.4	285585	27923	17293	9.78	10.32	9536	34.15	+	0.52602	0.85359	0.3354
Quon71_fr5_H5_01_5583	Quon71	5	Trypsin/P	Specific			False	Oxidation (M);Acetyl (Protein N-term)			False	True	1	2		Standard		5904	58638	0	74556	42720	0	31836	1599	1564	0	35	2.14	3.66	NaN	0.11	691	4212065	46030	1.09	9083	19.73	283913	27486	17550	9.68	10.55	9437	34.33	+	0.62054	1.0414	0.39199
Quon71_fr6_H6_01_5584	Quon71	6	Trypsin/P	Specific			False	Oxidation (M);Acetyl (Protein N-term)			False	True	1	2		Standard		5586	59919	0	76189	43649	0	32540	1641	1587	0	54	2.15	3.64	NaN	0.17	705	4338932	47464	1.09	9072	19.11	298272	28495	18651	9.55	10.3	9440	33.13	+	0.50582	0.84306	0.33029
Quon72_fr1_A1_01_5737	Quon72	1	Trypsin/P	Specific			False	Oxidation (M);Acetyl (Protein N-term)			False	True	1	2		Standard		5022	62055	0	75383	48727	0	26656	821	799	0	22	1.09	1.64	NaN	0.08	415	3872636	53721	1.39	6185	11.51	326094	33587	29322	10.3	12.82	9174	27.31	+	0.65449	1.0456	0.46539
Quon72_fr2_A2_01_5738	Quon72	2	Trypsin/P	Specific			False	Oxidation (M);Acetyl (Protein N-term)			False	True	1	2		Standard		5382	60789	0	73575	48001	0	25574	2534	2455	0	79	3.44	5.11	NaN	0.31	981	3847089	47842	1.24	8937	18.68	274610	29774	24336	10.84	13.53	10382	34.87	+	0.53132	0.82974	0.36813
Quon72_fr3_A3_01_5739	Quon72	3	Trypsin/P	Specific			False	Oxidation (M);Acetyl (Protein N-term)			False	True	1	2		Standard		5341	60847	0	71500	50180	0	21320	3020	2962	0	58	4.22	5.9	NaN	0.27	1137	3915400	47680	1.22	8956	18.78	293419	30706	26200	10.46	13.18	10708	34.87	+	0.53206	0.87534	0.36883
Quon72_fr4_A4_01_5740	Quon72	4	Trypsin/P	Specific			False	Oxidation (M);Acetyl (Protein N-term)			False	True	1	2		Standard		5470	60451	0	70886	50016	0	20870	2745	2693	0	52	3.87	5.38	NaN	0.25	1119	4151753	48273	1.16	8564	17.74	301463	31569	26040	10.47	12.84	10596	33.56	+	0.55607	0.9136	0.38256
Quon72_fr5_A5_01_5741	Quon72	5	Trypsin/P	Specific			False	Oxidation (M);Acetyl (Protein N-term)			False	True	1	2		Standard		5513	60288	0	70891	49685	0	21206	2669	2604	0	65	3.76	5.24	NaN	0.31	1083	4100886	48213	1.18	8676	18	296899	31849	25497	10.73	13	10514	33.01	+	0.5586	0.85284	0.37994
Quon72_fr6_A6_01_5742	Quon72	6	Trypsin/P	Specific			False	Oxidation (M);Acetyl (Protein N-term)			False	True	1	2		Standard		5380	60715	0	72255	49175	0	23080	2523	2455	0	68	3.49	4.99	NaN	0.29	986	3977504	48712	1.22	8551	17.55	293398	31628	25887	10.78	13.25	10362	32.76	+	0.56866	0.89069	0.39783
Quon73_fr1_E7_01_5247	Quon73	1	Trypsin/P	Specific			False	Oxidation (M);Acetyl (Protein N-term)			False	True	1	2		Standard		6014	58410	0	72551	44269	0	28282	2237	2192	0	45	3.08	4.95	NaN	0.16	929	3330396	44567	1.34	9480	21.27	225000	26812	19227	11.92	13.87	9904	36.94	+	0.56826	0.93256	0.35853
Quon73_fr2_E8_01_5248	Quon73	2	Trypsin/P	Specific			False	Oxidation (M);Acetyl (Protein N-term)			False	True	1	2		Standard		5818	59140	0	73278	45002	0	28276	2241	2207	0	34	3.06	4.9	NaN	0.12	998	3431350	44911	1.31	9585	21.34	230792	27043	20342	11.72	13.96	9974	36.88	+	0.55451	0.84474	0.35773
Quon73_fr3_E9_01_5249	Quon73	3	Trypsin/P	Specific			False	Oxidation (M);Acetyl (Protein N-term)			False	True	1	2		Standard		5673	59694	0	72379	47009	0	25370	2716	2672	0	44	3.75	5.68	NaN	0.17	1089	3185706	45385	1.42	9556	21.06	225941	28234	22434	12.5	15.22	10349	36.65	+	0.51401	0.79719	0.33825
Quon73_fr4_E10_01_5250	Quon73	4	Trypsin/P	Specific			False	Oxidation (M);Acetyl (Protein N-term)			False	True	1	2		Standard		5783	59287	0	72694	45880	0	26814	2125	2066	0	59	2.92	4.5	NaN	0.22	871	3208357	44110	1.37	10093	22.88	218306	26947	19800	12.34	14.47	10443	38.75	+	0.51419	0.83085	0.33809
Quon73_fr5_E11_01_5251	Quon73	5	Trypsin/P	Specific			False	Oxidation (M);Acetyl (Protein N-term)			False	True	1	2		Standard		5933	58708	0	71654	45762	0	25892	2791	2753	0	38	3.9	6.02	NaN	0.15	1080	3351994	43695	1.3	9910	22.68	226077	26734	19577	11.83	13.73	10261	38.38	+	0.53065	0.87005	0.34776
Quon73_fr6_E12_01_5252	Quon73	6	Trypsin/P	Specific			False	Oxidation (M);Acetyl (Protein N-term)			False	True	1	2		Standard		6556	56374	0	69276	43470	0	25806	2038	2001	0	37	2.94	4.6	NaN	0.14	873	3332851	41424	1.24	9931	23.97	217734	25446	17476	11.69	13.28	9937	39.05	+	0.53988	0.88225	0.3365
Quon74_fr1_E1_01_5597	Quon74	1	Trypsin/P	Specific			False	Oxidation (M);Acetyl (Protein N-term)			False	True	1	2		Standard		5745	59213	0	74426	44000	0	30426	1787	1759	0	28	2.4	4	NaN	0.09	692	4403983	46059	1.05	9652	20.96	306159	28461	16960	9.3	9.72	9650	33.91	+	0.4949	0.81402	0.32238
Quon74_fr2_E2_01_5598	Quon74	2	Trypsin/P	Specific			False	Oxidation (M);Acetyl (Protein N-term)			False	True	1	2		Standard		5904	57678	0	72822	42534	0	30288	1698	1648	0	50	2.33	3.87	NaN	0.17	680	4588985	44585	0.97	9451	21.2	308785	27247	16381	8.82	9.13	9399	34.5	+	0.52791	0.88838	0.34585
Quon74_fr3_E3_01_5599	Quon74	3	Trypsin/P	Specific			False	Oxidation (M);Acetyl (Protein N-term)			False	True	1	2		Standard		5377	60605	0	74295	46915	0	27380	1763	1694	0	69	2.37	3.61	NaN	0.25	706	4295768	47119	1.1	9696	20.58	299630	29708	20544	9.91	10.97	10319	34.73	+	0.52712	0.90405	0.36069
Quon74_fr4_E4_01_5600	Quon74	4	Trypsin/P	Specific			False	Oxidation (M);Acetyl (Protein N-term)			False	True	1	2		Standard		5980	58177	0	75181	41173	0	34008	1293	1252	0	41	1.72	3.04	NaN	0.12	518	4063208	43258	1.06	10352	23.93	281077	24887	14178	8.85	8.65	9655	38.8	+	0.39772	0.67923	0.25813
Quon74_fr5_E5_01_5601	Quon74	5	Trypsin/P	Specific			False	Oxidation (M);Acetyl (Protein N-term)			False	True	1	2		Standard		6361	56834	0	73354	40314	0	33040	492	452	0	40	0.67	1.12	NaN	0.12	248	4354938	42866	0.98	9801	22.86	288715	24670	13131	8.54	8.18	9280	37.62	+	0.53248	0.85455	0.3367
Quon74_fr6_E6_01_5602	Quon74	6	Trypsin/P	Specific			False	Oxidation (M);Acetyl (Protein N-term)			False	True	1	2		Standard		5685	59508	0	75848	43168	0	32680	1692	1635	0	57	2.23	3.79	NaN	0.17	622	4230632	45105	1.07	10080	22.35	280946	26330	16179	9.37	9.72	9809	37.25	+	0.46862	0.81754	0.31002
Quon75_fr1_A1_01_5635	Quon75	1	Trypsin/P	Specific			False	Oxidation (M);Acetyl (Protein N-term)			False	True	1	2		Standard		5951	58540	0	72736	44344	0	28392	2129	2099	0	30	2.93	4.73	NaN	0.11	832	3874130	43414	1.12	10446	24.06	252123	25905	16959	10.27	11.16	10443	40.31	+	0.45922	0.75812	0.30242
Quon75_fr2_A2_01_5636	Quon75	2	Trypsin/P	Specific			False	Oxidation (M);Acetyl (Protein N-term)			False	True	1	2		Standard		5797	59021	0	72776	45266	0	27510	2342	2289	0	53	3.22	5.06	NaN	0.19	912	3732894	44013	1.18	10371	23.56	248471	26683	17920	10.74	11.88	10559	39.57	+	0.42716	0.65113	0.28847
Quon75_fr3_A3_01_5637	Quon75	3	Trypsin/P	Specific			False	Oxidation (M);Acetyl (Protein N-term)			False	True	1	2		Standard		5825	58966	0	72517	45415	0	27102	1664	1635	0	29	2.29	3.6	NaN	0.11	686	3966073	43176	1.09	10715	24.82	247514	26190	17187	10.58	11.37	10676	40.76	+	0.4292	0.62538	0.27844
Quon75_fr4_A4_01_5638	Quon75	4	Trypsin/P	Specific			False	Oxidation (M);Acetyl (Protein N-term)			False	True	1	2		Standard		5886	58749	0	75579	41919	0	33660	1037	1018	0	19	1.37	2.43	NaN	0.06	441	4103044	42536	1.04	11039	25.95	257953	24026	14382	9.31	9.35	10186	42.4	+	0.41127	0.64828	0.26358
Quon75_fr5_A5_01_5639	Quon75	5	Trypsin/P	Specific			False	Oxidation (M);Acetyl (Protein N-term)			False	True	1	2		Standard		6356	56965	0	72437	41493	0	30944	1524	1487	0	37	2.1	3.58	NaN	0.12	644	4282347	41538	0.97	10498	25.27	252788	23847	13657	9.43	9.28	9917	41.59	+	0.44848	0.76176	0.28692
Quon75_fr6_A6_01_5640	Quon75	6	Trypsin/P	Specific			False	Oxidation (M);Acetyl (Protein N-term)			False	True	1	2		Standard		5994	58503	0	73408	43598	0	29810	2111	2064	0	47	2.88	4.73	NaN	0.16	811	3909307	42991	1.1	10637	24.74	246527	25364	15734	10.29	10.68	10326	40.71	+	0.43488	0.67983	0.28815
Quon76_fr1_C7_01_5774	Quon76	1	Trypsin/P	Specific			False	Oxidation (M);Acetyl (Protein N-term)			False	True	1	2		Standard		4967	62328	0	76426	48228	0	28198	2849	2757	0	92	3.73	5.72	NaN	0.33	1146	3732703	50929	1.36	8406	16.51	291650	32544	24726	11.16	13.1	9902	30.43	+	0.59061	0.95078	0.41315
Quon76_fr2_C8_01_5790	Quon76	2	Trypsin/P	Specific			False	Oxidation (M);Acetyl (Protein N-term)			False	True	1	2		Standard		6100	57969	0	74349	41589	0	32760	1504	1462	0	42	2.02	3.52	NaN	0.13	677	4423351	44811	1.01	9579	21.38	283126	26426	17465	9.33	10.19	9679	36.63	+	0.45897	0.71844	0.30611
Quon76_fr3_C9_01_5776	Quon76	3	Trypsin/P	Specific			False	Oxidation (M);Acetyl (Protein N-term)			False	True	1	2		Standard		4853	62759	0	76858	48660	0	28198	2769	2679	0	90	3.6	5.51	NaN	0.32	1133	3556952	49395	1.39	9352	18.93	270427	30461	24179	11.26	13.72	10444	34.29	+	0.54628	0.83375	0.37859
Quon76_fr4_C10_01_5777	Quon76	4	Trypsin/P	Specific			False	Oxidation (M);Acetyl (Protein N-term)			False	True	1	2		Standard		5104	61797	0	75554	48040	0	27514	2458	2387	0	71	3.25	4.97	NaN	0.26	1020	3739047	48808	1.31	9314	19.08	275316	30184	23636	10.96	13.26	10503	34.8	+	0.53944	0.85502	0.37005
Quon76_fr5_C11_01_5778	Quon76	5	Trypsin/P	Specific			False	Oxidation (M);Acetyl (Protein N-term)			False	True	1	2		Standard		5571	60035	0	74664	45406	0	29258	1993	1949	0	44	2.67	4.29	NaN	0.15	837	3985598	47950	1.2	8910	18.58	286676	29961	20518	10.45	11.62	9614	32.09	+	0.55126	0.8585	0.38156
Quon76_fr6_C12_01_5779	Quon76	6	Trypsin/P	Specific			False	Oxidation (M);Acetyl (Protein N-term)			False	True	1	2		Standard		5196	61452	0	74838	48066	0	26772	2670	2629	0	41	3.57	5.47	NaN	0.15	1058	3930374	49137	1.25	8884	18.08	286603	30875	24290	10.77	12.97	10131	32.81	+	0.5238	0.8635	0.35821
Quon77_fr1_E7_01_5808	Quon77	1	Trypsin/P	Specific			False	Oxidation (M);Acetyl (Protein N-term)			False	True	1	2		Standard		5130	61610	0	76186	47034	0	29152	2393	2340	0	53	3.14	4.98	NaN	0.18	971	3760201	51075	1.36	8083	15.83	286402	33054	23835	11.54	13.06	9430	28.53	+	0.60602	0.99435	0.41365
Quon77_fr2_E8_01_5809	Quon77	2	Trypsin/P	Specific			False	Oxidation (M);Acetyl (Protein N-term)			False	True	1	2		Standard		4996	62097	0	74990	49202	0	25788	2451	2393	0	58	3.27	4.86	NaN	0.22	1043	3753058	51676	1.38	7868	15.23	296502	34031	27465	11.48	13.85	9715	28.55	+	0.63468	1.0146	0.43454
Quon77_fr3_E9_01_5810	Quon77	3	Trypsin/P	Specific			False	Oxidation (M);Acetyl (Protein N-term)			False	True	1	2		Standard		4954	62264	0	75268	49258	0	26010	2914	2847	0	67	3.87	5.78	NaN	0.26	1138	3694731	51882	1.4	7674	14.79	296686	34259	27516	11.55	13.9	9585	27.98	+	0.56428	0.92137	0.39449
Quon77_fr4_E10_01_5811	Quon77	4	Trypsin/P	Specific			False	Oxidation (M);Acetyl (Protein N-term)			False	True	1	2		Standard		5388	60650	0	73504	47794	0	25710	2177	2125	0	52	2.96	4.45	NaN	0.2	898	4000561	50509	1.26	7856	15.55	298139	33862	25009	11.36	13.1	9424	27.83	+	0.5393	0.84458	0.37096
Quon77_fr5_E11_01_5812	Quon77	5	Trypsin/P	Specific			False	Oxidation (M);Acetyl (Protein N-term)			False	True	1	2		Standard		5325	60888	0	74182	47594	0	26588	2582	2525	0	57	3.48	5.31	NaN	0.21	1019	3945737	49510	1.25	8490	17.15	288844	32270	24055	11.17	13.01	9854	30.54	+	0.53271	0.89075	0.35798
Quon77_fr6_E12_01_5814	Quon77	6	Trypsin/P	Specific			False	Oxidation (M);Acetyl (Protein N-term)			False	True	1	2		Standard		5235	61192	0	73889	48495	0	25394	2428	2390	0	38	3.29	4.93	NaN	0.15	932	3362377	45354	1.35	10443	23.03	250473	28080	21927	11.21	13.89	10927	38.91	+	0.4751	0.76748	0.31551
Quon88_fr5_C5_01_5338	Quon88	5	Trypsin/P	Specific			False	Oxidation (M);Acetyl (Protein N-term)			False	True	1	2		Standard		6796	55448	0	70199	40697	0	29502	1978	1941	0	37	2.82	4.77	NaN	0.13	795	4129814	41599	1.01	9551	22.96	244060	24481	14503	10.03	10.5	9369	38.27	+	0.52548	0.8905	0.32692
Quon88_fr6_C6_01_5339	Quon88	6	Trypsin/P	Specific			False	Oxidation (M);Acetyl (Protein N-term)			False	True	1	2		Standard		6717	55766	0	70970	40560	0	30410	1623	1597	0	26	2.29	3.94	NaN	0.09	655	3708856	42021	1.13	9598	22.84	233010	24697	14382	10.6	11.12	9301	37.66	+	0.54646	0.90866	0.34838
Quon89_fr1_G1_01_5515	Quon89	1	Trypsin/P	Specific			False	Oxidation (M);Acetyl (Protein N-term)			False	True	1	2		Standard		5397	60759	0	74647	46869	0	27778	2517	2441	0	76	3.37	5.21	NaN	0.27	967	4217574	48317	1.15	8796	18.2	297162	30167	22423	10.15	11.86	9862	32.69	+	0.65341	1.0241	0.42896
Quon89_fr2_G2_01_5516	Quon89	2	Trypsin/P	Specific			False	Oxidation (M);Acetyl (Protein N-term)			False	True	1	2		Standard		5535	60251	0	74499	46003	0	28496	2136	2074	0	62	2.87	4.51	NaN	0.22	886	4248700	47748	1.12	8861	18.56	291221	29508	21457	10.13	11.72	9813	33.26	+	0.65884	1.1312	0.42498
Quon89_fr3_G3_01_5517	Quon89	3	Trypsin/P	Specific			False	Oxidation (M);Acetyl (Protein N-term)			False	True	1	2		Standard		4853	62725	0	77332	48118	0	29214	2755	2678	0	77	3.56	5.57	NaN	0.26	1097	3916303	50487	1.29	8698	17.23	295917	31361	23477	10.6	12.21	9916	31.62	+	0.6447	1.0497	0.41876
Quon89_fr4_G4_01_5518	Quon89	4	Trypsin/P	Specific			False	Oxidation (M);Acetyl (Protein N-term)			False	True	1	2		Standard		5159	61463	0	75472	47454	0	28018	2675	2582	0	93	3.54	5.44	NaN	0.33	1078	4129296	49708	1.2	8696	17.49	303514	31470	22305	10.37	11.53	9860	31.33	+	0.67603	1.1175	0.44084
Quon89_fr5_G5_01_5519	Quon89	5	Trypsin/P	Specific			False	Oxidation (M);Acetyl (Protein N-term)			False	True	1	2		Standard		5365	58684	0	72249	45117	0	27132	2159	2083	0	76	2.99	4.62	NaN	0.28	958	4276175	46925	1.1	8551	18.22	301541	29648	20500	9.83	10.96	9500	32.04	+	0.62948	1.0021	0.39328
Quon89_fr6_G6_01_5520	Quon89	6	Trypsin/P	Specific			False	Oxidation (M);Acetyl (Protein N-term)			False	True	1	2		Standard		5412	60354	0	74186	46508	0	27678	1613	1545	0	68	2.17	3.32	NaN	0.25	724	4236096	47880	1.13	8878	18.54	295105	29724	21632	10.07	11.64	9845	33.12	+	0.66441	1.0285	0.43007
Quon90_fr1_B7_01_5656	Quon90	1	Trypsin/P	Specific			False	Oxidation (M);Acetyl (Protein N-term)			False	True	1	2		Standard		5505	60232	0	70478	49986	0	20492	2600	2535	0	65	3.69	5.07	NaN	0.32	1033	3685038	46148	1.25	9383	20.33	275779	29896	25049	10.84	13.88	10856	36.31	+	0.65443	1.0932	0.43773
Quon90_fr2_B8_01_5657	Quon90	2	Trypsin/P	Specific			False	Oxidation (M);Acetyl (Protein N-term)			False	True	1	2		Standard		5499	60227	0	70332	50122	0	20210	2732	2649	0	83	3.88	5.29	NaN	0.41	1091	3846482	46924	1.22	9104	19.4	287461	30492	25298	10.61	13.39	10790	35.39	+	0.54364	0.87446	0.38297
Quon90_fr3_B9_01_5658	Quon90	3	Trypsin/P	Specific			False	Oxidation (M);Acetyl (Protein N-term)			False	True	1	2		Standard		5393	60336	0	70743	49929	0	20814	3045	2976	0	69	4.3	5.96	NaN	0.33	1176	3802012	47094	1.24	9077	19.27	286695	30519	25081	10.65	13.3	10754	35.24	+	0.57317	0.9185	0.38813
Quon90_fr4redo_G3_01_5862	Quon90	4	Trypsin/P	Specific			False	Oxidation (M);Acetyl (Protein N-term)			False	True	1	2		Standard		5386	60621	0	73456	47786	0	25670	2358	2291	0	67	3.21	4.79	NaN	0.26	945	3381667	44360	1.31	10496	23.66	232564	27343	20636	11.76	13.88	10857	39.71	+	0.52491	0.85912	0.35041
Quon90_fr5_B11_01_5660	Quon90	5	Trypsin/P	Specific			False	Oxidation (M);Acetyl (Protein N-term)			False	True	1	2		Standard		5463	60468	0	71662	49274	0	22388	2668	2604	0	64	3.72	5.28	NaN	0.29	1031	3822066	46576	1.22	9288	19.94	274398	29908	23592	10.9	13.38	10675	35.69	+	0.53682	0.87801	0.36505
Quon90_fr6_B12_01_5661	Quon90	6	Trypsin/P	Specific			False	Oxidation (M);Acetyl (Protein N-term)			False	True	1	2		Standard		5535	60152	0	70449	49855	0	20594	2849	2780	0	69	4.04	5.58	NaN	0.34	1155	3934352	46503	1.18	9239	19.87	284439	30267	24888	10.64	13.43	10783	35.63	+	0.56699	0.88376	0.38569
Quon81_fr1_A1_01_5422	Quon81	1	Trypsin/P	Specific			False	Oxidation (M);Acetyl (Protein N-term)			False	True	1	2		Standard		5109	61701	0	74292	49110	0	25182	2471	2397	0	74	3.33	4.88	NaN	0.29	1025	3970024	49102	1.24	8531	17.37	296579	31509	25300	10.62	12.99	10021	31.8	+	0.64331	0.998	0.42114
Quon81_fr2_A2_01_5423	Quon81	2	Trypsin/P	Specific			False	Oxidation (M);Acetyl (Protein N-term)			False	True	1	2		Standard		5137	61714	0	73901	49527	0	24374	2509	2444	0	65	3.4	4.93	NaN	0.27	1075	4031562	49552	1.23	8459	17.07	306385	32035	25699	10.46	12.9	10218	31.9	+	0.61365	0.95681	0.41116
Quon81_fr3_A3_01_5424	Quon81	3	Trypsin/P	Specific			False	Oxidation (M);Acetyl (Protein N-term)			False	True	1	2		Standard		4679	63421	0	76427	50415	0	26012	2868	2821	0	47	3.75	5.6	NaN	0.18	1137	3845543	51514	1.34	8244	16	311368	32788	27624	10.53	13.24	10112	30.84	+	0.60937	0.98913	0.41625
Quon81_fr4_A4_01_5425	Quon81	4	Trypsin/P	Specific			False	Oxidation (M);Acetyl (Protein N-term)			False	True	1	2		Standard		4666	63423	0	76410	50436	0	25974	2554	2487	0	67	3.34	4.93	NaN	0.26	1055	3798818	51827	1.36	8144	15.71	309281	33279	27187	10.76	13.11	10090	30.32	+	0.61177	1.0173	0.40944
Quon81_fr5_A5_01_5426	Quon81	5	Trypsin/P	Specific			False	Oxidation (M);Acetyl (Protein N-term)			False	True	1	2		Standard		4666	63501	0	77058	49942	0	27116	2385	2307	0	78	3.1	4.62	NaN	0.29	950	3789784	51688	1.36	8259	15.98	303156	32886	26663	10.85	13.26	10100	30.71	+	0.63385	1.0027	0.42431
Quon81_fr6_A6_01_5427	Quon81	6	Trypsin/P	Specific			False	Oxidation (M);Acetyl (Protein N-term)			False	True	1	2		Standard		4825	62888	0	75621	50155	0	25466	2603	2533	0	70	3.44	5.05	NaN	0.27	1041	3894149	50734	1.3	8441	16.64	311249	32827	26959	10.55	12.9	10093	30.75	+	0.6227	1.0115	0.41863
Quon82_fr1_D7_01_5590	Quon82	1	Trypsin/P	Specific			False	Oxidation (M);Acetyl (Protein N-term)			False	True	1	2		Standard		5190	61437	0	76757	46117	0	30640	1348	1296	0	52	1.76	2.81	NaN	0.17	571	4108283	47939	1.17	9704	20.24	286964	29027	19299	10.12	11.29	10004	34.46	+	0.63739	1.001	0.42013
Quon82_fr2_D8_01_5591	Quon82	2	Trypsin/P	Specific			False	Oxidation (M);Acetyl (Protein N-term)			False	True	1	2		Standard		5249	61162	0	75463	46861	0	28602	2223	2175	0	48	2.95	4.64	NaN	0.17	852	4101220	48626	1.19	9371	19.27	301957	30597	20660	10.13	11.43	10039	32.81	+	0.49081	0.75784	0.32973
Quon82_fr3_D9_01_5592	Quon82	3	Trypsin/P	Specific			False	Oxidation (M);Acetyl (Protein N-term)			False	True	1	2		Standard		4945	62282	0	76770	47792	0	28978	2065	1998	0	67	2.69	4.18	NaN	0.23	790	3957706	48814	1.23	9756	19.99	292565	30697	20435	10.49	11.64	10352	33.72	+	0.51731	0.85121	0.34337
Quon82_fr4_D10_01_5593	Quon82	4	Trypsin/P	Specific			False	Oxidation (M);Acetyl (Protein N-term)			False	True	1	2		Standard		5765	59238	0	74241	44235	0	30006	1253	1198	0	55	1.69	2.71	NaN	0.18	550	4064629	45202	1.11	9964	22.04	276751	27564	16167	9.96	10.18	10012	36.32	+	0.49415	0.82572	0.32602
Quon82_fr5_D11_01_5594	Quon82	5	Trypsin/P	Specific			False	Oxidation (M);Acetyl (Protein N-term)			False	True	1	2		Standard		5958	58347	0	81199	35495	0	45704	1558	1364	0	194	1.92	3.84	NaN	0.42	405	4641101	44031	0.95	9237	20.98	285206	22771	13346	7.98	7.65	7574	33.26	+	0.60772	0.9421	0.39971
Quon82_fr6_D12_01_5595	Quon82	6	Trypsin/P	Specific			False	Oxidation (M);Acetyl (Protein N-term)			False	True	1	2		Standard		5589	59744	0	74722	44762	0	29960	1610	1565	0	45	2.15	3.5	NaN	0.15	677	4231407	46669	1.1	9791	20.98	293538	29263	16975	9.97	10.2	10035	34.29	+	0.54147	0.92327	0.34964
Quon83_fr1_A1_01_5523	Quon83	1	Trypsin/P	Specific			False	Oxidation (M);Acetyl (Protein N-term)			False	True	1	2		Standard		4944	61948	0	73005	50891	0	22114	3699	3598	0	101	5.07	7.07	NaN	0.46	1306	4039863	50332	1.25	8110	16.11	323873	33078	26963	10.21	12.51	10232	30.93	+	0.60142	0.95355	0.40569
Quon83_fr2_A2_01_5524	Quon83	2	Trypsin/P	Specific			False	Oxidation (M);Acetyl (Protein N-term)			False	True	1	2		Standard		5058	61705	0	72506	50902	0	21604	3439	3352	0	87	4.74	6.59	NaN	0.4	1275	4201709	50573	1.2	8000	15.82	326942	33328	26927	10.19	12.39	10266	30.8	+	0.63574	1.0445	0.43816
Quon83_fr3_A3_01_5525	Quon83	3	Trypsin/P	Specific			False	Oxidation (M);Acetyl (Protein N-term)			False	True	1	2		Standard		4990	61962	0	72830	51094	0	21736	3173	3093	0	80	4.36	6.05	NaN	0.37	1234	4162144	50767	1.22	8006	15.77	331404	33091	27106	9.99	12.18	10365	31.32	+	0.63018	0.99482	0.4347
Quon83_fr4_A4_01_5526	Quon83	4	Trypsin/P	Specific			False	Oxidation (M);Acetyl (Protein N-term)			False	True	1	2		Standard		4993	61935	0	72496	51374	0	21122	3446	3373	0	73	4.75	6.57	NaN	0.35	1343	4263435	50787	1.19	7955	15.66	340128	33615	27631	9.88	12.06	10383	30.89	+	0.60509	0.95124	0.42502
Quon83_fr5_A5_01_5527	Quon83	5	Trypsin/P	Specific			False	Oxidation (M);Acetyl (Protein N-term)			False	True	1	2		Standard		4912	62184	0	73024	51344	0	21680	3584	3501	0	83	4.91	6.82	NaN	0.38	1297	4192936	51253	1.22	7817	15.25	339236	33868	28114	9.98	12.14	10187	30.08	+	0.61521	0.96198	0.43446
Quon83_fr6_A6_01_5528	Quon83	6	Trypsin/P	Specific			False	Oxidation (M);Acetyl (Protein N-term)			False	True	1	2		Standard		4976	62018	0	72604	51428	0	21176	3466	3366	0	100	4.77	6.55	NaN	0.47	1289	4192411	50742	1.21	8038	15.84	335280	33619	27538	10.03	12.24	10287	30.6	+	0.6827	1.1055	0.46061
Quon84_fr1_F1_01_5377	Quon84	1	Trypsin/P	Specific			False	Oxidation (M);Acetyl (Protein N-term)			False	True	1	2		Standard		6452	56659	0	73612	39706	0	33906	1384	1357	0	27	1.88	3.42	NaN	0.08	615	4674538	43809	0.94	9100	20.77	295581	24777	15149	8.38	8.75	8941	36.09	+	0.53927	0.84938	0.34641
Quon84_fr2_F2_01_5378	Quon84	2	Trypsin/P	Specific			False	Oxidation (M);Acetyl (Protein N-term)			False	True	1	2		Standard		5936	58692	0	72298	45086	0	27212	1940	1896	0	44	2.68	4.21	NaN	0.16	786	4164850	45651	1.1	9120	19.98	285526	28286	20252	9.91	11.52	9886	34.95	+	0.61376	1.0452	0.3911
Quon84_fr3_F3_01_5379	Quon84	3	Trypsin/P	Specific			False	Oxidation (M);Acetyl (Protein N-term)			False	True	1	2		Standard		5798	59232	0	72076	46386	0	25690	1939	1899	0	40	2.69	4.09	NaN	0.16	786	3841249	45814	1.19	9276	20.25	268001	28661	20818	10.69	12.51	10194	35.57	+	0.53124	0.88324	0.34652
Quon84_fr4_F4_01_5380	Quon84	4	Trypsin/P	Specific			False	Oxidation (M);Acetyl (Protein N-term)			False	True	1	2		Standard		5787	59300	0	72118	46482	0	25636	2166	2131	0	35	3	4.58	NaN	0.14	882	4011592	46007	1.15	9343	20.31	272034	29220	20567	10.74	12.21	10152	34.74	+	0.5932	0.99174	0.38684
Quon84_fr5_F5_01_5381	Quon84	5	Trypsin/P	Specific			False	Oxidation (M);Acetyl (Protein N-term)			False	True	1	2		Standard		5923	58721	0	74279	43159	0	31120	1690	1657	0	33	2.28	3.84	NaN	0.11	742	4095564	45614	1.11	9411	20.63	269440	27280	17820	10.12	10.97	9533	34.95	+	0.55168	0.92327	0.3467
Quon84_fr6_F6_01_5382	Quon84	6	Trypsin/P	Specific			False	Oxidation (M);Acetyl (Protein N-term)			False	True	1	2		Standard		6055	58235	0	73246	43222	0	30024	1478	1452	0	26	2.02	3.36	NaN	0.09	655	4077747	45948	1.13	8910	19.39	273828	27768	18208	10.14	11.13	9443	34.01	+	0.59598	0.94446	0.38771
Quon85_fr1redo_G4_01_5864	Quon85	1	Trypsin/P	Specific			False	Oxidation (M);Acetyl (Protein N-term)			False	True	1	2		Standard		4955	62145	0	74585	49705	0	24880	3072	2985	0	87	4.12	6.01	NaN	0.35	1121	3022301	46323	1.53	10180	21.98	234201	28583	23743	12.2	15.07	10964	38.36	+	0.54546	0.86749	0.36915
Quon85_fr2_D2_01_5700	Quon85	2	Trypsin/P	Specific			False	Oxidation (M);Acetyl (Protein N-term)			False	True	1	2		Standard		5364	60813	0	71347	50279	0	21068	3630	3534	0	96	5.09	7.03	NaN	0.46	1388	3734136	47005	1.26	9308	19.8	284026	30304	25354	10.67	13.61	10822	35.71	+	0.54612	0.85434	0.38469
Quon85_fr3_D3_01_5701	Quon85	3	Trypsin/P	Specific			False	Oxidation (M);Acetyl (Protein N-term)			False	True	1	2		Standard		5492	60358	0	70597	50119	0	20478	3620	3527	0	93	5.13	7.04	NaN	0.45	1315	3836812	46202	1.2	9427	20.4	286664	29957	24670	10.45	13.22	10872	36.29	+	0.5421	0.86971	0.38475
Quon85_fr4_D4_01_5702	Quon85	4	Trypsin/P	Specific			False	Oxidation (M);Acetyl (Protein N-term)			False	True	1	2		Standard		5404	60725	0	71861	49587	0	22274	2277	2181	0	96	3.17	4.4	NaN	0.43	925	3962732	47329	1.19	9250	19.54	287652	30812	23548	10.71	12.76	10719	34.79	+	0.57392	0.95336	0.40841
Quon85_fr5_D5_01_5703	Quon85	5	Trypsin/P	Specific			False	Oxidation (M);Acetyl (Protein N-term)			False	True	1	2		Standard		5498	60322	0	70932	49712	0	21220	2356	2285	0	71	3.32	4.6	NaN	0.33	997	3817563	45909	1.2	9674	21.07	279279	29566	23345	10.59	13.1	10906	36.89	+	0.5665	0.90525	0.39934
Quon85_fr6_D6_01_5704	Quon85	6	Trypsin/P	Specific			False	Oxidation (M);Acetyl (Protein N-term)			False	True	1	2		Standard		5799	59272	0	69536	49008	0	20528	3114	3036	0	78	4.48	6.19	NaN	0.38	1243	3749343	45855	1.22	9191	20.04	279516	29878	23959	10.69	13.39	10669	35.71	+	0.54886	0.90939	0.37633
Quon86_fr1_A7_01_5429	Quon86	1	Trypsin/P	Specific			False	Oxidation (M);Acetyl (Protein N-term)			False	True	1	2		Standard		5170	61590	0	77081	46099	0	30982	2621	2585	0	36	3.4	5.61	NaN	0.12	1045	3944631	48285	1.22	9116	18.88	276647	28974	22133	10.47	12.45	9843	33.97	+	0.58925	1.0305	0.38125
Quon86_fr2_A8_01_5430	Quon86	2	Trypsin/P	Specific			False	Oxidation (M);Acetyl (Protein N-term)			False	True	1	2		Standard		4987	62337	0	77064	47610	0	29454	2706	2682	0	24	3.51	5.63	NaN	0.08	1124	3805015	49479	1.3	8823	17.83	278530	30538	24119	10.96	13.19	9907	32.44	+	0.58518	0.90446	0.38678
Quon86_fr3_A9_01_5431	Quon86	3	Trypsin/P	Specific			False	Oxidation (M);Acetyl (Protein N-term)			False	True	1	2		Standard		4890	62642	0	76867	48417	0	28450	3163	3118	0	45	4.11	6.44	NaN	0.16	1253	3762963	49854	1.32	8867	17.79	279390	31126	24875	11.14	13.42	10053	32.3	+	0.60792	0.98633	0.39987
Quon86_fr4_A10_01_5432	Quon86	4	Trypsin/P	Specific			False	Oxidation (M);Acetyl (Protein N-term)			False	True	1	2		Standard		5426	60691	0	73061	48317	0	24744	2553	2512	0	41	3.49	5.2	NaN	0.17	1054	3870168	47332	1.22	9219	19.48	276069	30325	22938	10.98	13.05	10410	34.33	+	0.5649	0.93682	0.37491
Quon86_fr5_A11_01_5433	Quon86	5	Trypsin/P	Specific			False	Oxidation (M);Acetyl (Protein N-term)			False	True	1	2		Standard		5559	59462	0	71579	47343	0	24236	2567	2497	0	70	3.59	5.27	NaN	0.29	1084	3920236	47025	1.2	8673	18.44	272053	30326	22995	11.15	13.39	10052	33.15	+	0.6752	1.0991	0.4393
Quon86_fr6_A12_01_5434	Quon86	6	Trypsin/P	Specific			False	Oxidation (M);Acetyl (Protein N-term)			False	True	1	2		Standard		5596	60038	0	72350	47726	0	24624	2750	2688	0	62	3.8	5.63	NaN	0.25	1147	4087966	47038	1.15	9008	19.15	281783	30045	22857	10.66	12.73	10273	34.19	+	0.66581	1.1291	0.43425
Quon87_fr1repeat_A1_01_5305	Quon87	1	Trypsin/P	Specific			False	Oxidation (M);Acetyl (Protein N-term)			False	True	1	2		Standard		6231	57298	0	71107	43487	0	27620	2227	2183	0	44	3.13	5.02	NaN	0.16	975	3681922	44899	1.22	8675	19.32	252174	27990	18952	11.1	12.88	9385	33.53	+	0.58059	0.89958	0.37141
Quon87_fr2repeat_A2_01_5306	Quon87	2	Trypsin/P	Specific			False	Oxidation (M);Acetyl (Protein N-term)			False	True	1	2		Standard		6230	57611	0	70745	44477	0	26268	1910	1879	0	31	2.7	4.22	NaN	0.12	850	3849012	45375	1.18	8702	19.18	262992	28873	20232	10.98	12.95	9532	33.01	+	0.60472	0.97148	0.39135
Quon87_fr3_H3_01_5292	Quon87	3	Trypsin/P	Specific			False	Oxidation (M);Acetyl (Protein N-term)			False	True	1	2		Standard		4842	62780	0	77381	48177	0	29204	2443	2394	0	49	3.16	4.97	NaN	0.17	1064	3209455	49527	1.54	9186	18.55	244337	30162	23662	12.34	15.16	10278	34.08	+	0.58053	0.92781	0.39372
Quon87_fr4_H4_01_5293	Quon87	4	Trypsin/P	Specific			False	Oxidation (M);Acetyl (Protein N-term)			False	True	1	2		Standard		5444	60533	0	74880	46186	0	28694	2387	2343	0	44	3.19	5.07	NaN	0.15	1004	3476735	45856	1.32	10175	22.19	234926	27819	18482	11.84	13.32	10599	38.1	+	0.50812	0.83576	0.33053
Quon87_fr5_H5_01_5294	Quon87	5	Trypsin/P	Specific			False	Oxidation (M);Acetyl (Protein N-term)			False	True	1	2		Standard		5851	58952	0	73805	44099	0	29706	2215	2166	0	49	3	4.91	NaN	0.16	917	3600391	44492	1.24	9838	22.11	235436	26488	17297	11.25	12.53	10047	37.93	+	0.54509	0.85021	0.35776
Quon87_fr6_H6_01_5295	Quon87	6	Trypsin/P	Specific			False	Oxidation (M);Acetyl (Protein N-term)			False	True	1	2		Standard		5737	59271	0	74481	44061	0	30420	1867	1821	0	46	2.51	4.13	NaN	0.15	825	3445224	45002	1.31	9726	21.61	232175	26672	18032	11.49	12.98	9936	37.25	+	0.51964	0.82	0.33809
Quon88_fr1_C1_01_5334	Quon88	1	Trypsin/P	Specific			False	Oxidation (M);Acetyl (Protein N-term)			False	True	1	2		Standard		6481	56707	0	72193	41221	0	30972	1452	1426	0	26	2.01	3.46	NaN	0.08	646	3557398	43315	1.22	9373	21.64	229244	25523	15651	11.13	12.13	9213	36.1	+	0.5148	0.8138	0.3307
Quon88_fr2_C2_01_5335	Quon88	2	Trypsin/P	Specific			False	Oxidation (M);Acetyl (Protein N-term)			False	True	1	2		Standard		5909	58578	0	71529	45627	0	25902	2655	2621	0	34	3.71	5.74	NaN	0.13	1076	3317526	44699	1.35	9608	21.49	232880	28020	19209	12.03	13.62	10116	36.1	+	0.55749	0.91442	0.36792
Quon88_fr3_C3_01_5336	Quon88	3	Trypsin/P	Specific			False	Oxidation (M);Acetyl (Protein N-term)			False	True	1	2		Standard		5965	58756	0	70841	46663	0	24178	2739	2705	0	34	3.87	5.8	NaN	0.14	1046	3316557	44658	1.35	9702	21.73	237768	28396	20254	11.94	13.91	10392	36.6	+	0.53851	0.89469	0.35699
Quon88_fr4_C4_01_5337	Quon88	4	Trypsin/P	Specific			False	Oxidation (M);Acetyl (Protein N-term)			False	True	1	2		Standard		6336	57275	0	71642	42908	0	28734	1506	1462	0	44	2.1	3.41	NaN	0.15	633	3702850	43272	1.17	9827	22.71	239285	26279	16082	10.98	11.69	9837	37.43	+	0.55583	0.86349	0.36175
Quon97_fr6_F12_01_5856	Quon97	6	Trypsin/P	Specific			False	Oxidation (M);Acetyl (Protein N-term)			False	True	1	2		Standard		6357	56865	0	73203	40527	0	32676	1351	1310	0	41	1.85	3.23	NaN	0.13	504	3646669	39769	1.09	10751	27.03	227918	21961	14244	9.64	10.63	9613	43.77	+	0.41853	0.673	0.26608
Quon98_fr1_A7_01_5642	Quon98	1	Trypsin/P	Specific			False	Oxidation (M);Acetyl (Protein N-term)			False	True	1	2		Standard		5622	59789	0	70991	48587	0	22404	2357	2308	0	49	3.32	4.75	NaN	0.22	849	3667717	44826	1.22	9973	22.25	262223	28549	21646	10.89	13.09	10823	37.91	+	0.48083	0.72295	0.33385
Quon98_fr2_A8_01_5643	Quon98	2	Trypsin/P	Specific			False	Oxidation (M);Acetyl (Protein N-term)			False	True	1	2		Standard		5516	59368	0	69878	48858	0	21020	3201	3146	0	55	4.58	6.44	NaN	0.26	1141	3530582	44785	1.27	9661	21.57	262632	28930	22545	11.02	13.42	10844	37.48	+	0.47607	0.7614	0.32752
Quon98_fr3_A9_01_5644	Quon98	3	Trypsin/P	Specific			False	Oxidation (M);Acetyl (Protein N-term)			False	True	1	2		Standard		5579	59753	0	70026	49480	0	20546	3241	3187	0	54	4.63	6.44	NaN	0.26	1193	3544141	45111	1.27	9668	21.43	266533	29290	23072	10.99	13.47	10849	37.04	+	0.5245	0.88281	0.35877
Quon98_fr4_A10_01_5645	Quon98	4	Trypsin/P	Specific			False	Oxidation (M);Acetyl (Protein N-term)			False	True	1	2		Standard		5574	60072	0	70866	49278	0	21588	1972	1923	0	49	2.78	3.9	NaN	0.23	760	3698473	44916	1.21	9985	22.23	261428	29012	21817	11.1	13.17	10980	37.85	+	0.48517	0.75405	0.3429
Quon98_fr5_A11_01_5646	Quon98	5	Trypsin/P	Specific			False	Oxidation (M);Acetyl (Protein N-term)			False	True	1	2		Standard		5546	60101	0	70860	49342	0	21518	2919	2881	0	38	4.12	5.84	NaN	0.18	1036	3756034	45355	1.21	9895	21.82	267667	29195	22268	10.91	12.98	10913	37.38	+	0.45033	0.70319	0.31227
Quon98_fr6_A12_01_5647	Quon98	6	Trypsin/P	Specific			False	Oxidation (M);Acetyl (Protein N-term)			False	True	1	2		Standard		5587	59813	0	71927	47699	0	24228	2458	2406	0	52	3.42	5.04	NaN	0.21	940	3540538	44505	1.26	10079	22.65	254355	27753	20525	10.91	12.9	10662	38.42	+	0.50024	0.80993	0.33334
Quon99_fr1_C1_01_5450	Quon99	1	Trypsin/P	Specific			False	Oxidation (M);Acetyl (Protein N-term)			False	True	1	2		Standard		5837	59115	0	73064	45162	0	27902	1631	1569	0	62	2.23	3.47	NaN	0.22	699	4094138	46573	1.14	8755	18.8	285693	28879	20725	10.11	11.96	9573	33.15	+	0.62221	1.0164	0.3962
Quon99_fr2_C2_01_5451	Quon99	2	Trypsin/P	Specific			False	Oxidation (M);Acetyl (Protein N-term)			False	True	1	2		Standard		5611	59859	0	71898	47820	0	24078	1661	1622	0	39	2.31	3.39	NaN	0.16	698	3922785	46653	1.19	9061	19.42	273919	29717	22352	10.85	12.98	10284	34.61	+	0.59671	0.99173	0.38379
Quon99_fr3_C3_01_5452	Quon99	3	Trypsin/P	Specific			False	Oxidation (M);Acetyl (Protein N-term)			False	True	1	2		Standard		5498	60414	0	71812	49016	0	22796	2241	2190	0	51	3.12	4.47	NaN	0.22	933	3997273	47506	1.19	8906	18.75	283796	30799	23884	10.85	13.15	10346	33.59	+	0.60716	0.97058	0.40151
Quon99_fr4_C4_01_5453	Quon99	4	Trypsin/P	Specific			False	Oxidation (M);Acetyl (Protein N-term)			False	True	1	2		Standard		5476	60465	0	72108	48820	0	23288	2471	2417	0	54	3.43	4.95	NaN	0.23	998	3954559	46968	1.19	9163	19.51	278075	30287	22970	10.89	12.97	10390	34.31	+	0.60959	0.98267	0.39649
Quon99_fr5_C5_01_5454	Quon99	5	Trypsin/P	Specific			False	Oxidation (M);Acetyl (Protein N-term)			False	True	1	2		Standard		5641	59832	0	72105	47557	0	24548	1937	1903	0	34	2.69	4	NaN	0.14	822	4001978	46608	1.16	9083	19.49	281450	29905	21400	10.63	12.2	10104	33.79	+	0.64656	1.0329	0.41367
Quon99_fr6_C6_01_5455	Quon99	6	Trypsin/P	Specific			False	Oxidation (M);Acetyl (Protein N-term)			False	True	1	2		Standard		5854	59000	0	71787	46211	0	25576	1334	1308	0	26	1.86	2.83	NaN	0.1	620	4028153	45671	1.13	9197	20.14	276770	28800	20126	10.41	11.88	9943	34.52	+	0.65211	1.0668	0.41916
Quon100_fr1_E7_01_5722	Quon100	1	Trypsin/P	Specific			False	Oxidation (M);Acetyl (Protein N-term)			False	True	1	2		Standard		5438	60512	0	73918	47106	0	26812	2336	2253	0	83	3.16	4.78	NaN	0.31	868	3828448	47434	1.24	9297	19.6	275032	29736	22399	10.81	13	10312	34.68	+	0.47572	0.7574	0.33031
Quon100_fr2_E8_01_5723	Quon100	2	Trypsin/P	Specific			False	Oxidation (M);Acetyl (Protein N-term)			False	True	1	2		Standard		5427	60518	0	73119	47917	0	25202	2137	2085	0	52	2.92	4.35	NaN	0.21	795	3906044	47917	1.23	8980	18.74	287280	30821	23487	10.73	12.85	10132	32.87	+	0.45357	0.68721	0.32721
Quon100_fr3_E9_01_5724	Quon100	3	Trypsin/P	Specific			False	Oxidation (M);Acetyl (Protein N-term)			False	True	1	2		Standard		5271	61197	0	74372	48022	0	26350	2489	2423	0	66	3.35	5.05	NaN	0.25	912	3867941	47766	1.23	9377	19.63	281369	29536	22952	10.5	12.78	10490	35.52	+	0.51029	0.76681	0.35803
Quon100_fr4_E10_01_5725	Quon100	4	Trypsin/P	Specific			False	Oxidation (M);Acetyl (Protein N-term)			False	True	1	2		Standard		5738	59397	0	72307	46477	0	25830	2138	2081	0	57	2.96	4.48	NaN	0.22	811	4191623	45687	1.09	9422	20.62	282661	28439	20385	10.06	11.59	10262	36.08	+	0.48769	0.78286	0.3338
Quon100_fr5_E11_01_5726	Quon100	5	Trypsin/P	Specific			False	Oxidation (M);Acetyl (Protein N-term)			False	True	1	2		Standard		5867	58653	0	72157	45149	0	27008	2123	2064	0	59	2.94	4.57	NaN	0.22	808	4111723	43840	1.07	9974	22.75	268184	26839	18408	10.01	11.38	10201	38.01	+	0.47499	0.74487	0.31381
Quon100_fr6_E12_01_5727	Quon100	6	Trypsin/P	Specific			False	Oxidation (M);Acetyl (Protein N-term)			False	True	1	2		Standard		5815	59008	0	73021	44995	0	28026	2064	2034	0	30	2.83	4.52	NaN	0.11	791	3768375	44513	1.18	9914	22.27	258179	27171	18876	10.52	12.07	10107	37.2	+	0.53292	0.8646	0.35371
Quon101_fr1_H1_01_5844	Quon101	1	Trypsin/P	Specific			False	Oxidation (M);Acetyl (Protein N-term)			False	True	1	2		Standard		5038	61954	0	76681	47223	0	29458	2468	2433	0	35	3.22	5.15	NaN	0.12	822	3165608	44828	1.42	11104	24.77	224990	26430	19966	11.75	13.64	11031	41.74	+	0.43339	0.71104	0.2945
Quon101_fr2_H2_01_5845	Quon101	2	Trypsin/P	Specific			False	Oxidation (M);Acetyl (Protein N-term)			False	True	1	2		Standard		5013	61851	0	75965	47737	0	28228	2448	2389	0	59	3.22	5	NaN	0.21	886	3204746	45217	1.41	10680	23.62	233804	27121	20989	11.6	13.77	10699	39.45	+	0.46475	0.82929	0.30866
Quon101_fr3_H3_01_5846	Quon101	3	Trypsin/P	Specific			False	Oxidation (M);Acetyl (Protein N-term)			False	True	1	2		Standard		4922	62392	0	76534	48250	0	28284	1888	1835	0	53	2.47	3.8	NaN	0.19	707	3171606	45454	1.43	10863	23.9	230606	27194	20975	11.79	13.88	10952	40.27	+	0.45342	0.74294	0.31149
Quon101_fr4_H4_01_5847	Quon101	4	Trypsin/P	Specific			False	Oxidation (M);Acetyl (Protein N-term)			False	True	1	2		Standard		5816	59016	0	72335	45695	0	26640	2376	2341	0	35	3.28	5.12	NaN	0.13	839	3922514	42189	1.08	10814	25.63	256051	25636	18245	10.01	11.34	10680	41.66	+	0.41292	0.66718	0.26985
Quon101_fr5_H5_01_5848	Quon101	5	Trypsin/P	Specific			False	Oxidation (M);Acetyl (Protein N-term)			False	True	1	2		Standard		5843	58903	0	72935	44871	0	28064	2264	2225	0	39	3.1	4.96	NaN	0.14	799	3814642	41815	1.1	10990	26.28	242326	24738	17223	10.21	11.47	10586	42.79	+	0.41326	0.70921	0.26801
Quon101_fr6_H6_01_5849	Quon101	6	Trypsin/P	Specific			False	Oxidation (M);Acetyl (Protein N-term)			False	True	1	2		Standard		5677	59455	0	73624	45286	0	28338	2280	2231	0	49	3.1	4.93	NaN	0.17	824	3535855	42242	1.19	10989	26.01	233389	24861	17706	10.65	12.09	10656	42.86	+	0.4257	0.67954	0.28381
Quon91_fr1_G1_01_5268	Quon91	1	Trypsin/P	Specific			False	Oxidation (M);Acetyl (Protein N-term)			False	True	1	2		Standard		5567	60033	0	73598	46468	0	27130	2743	2699	0	44	3.73	5.81	NaN	0.16	1046	3274483	45475	1.39	9578	21.06	233455	27730	21021	11.88	14.02	10197	36.77	+	0.49932	0.81136	0.32394
Quon91_fr2_G2_01_5269	Quon91	2	Trypsin/P	Specific			False	Oxidation (M);Acetyl (Protein N-term)			False	True	1	2		Standard		5648	59732	0	72841	46623	0	26218	2886	2842	0	44	3.96	6.1	NaN	0.17	1124	3248556	45247	1.39	9546	21.1	234838	27810	21242	11.84	14.02	10185	36.62	+	0.54881	0.88841	0.36218
Quon91_fr3_G3_01_5270	Quon91	3	Trypsin/P	Specific			False	Oxidation (M);Acetyl (Protein N-term)			False	True	1	2		Standard		5334	60927	0	73480	48374	0	25106	3008	2961	0	47	4.09	6.12	NaN	0.19	1156	3281541	46997	1.43	9352	19.9	246906	29373	23796	11.9	14.52	10365	35.29	+	0.54439	0.86142	0.3629
Quon91_fr4_G4_01_5271	Quon91	4	Trypsin/P	Specific			False	Oxidation (M);Acetyl (Protein N-term)			False	True	1	2		Standard		5704	59525	0	72157	46891	0	25266	2819	2773	0	46	3.91	5.91	NaN	0.18	1054	3255827	45193	1.39	9363	20.72	238642	27912	22193	11.7	14.15	10193	36.52	+	0.55472	0.91277	0.36824
Quon91_fr5_G5_01_5272	Quon91	5	Trypsin/P	Specific			False	Oxidation (M);Acetyl (Protein N-term)			False	True	1	2		Standard		5805	59141	0	72732	45550	0	27182	2630	2588	0	42	3.62	5.68	NaN	0.15	1023	3399221	44284	1.3	9769	22.06	234401	26934	19793	11.49	13.42	10160	37.72	+	0.51359	0.82376	0.33668
Quon91_fr6_G6_01_5273	Quon91	6	Trypsin/P	Specific			False	Oxidation (M);Acetyl (Protein N-term)			False	True	1	2		Standard		6094	58167	0	70582	45748	0	24834	2752	2694	0	58	3.9	5.89	NaN	0.23	1064	3205918	43232	1.35	9783	22.63	227709	26993	19559	11.85	13.72	10162	37.65	+	0.53501	0.87802	0.35769
Quon92_fr1_C7_01_5341	Quon92	1	Trypsin/P	Specific			False	Oxidation (M);Acetyl (Protein N-term)			False	True	1	2		Standard		6468	56591	0	71814	41366	0	30448	1334	1304	0	30	1.86	3.15	NaN	0.1	588	3594289	42594	1.19	9724	22.83	233004	25225	14549	10.83	11.2	9442	37.43	+	0.59968	1.0148	0.38122
Quon92_fr2_C8_01_5342	Quon92	2	Trypsin/P	Specific			False	Oxidation (M);Acetyl (Protein N-term)			False	True	1	2		Standard		6141	57918	0	72607	43229	0	29378	2416	2386	0	30	3.33	5.52	NaN	0.1	989	3560811	43372	1.22	10128	23.35	232458	26031	15717	11.2	11.76	9956	38.25	+	0.49834	0.80241	0.32044
Quon92_fr3_C9_01_5343	Quon92	3	Trypsin/P	Specific			False	Oxidation (M);Acetyl (Protein N-term)			False	True	1	2		Standard		5662	59780	0	72485	47073	0	25412	3122	3069	0	53	4.31	6.52	NaN	0.21	1190	3347671	45705	1.37	9703	21.23	236503	29067	20683	12.29	14.06	10317	35.49	+	0.5314	0.88185	0.35799
Quon92_fr4_C10_01_5344	Quon92	4	Trypsin/P	Specific			False	Oxidation (M);Acetyl (Protein N-term)			False	True	1	2		Standard		6006	58473	0	72982	43964	0	29018	2324	2284	0	40	3.18	5.2	NaN	0.14	905	3572353	43979	1.23	9966	22.66	232749	26877	16936	11.55	12.34	9939	36.98	+	0.56567	0.93737	0.36165
Quon92_fr5_C11_01_5345	Quon92	5	Trypsin/P	Specific			False	Oxidation (M);Acetyl (Protein N-term)			False	True	1	2		Standard		6720	55652	0	71567	39737	0	31830	1811	1767	0	44	2.53	4.45	NaN	0.14	753	4024361	41922	1.04	9619	22.94	244220	24449	13403	10.01	9.94	9147	37.41	+	0.50537	0.87696	0.31935
Quon92_fr6_C12_01_5346	Quon92	6	Trypsin/P	Specific			False	Oxidation (M);Acetyl (Protein N-term)			False	True	1	2		Standard		6380	56625	0	72040	41210	0	30830	1917	1873	0	44	2.66	4.55	NaN	0.14	783	3703990	42509	1.15	9753	22.94	236076	24992	14361	10.59	10.81	9469	37.89	+	0.49106	0.77398	0.31759
Quon93_fr1_H1_01_5409	Quon93	1	Trypsin/P	Specific			False	Oxidation (M);Acetyl (Protein N-term)			False	True	1	2		Standard		5447	60685	0	75370	46000	0	29370	2527	2467	0	60	3.35	5.36	NaN	0.2	1071	3882348	47272	1.22	9233	19.53	271731	28908	20997	10.64	12.33	9815	33.95	+	0.65495	1.0435	0.41704
Quon93_fr2_H2_01_5410	Quon93	2	Trypsin/P	Specific			False	Oxidation (M);Acetyl (Protein N-term)			False	True	1	2		Standard		5211	61565	0	75198	47932	0	27266	2584	2513	0	71	3.44	5.24	NaN	0.26	1096	3920978	48244	1.23	9017	18.69	282628	30093	23379	10.65	12.84	10127	33.65	+	0.60181	0.99173	0.3955
Quon93_fr3_H3_01_5411	Quon93	3	Trypsin/P	Specific			False	Oxidation (M);Acetyl (Protein N-term)			False	True	1	2		Standard		5071	61633	0	74853	48413	0	26440	2984	2930	0	54	3.99	6.05	NaN	0.2	1213	3838774	48777	1.27	8709	17.85	280324	30650	24435	10.93	13.4	10078	32.88	+	0.62249	0.98116	0.41258
Quon93_fr4_H4_01_5412	Quon93	4	Trypsin/P	Specific			False	Oxidation (M);Acetyl (Protein N-term)			False	True	1	2		Standard		5447	59368	0	71004	47732	0	23272	2362	2304	0	58	3.33	4.83	NaN	0.25	1033	3989197	46115	1.16	8983	19.48	276080	29848	22213	10.81	12.73	10096	33.82	+	0.64522	1.0002	0.41825
Quon93_fr5_H8_01_5413	Quon93	5	Trypsin/P	Specific			False	Oxidation (M);Acetyl (Protein N-term)			False	True	1	2		Standard		6397	56932	0	71500	42362	0	29138	1422	1391	0	31	1.99	3.28	NaN	0.11	701	4404219	43540	0.99	9159	21.04	282676	26333	16562	9.32	9.98	9322	35.4	+	0.60924	0.99835	0.38407
Quon93_fr6_H9_01_5414	Quon93	6	Trypsin/P	Specific			False	Oxidation (M);Acetyl (Protein N-term)			False	True	1	2		Standard		5693	59616	0	75098	44134	0	30964	2369	2315	0	54	3.15	5.25	NaN	0.17	979	4108660	45867	1.12	9329	20.34	277285	27382	19425	9.88	11.28	9581	34.99	+	0.6925	1.2111	0.43013
Quon94_fr1_A7_01_5744	Quon94	1	Trypsin/P	Specific			False	Oxidation (M);Acetyl (Protein N-term)			False	True	1	2		Standard		5230	61301	0	74161	48441	0	25720	2039	1990	0	49	2.75	4.11	NaN	0.19	802	3809539	48006	1.26	9310	19.39	275263	29808	23638	10.83	13.25	10437	35.01	+	0.47857	0.71755	0.34577
Quon94_fr2_A8_01_5745	Quon94	2	Trypsin/P	Specific			False	Oxidation (M);Acetyl (Protein N-term)			False	True	1	2		Standard		5336	60969	0	73538	48400	0	25138	2404	2355	0	49	3.27	4.87	NaN	0.19	991	3793045	49181	1.3	8540	17.36	287643	31554	25007	10.97	13.27	10056	31.87	+	0.52993	0.87042	0.36625
Quon94_fr3_A9_01_5746	Quon94	3	Trypsin/P	Specific			False	Oxidation (M);Acetyl (Protein N-term)			False	True	1	2		Standard		5296	61096	0	73656	48536	0	25120	2575	2545	0	30	3.5	5.24	NaN	0.12	966	3718579	48402	1.3	8990	18.57	276288	30596	23884	11.07	13.44	10460	34.19	+	0.527	0.83701	0.35992
Quon94_fr4_A10_01_5747	Quon94	4	Trypsin/P	Specific			False	Oxidation (M);Acetyl (Protein N-term)			False	True	1	2		Standard		5471	60451	0	74376	46526	0	27850	2065	2018	0	47	2.78	4.34	NaN	0.17	832	3813194	47113	1.24	9397	19.95	270120	29201	20743	10.81	12.46	10264	35.15	+	0.55215	0.88755	0.37476
Quon94_fr5_A11_01_5748	Quon94	5	Trypsin/P	Specific			False	Oxidation (M);Acetyl (Protein N-term)			False	True	1	2		Standard		5582	60021	0	74460	45582	0	28878	1743	1683	0	60	2.34	3.69	NaN	0.21	731	3988436	46265	1.16	9617	20.79	275025	28035	19305	10.19	11.51	10223	36.47	+	0.5041	0.76417	0.34207
Quon94_fr6_A12_01_5749	Quon94	6	Trypsin/P	Specific			False	Oxidation (M);Acetyl (Protein N-term)			False	True	1	2		Standard		5617	59669	0	73291	46047	0	27244	1406	1363	0	43	1.92	2.96	NaN	0.16	565	3908911	46321	1.19	9341	20.17	271735	28461	20406	10.47	12.22	10218	35.9	+	0.55554	0.86563	0.37312
Quon95_fr1_D7_01_5706	Quon95	1	Trypsin/P	Specific			False	Oxidation (M);Acetyl (Protein N-term)			False	True	1	2		Standard		5736	59482	0	72209	46755	0	25454	1170	1127	0	43	1.62	2.41	NaN	0.17	536	4032306	45988	1.14	9343	20.32	279947	28924	21107	10.33	12.26	10339	35.75	+	0.62698	1.0741	0.41454
Quon96_fr1_B1_01_5436	Quon96	1	Trypsin/P	Specific			False	Oxidation (M);Acetyl (Protein N-term)			False	True	1	2		Standard		5306	61103	0	73782	48422	0	25360	2045	1990	0	55	2.77	4.11	NaN	0.22	874	4074595	48608	1.19	8616	17.73	298905	30929	23666	10.35	12.42	10106	32.67	+	0.62495	1.0574	0.41129
Quon96_fr2_B2_01_5437	Quon96	2	Trypsin/P	Specific			False	Oxidation (M);Acetyl (Protein N-term)			False	True	1	2		Standard		5347	60994	0	72877	49111	0	23766	2804	2713	0	91	3.85	5.52	NaN	0.38	1113	3805358	48362	1.27	8655	17.9	293497	31434	24809	10.71	13.27	10132	32.23	+	0.60378	0.96019	0.3935
Quon96_fr3_B3_01_5438	Quon96	3	Trypsin/P	Specific			False	Oxidation (M);Acetyl (Protein N-term)			False	True	1	2		Standard		5293	61184	0	72379	49989	0	22390	2617	2559	0	58	3.62	5.12	NaN	0.26	1020	4034228	49180	1.22	8381	17.04	302363	32454	26099	10.73	13.29	10166	31.32	+	0.62782	1.0253	0.42045
Quon96_fr4_B4_01_5439	Quon96	4	Trypsin/P	Specific			False	Oxidation (M);Acetyl (Protein N-term)			False	True	1	2		Standard		5296	61180	0	72785	49571	0	23214	2201	2150	0	51	3.02	4.34	NaN	0.22	958	3840438	48377	1.26	8929	18.46	282784	31643	23990	11.19	13.42	10421	32.93	+	0.65847	1.0316	0.43201
Quon96_fr5_B5_01_5440	Quon96	5	Trypsin/P	Specific			False	Oxidation (M);Acetyl (Protein N-term)			False	True	1	2		Standard		4889	62669	0	76026	49312	0	26714	2357	2309	0	48	3.1	4.68	NaN	0.18	960	3812630	50119	1.31	8781	17.52	292439	31743	24501	10.85	12.98	10366	32.66	+	0.57941	0.90675	0.39241
Quon96_fr6_B6_01_5441	Quon96	6	Trypsin/P	Specific			False	Oxidation (M);Acetyl (Protein N-term)			False	True	1	2		Standard		5359	60864	0	75128	46600	0	28528	1614	1591	0	23	2.15	3.41	NaN	0.08	706	4144260	48950	1.18	8503	17.37	291918	30481	22700	10.44	12.3	9768	32.05	+	0.6787	1.1074	0.43014
Quon97_fr1_F7_01_5851	Quon97	1	Trypsin/P	Specific			False	Oxidation (M);Acetyl (Protein N-term)			False	True	1	2		Standard		5339	60787	0	75287	46287	0	29000	2655	2621	0	34	3.53	5.66	NaN	0.12	844	3138901	43021	1.37	11271	26.2	217168	25301	18618	11.65	13.52	10759	42.52	+	0.4226	0.75742	0.28262
Quon97_fr2_F8_01_5852	Quon97	2	Trypsin/P	Specific			False	Oxidation (M);Acetyl (Protein N-term)			False	True	1	2		Standard		5709	59194	0	74164	44224	0	29940	2274	2242	0	32	3.07	5.07	NaN	0.11	790	3318191	41387	1.25	11165	26.98	223319	23634	17243	10.58	12.3	10384	43.94	+	0.39977	0.65323	0.2677
Quon97_fr3_F9_01_5853	Quon97	3	Trypsin/P	Specific			False	Oxidation (M);Acetyl (Protein N-term)			False	True	1	2		Standard		6350	56717	0	73440	39992	0	33448	2015	1974	0	41	2.74	4.94	NaN	0.12	688	3585044	39490	1.1	10667	27.01	234765	21351	14920	9.09	10.29	9431	44.17	+	0.37296	0.73422	0.24236
Quon97_fr4_F10_01_5854	Quon97	4	Trypsin/P	Specific			False	Oxidation (M);Acetyl (Protein N-term)			False	True	1	2		Standard		5986	58299	0	73565	43033	0	30532	2274	2236	0	38	3.09	5.2	NaN	0.12	772	3467505	40754	1.18	10947	26.86	223827	23400	15580	10.45	11.58	10093	43.13	+	0.41395	0.67531	0.26599
Quon97_fr5_F11_01_5855	Quon97	5	Trypsin/P	Specific			False	Oxidation (M);Acetyl (Protein N-term)			False	True	1	2		Standard		6171	57518	0	73556	41480	0	32076	2010	1962	0	48	2.73	4.73	NaN	0.15	722	3521123	40281	1.14	10856	26.95	226300	22733	14890	10.05	11.09	9679	42.58	+	0.41045	0.67276	0.27303
Quon59_fr2redo_G6_01_5867	Quon59	2	Trypsin/P	Specific			False	Oxidation (M);Acetyl (Protein N-term)			False	True	1	2		Standard		4984	62035	0	76697	47371	0	29326	1226	1193	0	33	1.6	2.52	NaN	0.11	532	3108590	45747	1.47	10668	23.32	219804	26874	21321	12.23	14.81	10930	40.67	+	0.55547	0.9911	0.36968
Quon59_fr3redo_G7_01_5868	Quon59	3	Trypsin/P	Specific			False	Oxidation (M);Acetyl (Protein N-term)			False	True	1	2		Standard		4990	62106	0	76238	47974	0	28264	2024	1988	0	36	2.65	4.14	NaN	0.13	826	3055352	45982	1.5	10782	23.45	219951	27294	21637	12.41	14.99	11006	40.32	+	0.47882	0.74544	0.32124
Quon59_fr1redo_G5_01_5866	Quon59	1	Trypsin/P	Specific			False	Oxidation (M);Acetyl (Protein N-term)			False	True	1	2		Standard		5299	60932	0	75792	46072	0	29720	1923	1883	0	40	2.54	4.09	NaN	0.13	791	3181979	44442	1.4	10849	24.41	218254	25909	19624	11.87	14.05	10728	41.41	+	0.51032	0.85896	0.33392
Quon95_fr5redo_G11_01_5873	Quon95	5	Trypsin/P	Specific			False	Oxidation (M);Acetyl (Protein N-term)			False	True	1	2		Standard		5685	59375	0	73451	45287	0	28164	2146	2102	0	44	2.92	4.64	NaN	0.16	848	3560284	42627	1.2	10787	25.31	234410	25304	17146	10.79	12.16	10605	41.91	+	0.46744	0.76823	0.3018
Quon95_fr6redo_G12_01_5874	Quon95	6	Trypsin/P	Specific			False	Oxidation (M);Acetyl (Protein N-term)			False	True	1	2		Standard		5747	59007	0	73800	44214	0	29586	1483	1453	0	30	2.01	3.29	NaN	0.1	635	3470478	42431	1.22	10771	25.38	225048	24696	16987	10.97	12.42	10363	41.96	+	0.5546	0.89396	0.35893
Quon95_fr2redo_G8_01_5870	Quon95	2	Trypsin/P	Specific			False	Oxidation (M);Acetyl (Protein N-term)			False	True	1	2		Standard		5046	61724	0	77082	46360	0	30722	2097	2068	0	29	2.72	4.46	NaN	0.09	795	3106184	44883	1.44	11097	24.72	217079	25975	19057	11.97	13.92	11000	42.35	+	0.44318	0.70334	0.29386
Quon95_fr3redo_G9_01_5871	Quon95	3	Trypsin/P	Specific			False	Oxidation (M);Acetyl (Protein N-term)			False	True	1	2		Standard		4938	62323	0	77220	47426	0	29794	2488	2442	0	46	3.22	5.15	NaN	0.15	955	3116548	46008	1.48	10797	23.47	223267	26904	20182	12.05	14.24	11004	40.9	+	0.46982	0.77968	0.31567
Quon95_fr4redo_G10_01_5872	Quon95	4	Trypsin/P	Specific			False	Oxidation (M);Acetyl (Protein N-term)			False	True	1	2		Standard		5362	60631	0	74647	46611	0	28036	2318	2274	0	44	3.11	4.88	NaN	0.16	919	3394264	43947	1.29	10863	24.72	227959	26152	18326	11.47	12.95	10893	41.65	+	0.50902	0.79378	0.33522
Quon02																																	1721
Quon03																																	2022
Quon04																																	1722
Quon05																																	2058
Quon06																																	2553
Quon07																																	2084
Quon08																																	1587
Quon09																																	2456
Quon10																																	2376
Quon100																																	2014
Quon101																																	2005
Quon11																																	1584
Quon12																																	2054
Quon13																																	1684
Quon14																																	2303
Quon15																																	1985
Quon16																																	2136
Quon17																																	2304
Quon18																																	1315
Quon19																																	2813
Quon20																																	2435
Quon21																																	2218
Quon22																																	2490
Quon23																																	3267
Quon24																																	1750
Quon25																																	2044
Quon26																																	1992
Quon27																																	1937
Quon28																																	1512
Quon29																																	2135
Quon30																																	3108
Quon31																																	3362
Quon32																																	2334
Quon33																																	2322
Quon34																																	2153
Quon35																																	2012
Quon36																																	2214
Quon37																																	2593
Quon38																																	2695
Quon39																																	2255
Quon40																																	822
Quon41																																	2056
Quon42																																	2646
Quon43																																	2140
Quon44																																	2365
Quon45																																	2223
Quon46																																	2719
Quon47																																	1547
Quon48																																	2443
Quon49																																	1775
Quon50																																	2947
Quon51																																	2032
Quon52																																	2411
Quon53																																	2475
Quon54																																	2183
Quon55																																	3272
Quon56																																	2458
Quon57																																	1826
Quon58																																	2207
Quon59																																	2168
Quon60																																	2330
Quon61																																	1528
Quon62																																	2717
Quon63																																	2234
Quon64																																	1758
Quon65																																	2392
Quon66																																	2015
Quon67																																	2976
Quon68																																	2645
Quon69																																	2157
Quon70																																	2394
Quon71																																	1874
Quon72																																	2345
Quon73																																	2452
Quon74																																	1514
Quon75																																	1822
Quon76																																	2478
Quon77																																	2354
Quon78																																	1529
Quon79																																	760
Quon80																																	1931
Quon81																																	2493
Quon82																																	1650
Quon83																																	2941
Quon84																																	1836
Quon85																																	3052
Quon86																																	2619
Quon87																																	2431
Quon88																																	2092
Quon89																																	2306
Quon90																																	2825
Quon91																																	2527
Quon92																																	2269
Quon93																																	2628
Quon94																																	2049
Quon95																																	2144
Quon96																																	2276
Quon97																																	1826
Quon98																																	2414
Quon99																																	2003
Total																		3451080	35225304	0	43454690	26994566	0	16460124	1249917	1222166	0	27751	2.88	4.53	NaN	0.17	8820	-2065000050					155242911	16531920	11777494	10.65	12.3	5949753	35.99		0.53529	0.87362	0.35563
[truncated: 2 more columns]
