# Supplementary material for: Identification of novel blood biomarkers of treatment response in cystic fibrosis pulmonary exacerbations by label-free quantitative proteomics
Source: Sci Rep. 2019 Nov 20;9:17126. doi: 10.1038/s41598-019-53759-1 (PMC6868239; doi:10.1038/s41598-019-53759-1)
Supplement: Supplementary file 1 — Dataset 3 [file 41598_2019_53759_MOESM1_ESM.zip › Protein quantification results from MaxQuant/rQ + MbR parameters.txt]

Parameter	Value
Version	1.5.3.30
User name	Administrator
Machine name	PS-7W8P022
Date of writing	02/09/2017 10:20:37
Fixed modifications	Carbamidomethyl (C)
Decoy mode	revert
Special AAs	KR
Include contaminants	True
MS/MS tol. (FTMS)	20 ppm
Top MS/MS peaks per 100 Da. (FTMS)	12
MS/MS deisotoping (FTMS)	True
MS/MS tol. (ITMS)	0.5 Da
Top MS/MS peaks per 100 Da. (ITMS)	8
MS/MS deisotoping (ITMS)	False
MS/MS tol. (TOF)	40 ppm
Top MS/MS peaks per 100 Da. (TOF)	10
MS/MS deisotoping (TOF)	True
MS/MS tol. (Unknown)	0.5 Da
Top MS/MS peaks per 100 Da. (Unknown)	8
MS/MS deisotoping (Unknown)	False
PSM FDR	0.01
Protein FDR	0.01
Site FDR	0.01
Use Normalized Ratios For Occupancy	True
Min. peptide Length	7
Min. score for unmodified peptides	0
Min. score for modified peptides	40
Min. delta score for unmodified peptides	0
Min. delta score for modified peptides	6
Min. unique peptides	0
Min. razor peptides	1
Min. peptides	1
Use only unmodified peptides and	True
Modifications included in protein quantification	Oxidation (M);Acetyl (Protein N-term)
Peptides used for protein quantification	Razor
Discard unmodified counterpart peptides	True
Min. ratio count	2
Use delta score	False
iBAQ	False
iBAQ log fit	False
Match between runs	True
Matching time window [min]	0.7
Alignment time window [min]	20
Find dependent peptides	False
Fasta file	D:\Data\Protein databases\HUMAN.fasta
Site tables	Oxidation (M)Sites.txt
Decoy mode	revert
Special AAs	KR
Include contaminants	True
RT shift	False
Advanced ratios	True
AIF correlation	0
First pass AIF correlation	0
AIF topx	0
AIF min mass	0
AIF SIL weight	0
AIF ISO weight	0
AIF iterative	False
AIF threshold FDR	0
