# Supplementary material for: Identification of novel blood biomarkers of treatment response in cystic fibrosis pulmonary exacerbations by label-free quantitative proteomics
Source: Sci Rep. 2019 Nov 20;9:17126. doi: 10.1038/s41598-019-53759-1 (PMC6868239; doi:10.1038/s41598-019-53759-1)
Supplement: Supplementary file 3 — Dataset 1 [file 41598_2019_53759_MOESM3_ESM.xlsx]

## Sheet: ClinicalData
expCode	blood_id	id	type	age	df508_homo	mutn_1	mutn_2	sex	daysonabx	criss	fev1_pct	best_fev1_pct_prior6	num_exac_iv_yr_prior	num_exac_oral_yr_prior	pa	bcc	mssa	mrsa	exac_chronic	exac_subacute	exac_acute	il1b	il1b_cv	il6	il6_cv	il8	il8_cv	tnf	tnf_cv	cal	cal_cv
Intensity.Quon05	CFB005-E01	5	day1	24	NA			male	NA	49	82	91	NA	NA	0	0	1	0	1	0	0	0.14	23.17	1.61	4.32	9.85	3.41	1.98	4	3289	0.5
Intensity.Quon06	CFB005-E05	5	day5	24	NA			male	NA	34	85	91	NA	NA	NA	NA	NA	NA	NA	NA	NA	0.03	53.42	0.66	7.35	7.8	6.07	2.47	2.67	4732	2
Intensity.Quon07	CFB005-ED1	5	discharge	24	NA			male	14	23	83	91	0	2	NA	NA	NA	NA	NA	NA	NA	0.04	8.15	0.4	3.04	14.8	4.65	2.4	1.17	3860	1.7
Intensity.Quon09	CFB007-1E01	7	day1	29	NA			male	NA	NA	72	95	NA	NA	0	1	1	1	0	0	1	0.34	2.05	3.93	6.18	7.72	0.53	2.35	6.96	17811	1
Intensity.Quon10	CFB007-PE1	7	discharge	29	NA			male	14	37	86	95	1	1	NA	NA	NA	NA	NA	NA	NA	0.08	28.3	0.86	2.85	10.12	0.19	2.11	3.84	5294	1.4
Intensity.Quon03	CFB010-ST1	10	day1	19	1	dF508	dF508	male	NA	44	18	21	NA	NA	0	1	0	0	1	0	0	0.57	6.77	10.54	0.66	6.43	3.26	2.45	7.84	43957	0.1
Intensity.Quon02	CFB010-E05	10	day5	19	NA			male	NA	NA	19	21	NA	NA	NA	NA	NA	NA	NA	NA	NA	0.17	3.01	1.64	6.97	5.43	4.62	2.41	0.7	18815	1.6
Intensity.Quon11	CFB010-E10	10	day10	19	NA			male	NA	34	17	21	NA	NA	NA	NA	NA	NA	NA	NA	NA	0.41	2.51	4.52	2.07	8.12	1.18	2.94	6.26	18921	1.7
Intensity.Quon12	CFB010-ED1	10	discharge	19	NA			male	24	34	19	21	1	2	NA	NA	NA	NA	NA	NA	NA	0.39	3.11	4.68	2.22	6.35	1.23	2.31	2.61	21979	1.6
Intensity.Quon13	CFB011-2E01	11	day1	24	0	dF508	Y1092X	female	NA	54	36	47	NA	NA	1	0	0	0	0	0	1	1.03	2.38	9.15	1.97	9.31	0.7	5.26	6.53	12937	1.9
Intensity.Quon14	CFB011-2E05	11	day5	24	NA			female	NA	49	52	47	NA	NA	NA	NA	NA	NA	NA	NA	NA	0.08	14.79	0.42	3.27	17.82	5.99	5.02	6.25	7447	0.4
Intensity.Quon15	CFB011-2E10	11	day10	24	NA			female	NA	44	48	47	NA	NA	NA	NA	NA	NA	NA	NA	NA	0.11	8.75	0.49	3.56	10.7	1.5	5.87	2.82	6755	0.9
Intensity.Quon16	CFB011-ED2	11	discharge	24	NA			female	14	41	48	47	6	0	NA	NA	NA	NA	NA	NA	NA	0.47	7.89	4.08	5.46	7.39	4.62	2.45	10	7467	3.2
Intensity.Quon17	CFB015-E01	15	day1	37	1	dF508	dF508	female	NA	46	50	55	NA	NA	1	0	1	0	0	0	1	0.28	10.04	1.64	1.13	11.02	4.65	2.17	6.6	9042	0.3
Intensity.Quon18	CFB015-E05	15	day5	37	NA			female	NA	29	55	55	NA	NA	NA	NA	NA	NA	NA	NA	NA	0.15	2.86	0.91	1.2	11.85	1.99	2.14	3.07	9684	6
Intensity.Quon19	CFB015-E10	15	day10	37	NA			female	NA	29	58	55	NA	NA	NA	NA	NA	NA	NA	NA	NA	0.09	1.02	1.4	1.75	11.2	2.12	2.34	6.69	5973	0.6
Intensity.Quon04	CFB015-ED1	15	discharge	37	NA			female	14	23	54	55	6	0	NA	NA	NA	NA	NA	NA	NA	0.08	28.15	0.34	5.64	13.84	2.2	2.45	2.28	8937	0.8
Intensity.Quon20	CFB018-E01	18	day1	43	0	G551D	V520F	male	NA	56	28	31	NA	NA	1	0	0	0	1	0	0	0.38	10.49	4.78	8.56	7.87	2.46	2.3	3.95	7683	2.3
Intensity.Quon21	CFB018-E05	18	day5	43	NA			male	NA	46	29	31	NA	NA	NA	NA	NA	NA	NA	NA	NA	0.1	17.75	0.94	6.62	8.21	3.15	1.83	11.58	5992	0.6
Intensity.Quon22	CFB018-E10	18	day10	43	NA			male	NA	44	29	31	NA	NA	NA	NA	NA	NA	NA	NA	NA	0.02	13.09	0.63	3.13	8.73	3.44	2.16	5.65	5350	0.8
Intensity.Quon23	CFB018-ED1	18	discharge	43	NA			male	14	37	30	31	3	0	NA	NA	NA	NA	NA	NA	NA	0.01	67.39	0.84	9.54	9.53	1.73	2.31	0.25	7207	0.1
Intensity.Quon27	CFB020-1E01	20	day1	64	NA			male	NA	54	32	61	NA	NA	0	0	1	0	1	0	0	0.07	10.37	2.86	1.81	4.78	2.3	2.14	0.73	11952	2.4
Intensity.Quon24	CFB020-1E05	20	day5	64	NA			male	NA	23	39	61	NA	NA	NA	NA	NA	NA	NA	NA	NA	0.03	75.33	1.69	12.37	7.29	4.59	2.57	8.76	6174	1.6
Intensity.Quon25	CFB020-1E10	20	day10	64	NA			male	NA	14	48	61	NA	NA	NA	NA	NA	NA	NA	NA	NA	0.02	37.83	0.97	0.86	7.12	0.1	2.73	1.2	5324	3.2
Intensity.Quon26	CFB020-1ED1	20	discharge	64	NA			male	14	0	50	61	1	1	NA	NA	NA	NA	NA	NA	NA	0.05	116.84	0.68	4.71	7.19	3.02	2.33	6.47	3980	3.4
Intensity.Quon32	CFB022-ST1	22	day1	40	0	G551D	R117H	male	NA	49	24	32	NA	NA	1	0	1	0	1	0	0	0.24	0	3.84	0.86	7.36	0.98	3.31	2.49	7636	1.5
Intensity.Quon29	CFB022-E05	22	day5	40	NA			male	NA	41	27	32	NA	NA	NA	NA	NA	NA	NA	NA	NA	0.08	25.3	1.43	5.31	6.02	0.15	3.66	2.14	9155	2.7
Intensity.Quon30	CFB022-E10	22	day10	40	NA			male	NA	41	28	32	NA	NA	NA	NA	NA	NA	NA	NA	NA	0.03	28.69	0.89	4.87	11.92	6.84	4.35	3.53	9328	1.3
Intensity.Quon31	CFB022-ED1	22	discharge	40	NA			male	16	23	29	32	1	3	NA	NA	NA	NA	NA	NA	NA	0.03	66.51	1	5.77	16.93	4.81	4.16	10.41	5886	2.5
Intensity.Quon35	CFB025-E01	25	day1	50	NA			female	NA	59	72	76	NA	NA	0	0	1	1	0	0	1	0.83	4.57	22.55	6.45	10.28	1.64	3.03	1.2	26813	1.4
Intensity.Quon34	CFB025-E05	25	day5	50	NA			female	NA	41	70	76	NA	NA	NA	NA	NA	NA	NA	NA	NA	0.53	0.88	8.08	1.12	10.25	2.6	2.88	4.67	32720	1.2
Intensity.Quon36	CFB025-E10	25	day10	50	NA			female	NA	44	70	76	NA	NA	NA	NA	NA	NA	NA	NA	NA	0.51	2.2	10.91	3.34	17.02	4.44	2.75	1.47	27782	2.8
Intensity.Quon37	CFB025-ED1	25	discharge	50	NA			female	14	29	74	76	3	0	NA	NA	NA	NA	NA	NA	NA	0.03	14.75	1.69	3.69	15.84	1.9	3.09	4.28	16197	1.2
Intensity.Quon42	CFB028-E01	28	day1	21	1	dF508	dF508	female	NA	41	94	95	NA	NA	0	0	1	0	1	0	0	0.03	34.14	1.24	3.11	6.64	1.9	1.99	1.65	7285	2.5
Intensity.Quon43	CFB028-E05	28	day5	21	NA			female	NA	37	97	95	NA	NA	0	0	1	0	NA	NA	NA	0.06	20.94	0.42	7.45	6.64	1.07	1.96	2.21	3506	1.4
Intensity.Quon44	CFB028-E10	28	day10	21	NA			female	NA	34	97	95	NA	NA	NA	NA	NA	NA	NA	NA	NA	0	NA	0.41	6	8.49	2.64	2.31	2.91	5252	1.5
Intensity.Quon45	CFB028-ED1	28	discharge	21	NA			female	14	34	97	95	1	0	NA	NA	NA	NA	NA	NA	NA	0	NA	0.29	15	8.49	1.33	2.31	2.46	5350	4.4
Intensity.Quon39	CFB028-2E01	1028	day1	21	1	dF508	dF508	female	NA	54	90	90	NA	NA	1	0	1	0	1	0	1	0.2	1.24	2.06	0.44	7.16	2.92	1.89	11.62	13130	1.1
Intensity.Quon40	CFB028-2E05	1028	day5	21	NA			female	NA	56	94	90	NA	NA	NA	NA	NA	NA	NA	NA	NA	0	46.49	0.45	11.77	7.49	4.8	2.19	2.76	8104	1.9
Intensity.Quon41	CFB028-2E10	1028	day10	21	NA			female	NA	34	100	90	NA	NA	NA	NA	NA	NA	NA	NA	NA	0	NA	0.31	4.04	8.89	2.62	2.11	2.29	6201	1.2
Intensity.Quon46	CFB028-ED2	1028	discharge	21	NA			female	14	23	101	90	1	0	NA	NA	NA	NA	NA	NA	NA	0.02	36.37	0.47	0.78	11.78	1.6	2.65	3.31	7677	3.8
Intensity.Quon47	CFB035-E01	35	day1	32	1	dF508	dF508	female	NA	41	52	58	NA	NA	1	0	0	0	0	0	1	0.07	32.69	2.65	2.98	9.41	4.03	2.85	8.09	2495	6.7
Intensity.Quon48	CFB035-ED1	35	discharge	32	NA			female	14	NA	57	58	1	2	NA	NA	NA	NA	NA	NA	NA	0.05	23.87	0.85	3.96	8.89	1.13	2.17	0.98	10468	1
Intensity.Quon49	CFB038-1E01	38	day1	31	1	dF508	dF508	female	NA	65	49	70	NA	NA	0	0	1	0	1	0	0	0.47	2.86	9.57	0.57	29.23	0.05	7.75	0.26	15903	0.8
Intensity.Quon50	CFB038-1E05	38	day5	31	NA			female	NA	41	47	70	NA	NA	NA	NA	NA	NA	NA	NA	NA	0.12	7	1.13	5.19	24.41	1.39	3.32	2.02	12905	1
Intensity.Quon51	CFB038-1E10	38	day10	31	NA			female	NA	41	54	70	NA	NA	NA	NA	NA	NA	NA	NA	NA	0.06	59.99	0.93	3.96	17.31	1.84	3.3	4.79	6264	0.5
Intensity.Quon56	CFB038-ED1	38	discharge	31	NA			female	21	29	62	70	1	2	NA	NA	NA	NA	NA	NA	NA	0	NA	2.24	0.9	20.42	0.36	3.5	3.23	5133	0.3
Intensity.Quon52	CFB038-2E01	1038	day1	32	1	dF508	dF508	female	NA	61	40	65	NA	NA	0	0	0	0	0	0	1	0.35	2.87	8.39	5.13	34.99	3.07	3.02	1.31	24715	0.4
Intensity.Quon53	CFB038-2E05	1038	day5	32	NA			female	NA	49	47	65	NA	NA	NA	NA	NA	NA	NA	NA	NA	0.44	6.25	1.45	0.72	27.44	4.69	4.18	5.32	11571	1.2
Intensity.Quon54	CFB038-2E10	1038	day10	32	NA			female	NA	29	63	65	NA	NA	NA	NA	NA	NA	NA	NA	NA	0.04	42.62	0.53	6.65	17.75	6.51	3.67	5.99	7063	7.3
Intensity.Quon55	CFB038-ED2	1038	discharge	32	NA			female	14	23	63	65	3	1	NA	NA	NA	NA	NA	NA	NA	0.05	11.7	0.55	4.9	23.51	0.19	3.26	0.95	5631	1.9
Intensity.Quon57	CFB039-2E01	39	day1	21	NA			male	NA	59	54	74	NA	NA	0	1	1	0	0	0	1	0.17	9.28	6.03	2.07	7.35	2.26	4.05	1.31	15232	1.5
Intensity.Quon58	CFB039-2E05	39	day5	21	NA			male	NA	41	74	74	NA	NA	NA	NA	NA	NA	NA	NA	NA	0.01	NA	1.24	2.25	18.3	0.34	3.73	3.04	8651	1.1
Intensity.Quon59	CFB039-2E10	39	day10	21	NA			male	NA	34	78	74	NA	NA	NA	NA	NA	NA	NA	NA	NA	0	NA	0.35	4.27	13.13	3.6	3.33	9.8	5592	3.1
Intensity.Quon60	CFB039-ED2	39	discharge	21	NA			male	17	29	78	74	4	1	NA	NA	NA	NA	NA	NA	NA	0	NA	0.6	3.27	14.23	3	3.24	1.06	4187	3.6
Intensity.Quon62	CFB044-1E01	44	day1	29	1	dF508	dF508	male	NA	52	44	42	NA	NA	1	0	1	0	0	0	1	0.23	9.44	3.9	0.67	14.46	0.1	4.66	0.99	21130	2.7
Intensity.Quon63	CFB044-1E05	44	day5	29	NA			male	NA	46	44	42	NA	NA	NA	NA	NA	NA	NA	NA	NA	0.16	7.68	0.57	10.99	11.59	3.95	2.51	1.37	9706	0.2
Intensity.Quon64	CFB044-1E10	44	day10	29	NA			male	NA	41	46	42	NA	NA	NA	NA	NA	NA	NA	NA	NA	0.04	15.85	0.14	0.96	7.92	1.83	1.93	1.97	10435	1.4
Intensity.Quon65	CFB044-ED1	44	discharge	29	NA			male	14	37	43	42	5	0	NA	NA	NA	NA	NA	NA	NA	0.07	11.7	0.65	2.03	10.38	0.95	1.64	0.32	6217	1
Intensity.Quon66	CFB046-1E01	46	day1	26	NA			male	NA	NA	39	62	NA	NA	0	0	1	0	0	0	1	0.46	1.35	2.65	0.88	10.2	6.81	3.63	5.24	62777	3.8
Intensity.Quon67	CFB046-1E05	46	day5	26	NA			male	NA	41	33	62	NA	NA	NA	NA	NA	NA	NA	NA	NA	0.03	50.26	1.09	1.51	7.69	1.52	2.82	6.54	27362	2.2
Intensity.Quon68	CFB046-1E10	46	day10	26	NA			male	NA	44	38	62	NA	NA	NA	NA	NA	NA	NA	NA	NA	0.05	27.67	0.83	2.89	13.17	0.68	4.35	0.28	11877	0.2
Intensity.Quon69	CFB046-ED1	46	discharge	26	NA			male	21	37	42	62	1	3	NA	NA	NA	NA	NA	NA	NA	0.02	141.26	2.43	2.17	5.02	2.41	4.86	4.33	7307	2.1
Intensity.Quon70	CFB048-1E01	48	day1	40	NA			female	NA	52	52	57	NA	NA	1	1	0	1	0	1	0	0.21	0.65	3.82	4.12	8.77	2	2.9	2.79	10104	0.8
Intensity.Quon71	CFB048-ED1	48	discharge	40	NA			female	14	46	53	57	4	0	NA	NA	NA	NA	NA	NA	NA	0.05	4.62	1.03	1.73	5.16	0.96	2.3	2.19	10347	1.5
Intensity.Quon73	CFB050-1E01	50	day1	38	1	dF508	dF508	male	NA	56	33	44	NA	NA	1	0	0	0	1	0	0	0.31	2.13	2.84	1.42	28.09	2.37	8.31	4.04	11880	1.8
Intensity.Quon74	CFB050-1E05	50	day5	38	NA			male	NA	44	33	44	NA	NA	NA	NA	NA	NA	NA	NA	NA	0.13	5.33	0.62	2.37	11.17	1.36	2.92	0.42	8490	1.8
Intensity.Quon75	CFB050-1E10	50	day10	38	NA			male	NA	37	33	44	NA	NA	NA	NA	NA	NA	NA	NA	NA	0.09	7.61	0.38	4.63	15.16	1.84	4.26	5.59	7418	0.1
Intensity.Quon76	CFB050-ED1	50	discharge	38	NA			male	14	44	39	44	2	1	NA	NA	NA	NA	NA	NA	NA	0.06	33.48	0.43	9.88	11.44	3.32	3.36	3.54	6542	1.4
Intensity.Quon78	CFB055-1E01	55	day1	58	1	dF508	dF508	female	NA	NA	79	91	NA	NA	1	0	0	0	0	1	0	0.07	30.45	0.84	5.13	8.21	2.02	2	4.56	8958	2.6
Intensity.Quon79	CFB055-1E05	55	day5	58	NA			female	NA	44	87	91	NA	NA	NA	NA	NA	NA	NA	NA	NA	0.03	13.68	0.56	9.84	5.51	3.43	1.75	4.12	13454	0.6
Intensity.Quon80	CFB055-1E10	55	day10	58	NA			female	NA	41	101	91	NA	NA	NA	NA	NA	NA	NA	NA	NA	0.03	3.39	0.43	4.08	6.81	1.02	1.96	3.94	7050	1.8
Intensity.Quon84	CFB055-ED1	55	discharge	58	NA			female	20	23	91	91	3	2	NA	NA	NA	NA	NA	NA	NA	0.03	113.94	0.38	1.65	8.62	1.63	2.48	3.95	6312	2.2
Intensity.Quon81	CFB055-2E01	1055	day1	59	1	dF508	dF508	female	NA	46	64	91	NA	NA	1	0	0	0	0	1	0	0.07	40.06	1.1	3.75	23.35	1.17	3.43	9.51	8235	3.7
Intensity.Quon82	CFB055-2E05	1055	day5	59	NA			female	NA	44	96	91	NA	NA	NA	NA	NA	NA	NA	NA	NA	0.03	8.21	0.83	2.44	5.69	0.24	2.53	4.43	9779	2
Intensity.Quon83	CFB055-2E10	1055	day10	59	NA			female	NA	NA	104	91	NA	NA	NA	NA	NA	NA	NA	NA	NA	0.03	44.76	0.56	4.64	11.21	0.35	2.72	4.58	8747	0.2
Intensity.Quon85	CFB055-ED2	1055	discharge	59	NA			female	15	23	104	91	3	1	NA	NA	NA	NA	NA	NA	NA	0.02	105.3	0.36	11.31	8.69	2.48	2.85	0.18	6417	3.4
Intensity.Quon86	CFB056-1E01	56	day1	30	1	dF508	dF508	male	NA	46	36	38	NA	NA	1	0	0	0	1	0	0	0.17	21.1	2.47	0.77	6.89	1.33	1.98	10.39	5456	11.5
Intensity.Quon87	CFB056-1E05	56	day5	30	NA			male	NA	41	NA	38	NA	NA	NA	NA	NA	NA	NA	NA	NA	0.12	3.4	1.23	3.14	6.57	2.88	2.21	2.22	7091	2.2
Intensity.Quon88	CFB056-1E10	56	day10	30	NA			male	NA	41	38	38	NA	NA	NA	NA	NA	NA	NA	NA	NA	0.24	0.39	2.43	0.46	11.91	1.57	2.45	5.72	4444	2.1
Intensity.Quon89	CFB056-ED1	56	discharge	30	NA			male	17	34	43	38	3	1	NA	NA	NA	NA	NA	NA	NA	0.08	34.04	0.77	10.74	8.24	0.39	1.99	2.3	4459	3.3
Intensity.Quon90	CFB057-1E01	57	day1	50	0	dF508	G542X	male	NA	49	61	62	NA	NA	1	0	0	0	1	0	0	0.1	19.94	2.45	1.93	9.5	0.63	2.31	1.37	4266	4.8
Intensity.Quon91	CFB057-ED1	57	discharge	50	NA			male	20	44	59	62	4	0	NA	NA	NA	NA	NA	NA	NA	0.1	23.19	2.21	5.28	8.84	0.29	1.99	2.02	2710	4
Intensity.Quon92	CFB063-1E01	63	day1	27	0	dF508	Y1092X	male	NA	44	63	71	NA	NA	1	0	0	0	1	0	0	0.21	5.43	1.99	3.21	8.03	4.71	2.07	4.5	4788	4.9
Intensity.Quon93	CFB063-1E05	63	day5	27	NA			male	NA	34	73	71	NA	NA	NA	NA	NA	NA	NA	NA	NA	0.02	10.93	3.88	6.81	6.1	0.42	2.36	4.01	4423	2.6
Intensity.Quon94	CFB063-1E10	63	day10	27	NA			male	NA	29	70	71	NA	NA	NA	NA	NA	NA	NA	NA	NA	0.03	45.43	0.39	3.84	4.52	6.72	2.1	9.54	4318	2.2
Intensity.Quon95	CFB063-1ED	63	discharge	27	NA			male	14	NA	77	71	2	0	NA	NA	NA	NA	NA	NA	NA	0.02	45.65	0.63	1.54	10.84	2.18	2.17	2.51	6803	48.3
Intensity.Quon96	CFB065-1E01	65	day1	25	NA			female	NA	34	66	66	NA	NA	0	0	0	0	1	0	0	0.21	13.35	1.42	4.16	9.08	2.8	2.23	0.63	9121	2.6
Intensity.Quon97	CFB065-1E05	65	day5	25	NA			female	NA	29	65	66	NA	NA	NA	NA	NA	NA	NA	NA	NA	0.12	7.45	1.11	0.64	11.21	2.28	2.21	0.71	8792	1.2
Intensity.Quon98	CFB065-1E10	65	day10	25	NA			female	NA	23	65	66	NA	NA	NA	NA	NA	NA	NA	NA	NA	0.14	5	1.14	7.11	10.69	4.38	2.53	1.38	7051	3.1
Intensity.Quon99	CFB065-ED1	65	discharge	25	NA			female	13	23	65	66	0	NA	NA	NA	NA	NA	NA	NA	NA	0.17	2.22	1.26	2.71	11.6	2.6	2.4	4.01	6619	3.8

## Sheet: DE_Proteins
			V2 - V1			V4 - V1
ProteinIDs	ProteinNames	GeneNames	logFC	p-value	q-value	logFC	p-value	q-value
P15151-3;P15151-2;P15151-4;P15151	Poliovirus receptor	PVR	-1.53473	0.000509134	0.0476503	-0.00574163	0.988666	0.992761
P14618;P14618-3;E9PF79	Pyruvate kinase PKM	PKM	-1.51701	0.000640911	0.0476503	-0.0487168	0.904801	0.992761
E9PGN7;P05155;B4E1F0;B4E1H2;H9KV48;H0YCA1;CON__P50448;C9JZJ9;B5MCB9	Plasma protease C1 inhibitor	SERPING1	-0.948847	0.000647353	0.0476503	-0.280774	0.272494	0.870329
Q8TCF0;P18428	Lipopolysaccharide-binding protein	LBP	-2.27707	0.000688725	0.0476503	-0.540124	0.380997	0.877332
P07225;G5E9F8;H7BXT0;CON__P07224	Vitamin K-dependent protein S	PROS1	-0.828272	0.000698684	0.0476503	-0.010701	0.961905	0.992761
H7BY64;Q96NZ9;Q96NZ9-4;Q96NZ9-3;Q96NZ9-2	Proline-rich acidic protein 1	PRAP1	-1.16286	0.000885073	0.0494802	-0.071854	0.822984	0.992761
P00734;E9PIT3;C9JV37;CON__P00735	Prothrombin;Activation peptide fragment 1;Activation peptide fragment 2;Thrombin light chain;Thrombin heavy chain	F2	-0.771563	0.00101572	0.0494802	0.0537485	0.803296	0.992761
P00488;F5H080;Q9NQP5;A6PVK5;H0Y796	Coagulation factor XIII A chain	F13A1	-1.02988	0.00134166	0.0571882	0.137183	0.642725	0.991716
C9JEU5;P02679-2;C9JC84;P02679	Fibrinogen gamma chain	FGG	-1.06209	0.00168002	0.0586132	-0.357294	0.253149	0.870329
P22352;H0YBE4;E5RG32;H0YC19;P59796;O75715	Glutathione peroxidase 3	GPX3	-1.70257	0.00180499	0.0586132	-0.406059	0.420281	0.886156
Q9NPR5;Q12913-2;Q12913;E9PJ83	Receptor-type tyrosine-protein phosphatase eta	PTPRJ	-1.48333	0.00191705	0.0586132	-0.217954	0.621228	0.976216
P23528;E9PP50;E9PK25;E9PS23;G3V1A4;E9PQB7;Q9Y281;G3V5P4;E9PLJ3;F8WDN3	Cofilin-1;Cofilin-2	CFL1;CFL2	-1.18393	0.00224771	0.0586132	-0.0538975	0.8802	0.992761
P02741;Q5VVP7;P02741-2	C-reactive protein;C-reactive protein(1-205)	CRP	-1.9523	0.00243244	0.0586132	-2.37846	0.000126716	0.0108025
P02743	Serum amyloid P-component;Serum amyloid P-component(1-203)	APCS	-0.85232	0.00260568	0.0586132	-0.100342	0.701254	0.992751
P00736;H0YFH3;D3DUT5;F5GZR1;F5H2D0;F5H1V0;F5H6Y3;F5H3N3	Complement C1r subcomponent;Complement C1r subcomponent heavy chain;Complement C1r subcomponent light chain	C1R	-0.901579	0.00268946	0.0586132	0.0870986	0.753682	0.992761
P02748;REV__Q4AC99;Q96BY6-2;B3FL70;Q96BY6	Complement component C9;Complement component C9a;Complement component C9b	C9	-0.942585	0.00275198	0.0586132	-0.198372	0.495757	0.918261
P12814-2;P12814;P12814-3;H9KV75;B7TY16;H7C5W8;H0YJW3;H0YJ11;G3V2W4;G3V2N5;P35609;B2RCS5;Q08043;H0YGN3;G3V5M4;G3V2X9;G3V2E8;B7Z4P8;G3V380;D6RH00	Alpha-actinin-1	ACTN1	-2.0039	0.00292207	0.0586132	-0.487065	0.43462	0.891811
P00441;H7BYH4;F5H503	Superoxide dismutase [Cu-Zn]	SOD1	-1.02542	0.00315017	0.059278	0.0730919	0.819939	0.992761
P07195;F5H793;C9J7H8;A8MW50	L-lactate dehydrogenase B chain	LDHB	-0.786255	0.00331434	0.059278	0.00563735	0.981833	0.992761
P06396	Gelsolin	GSN	-0.495208	0.00357828	0.059278	0.295867	0.0625175	0.609099
P07357	Complement component C8 alpha chain	C8A	-0.650913	0.00376042	0.059278	-0.25362	0.224409	0.80742
P19827;B7Z549;F5H7E1;F5H165;F8WAS2;F5H7Y8;CON__Q0VCM5;H7C0N0;H7C5I0;B5MCP1	Inter-alpha-trypsin inhibitor heavy chain H1	ITIH1	-0.613723	0.00398613	0.059278	0.180371	0.361778	0.877332
P98160	Basement membrane-specific heparan sulfate proteoglycan core protein;Endorepellin;LG3 peptide	HSPG2	-1.56376	0.00399822	0.059278	-0.304251	0.545612	0.944435
P06276;F8WF14;F8WEX7;H0Y885;Q96HL2;H7C4Y0;REV__E7EQN7;REV__C9J4N8;REV__Q9HAV4	Cholinesterase;Carboxylic ester hydrolase	BCHE	-1.03235	0.00558487	0.0738038	0.116361	0.736319	0.992751
G3V2W1;Q9UK55;CON__ENSEMBL:ENSBTAP00000013050	Protein Z-dependent protease inhibitor	SERPINA10	-0.884601	0.00583088	0.0738038	0.196065	0.510515	0.918261
P05546;CON__ENSEMBL:ENSBTAP00000018574	Heparin cofactor 2	SERPIND1	-0.683465	0.00588294	0.0738038	0.169723	0.461598	0.89501
P15169;B1AP58;CON__Q2KJ83	Carboxypeptidase N catalytic chain	CPN1	-0.555405	0.00596203	0.0738038	-0.00186821	0.992044	0.992761
G3V5I3;P01011;G3V595;G3V3A0;P01011-2	Alpha-1-antichymotrypsin;Alpha-1-antichymotrypsin His-Pro-less	SERPINA3	-0.841357	0.00614021	0.0738038	-0.111142	0.696545	0.992751
P06753-2;P06753-3;Q5VU58;Q5VU59;Q5VU61;Q8NAG3;A6NL28-2;A6NL28	Tropomyosin alpha-3 chain	TPM3;DKFZp686J1372	-1.1066	0.00632052	0.0738038	-0.142847	0.704152	0.992751
P27169;F5H4W9;F8WF42	Serum paraoxonase/arylesterase 1	PON1	-1.11519	0.00668076	0.0738038	0.465064	0.224941	0.80742
H0Y5K2;B3KTS0;B3KWK7;F5H4S6;B3KRZ1;P17936;C9JMX4;H0Y485	Insulin-like growth factor-binding protein 3	IGFBP3	-0.705197	0.00670944	0.0738038	0.34834	0.151529	0.774322
P51884;CON__Q05443	Lumican	LUM	-0.759564	0.00722545	0.0769962	0.0980483	0.708936	0.992751
D6RA08;D6R934;P02746;D6RGJ1	Complement C1q subcomponent subunit B	C1QB	-0.694552	0.00795488	0.0802291	0.134751	0.579752	0.95505
P60709;B4E335;P63261;F5H0N0;B4DW52;I3L3I4;F5GYT4;I3L3I0;I3L1U9;I3L4N8;G5E9R0;E7EVS6;I3L3R2;C9JZR7;C9JTX5;Q6S8J3;A5A3E0;P0CG38;P0CG39;Q9BYX7	Actin, cytoplasmic 1;Actin, cytoplasmic 1, N-terminally processed;Actin, cytoplasmic 2;Actin, cytoplasmic 2, N-terminally processed	ACTB;ACTG1	-0.877036	0.00837753	0.0802291	-0.0147476	0.96195	0.992761
P03951;E9PGP2;P03951-2;D6RB32;H0Y596	Coagulation factor XI;Coagulation factor XIa heavy chain;Coagulation factor XIa light chain	F11	-1.0089	0.0085733	0.0802291	-0.362196	0.311357	0.870329
Q6U2E9;F5GXS0;F8VWK3	Complement C4-B;Complement C4 beta chain;Complement C4-B alpha chain;C4a anaphylatoxin;C4b-B;C4d-B;Complement C4 gamma chain	C4B	-0.666015	0.00857387	0.0802291	-0.132495	0.574018	0.954831
Q15942;H0Y2Y8;B4DQX7;B4DQR8;H7C3D3;C9IZ41;H7C3R3;C9JJK5	Zyxin	ZYX	-1.20807	0.00877343	0.0802291	-0.169502	0.69253	0.992751
P15924;P15924-2;H7BYR0	Desmoplakin	DSP	-2.81557	0.00894048	0.0802291	-0.377438	0.706286	0.992751
P04003;F2Z2V7;A6PVY5	C4b-binding protein alpha chain	C4BPA	-1.52824	0.00950688	0.0831242	-0.907889	0.100199	0.657074
Q9Y490;Q9Y4G6;H0YMT1	Talin-1	TLN1	-1.19261	0.00984874	0.0839605	-0.0541608	0.899711	0.992761
B4DW75;Q12805-2;Q12805-4;Q12805-3;Q12805;Q580Q6;E9PGL6	EGF-containing fibulin-like extracellular matrix protein 1	EFEMP1	-1.44515	0.0104773	0.0864157	-0.420158	0.424621	0.886156
P55290;F5H6D5;B7Z590;P55290-3;P55290-2;H0YH43;F5H2J5	Cadherin-13	CDH13	-0.680607	0.0108798	0.0864157	0.168627	0.498323	0.918261
P08697;P08697-2;C9JMH6;C9JPV4;CON__P28800	Alpha-2-antiplasmin	SERPINF2	-0.702612	0.010897	0.0864157	0.189971	0.460152	0.89501
P00450;H7C5N5	Ceruloplasmin	CP	-0.663032	0.0112946	0.0875331	0.0110595	0.963786	0.992761
P11717	Cation-independent mannose-6-phosphate receptor	IGF2R	-1.0772	0.0120531	0.0913359	-0.141758	0.722787	0.992751
Q9H4B7;CON__ENSEMBL:ENSBTAP00000025008	Tubulin beta-1 chain	TUBB1	-1.63564	0.0133147	0.0981157	-0.191404	0.755903	0.992761
P61626;F8VV32	Lysozyme C;Lysozyme	LYZ	-0.943447	0.0135233	0.0981157	0.128645	0.717837	0.992751
P67936	Tropomyosin alpha-4 chain	TPM4	-1.10534	0.0140728	0.0999755	-0.080608	0.847623	0.992761
F5H1V8;G5E9I6;E9PHR3;Q15555;Q15555-2;C9JB30;Q9UPY8-2;Q9UPY8	Microtubule-associated protein RP/EB family member 2	MAPRE2	-1.33731	0.0147846	0.102889	0.192585	0.706551	0.992751
P05160	Coagulation factor XIII B chain	F13B	-1.11935	0.0156001	0.106393	1.20756	0.00617958	0.263404
F8WA45;P06396-2;F5H1A8;P06396-3;F5H8M4;Q5T0H8;Q5T0I0;Q5T0H7;REV__B4DX11;REV__F5H555;REV__H0YJM7;REV__F5H6T6;REV__Q6TDU7-2;REV__Q6TDU7-3;REV__Q6TDU7;REV__F8W8F9	Gelsolin	GSN	-1.46065	0.0160484	0.107304	-0.0637223	0.910304	0.992761
Q96KN2	Beta-Ala-His dipeptidase	CNDP1	-0.944005	0.0171122	0.112156	0.225092	0.542602	0.944435
P01031;H0Y4U2;CON__Q1A7A4	Complement C5;Complement C5 beta chain;Complement C5 alpha chain;C5a anaphylatoxin;Complement C5 alpha chain	C5	-0.663859	0.0177546	0.112156	0.0203212	0.937996	0.992761
P63104;E7EX29;E7ESK7;E5RIR4;E9PD24;E7EVZ2;B0AZS6;E7EX24;B7Z2E6;H0YB80;E5RGE1	14-3-3 protein zeta/delta	YWHAZ	-0.800433	0.0177608	0.112156	0.00710128	0.982014	0.992761
P05452;E9PHK0;CON__Q2KIS7	Tetranectin	CLEC3B	-0.694401	0.0181529	0.112548	0.538024	0.0522933	0.558327
B4E1Z4;E7EVA3;E7ETN3;P00751;B0UXW4;H7C5H1;P00751-2;F8VNY6;H0Y4A5;A2ABG1;C9JRT3;F2Z3N2;A2ABJ9;H0Y4Z4;C9JYQ5;A2ABG0;H7C526;F8WCJ9;Q5ST52;CON__Q3KUS7	Complement factor B;Complement factor B Ba fragment;Complement factor B Bb fragment	CFB	-0.500844	0.0204904	0.123141	-0.200909	0.320772	0.874418
B4E3A8;P30740;B4DNT0	Leukocyte elastase inhibitor	SERPINB1	-1.29882	0.0205838	0.123141	0.586368	0.264535	0.870329
P02774;P02774-2;D6RBJ7;D6RF20;CON__Q3MHN5;CON__ENSEMBL:ENSBTAP00000018229	Vitamin D-binding protein	GC	-0.515403	0.021406	0.125852	0.0989233	0.636493	0.986564
E9PJ64;F8WAP3;Q5VU43-6;Q5VU43-7;Q5VU43-3;Q5VU43;Q5VU43-4;E9PQG4;E9PL24;F8WAP5;Q5VU43-2;E9PJU0;E9PJK3;H0YC86;E9PJA9;E9PJ85;E9PS60;F8WBJ0;E9PQH9;F8WF55;F8WCI3;E9PCD3;Q5VU43-11;Q5VU43-10;Q5VU43-12;Q5VU43-8;Q5VU43-9;Q96SN8-4;Q96SN8-3;Q96SN8-2;Q96SN8	Myomegalin	PDE4DIP	-1.02963	0.0223881	0.127561	-0.530421	0.209863	0.788091
Q6IMJ5;Q99784-3;Q99784;F5H810;F5GZQ2;F8W870;Q99784-4;Q99784-2;H0YFB9	Noelin	OLFM1	-1.30471	0.0224448	0.127561	-0.0066737	0.990025	0.992761
B3KQT9;G5EA52;P30101;F5H119	Protein disulfide-isomerase;Protein disulfide-isomerase A3	PDIA3	-0.777202	0.0245571	0.137278	-0.133309	0.679972	0.992751
P14625;E9PEX3;H0YIV0;Q96GW1;Q58FF3;F8W026	Endoplasmin	HSP90B1	-0.976888	0.0256921	0.138523	0.0929644	0.820339	0.992761
O00151	PDZ and LIM domain protein 1	PDLIM1	-0.940464	0.0256931	0.138523	-0.0384188	0.922328	0.992761
P04792;B4DL87;F8WE04;C9J3N8	Heat shock protein beta-1	HSPB1	-1.24834	0.026078	0.138523	-0.00982866	0.985047	0.992761
H0YN49;H0YMZ3;Q9NPR2-2;Q9NPR2	Semaphorin-4B	SEMA4B	-0.959041	0.0264047	0.138523	0.120718	0.765021	0.992761
P02671;Q6NSD8;CON__P02672	Fibrinogen alpha chain;Fibrinopeptide A;Fibrinogen alpha chain	FGA	-0.430076	0.0271896	0.14048	-0.32566	0.0762543	0.626731
G3XAM2;E7ETH0;P05156;F5H1M0;D6R9Z8;H0YGY0	Complement factor I;Complement factor I heavy chain;Complement factor I light chain	CFI	-0.683233	0.0286289	0.145708	0.068194	0.815329	0.992761
B7Z8R6;P02760	Protein AMBP;Alpha-1-microglobulin;Inter-alpha-trypsin inhibitor light chain;Trypstatin	AMBP	-0.835208	0.0292589	0.145979	0.33012	0.358057	0.877332
H7BZT7;P10768	S-formylglutathione hydrolase	ESD	-1.1793	0.0295384	0.145979	-0.171317	0.735436	0.992751
Q86UX7-2;Q86UX7;F5H1C6;F5H3I6;H0YFT5	Fermitin family homolog 3	FERMT3	-1.11921	0.0301899	0.147068	0.0967996	0.841167	0.992761
P06733;P06733-2	Alpha-enolase	ENO1	-0.780782	0.0316442	0.151981	0.279724	0.411503	0.882532
P02750;B4E1I8	Leucine-rich alpha-2-glycoprotein	LRG1	-0.535628	0.0330252	0.155923	-0.495401	0.0374572	0.549422
P02790;Q9BS19	Hemopexin	HPX	-0.574653	0.0333794	0.155923	0.137354	0.587192	0.962656
Q14624;F5GXQ1	Inter-alpha-trypsin inhibitor heavy chain H4;70 kDa inter-alpha-trypsin inhibitor heavy chain H4;35 kDa inter-alpha-trypsin inhibitor heavy chain H4	ITIH4	-0.399767	0.034845	0.159922	0.0338551	0.848611	0.992761
Q9NZP8;E7ER29;H0YFL7;F5GWF3;F5H7C8;F5H6S5;F5H2Z5	Complement C1r subcomponent-like protein	C1RL	-0.724451	0.0353496	0.159922	0.1413	0.661238	0.992751
P06702	Protein S100-A9	S100A9	-0.998567	0.0358368	0.159922	-0.233549	0.600336	0.970212
P02747	Complement C1q subcomponent subunit C	C1QC	-0.532425	0.0363078	0.159922	0.270643	0.257453	0.870329
P00747;Q68DS2;Q5TEH5;A6PVI2;CON__P06868;Q15195;E9PHF4;Q02325	Plasminogen;Plasmin heavy chain A;Activation peptide;Angiostatin;Plasmin heavy chain A, short form;Plasmin light chain B	PLG;DKFZp779M0222	-0.448275	0.0365805	0.159922	0.0126336	0.949828	0.992761
F5GY80;F5H7G1;P07358	Complement component C8 beta chain	C8B	-0.680061	0.037779	0.163071	-0.0991161	0.746539	0.992761
P00558;B4E1H9;B7Z7A9;E7ERH5;P07205	Phosphoglycerate kinase 1;Phosphoglycerate kinase	PGK1	-0.954805	0.0405498	0.171212	-0.0300237	0.945189	0.992761
Q01459	Di-N-acetylchitobiase	CTBS	1.28459	0.0406691	0.171212	1.15403	0.0521708	0.558327
B1AHL2;P23142-4	Fibulin-1	FBLN1	-0.856659	0.0432318	0.177221	0.504151	0.206322	0.788091
P37802;C9J5W6;Q9UI15	Transgelin-2	TAGLN2	-0.710562	0.0436061	0.177221	0.110697	0.737359	0.992751
Q14126	Desmoglein-2	DSG2	-1.08926	0.0436557	0.177221	0.197743	0.69606	0.992751
P18206-2;P18206;F5H7T3;G8JLL3;Q5JQ13;B4DTM7;P18206-3	Vinculin	VCL	-0.720801	0.0443495	0.17792	0.00581806	0.986183	0.992761
C9JA05;D6RHJ6;D6RD17;P01591	Immunoglobulin J chain	JCHAIN;IGJ	-0.560185	0.045258	0.179453	0.0798006	0.760944	0.992761
Q03591;B1AKG0;P36980-2;P36980	Complement factor H-related protein 1	CFHR1	-1.29419	0.0463721	0.180488	0.202594	0.739468	0.992751
P07737;I3L3D5;CON__P02584	Profilin-1	PFN1	-0.803321	0.0465775	0.180488	0.209987	0.579258	0.95505
Q6EMK4	Vasorin	VASN	-0.580751	0.0476366	0.182518	0.500081	0.0715103	0.626731
P62937;B4DM82;F8WE65;C9J5S7;Q567Q0;Q9Y536;F5H284;A2BFH1	Peptidyl-prolyl cis-trans isomerase A;Peptidyl-prolyl cis-trans isomerase A, N-terminally processed;Peptidyl-prolyl cis-trans isomerase	PPIA	-0.868334	0.0495983	0.187922	0.2565	0.536675	0.944435
P13667	Protein disulfide-isomerase A4	PDIA4	-1.15385	0.051453	0.190094	0.0895742	0.871929	0.992761
Q96PD5;Q96PD5-2;CON__ENSEMBL:ENSBTAP00000016285	N-acetylmuramoyl-L-alanine amidase	PGLYRP2	-0.787567	0.0516441	0.190094	0.92827	0.0161651	0.424023
O00391;O00391-2;A8MXT8;H0Y5Z8	Sulfhydryl oxidase 1	QSOX1	-0.572271	0.0518438	0.190094	0.230109	0.405421	0.882532
P04004;CON__Q3ZBS7;F8W1C3;Q99542-3;Q99542	Vitronectin;Vitronectin V65 subunit;Vitronectin V10 subunit;Somatomedin-B	VTN	-0.412906	0.0532661	0.193231	0.183565	0.360801	0.877332
P35858;E9PGU3	Insulin-like growth factor-binding protein complex acid labile subunit	IGFALS	-0.574986	0.0556828	0.196144	0.578978	0.0424143	0.55628
P00742;Q5JVE8;B7ZBK1;F8WBM7	Coagulation factor X;Factor X light chain;Factor X heavy chain;Activated factor Xa heavy chain	F10	-0.459686	0.0562447	0.196144	0.263674	0.244988	0.870218
D9YZV8	Tropomyosin alpha-1 chain	TPM1	-0.901059	0.0570333	0.196144	-0.335717	0.450596	0.89501
P33151;I3L1J2;E7EPJ8;F5H6D9;H3BPG1;H3BR11;H3BR64	Cadherin-5	CDH5	-0.444205	0.057107	0.196144	0.338772	0.124579	0.708024
P36955;I3L3M1;I3L4N7;I3L4F9;I3L107;CON__Q95121;I3L4Z0;I3L2R7;I3L3Z3;I3L425;I3L1U4	Pigment epithelium-derived factor	SERPINF1	-0.371495	0.0572678	0.196144	0.423466	0.0228838	0.520225
Q8IXL6;Q96MK3	Extracellular serine/threonine protein kinase FAM20C	FAM20C	-0.821844	0.0579361	0.196144	-0.312192	0.443498	0.894868
P52565;A8MXW0	Rho GDP-dissociation inhibitor 1	ARHGDIA	-1.15547	0.0584161	0.196144	0.291953	0.610617	0.970297
P07359;E7ES66	Platelet glycoprotein Ib alpha chain;Glycocalicin	GP1BA	-0.729571	0.0586707	0.196144	0.61807	0.0905075	0.626731
P04196	Histidine-rich glycoprotein	HRG	-0.74375	0.0598668	0.1982	0.654548	0.0802831	0.626731
P01024;B4E216;CON__Q2UVX4	Complement C3;Complement C3 beta chain;C3-beta-c;Complement C3 alpha chain;C3a anaphylatoxin;Acylation stimulating protein;Complement C3b alpha chain;Complement C3c alpha chain fragment 1;Complement C3dg fragment;Complement C3g fragment;Complement C3d fragment;Complement C3f fragment;Complement C3c alpha chain fragment 2	C3	-0.523965	0.0610407	0.199023	0.0461687	0.860424	0.992761
P21333-2;P21333;Q5HY54;E9PHF0;H0Y5C6;O75369-6;O75369-3;O75369-2;O75369-9;O75369;O75369-8;H0Y5F3;O75369-5;O75369-4;Q14315-2;Q14315;H7C2E7;H7C5L4;E7EN95;O75369-7	Filamin-A	FLNA	-0.833706	0.061862	0.199023	-0.0578831	0.890157	0.992761
P52907;P47755;C9JUG7;F8W9N7;B4DE01;B4DG50	F-actin-capping protein subunit alpha-1	CAPZA1	-1.0836	0.0618664	0.199023	0.213415	0.695348	0.992751
P01008;Q8TCE1;CON__P41361	Antithrombin-III	SERPINC1	-0.364622	0.0648181	0.20657	0.168049	0.365839	0.877332
P10909-4;P10909;P10909-5;P10909-2;E7ETA7;P10909-3;H0YLK8;H0YAS8;E7ERK6;H0YC35;E7ETB4;E5RJZ5;E5RGB0;E5RH61;E5RG36	Clusterin;Clusterin beta chain;Clusterin alpha chain	CLU	-0.386302	0.068602	0.216604	0.170089	0.394227	0.879836
P08294	Extracellular superoxide dismutase [Cu-Zn]	SOD3	0.927247	0.0697478	0.218202	2.4659	1.59524e-06	0.000271989
P01019;E7EUC5	Angiotensinogen;Angiotensin-1;Angiotensin-2;Angiotensin-3;Angiotensin-4;Angiotensin 1-9;Angiotensin 1-7;Angiotensin 1-5;Angiotensin 1-4	AGT	-0.540664	0.0730102	0.223475	0.30003	0.291141	0.870329
P05543;CON__Q9TT36	Thyroxine-binding globulin	SERPINA7	-0.689865	0.07329	0.223475	0.466656	0.199308	0.782255
Q9BWP8-8;Q9BWP8-7;Q9BWP8-6;Q9BWP8-5;Q9BWP8-4;Q9BWP8-3;Q9BWP8-2;Q9BWP8-9;Q9BWP8	Collectin-11	COLEC11	-1.13605	0.0733995	0.223475	-0.319002	0.592864	0.962698
D3YTD6;B4DSV9;H0Y897;D3YTG3;Q7Z7G0-2;Q7Z7G0-3;Q7Z7G0-4;Q7Z7G0;H7C556	Target of Nesh-SH3	ABI3BP	-0.786218	0.0752915	0.227207	0.608828	0.145106	0.774322
P02647;F8W696	Apolipoprotein A-I;Proapolipoprotein A-I;Truncated apolipoprotein A-I	APOA1	-0.562197	0.0762375	0.228044	0.325776	0.27586	0.870329
P02745;H0Y2W8	Complement C1q subcomponent subunit A	C1QA	-0.770011	0.0782496	0.229718	-0.10322	0.801699	0.992761
F5H880;E7END6;P04070;B4DPQ7;H7BYX9	Vitamin K-dependent protein C;Vitamin K-dependent protein C light chain;Vitamin K-dependent protein C heavy chain;Activation peptide	PROC	-0.469726	0.0784455	0.229718	0.466473	0.065541	0.620819
P01871;P01871-2;P04220	Ig mu chain C region	IGHM	-1.18385	0.0788182	0.229718	-0.012969	0.983654	0.992761
P02751-3;P02751;P02751-14;P02751-8;P02751-7;P02751-15;E7ERA1;E9PE77;P02751-11;P02751-9;F8W7G7;P02751-5;P02751-10;P02751-6;P02751-13;P02751-4;P02751-12;H0Y7Z1;H0Y4K8;P02751-2;E9PG29	Fibronectin;Anastellin;Ugl-Y1;Ugl-Y2;Ugl-Y3	FN1	-0.539991	0.079813	0.230646	0.449403	0.123393	0.708024
P20933;H0Y8L9;H0Y9C7	N(4)-(beta-N-acetylglucosaminyl)-L-asparaginase;Glycosylasparaginase alpha chain;Glycosylasparaginase beta chain	AGA	-0.900244	0.0805644	0.230861	0.0336906	0.944529	0.992761
F8W1R7;G8JLA2;G3V1V0;B7Z6Z4;P60660-2;P60660;F8VZV5;F8VPF3;G3V1Y7;F8VZU9;F8W180;F8W1I5;P14649;F8VXL3;H0YI43	Myosin light polypeptide 6	MYL6	-1.12699	0.0814208	0.231371	-0.622507	0.30727	0.870329
P62328;Q5T4B6	Thymosin beta-4;Hematopoietic system regulatory peptide	TMSB4X	-0.710258	0.0838583	0.236328	-0.0135057	0.972104	0.992761
P04114;F5H109;A8MUN2	Apolipoprotein B-100;Apolipoprotein B-48	APOB	-0.486688	0.0846991	0.236741	0.255638	0.336681	0.874418
P07237;F5H8J2;E7EPA8;I3L2P8;H7BZ94;B4DUA5;H0Y3Z3;I3L0S0;I3NI03;I3L3U6;I3L514;I3L3P5;I3L312;I3L1Y5;I3L398	Protein disulfide-isomerase	P4HB	-0.752866	0.0863587	0.237453	-0.0284418	0.945062	0.992761
P02675;B4E1D3;D6REL8;CON__P02676	Fibrinogen beta chain;Fibrinopeptide B;Fibrinogen beta chain	FGB	-0.536512	0.0872581	0.237453	-0.067471	0.819106	0.992761
B4DNE4;G3V1Q4;E7ES33;E7EPK1;Q16181-2;Q16181;Q5JXL7;H0Y3Y4;H0YFF6;F5GZE5;Q6ZU15	Septin-7	SEPT7;DKFZp586I031	-0.996373	0.0873434	0.237453	-0.0394224	0.942649	0.992761
Q5VY30;A6NCP9;P02753	Retinol-binding protein 4;Plasma retinol-binding protein(1-182);Plasma retinol-binding protein(1-181);Plasma retinol-binding protein(1-179);Plasma retinol-binding protein(1-176)	RBP4	0.701558	0.0877394	0.237453	1.77451	1.38539e-05	0.00157473
E7EPV7;P37840-2;P37840;D6RA31;P37840-3;Q16143	Alpha-synuclein	SNCA	-0.911934	0.0895606	0.239255	-0.201535	0.690024	0.992751
P04075;H3BQN4;H3BUH7;H3BPS8;H3BR04;H3BMQ8;H3BU78;H3BR68	Fructose-bisphosphate aldolase A;Fructose-bisphosphate aldolase	ALDOA	-0.522284	0.0898084	0.239255	0.076668	0.791186	0.992761
C9JX84;Q06033-2;Q06033;A8MXF4;F5H6B4;E7ET33;CON__Q0V8M9	Inter-alpha-trypsin inhibitor heavy chain H3	ITIH3	-0.377408	0.0928737	0.245304	-0.218835	0.301668	0.870329
P33908;Q6P052	Mannosyl-oligosaccharide 1,2-alpha-mannosidase IA	MAN1A1	-0.919157	0.0935175	0.245304	0.638124	0.21773	0.798344
O75882-3;O75882-2;H7BXY8;O75882	Attractin	ATRN	-0.699896	0.09483	0.245459	0.0934724	0.812541	0.992761
P43121;P43121-2	Cell surface glycoprotein MUC18	MCAM	-0.973673	0.0950164	0.245459	0.0377241	0.945173	0.992761
P00338;P00338-3;E9PH51;F5GXH2;F5GYU2;F5GXY2;F5H308;P00338-5;P00338-4;P00338-2;F5GZQ4;F5H5J4;F5H6W8	L-lactate dehydrogenase A chain	LDHA	-0.899864	0.0961908	0.246625	0.161242	0.751383	0.992761
P29622	Kallistatin	SERPINA4	-0.845042	0.0973344	0.247084	0.965222	0.0465666	0.558327
P07360;Q5SQ08	Complement component C8 gamma chain	C8G	-0.539164	0.0978191	0.247084	0.232057	0.449525	0.89501
Q15848	Adiponectin	ADIPOQ	-0.984436	0.098612	0.247255	0.798767	0.156681	0.774322
P19823;Q5T985;Q5T987;CON__Q9TRI1	Inter-alpha-trypsin inhibitor heavy chain H2	ITIH2	-0.295616	0.101618	0.252932	0.225603	0.186437	0.782255
P01876;P01877	Ig alpha-1 chain C region;Ig alpha-2 chain C region	IGHA1;IGHA2	-0.970171	0.103044	0.254131	-0.269744	0.630225	0.981309
P22792	Carboxypeptidase N subunit 2	CPN2	-0.598873	0.10359	0.254131	0.0379478	0.912721	0.992761
P31025;Q5VSP4	Lipocalin-1	LCN1	-0.811154	0.10725	0.259843	-0.318535	0.502083	0.918261
O00299	Chloride intracellular channel protein 1	CLIC1	-1.02264	0.107766	0.259843	0.477201	0.426034	0.886156
Q14515;B4E2Z0;F5H4Y3;D6RA29;F5H331;C9JJR8;E9PC64	SPARC-like protein 1	SPARCL1	-0.939636	0.108354	0.259843	0.787147	0.155351	0.774322
P00568;Q5T9B7;H0Y4J6;H0YID2;Q9Y6K8-2;Q9Y6K8-3;Q9Y6K8	Adenylate kinase isoenzyme 1	AK1	-0.918196	0.10994	0.259843	0.31578	0.559557	0.946106
P27348;E9PG15;B4DMT8	14-3-3 protein theta	YWHAQ	-0.903463	0.110422	0.259843	-0.609906	0.254024	0.870329
O75636;O75636-2;Q5SSB9	Ficolin-3	FCN3	-0.550476	0.110498	0.259843	0.451564	0.166578	0.782255
P80108;P80108-2	Phosphatidylinositol-glycan-specific phospholipase D	GPLD1	-0.401165	0.112497	0.259843	0.52101	0.0307432	0.542161
P04275;Q8TCE8	von Willebrand factor;von Willebrand antigen 2	VWF	-0.915935	0.113877	0.259843	-0.410644	0.452203	0.89501
C9JMY1;P18065;C9JW52;H7C1H0	Insulin-like growth factor-binding protein 2	IGFBP2	-0.791374	0.114266	0.259843	-0.160472	0.733799	0.992751
Q13103;C9J6K0	Secreted phosphoprotein 24	SPP2	-0.90444	0.11498	0.259843	-0.273729	0.612607	0.970297
P08571;D6RFL4	Monocyte differentiation antigen CD14;Monocyte differentiation antigen CD14, urinary form;Monocyte differentiation antigen CD14, membrane-bound form	CD14	-0.82033	0.114994	0.259843	0.0416098	0.932324	0.992761
Q92686	Neurogranin;NEUG(55-78)	NRGN	-0.790585	0.115062	0.259843	-0.118309	0.802237	0.992761
P31946-2	14-3-3 protein beta/alpha;14-3-3 protein beta/alpha, N-terminally processed	YWHAB	-0.68449	0.11829	0.265374	-0.00937668	0.981869	0.992761
P04217;P04217-2;B3KWB5;CON__Q2KJF1	Alpha-1B-glycoprotein	A1BG	-0.273071	0.120023	0.265796	0.289962	0.0822032	0.626731
P37837;F2Z393	Transaldolase	TALDO1	-0.713227	0.120037	0.265796	0.0989342	0.818877	0.992761
P13671	Complement component C6	C6	-0.35537	0.121764	0.267881	-0.309525	0.154742	0.774322
Q02818;C9JKZ2;H7BZI1;C9JBD3;C9J3C1	Nucleobindin-1	NUCB1	-0.75221	0.130722	0.28509	-0.0144134	0.975475	0.992761
Q9Y6R7	IgGFc-binding protein	FCGBP	-0.729219	0.131258	0.28509	0.399164	0.381543	0.877332
O75083;D6RD66;O75083-3;H7C4D6;B4DY05	WD repeat-containing protein 1	WDR1	-0.636401	0.13215	0.28521	0.0531639	0.893782	0.992761
H7BYY1;F5H7S3;B7Z596;P09493-2		TPM1	-0.980444	0.134242	0.287903	-0.495293	0.422795	0.886156
F8W1Q3;P43251;B4DLJ9;A6NHF2;C9JSN9	Biotinidase	BTD	-0.711863	0.137256	0.291679	0.0466133	0.91774	0.992761
Q99497	Protein deglycase DJ-1	PARK7	-1.05795	0.137823	0.291679	-0.443987	0.509152	0.918261
B3KUE5;E7EV16;P55058-2;P55058	Phospholipid transfer protein	PLTP	-0.727879	0.138569	0.291679	0.0967972	0.834426	0.992761
E9PG06;Q9UGM5;E9PG08;B7Z8T3;F8WAW1;F8WEP7;C9JC68	Fetuin-B	FETUB	-0.570914	0.141697	0.296434	0.380617	0.29998	0.870329
E9PCE8;P12955;P12955-2	Xaa-Pro dipeptidase	PEPD	-0.85043	0.143279	0.296514	1.19123	0.0317983	0.542161
P19320;E9PDD1;P19320-2;E9PDD2	Vascular cell adhesion protein 1	VCAM1	-0.547234	0.143475	0.296514	0.118694	0.736402	0.992751
P10720;P02776	Platelet factor 4 variant;Platelet factor 4 variant(4-74);Platelet factor 4 variant(5-74);Platelet factor 4 variant(6-74)	PF4V1	-0.76715	0.152131	0.312509	-0.0339778	0.946351	0.992761
B1AK87;B1AK88;E7EQ40;P47756-2;P47756	F-actin-capping protein subunit beta	CAPZB	-0.761004	0.155726	0.317607	0.2924	0.563224	0.946106
P04406;E7EUT4;E7EUT5;E7EU54;O14556	Glyceraldehyde-3-phosphate dehydrogenase	GAPDH	-0.4696	0.156983	0.317607	0.054453	0.861811	0.992761
Q05682-4;Q05682-6;Q05682-2;Q05682;F5H1Z9;Q05682-5;C9J813;E9PGZ1;E7EX44;Q05682-3;C9JEK3;E7EUR9;C9JE79;F8WE61;REV__H0YH95;REV__H0YEF9;REV__E9PJZ7;REV__H0YHK3;REV__E7ETG6;REV__B7Z663;REV__Q13136-2;REV__Q13136;REV__G3V200;REV__O75334-2;REV__O75334-4;REV__O75334-3;REV__O75334;REV__H0YFQ4	Caldesmon	CALD1	-0.649165	0.157406	0.317607	-0.0619433	0.886213	0.992761
Q15113	Procollagen C-endopeptidase enhancer 1	PCOLCE	-0.75532	0.160786	0.321826	0.542707	0.286739	0.870329
P52566;F5H3P3;H0YGX7;F5H6Q0;F5H2R5	Rho GDP-dissociation inhibitor 2	ARHGDIB	-0.747293	0.162256	0.321826	0.786409	0.121365	0.708024
O00533-2;O00533;H7C0J0;C9J905;C9JH37;C9JW79	Neural cell adhesion molecule L1-like protein;Processed neural cell adhesion molecule L1-like protein	CHL1	-0.532894	0.162456	0.321826	0.0218119	0.951646	0.992761
P05362;E7ESS4	Intercellular adhesion molecule 1	ICAM1	-0.669817	0.163273	0.321826	0.0259417	0.954334	0.992761
E9PEP6;O14786;E7EX60;Q5T7F0;Q5JWQ6;Q5T7F1;O14786-2;Q5JWQ4;E9PHT5	Neuropilin-1	NRP1	-0.390707	0.168355	0.329936	0.0133473	0.9602	0.992761
P08567	Pleckstrin	PLEK	-0.917384	0.173265	0.33762	0.818861	0.199578	0.782255
O00187;O00187-2	Mannan-binding lectin serine protease 2;Mannan-binding lectin serine protease 2 A chain;Mannan-binding lectin serine protease 2 B chain	MASP2	-0.317917	0.17865	0.342405	0.430258	0.0561977	0.56363
P26038;H7BZI4	Moesin	MSN	-0.481855	0.179071	0.342405	-0.0213385	0.949703	0.992761
Q04917;A2IDB2;F8WEB6;A2IDB1	14-3-3 protein eta	YWHAH	-0.702736	0.179977	0.342405	0.482607	0.330286	0.874418
P04180;I3L1Q6	Phosphatidylcholine-sterol acyltransferase	LCAT	-0.742616	0.180077	0.342405	0.515223	0.325492	0.874418
Q15691	Microtubule-associated protein RP/EB family member 1	MAPRE1	-0.8556	0.180741	0.342405	0.222657	0.712042	0.992751
B4DGX2;P48426;Q5JUT3;E9PCB2;H7BXS3;P78356;Q5JUT2;C9JMM2;P78356-2	Phosphatidylinositol 5-phosphate 4-kinase type-2 alpha;Phosphatidylinositol 5-phosphate 4-kinase type-2 beta	PIP4K2A;PIP4K2B	-0.828792	0.182824	0.344437	-0.605272	0.303878	0.870329
P02775	Platelet basic protein;Connective tissue-activating peptide III;TC-2;Connective tissue-activating peptide III(1-81);Beta-thromboglobulin;Neutrophil-activating peptide 2(74);Neutrophil-activating peptide 2(73);Neutrophil-activating peptide 2;TC-1;Neutrophil-activating peptide 2(1-66);Neutrophil-activating peptide 2(1-63)	PPBP	-0.590044	0.189016	0.352434	-0.351314	0.408074	0.882532
P62942;Q1JUQ5;Q5W0X3;A8MSS1;Q5VVH2	Peptidyl-prolyl cis-trans isomerase FKBP1A;Peptidyl-prolyl cis-trans isomerase	FKBP1A;FKBP12-Exip2	-0.701867	0.189136	0.352434	0.416581	0.409671	0.882532
P0DJI8;E9PQD6;E9PR14;G3V1D9;G3XAK9	Serum amyloid A-1 protein;Amyloid protein A;Serum amyloid protein A(2-104);Serum amyloid protein A(3-104);Serum amyloid protein A(2-103);Serum amyloid protein A(2-102);Serum amyloid protein A(4-101);Serum amyloid A protein	SAA1	-1.00379	0.190338	0.352746	-1.22999	0.0916251	0.626731
P02654	Apolipoprotein C-I;Truncated apolipoprotein C-I	APOC1	0.653252	0.19165	0.353258	1.27719	0.00802236	0.273563
E7EU23;P50395;Q5SX87;P50395-2;Q5SX90;Q5SX86	Rab GDP dissociation inhibitor beta	GDI2	-0.959354	0.197269	0.36166	0.455474	0.517027	0.918261
F5H5D3;Q9BQE3;P68363;G3V1U9;Q71U36;A8MUB1;P68366;Q13748;F8VXZ4;C9J2C0;Q9NY65-2;Q13748-2;Q9NY65;F8VWX4;E7ET24;F8VVB9;E9PGK3;Q6PEY2;F8VQQ4;C9JDS9;F8VX09;F8VWV9;F8VRZ4;F8VS66;A6NHL2-2;A6NHL2;F8VRK0;C9JEV8;C9JQ00;C9JJQ8;F8VXZ7;C9K0S6;F8VS94;F8VYI2;F8VXB8;C9JDL2;F8W0F6;Q9H853	Tubulin alpha-1C chain;Tubulin alpha-1B chain;Tubulin alpha-1A chain;Tubulin alpha-4A chain;Tubulin alpha-3C/D chain;Tubulin alpha-8 chain	TUBA1C;TUBA1B;TUBA1A;TUBA4A;TUBA3C;TUBA8	-0.860246	0.199418	0.363645	0.185625	0.769259	0.992761
H0YGH4;P01023;F8W7L3;H0YFH1;H0YGH6	Alpha-2-macroglobulin	A2M	-0.535322	0.201541	0.365561	0.281198	0.477792	0.910207
P05154;F5H6K7;E9PHH2;G3V5Q9;G3V2M1;G3V345;G3V264;G3V482;G3V265;G3V4B4;G3V3F5	Plasma serine protease inhibitor	SERPINA5	-0.426637	0.203376	0.365961	0.610956	0.0561513	0.56363
P08603;F8WDX4;C9JYL1;P08603-2;Q5TFM2;F5H414;Q6NSD3	Complement factor H	CFH	-0.31806	0.203908	0.365961	0.206414	0.38335	0.877332
P05062;C9J4K3;Q5T7D5	Fructose-bisphosphate aldolase B	ALDOB	0.510455	0.205281	0.366497	2.38156	1.28055e-08	4.36669e-06
P50552	Vasodilator-stimulated phosphoprotein	VASP	-0.598314	0.207085	0.367792	-0.264165	0.55547	0.946106
Q96IY4;Q96IY4-2;CON__Q2KIG3	Carboxypeptidase B2	CPB2	-0.444604	0.20996	0.370965	0.384235	0.252813	0.870329
P69905;P02008	Hemoglobin subunit alpha	HBA1	-0.498122	0.217992	0.381495	-0.170056	0.656149	0.992751
P02787;H7C5E8;C9JVG0	Serotransferrin	TF	0.796519	0.21913	0.381495	1.21125	0.0502734	0.558327
P04040	Catalase	CAT	0.454704	0.220166	0.381495	0.300598	0.391582	0.879836
P12830;H7BXH4;F5GYI6;Q9UII8;H3BNC6;P22223-2;P22223	Cadherin-1;E-Cad/CTF1;E-Cad/CTF2;E-Cad/CTF3	CDH1	-0.793665	0.220529	0.381495	0.794372	0.196146	0.782255
P06681;E9PFN7;Q5ST57;H0Y3H6;P06681-2;B4DQI1;E9PDZ0;B3KTX9;A2ABK0;H0Y868;Q8N6L6	Complement C2;Complement C2b fragment;Complement C2a fragment	C2	-0.614156	0.22202	0.381495	0.999124	0.0376943	0.549422
P20742;P20742-2;F5GXY0	Pregnancy zone protein	PZP	-0.798384	0.222632	0.381495	-0.422285	0.495036	0.918261
E9PP21;B3KVC9;P21291	Cysteine and glycine-rich protein 1	CSRP1	-0.693093	0.226111	0.38552	-0.234838	0.664187	0.992751
Q01518-2;Q01518;F5H6Z3;Q5T0R1;Q5T0R9;Q5T0R7;Q5T0R6;Q5T0R5;Q5T0R4;Q5T0R3;Q5T0R2;Q5T0S3;Q5T0R8;B7Z385;E9PDI0;E9PDI2;B7Z214;B7Z1C4;P40123	Adenylyl cyclase-associated protein 1	CAP1	-0.736942	0.228212	0.387166	-0.033057	0.95435	0.992761
P07738;C9JH23	Bisphosphoglycerate mutase	BPGM	0.594283	0.230877	0.389749	-0.135598	0.772245	0.992761
F8VNV9			-0.847087	0.233064	0.391502	0.145116	0.828745	0.992761
P11142;E9PKE3;P11142-2;E9PNE6;E9PN89;A8K7Q2;E9PLF4;E9PQQ4;E9PQK7;E9PK54;P54652;E9PPY6;E9PI65;E9PN25;E9PM13;E9PS65;B3KUS2	Heat shock cognate 71 kDa protein	HSPA8	-0.487012	0.23432	0.391682	0.207192	0.592397	0.962698
Q92820;E5RGF0	Gamma-glutamyl hydrolase	GGH	-0.668631	0.236052	0.392653	-0.237394	0.656149	0.992751
B7ZKJ8		ITIH4	-0.720509	0.237518	0.393174	0.118135	0.837527	0.992761
P09104;F5H0C8;B7Z2X9;F5GZ30;F5H1C3;F5H5U1;F5GWQ3	Gamma-enolase;Enolase	ENO2	-0.632458	0.23969	0.394852	0.656145	0.198628	0.782255
P58546;C9JL85	Myotrophin	MTPN	-0.617316	0.245715	0.402049	0.414927	0.409669	0.882532
P11021;B4DEF7	78 kDa glucose-regulated protein	HSPA5	-0.33911	0.246417	0.402049	0.431089	0.121311	0.708024
P15144;B4DP96	Aminopeptidase N	ANPEP	-0.549967	0.24928	0.404784	0.397626	0.378913	0.877332
F8WC36;P54289-4;P54289-5;P54289-3;P54289-2;P54289;E7ERK3;H0Y715;B7Z658	Voltage-dependent calcium channel subunit alpha-2/delta-1;Voltage-dependent calcium channel subunit alpha-2-1;Voltage-dependent calcium channel subunit delta-1	CACNA2D1	0.579698	0.257884	0.41677	-0.470599	0.332231	0.874418
P17066;B4DHP5;E7EP11;P48741	Heat shock 70 kDa protein 6	HSPA6	-0.598172	0.259849	0.417965	0.296548	0.554727	0.946106
P14314-2;P14314	Glucosidase 2 subunit beta	PRKCSH	-0.587125	0.264298	0.422591	0.304818	0.540036	0.944435
P68871;F8W6P5;CON__Q3SX09;A8MUF7;E9PBW4;CON__P02070;E9PBX7;P69892;P69891;P02100	Hemoglobin subunit beta;LVV-hemorphin-7;Spinorphin	HBB	-0.46408	0.265888	0.422591	-0.200746	0.610748	0.970297
H0YAC1;P03952;E7EQA8;E9PBC5;C9IYG8;C9JCT1;C9J075	Plasma kallikrein;Plasma kallikrein heavy chain;Plasma kallikrein light chain	KLKB1	-0.299861	0.267292	0.422591	0.00231729	0.992761	0.992761
Q15293;E9PNT6;E9PJD5;B7Z1M1	Reticulocalbin-1	RCN1	-0.861657	0.267682	0.422591	-0.77178	0.294885	0.870329
P63313;CON__P21752	Thymosin beta-10	TMSB10	0.608266	0.272972	0.428957	-0.210652	0.687978	0.992751
P27797;B4E2Y9	Calreticulin	CALR	-0.683396	0.279733	0.437564	-0.511632	0.392798	0.879836
P60174-1;P60174;B7Z5D8	Triosephosphate isomerase	TPI1	-0.370635	0.282836	0.439552	0.147987	0.650195	0.992751
P09211;A8MX94	Glutathione S-transferase P	GSTP1	-0.618369	0.283582	0.439552	1.10827	0.044429	0.558327
F8W020;F8VY35;F8W0J6;F5H4R6;H0YIV4;B3KNT8;P55209;F5H1X5;H0YHC3;F8W118;F8VXI6;F8VUX1;F8VV59;B7Z9C2;F8VRJ2;F8VVB5;H0YH88;F8W543;B3KV44	Nucleosome assembly protein 1-like 1	NAP1L1	-0.572344	0.285255	0.440144	0.513936	0.311379	0.870329
E9PCV6;E9PFQ6;E7ENL6;P12111-2;P12111;P12111-3;E9PGQ9;C9JNG9	Collagen alpha-3(VI) chain	COL6A3	-0.368604	0.296097	0.452712	0.567952	0.091163	0.626731
Q9Y5C1	Angiopoietin-related protein 3	ANGPTL3	0.61275	0.296682	0.452712	0.895479	0.10924	0.702847
E5RJD8;O75347;E5RIW3;B4DT30;E5RIX8;E5RHG6	Tubulin-specific chaperone A	TBCA	-0.578424	0.297383	0.452712	-0.123665	0.813693	0.992761
I3L0A1;P54108;P54108-2;P54108-3;P16562;Q7Z7B2	Cysteine-rich secretory protein 3	CRISP3	0.52507	0.305891	0.462072	0.357984	0.460943	0.89501
P12259;B4DU26	Coagulation factor V;Coagulation factor V heavy chain;Coagulation factor V light chain	F5	-0.243944	0.306241	0.462072	-0.0805804	0.720803	0.992751
P35579;P35579-2;H0Y3P4;B1AH99;Q5BKV1;F8W6L6;B1PS43;Q3MIV8;P35749-3;P35749;P35580;P35749-2;P35580-2;P35580-3;F8VTL3	Myosin-9	MYH9	-0.633909	0.308819	0.463909	0.925294	0.118667	0.708024
O95810	Serum deprivation-response protein	SDPR	-0.492734	0.331316	0.494236	0.317285	0.508796	0.918261
Q9UBW5;Q9UBW5-2;F5H0W4;F5H6E8;F5H533;O00499-9;O00499-10;O00499-7;O00499-8;O00499-4;O00499-6;O00499-11;O00499-3;O00499-2;O00499-5;O00499;P49418-2;P49418	Bridging integrator 2	BIN2	-0.63219	0.332294	0.494236	0.480366	0.436752	0.891811
E9PBV3;Q6UWP8	Suprabasin	SBSN	-0.473033	0.333355	0.494236	0.501686	0.27955	0.870329
P62258;P62258-2;B4DJF2;I3L3T1;I3L0W5	14-3-3 protein epsilon	YWHAE	0.520481	0.33536	0.495055	0.696927	0.174813	0.782255
P08519	Apolipoprotein(a)	LPA	-0.613933	0.339592	0.499098	0.0451568	0.940792	0.992761
F8W7U2;Q02487-2;Q02487;Q68DY8	Desmocollin-2	DSC2;DKFZp686I11137	-0.517571	0.34163	0.499098	0.0581925	0.909988	0.992761
P22891;P22891-2	Vitamin K-dependent protein Z	PROZ	-0.595314	0.342489	0.499098	0.528096	0.37433	0.877332
Q9UJU6;H0Y5J4;B4DDU5;B4DEM2;F2Z2V3;F8WB73;F8WCK3;F2Z3E3;F8WC20;F8WBB2;F8WFE1	Drebrin-like protein	DBNL	-0.54519	0.344289	0.499585	-0.0313048	0.954211	0.992761
P30043	Flavin reductase (NADPH)	BLVRB	-0.449769	0.363388	0.525064	0.126948	0.78627	0.992761
P25786;P25786-2;F5GX11;B4DEV8	Proteasome subunit alpha type-1	PSMA1	-0.440074	0.369792	0.532064	0.4152	0.372155	0.877332
Q9NQ79-3;Q9NQ79-2;Q9NQ79;Q5T4F6	Cartilage acidic protein 1	CRTAC1	-0.250799	0.373394	0.534925	0.582376	0.0311004	0.542161
P01344;P01344-2;C9JAF2	Insulin-like growth factor II;Insulin-like growth factor II;Insulin-like growth factor II Ala-25 Del;Preptin	IGF2	-0.534359	0.375537	0.534925	-0.713337	0.213178	0.790149
P24593;C9JXX4	Insulin-like growth factor-binding protein 5	IGFBP5	-0.193574	0.376487	0.534925	0.357613	0.086807	0.626731
P00918;E5RID5;E5RK37	Carbonic anhydrase 2	CA2	-0.416316	0.378256	0.535209	-0.422002	0.346361	0.874418
P01042	Kininogen-1;Kininogen-1 heavy chain;T-kinin;Bradykinin;Lysyl-bradykinin;Kininogen-1 light chain;Low molecular weight growth-promoting factor	KNG1	-0.19505	0.381124	0.537038	0.74426	0.000638723	0.0435609
P02656	Apolipoprotein C-III	APOC3	0.307418	0.389191	0.54402	0.621421	0.0684336	0.626731
P32119;A6NIW5;P32119-2	Peroxiredoxin-2	PRDX2	-0.33523	0.38927	0.54402	-0.0766272	0.835253	0.992761
Q6UXB8;B4DXZ3;B4E1P4;Q6UXB8-2	Peptidase inhibitor 16	PI16	-0.418596	0.394893	0.549627	1.00211	0.0336136	0.545821
P81605	Dermcidin;Survival-promoting peptide;DCD-1	DCD	-0.232175	0.415217	0.575565	0.0908448	0.736305	0.992751
B4DDD6;Q9UJU6-2;Q9UJU6-3;C9J7P1;B4DDP6	Drebrin-like protein	DBNL	-0.397689	0.424196	0.585631	0.593035	0.210031	0.788091
Q9NZT1	Calmodulin-like protein 5	CALML5	-0.42737	0.430228	0.591563	0.485164	0.345328	0.874418
Q16610;Q16610-2;Q16610-4;Q16610-3	Extracellular matrix protein 1	ECM1	-0.398968	0.433558	0.593747	0.508187	0.29347	0.870329
P62805	Histone H4	HIST1H4A	-0.453272	0.440899	0.601386	0.607555	0.276765	0.870329
Q5T123;Q9H299	SH3 domain-binding glutamic acid-rich-like protein 3	SH3BGRL3	-0.346243	0.450177	0.61135	0.5462	0.210312	0.788091
H0Y5A1;F8W7I2;P41222;Q5SQ11;Q5SQ12	Prostaglandin-H2 D-isomerase	PTGDS	0.199324	0.453875	0.61135	0.337177	0.183006	0.782255
P02766;F5H868;E7EW61	Transthyretin	TTR	-0.278663	0.454047	0.61135	0.455175	0.198543	0.782255
B4DEB1;Q71DI3;Q16695;P84243;P68431;Q5TEC6;Q6NXT2	Histone H3;Histone H3.2;Histone H3.1t;Histone H3.3;Histone H3.1;Histone H3.3C	H3F3A;HIST2H3A;HIST3H3;HIST1H3A;HIST2H3PS2;H3F3C	0.536903	0.455984	0.61135	0.44582	0.513699	0.918261
Q06830;H7C3T4;Q13162	Peroxiredoxin-1	PRDX1	-0.406887	0.457168	0.61135	0.910123	0.0815965	0.626731
P43652;CON__REFSEQ:XP_585019	Afamin	AFM	-0.542825	0.4637	0.617663	1.63585	0.0216045	0.520225
P29350;P29350-3;G3V0F8;P29350-2;F5GZM7;F5H5H9;F5H1Z8;F5H0N8;F5H1V7;F5H4Z1;F5GXD4;F5GY79	Tyrosine-protein phosphatase non-receptor type 6	PTPN6	-0.387109	0.47273	0.627241	-0.155663	0.760449	0.992761
O43866	CD5 antigen-like	CD5L	-0.463022	0.481466	0.636357	0.213036	0.73238	0.992751
B4DVE1;Q08380;B4DI70	Galectin-3-binding protein	LGALS3BP	-0.444653	0.487095	0.641311	-0.152663	0.801088	0.992761
Q08554-2;Q08554	Desmocollin-1	DSC1	-0.372536	0.491533	0.643296	-0.356031	0.488111	0.914969
P02652	Apolipoprotein A-II;Proapolipoprotein A-II;Truncated apolipoprotein A-II	APOA2	-0.261936	0.492376	0.643296	0.756273	0.038669	0.549422
A8MZH0;Q8N149-2;Q8N149	Leukocyte immunoglobulin-like receptor subfamily A member 2	LILRA2	-0.347033	0.49489	0.644112	0.0220389	0.963488	0.992761
O60234;G3V4P8;E7EWZ9;P60983	Glia maturation factor gamma	GMFG	-0.406675	0.502259	0.648837	0.443534	0.440454	0.894017
Q14247-3;Q14247;Q14247-2;H7C314;B4E358;E9PKG3;E9PP90;H0YCD9;H0YEV2	Src substrate cortactin	CTTN	-0.431502	0.502325	0.648837	0.0134234	0.982418	0.992761
E7ERM2;B0S7Z4;B0S7Z5;B0S7Z6;Q29960-2;P30510;Q29960;P30508;B0UY12;B0UY14;B0UY15;Q29963;A2AEA2;A2AEA4;F5GXA6;P10321;O19617;A2ABE5;A2ABE6;A2ABE7;F8VZB9;P30501;P30504;E9PLQ4;E9PIT7;H0Y6Q7;B0V0C2;B0V0B9;B0V0C1;P30492;P30505;P04222;Q07000;Q29865;Q95604;H0Y7F5;P18465;P10319;P30499;E9PL14;A2BF24;A2BF25;A2BF26;Q9TNN7;F8W9Z8;E9PM73;F5H017;H0Y4I7;F8VVT3;B4DUK6;E9PME0;E9PRQ9;E9PQE4;H0Y7C7;H0Y777	HLA class I histocompatibility antigen, Cw-16 alpha chain;HLA class I histocompatibility antigen, Cw-14 alpha chain;HLA class I histocompatibility antigen, Cw-12 alpha chain;HLA class I histocompatibility antigen, Cw-6 alpha chain;HLA class I histocompatibility antigen, Cw-7 alpha chain;HLA class I histocompatibility antigen, Cw-2 alpha chain;HLA class I histocompatibility antigen, Cw-4 alpha cha…	HLA-C	0.492965	0.511437	0.658114	0.982098	0.169496	0.782255
F5GXK7;F5H7K6;F5H041;F5H6Q2;F5GYU3;F5H2Z3;F5H265;F5H7Y5;B4DV12;F5H388;F5H747;Q96C32;P62987;P62979;P0CG47;P0CG48;F5H4D8;F5GZ39	Ubiquitin-60S ribosomal protein L40;Ubiquitin;60S ribosomal protein L40;Ubiquitin-40S ribosomal protein S27a;Ubiquitin;40S ribosomal protein S27a;Polyubiquitin-B;Ubiquitin;Polyubiquitin-C;Ubiquitin	UBC;UBB;UBA52;RPS27A	-0.406165	0.518068	0.66414	0.0859782	0.885137	0.992761
P23284	Peptidyl-prolyl cis-trans isomerase B	PPIB	-0.363094	0.522691	0.667557	0.715392	0.185798	0.782255
P05109	Protein S100-A8;Protein S100-A8, N-terminally processed	S100A8	-0.379291	0.526122	0.669431	-0.764521	0.179524	0.782255
P02649;H0Y7L5;E9PEV4;E7ERP7;CON__Q03247	Apolipoprotein E	APOE	-0.144976	0.539687	0.684139	0.727111	0.00160506	0.0912211
P01857;P01861	Ig gamma-1 chain C region	IGHG1	-0.387706	0.543273	0.686134	0.304388	0.614617	0.970297
Q14624-2;E9PGN5;F5H194;H7C0L5	Inter-alpha-trypsin inhibitor heavy chain H4;70 kDa inter-alpha-trypsin inhibitor heavy chain H4;35 kDa inter-alpha-trypsin inhibitor heavy chain H4	ITIH4	-0.510201	0.546399	0.687535	0.73554	0.35975	0.877332
P01040;C9J0E4	Cystatin-A;Cystatin-A, N-terminally processed	CSTA	-0.32262	0.56127	0.703651	0.535817	0.30983	0.870329
P08185;G3V350;G3V4V7	Corticosteroid-binding globulin	SERPINA6	-0.296314	0.571725	0.712702	0.884103	0.0775246	0.626731
P10645;G3V5C9	Chromogranin-A;Vasostatin-1;Vasostatin-2;EA-92;ES-43;Pancreastatin;SS-18;WA-8;WE-14;LF-19;Catestatin;AL-11;GV-19;GR-44;ER-37;GE-25;Serpinin-RRG;Serpinin;p-Glu serpinin precursor	CHGA	0.3524	0.573002	0.712702	0.612423	0.30261	0.870329
P61981;B4DE78;B4DHC4	14-3-3 protein gamma;14-3-3 protein gamma, N-terminally processed	YWHAG	-0.299206	0.574759	0.712702	-0.287807	0.569244	0.95153
P48740-4;P48740-2;F5H2J0;Q9NSY8	Mannan-binding lectin serine protease 1;Mannan-binding lectin serine protease 1 heavy chain;Mannan-binding lectin serine protease 1 light chain	MASP1	-0.3098	0.576865	0.712721	1.03148	0.0523944	0.558327
H9KV70;P80188-2;P80188	Neutrophil gelatinase-associated lipocalin	LCN2	-0.346446	0.586625	0.722163	0.528258	0.382541	0.877332
P78417;Q5TA02;D3DRA3;F5H7H0;Q5TA01	Glutathione S-transferase omega-1	GSTO1	-0.294547	0.591357	0.725369	0.676108	0.195486	0.782255
P02655	Apolipoprotein C-II;Proapolipoprotein C-II	APOC2	0.16524	0.59459	0.726721	0.661707	0.0265705	0.532972
Q8WZ42-5;Q8WZ42-11;Q8WZ42-4;Q8WZ42-7;Q8WZ42-2;Q8WZ42;Q8WZ42-8;E7ENC6;Q8WZ42-3;Q8WZ42-10;Q8WZ42-9;H7C1P9;Q8WZ42-6	Titin	TTN	-0.589374	0.605933	0.73794	-0.187664	0.862367	0.992761
P13796;B4DUA0;Q5TBN3;H7C4N2	Plastin-2	LCP1	-0.168152	0.620604	0.750652	0.116924	0.71651	0.992751
P29508;P29508-2	Serpin B3	SERPINB3	-0.324393	0.620774	0.750652	0.300453	0.628879	0.981309
P14543-2;P14543	Nidogen-1	NID1	-0.216975	0.648571	0.781493	0.424037	0.348477	0.874418
P01009;P01009-2;P01009-3;G3V2B9;G3V5R8;G3V387;G3V544	Alpha-1-antitrypsin;Short peptide from AAT	SERPINA1	0.270923	0.654816	0.784306	0.628497	0.275389	0.870329
O43493-2;O43493-5;O43493-3;F8WBK2;O43493;O43493-4;O43493-6;F8W8W7	Trans-Golgi network integral membrane protein 2	TGOLN2	-0.263846	0.655505	0.784306	0.952385	0.0918961	0.626731
G8JL88;E9PF24;O14791;O14791-2;B1AH96	Apolipoprotein L1	APOL1	0.275805	0.660968	0.787967	0.849651	0.156336	0.774322
A6NG18;P09871;F8WCZ6;H0Y5D1;F5H7T4;B5MCV4;C9JMA2	Complement C1s subcomponent;Complement C1s subcomponent heavy chain;Complement C1s subcomponent light chain	C1S	-0.0888624	0.663187	0.787967	0.175436	0.365373	0.877332
P28072;I3L3X7	Proteasome subunit beta type-6	PSMB6	-0.239472	0.668689	0.791746	0.415068	0.434608	0.891811
P00915;E5RHP7;E5RH81;E5RFE7;H0YBE2;E5RIF9;E5RG43;E5RJI8;E5RJF6;E5RGU8;E5RFL2;E5RII2;E5RG81;E5RHS7	Carbonic anhydrase 1	CA1	-0.168815	0.673091	0.794201	0.140078	0.711926	0.992751
P00738;Q0VAC5;I3L0D3;H3BS21;P00739;P00739-2;H0Y300;H3BMJ7	Haptoglobin;Haptoglobin alpha chain;Haptoglobin beta chain	HP	-0.201349	0.677764	0.796956	-1.18934	0.0110263	0.341815
P01034	Cystatin-C	CST3	-0.201008	0.686234	0.804144	0.39776	0.399922	0.882532
D6RE86		CP	0.201785	0.696254	0.813091	0.174836	0.721271	0.992751
P35542	Serum amyloid A-4 protein	SAA4	0.132276	0.701037	0.815883	0.432695	0.187353	0.782255
P07339;F8WD96;C9JH19;H7C469;H7C1V0;F8W787	Cathepsin D;Cathepsin D light chain;Cathepsin D heavy chain	CTSD	0.223505	0.711979	0.824262	0.562302	0.328416	0.874418
Q9BXR6	Complement factor H-related protein 5	CFHR5	-0.214233	0.713071	0.824262	-0.604615	0.275168	0.870329
E7EUF1;Q13822;Q13822-3;E9PHP7;Q13822-2;E5RIA2;E5RJ49	Ectonucleotide pyrophosphatase/phosphodiesterase family member 2	ENPP2	-0.193747	0.716195	0.825076	0.328312	0.516222	0.918261
P05089;P05089-2;P05089-3	Arginase-1	ARG1	-0.236938	0.719696	0.826317	-0.0328413	0.958147	0.992761
Q08495;Q08495-2;B4DI75;E9PD40;E9PEJ0;E5RJ56;E5RIE7;E5RIG5;E5RGQ0;E5RJ06;E5RJ61;E5RGQ7;E5RJC0;E5RFK4;E5RFK6	Dematin	DMTN	-0.19552	0.727341	0.832293	0.0215078	0.967723	0.992761
P11226	Mannose-binding protein C	MBL2	0.164839	0.730281	0.832862	0.507755	0.264269	0.870329
E7ES19;P35443;F5H4Z8;Q2HIZ1;B4DQ20;P49746	Thrombospondin-4	THBS4	-0.180351	0.735273	0.83576	0.372514	0.461941	0.89501
P29401;E7EPA7;B4E022;B3KSI4;E9PFF2;F8W888;F8WAX4	Transketolase	TKT	0.124849	0.741137	0.838517	0.482051	0.180665	0.782255
Q92954-6;E7EQ48;Q92954-5;Q92954-4;Q92954-3;Q92954-2;Q92954;E9PLR3	Proteoglycan 4;Proteoglycan 4 C-terminal part	PRG4	-0.07476	0.742706	0.838517	-0.149792	0.488341	0.914969
P00740	Coagulation factor IX;Coagulation factor IXa light chain;Coagulation factor IXa heavy chain	F9	-0.119375	0.745075	0.838517	0.468519	0.180464	0.782255
P10643;E7EPA5;Q05CI3;B4DLR2;Q12884	Complement component C7	C7	-0.0880557	0.753359	0.844104	0.257989	0.332759	0.874418
O95497;F5GYM6;Q9NY84-5;Q9NY84-2;Q9NY84	Pantetheinase	VNN1	-0.183944	0.75499	0.844104	0.742909	0.185855	0.782255
I3L145;P04278;I3L1J1;B0FWH4;E9PGW1;B4DYU0;P04278-2;F5H5Z8;I3L1N7;I3L2X4;I3L4B9;B0FWH6;I3L1C1;I3L2F1;B0FWH5;E9PH59;I3L1G4;B0FWH7;E9PGQ3;I3L0M1;CON__Q6T181	Sex hormone-binding globulin	SHBG	-0.127833	0.764983	0.852481	0.580204	0.154722	0.774322
O15143;F8WCG3;C9JTT6;C9JBJ7;C9K057;C9J4Z7;C9JEY1;C9JQM8;C9JFG9;C9J6C8	Actin-related protein 2/3 complex subunit 1B	ARPC1B	0.206033	0.773933	0.859645	0.350914	0.606074	0.970297
P18669;Q8N0Y7;P15259;E7EMA8	Phosphoglycerate mutase 1;Probable phosphoglycerate mutase 4	PGAM1;PGAM4	-0.170241	0.778057	0.86142	0.838241	0.145644	0.774322
Q13201;E7EPG1;Q13201-2	Multimerin-1;Platelet glycoprotein Ia*;155 kDa platelet multimerin	MMRN1	0.130656	0.799577	0.882381	1.34151	0.00708668	0.268506
B5MEF5;Q8TER0-5;Q8TER0-3;Q8TER0-4;Q8TER0	Sushi, nidogen and EGF-like domain-containing protein 1	SNED1	-0.113471	0.803854	0.884239	0.263229	0.543778	0.944435
Q14847;Q14847-2;C9J9W2;B4DGQ0;B4DIC4	LIM and SH3 domain protein 1	LASP1	-0.144505	0.813001	0.885761	0.336577	0.561492	0.946106
P48740;F8W876;P48740-3	Mannan-binding lectin serine protease 1;Mannan-binding lectin serine protease 1 heavy chain;Mannan-binding lectin serine protease 1 light chain	MASP1	-0.130034	0.814048	0.885761	0.55453	0.291583	0.870329
P31146;H3BRY3;H3BTU6;H3BRJ0;B3KRY9;F8W759;Q6QEF8-4;Q6QEF8-3;Q6QEF8-2;Q6QEF8-5;Q6QEF8;Q9BR76	Coronin-1A;Coronin	CORO1A	-0.152394	0.814798	0.885761	0.525969	0.394765	0.879836
F5H554;Q6UX71;Q6UX71-2;B7WP84	Plexin domain-containing protein 2	PLXDC2	-0.132644	0.819861	0.885761	-0.604655	0.275172	0.870329
Q9NPH3-2;Q9NPH3;Q9NPH3-5;H7C3W4;C9J9W1;Q9NPH3-3;C9J1D9;C9JT28	Interleukin-1 receptor accessory protein	IL1RAP	-0.122959	0.820488	0.885761	0.366067	0.476737	0.910207
P09172;Q5T382	Dopamine beta-hydroxylase;Soluble dopamine beta-hydroxylase	DBH	-0.121107	0.82256	0.885761	-0.0591183	0.908076	0.992761
H0YG33;P08107;F8VZJ4;F5H1D3;F5GZ62;E7EP94;Q5SP16	Heat shock 70 kDa protein 1A	HSPA1A	0.14735	0.82342	0.885761	0.236011	0.706281	0.992751
G3XAK1;P26927;Q2TV78;H7C0F8;Q2TV78-2;H7BZ63;F5H0W9;F8WBX9;F5H6L8	Hepatocyte growth factor-like protein;Hepatocyte growth factor-like protein alpha chain;Hepatocyte growth factor-like protein beta chain;Putative macrophage stimulating 1-like protein	MST1;MST1L	0.140902	0.828264	0.88817	0.148619	0.809315	0.992761
H0Y3W5;G5E9A9;B0V046;B0UYX3;E7EWZ8;E7EU03;E7EPQ1;E7EPZ9;P22105-3;P22105;H0Y6M7;P22105-2;Q16473;Q9NPK7;B0UYQ5;F8VYP6;H0YHE1;F8VV51;H0YIN4;H0Y453	Tenascin-X	TNXB	-0.106717	0.835089	0.892461	0.756466	0.12214	0.708024
H7BZJ3		PDIA3	0.107443	0.8375	0.892461	0.487938	0.327226	0.874418
Q5SRP5;Q5SRP4;O95445	Apolipoprotein M	APOM	0.115442	0.844288	0.894839	1.26757	0.0249646	0.532059
Q13418;B7Z1I0;B7Z418;E9PM54;E9PNR4	Integrin-linked protein kinase	ILK	-0.141906	0.84498	0.894839	1.00866	0.145119	0.774322
P55072;C9JUP7;C9IZA5	Transitional endoplasmic reticulum ATPase	VCP	0.101665	0.851383	0.897213	-0.074769	0.884454	0.992761
P25311;C9JEV0;H7BZJ8;A8MT79	Zinc-alpha-2-glycoprotein	AZGP1	0.0766058	0.852484	0.897213	0.684192	0.0824631	0.626731
D6REX5;P49908;D6RIS9	Selenoprotein P	SEPP1	-0.047011	0.857497	0.899712	0.619454	0.0141842	0.403066
P00748	Coagulation factor XII;Coagulation factor XIIa heavy chain;Beta-factor XIIa part 1;Coagulation factor XIIa light chain	F12	0.0524254	0.884649	0.923758	-0.0184483	0.957058	0.992761
P06727	Apolipoprotein A-IV	APOA4	0.0265225	0.887804	0.923758	0.555936	0.0023917	0.11651
P61769;H0YLF3;F5H6I0	Beta-2-microglobulin;Beta-2-microglobulin form pI 5.3	B2M	-0.0661502	0.889001	0.923758	0.703171	0.120202	0.708024
P26447;F5H3J5	Protein S100-A4	S100A4	-0.0830848	0.892267	0.923758	0.546388	0.348742	0.874418
Q02413	Desmoglein-1	DSG1	-0.0752631	0.896602	0.923758	0.522152	0.342898	0.874418
Q6YHK3-2;Q6YHK3-4;Q6YHK3;Q6YHK3-3	CD109 antigen	CD109	0.170008	0.896668	0.923758	0.398702	0.748102	0.992761
F5H0Q5;P02765;C9JV77;CON__P12763	Alpha-2-HS-glycoprotein;Alpha-2-HS-glycoprotein chain A;Alpha-2-HS-glycoprotein chain B	AHSG	-0.0345118	0.912237	0.936967	0.610868	0.0420354	0.55628
D6RF86;P55285-2;P55285	Cadherin-6	CDH6	0.0426109	0.930995	0.953361	0.610071	0.193187	0.782255
Q14019;H3BT58	Coactosin-like protein	COTL1	0.0454295	0.938553	0.955818	0.327133	0.558624	0.946106
G8JLA8;Q15582;B9ZVW9;H0Y8L3;H0Y9D7;H0YAB8;D6RBX4;H0YAH8	Transforming growth factor-beta-induced protein ig-h3	TGFBI	0.0418216	0.939	0.955818	0.862131	0.098778	0.657074
Q32Q12;P22392-2;P22392;C9K028;F6XY72;O60361	Nucleoside diphosphate kinase;Nucleoside diphosphate kinase B	NME1-NME2;NME2	0.0353891	0.950986	0.965137	0.0612436	0.910673	0.992761
F5H5M6;Q14520	Hyaluronan-binding protein 2;Hyaluronan-binding protein 2 50 kDa heavy chain;Hyaluronan-binding protein 2 50 kDa heavy chain alternate form;Hyaluronan-binding protein 2 27 kDa light chain;Hyaluronan-binding protein 2 27 kDa light chain alternate form	HABP2	0.0216492	0.963325	0.974709	0.355877	0.426186	0.886156
E7EMB8;Q99952-2;Q99952	Tyrosine-protein phosphatase non-receptor type 18	PTPN18	-0.0233842	0.967052	0.974709	-0.378934	0.480849	0.910941
Q5VZR0;Q9H4G4	Golgi-associated plant pathogenesis-related protein 1	GLIPR2	-0.0217545	0.968992	0.974709	0.513481	0.334497	0.874418
B4DPP8;P01042-2;C9JEX1;CON__P01045-1;CON__Q2KJ62;CON__P01044-1	Kininogen-1;Kininogen-1 heavy chain;T-kinin;Bradykinin;Lysyl-bradykinin;Kininogen-1 light chain;Low molecular weight growth-promoting factor	KNG1	0.0096289	0.972437	0.975297	0.191802	0.468581	0.902746
P02749;CON__P17690	Beta-2-glycoprotein 1	APOH	0.00499812	0.980514	0.980514	0.338973	0.0832751	0.626731
