# Supplementary material for: Identification of novel blood biomarkers of treatment response in cystic fibrosis pulmonary exacerbations by label-free quantitative proteomics
Source: Sci Rep. 2019 Nov 20;9:17126. doi: 10.1038/s41598-019-53759-1 (PMC6868239; doi:10.1038/s41598-019-53759-1)
Supplement: Supplementary file 4 — Dataset 2 [file 41598_2019_53759_MOESM4_ESM.txt]

---
#title: "CF Biomarker Study_Statistical Analysis"
#author: "Kang Dong"
---

library(tidyverse)
library(limma)
library(reshape2)
library(ggplot2)
library(ggrepel)
library(cowplot)
library(RColorBrewer)


#1.0 Clinical Data --------------------------------------------------------------------
ClinicalData <- read.csv("ClinicalData.csv")

#2.0 LCMSMS Data --------------------------------------------------------------------
data <- read.delim("rQ + MbR proteinGroups.txt", header = T)
LCMS <- dplyr::select(data,Protein.IDs,Majority.protein.IDs,Protein.names,Gene.names,Intensity.Quon02 : Intensity.Quon99, Reverse,Potential.contaminant)
LCMS <- dplyr::filter(LCMS, Reverse != "+", Potential.contaminant != "+")
LCMS <- dplyr::select(LCMS, Protein.IDs:Intensity.Quon99)

rownames(LCMS) <- LCMS$Protein.IDs
counts = as.matrix(select(LCMS,contains("Intensity")))
counts[counts==0] <- NA

table(is.na(counts))
x <- rowMeans(is.na(counts))<0.25
counts <- subset(counts, x)

for (i in 1:nrow(counts)) {
  counts[which(is.na(counts))] <- 0.5*min(counts[i,1:ncol(counts)],na.rm = T)
}
table(is.na(counts))

#data distributions
hist(as.matrix(counts))
counts <- as.data.frame(counts)

#log2 transformed data
lcounts <- log2(counts)
hist(as.matrix(lcounts))


proteinNames <- dplyr::select(data,Protein.IDs,Protein.names,Gene.names)

selectProteins <- rownames(lcounts) %>% as.data.frame()
colnames(selectProteins) <- "Protein.IDs"
selectProteins <- left_join(selectProteins, proteinNames, by = "Protein.IDs")
names(selectProteins) <- c("ProteinIDs", "ProteinNames","GeneNames")


#3.0 Limma analysis for DE Proteins --------------------------------------------------------------------

wkdata <- t(lcounts) %>% as.data.frame()
wkdata$expCode <- rownames(wkdata)
wkdata <- mutate(wkdata, expCode = as.factor(expCode))
metaData <- left_join(ClinicalData, wkdata, by = "expCode") #Creat Meta Data


wkdata <- dplyr::filter(metaData, !type == "stable" & !type == "postPEx")
wkdata <- mutate(wkdata, type = as.character(type))
ExpressionMatrix <- dplyr::select(wkdata, blood_id, 127:467)
rownames(ExpressionMatrix) <- ExpressionMatrix$blood_id
ExpressionMatrix <- dplyr::select(ExpressionMatrix,-blood_id)
ExpressionMatrix <- t(ExpressionMatrix) %>% as.data.frame()

all(wkdata$blood_id == colnames(ExpressionMatrix))

#Limma for DE analysis
##Adjusting for baseline ppFEV1, sex, age, and sex*age
##Use block function
designMatrix <- model.matrix(~0+type+best_fev1_pct_prior6+sex+age+sex*age, wkdata)
colnames(designMatrix) <- c("day1", "day10","day5","discharge","baselinePPFEV1","female","age","FemaleAge")

dupcor <- duplicateCorrelation(ExpressionMatrix, designMatrix, block = wkdata$id )
dupcor$consensus.correlation

fit <- lmFit(ExpressionMatrix, designMatrix, block = wkdata$id, correlation = dupcor$consensus.correlation)

contrasts <- makeContrasts(day5-day1, day10-day1, discharge-day1, levels = designMatrix)
fit2 <- contrasts.fit(fit, contrasts)
fit2 <- eBayes(fit2, trend = FALSE)
summary(decideTests(fit2, method = "global"))


##3.1 DAY5 VS. DAY1 --------------------------------------------------------------------
day5TOday1 <- topTable(fit2, coef = "day5 - day1", number = Inf, adjust.method = "BH", sort.by = "B") %>% as.data.frame()
day5TOday1$ProteinIDs <- rownames(day5TOday1)
day5TOday1 <- left_join(day5TOday1, selectProteins, by = "ProteinIDs")


##3.2 DISCHARGE VS. DAY1 --------------------------------------------------------------------
dischargeTOday1 <- topTable(fit2, coef = "discharge - day1",number = Inf, adjust.method = "BH", sort.by = "B")
dischargeTOday1$ProteinIDs <- rownames(dischargeTOday1)
dischargeTOday1 <- left_join(dischargeTOday1, selectProteins, by = "ProteinIDs")


#4.0 Correlation analysis --------------------------------------------------------------------
metaData_day1 <- dplyr::filter(metaData, type == "day1")
metaData_day1ID <- dplyr::select(metaData_day1, id)

metaData_day5 <- dplyr::filter(metaData, type == "day5")
metaData_day5 <- left_join(metaData_day1ID, metaData_day5, by = "id")

metaData_discharge <- dplyr::filter(metaData, type == "discharge")
metaData_discharge <- left_join(metaData_day1ID, metaData_discharge, by = "id")

metaData_stable <- dplyr::filter(metaData, type == "stable")
metaData_stable <- left_join(metaData_day1ID, metaData_stable, by = "id")

metaData_postPEx <- dplyr::filter(metaData, type == "postPEx")
metaData_postPEx <- left_join(metaData_day1ID, metaData_postPEx, by = "id")

##4.1 Changes of DE proteins --------------------------------------------------------------------
DE_day5today1 <- dplyr::filter(day5TOday1, !adj.P.Val>0.1)$ProteinIDs
DE_dischargetoday1 <- dplyr::filter(dischargeTOday1, !adj.P.Val>0.1)$ProteinIDs


###4.1.1 DAY5-DAY1 --------------------------------------------------------------------
delta_day5today1 <- dplyr::select(metaData_day5,il6, il8, tnf, cal, criss, fev1_pct, fvc_abs, DE_day5today1, DE_day10today1, DE_dischargetoday1) - dplyr::select(metaData_day1,il6, il8, tnf, cal, criss, fev1_pct, fvc_abs, DE_day5today1, DE_day10today1, DE_dischargetoday1)
#add ID to the data
delta_day5today1 <- dplyr::mutate(delta_day5today1, id = metaData_day1$id)


###4.1.2 DISCHARGE-DAY1 --------------------------------------------------------------------
delta_dischargetoday1 <- dplyr::select(metaData_discharge,il6, il8, tnf, cal, criss, fev1_pct, fvc_abs, DE_day5today1, DE_day10today1, DE_dischargetoday1) - dplyr::select(metaData_day1,il6, il8, tnf, cal, criss, fev1_pct, fvc_abs, DE_day5today1, DE_day10today1, DE_dischargetoday1)
#add ID to the data
delta_dischargetoday1 <- dplyr::mutate(delta_dischargetoday1, id = metaData_day1$id)

##4.2 Spearman's correlation --------------------------------------------------------------------
###4.2.1 DAY1 Proteins vs. BASELINE ppFEV1 
correlationData <- dplyr::select(metaData_day1, il6, il8, tnf, cal, DE_day5today1, DE_dischargetoday1, best_fev1_pct_prior6, id)

#spearman correlation
biomarkers <- select(correlationData, -best_fev1_pct_prior6, -id)
correlationOUTPUT <- apply(biomarkers, 2, function(i){
  cor = cor.test(i, correlationData$best_fev1_pct_prior6, method = "spearman")
  data.frame(r = cor$estimate, pvalue = cor$p.value)}) %>%
  do.call(rbind,.) %>% as.data.frame()

###4.2.1.1 DAY1 Proteins vs. BASELINE ppFEV1
correlationData <- dplyr::select(metaData_day1, il6, il8, tnf, cal, selectProteins$ProteinIDs, best_fev1_pct_prior6, id)

#spearman correlation
biomarkers <- select(correlationData, -best_fev1_pct_prior6, -id)
correlationOUTPUT <- apply(biomarkers, 2, function(i){
  cor = cor.test(i, correlationData$best_fev1_pct_prior6, method = "spearman")
  data.frame(r = cor$estimate, pvalue = cor$p.value)}) %>%
  do.call(rbind,.) %>% as.data.frame()


###4.2.1.2 DAY1 Proteins vs. change in ppFEV1 & criss from DAY1 to DISCHARGE
correlationData <- dplyr::select(metaData_day1, il6, il8, tnf, cal, selectProteins$ProteinIDs, best_fev1_pct_prior6, id)

#spearman correlation
biomarkers <- select(correlationData, -best_fev1_pct_prior6, -id)

#relative change in ppFEV1: (DAY5-DAY1)/DAY1
correlationOUTPUT <- apply(biomarkers, 2, function(i){
  cor = cor.test(i, delta_dischargetoday1$fev1_pct/metaData_day1$fev1_pct, method = "spearman")
  data.frame(r = cor$estimate, pvalue = cor$p.value)}) %>%
  do.call(rbind,.) %>% as.data.frame()

#CRISS: DAY5-DAY1
correlationOUTPUT <- apply(biomarkers, 2, function(i){
  cor = cor.test(i, delta_dischargetoday1$criss, method = "spearman")
  data.frame(r = cor$estimate, pvalue = cor$p.value)}) %>%
  do.call(rbind,.) %>% as.data.frame()


###4.2.2 DAY5-DAY1 proteins vs. DAY5-DAY1 relative-ppFEV1 and CRISS
#spearman correlation
biomarkers <- select(delta_day5today1, -criss, -fev1_pct, -fvc_abs, -id)

#relative change in ppFEV1: (DAY5-DAY1)/DAY1
correlationOUTPUT <- apply(biomarkers, 2, function(i){
  cor = cor.test(i, delta_day5today1$fev1_pct/metaData_day1$fev1_pct, method = "spearman")
  data.frame(r = cor$estimate, pvalue = cor$p.value)}) %>%
  do.call(rbind,.) %>% as.data.frame()

#CRISS: DAY5-DAY1
correlationOUTPUT <- apply(biomarkers, 2, function(i){
  cor = cor.test(i, delta_day5today1$criss, method = "spearman")
  data.frame(r = cor$estimate, pvalue = cor$p.value)}) %>%
  do.call(rbind,.) %>% as.data.frame()


###4.2.3 DAY5-DAY1 proteins vs. DISCHARGE-DAY1 relative-ppFEV1 and CRISS
#spearman correlation
biomarkers <- select(delta_day5today1, -criss, -fev1_pct, -fvc_abs, -id)

#relative change in ppFEV1: (DISCHARGE-DAY1)/DAY1
correlationOUTPUT <- apply(biomarkers, 2, function(i){
  cor = cor.test(i, delta_dischargetoday1$fev1_pct/metaData_day1$fev1_pct, method = "spearman")
  data.frame(r = cor$estimate, pvalue = cor$p.value)}) %>%
  do.call(rbind,.) %>% as.data.frame()

#CRISS: DAY5-DAY1
correlationOUTPUT <- apply(biomarkers, 2, function(i){
  cor = cor.test(i, delta_dischargetoday1$criss, method = "spearman")
  data.frame(r = cor$estimate, pvalue = cor$p.value)}) %>%
  do.call(rbind,.) %>% as.data.frame()


all(delta_day5today1$id == delta_dischargetoday1$id)
plotdata <- dplyr::select(delta_day5today1,P11717)
plotdata <- dplyr::mutate(plotdata, criss = delta_dischargetoday1$criss)

fit <- lm(P11717 ~ criss, data = plotdata)

ggplot(fit$model, aes_string(x = names(fit$model)[2], y = names(fit$model)[1])) + 
  geom_point() +
  stat_smooth(method = "lm", col = "red") +
  xlab("Overall change in CFRSD-CRISS (V4 - V1)") +
  ylab("Early change in IGF2R (V2 - V1)") +
  theme_bw()

###4.2.4 DISCHARGE-DAY1 proteins vs. DISCHARGE-DAY1 relative-ppFEV1 and CRISS 
biomarkers <- select(delta_dischargetoday1, -criss, -fev1_pct, -fvc_abs, -id)

#relative change in ppFEV1: (DISCHARGE-DAY1)/DAY1
correlationOUTPUT <- apply(biomarkers, 2, function(i){
  cor = cor.test(i, delta_dischargetoday1$fev1_pct/metaData_day1$fev1_pct, method = "spearman")
  data.frame(r = cor$estimate, pvalue = cor$p.value)}) %>%
  do.call(rbind,.) %>% as.data.frame()

#CRISS: DISCHARGE-DAY1
correlationOUTPUT <- apply(biomarkers, 2, function(i){
  cor = cor.test(i, delta_dischargetoday1$criss, method = "spearman")
  data.frame(r = cor$estimate, pvalue = cor$p.value)}) %>%
  do.call(rbind,.) %>% as.data.frame()
